# Supplementary material for: Primer and platform effects on 16S rRNA tag sequencing
Source: Front Microbiol. 2015 Aug 4;6:771. doi: 10.3389/fmicb.2015.00771 (PMC4523815; doi:10.3389/fmicb.2015.00771)
Supplement: Supplementary file 1 [file Additionalfile3.XLS]

## Sheet: Taxonomy wetlands
Absolute	454 V6-V8 Reads 2										MiSeq V6-V8 Reads 2										MiSeq V4 Reads 1										MiSeq V4 Reads 2										MiSeq V4 Assembled
Lineage	454_WL11	454_WL03	454_WL04	454_WL02	454_WL01	454_WL08	454_WL10	454_WL05	454_WL07	454_WL09	MiSeq_V8_R2_WL11	MiSeq_V8_R2_WL03	MiSeq_V8_R2_WL04	MiSeq_V8_R2_WL02	MiSeq_V8_R2_WL01	MiSeq_V8_R2_WL08	MiSeq_V8_R2_WL10	MiSeq_V8_R2_WL05	MiSeq_V8_R2_WL07	MiSeq_V8_R2_WL09	MiSeq_V4_R1_WL11	MiSeq_V4_R1_WL03	MiSeq_V4_R1_WL04	MiSeq_V4_R1_WL02	MiSeq_V4_R1_WL01	MiSeq_V4_R1_WL08	MiSeq_V4_R1_WL10	MiSeq_V4_R1_WL05	MiSeq_V4_R1_WL07	MiSeq_V4_R1_WL09	MiSeq_V4_R2_WL11	MiSeq_V4_R2_WL03	MiSeq_V4_R2_WL04	MiSeq_V4_R2_WL02	MiSeq_V4_R2_WL01	MiSeq_V4_R2_WL08	MiSeq_V4_R2_WL10	MiSeq_V4_R2_WL05	MiSeq_V4_R2_WL07	MiSeq_V4_R2_WL09	MiSeq_V4_ASS_WL11	MiSeq_V4_ASS_WL03	MiSeq_V4_ASS_WL04	MiSeq_V4_ASS_WL02	MiSeq_V4_ASS_WL01	MiSeq_V4_ASS_WL08	MiSeq_V4_ASS_WL10	MiSeq_V4_ASS_WL05	MiSeq_V4_ASS_WL07
k__Bacteria;p__Proteobacteria;c__Deltaproteobacteria	463	394	483	454	338	316	411	407	280	371	672	570	606	612	491	609	490	408	432	678	566	666	673	734	756	638	523	574	788	719	567	654	692	717	739	695	505	561	725	692	594	639	657	684	768	712	470	603	745
k__Bacteria;p__Proteobacteria;c__Betaproteobacteria	242	252	282	252	313	176	337	349	211	172	237	301	366	296	375	248	224	227	167	354	246	389	296	341	386	330	263	467	456	267	235	431	316	331	360	335	257	454	522	302	260	416	312	316	414	293	274	417	448
k__Bacteria;p__Chloroflexi;c__Anaerolineae	390	236	418	459	197	187	288	320	212	261	182	79	94	137	63	221	80	89	65	157	127	326	452	471	349	192	199	120	113	190	116	291	365	381	278	140	141	124	106	172	117	359	435	469	304	185	160	152	104
k__Bacteria;p__Bacteroidetes;c__Bacteroidia	214	251	236	220	389	202	282	303	296	259	138	187	253	165	257	185	164	232	171	215	241	201	158	163	173	225	232	316	267	226	229	260	168	221	245	280	266	297	306	239	281	253	173	232	228	299	331	285	335
k__Bacteria;p__Proteobacteria;c__Gammaproteobacteria	176	116	165	131	149	118	130	188	125	103	164	171	168	114	145	156	49	140	134	137	228	186	211	166	154	178	214	206	291	142	204	180	204	166	168	164	203	188	268	123	218	173	208	188	149	167	238	211	250
k__Bacteria;p__Proteobacteria;c__Alphaproteobacteria	95	158	29	106	65	335	130	83	161	121	144	145	106	30	67	86	130	144	317	44	392	61	120	102	43	146	180	71	96	163	421	49	127	120	59	132	204	77	97	160	405	49	140	98	39	137	200	76	103
k__Bacteria;p__Actinobacteria;c__Actinobacteria (class)	230	235	98	169	103	245	212	121	155	186	74	88	65	28	37	54	50	61	69	40	55	31	60	55	37	56	44	37	37	38	69	32	70	49	52	56	35	41	35	48	50	22	68	40	39	59	40	35	30
k__Bacteria;p__Verrucomicrobia;c__Verrucomicrobiae	22	22	28	19	57	16	28	24	33	28	44	32	75	66	84	59	60	79	44	58	107	203	137	105	158	155	143	221	192	131	106	173	140	108	128	120	162	198	178	109	87	177	128	132	154	153	140	193	209
k__Archaea;p__Euryarchaeota;c__Methanomicrobia	246	281	321	286	375	417	233	256	381	360	291	319	193	484	448	313	520	399	419	235	27	19	17	25	24	25	41	25	0	26	39	26	24	39	29	25	48	39	3	46	46	23	12	43	30	26	42	28	0
k__Bacteria;p__Nitrospirae;c__Nitrospira (class)	112	67	157	125	94	33	96	124	58	93	76	41	86	113	77	131	46	41	30	139	44	176	119	134	193	60	70	82	64	109	41	162	113	114	177	52	66	81	43	79	43	178	118	135	195	63	66	106	49
k__Bacteria;p__Firmicutes;c__Clostridia	38	67	12	36	16	70	37	25	33	60	65	92	53	22	36	58	67	57	87	29	70	22	46	31	14	76	48	21	18	52	89	28	85	52	27	88	64	34	40	75	69	22	54	34	23	66	44	29	24
k__Bacteria;p__Planctomycetes;c__Planctomycea	26	44	15	40	13	60	28	35	24	20	88	130	86	29	23	64	77	93	194	42	58	20	47	36	15	51	41	15	13	31	68	20	46	42	25	49	50	21	16	35	58	19	51	32	15	41	56	16	17
k__Bacteria;p__Acidobacteria;c__MVS-40	30	13	45	27	26	12	13	24	25	24	61	14	34	65	32	67	39	44	26	60	20	56	58	44	61	24	35	32	18	24	17	44	52	47	59	27	32	36	15	20	14	49	58	54	58	16	33	34	6
k__Bacteria;p__Bacteroidetes;c__Sphingobacteria	7	30	8	15	39	29	19	20	49	21	20	44	63	14	46	19	27	70	48	19	87	18	21	21	23	84	119	76	68	43	72	17	13	17	16	62	95	52	60	39	76	24	17	16	22	78	94	72	89
k__Bacteria;p__Spirochaetes;c__Spirochaetes (class)	16	42	38	14	49	13	40	27	71	71	11	40	35	19	31	3	58	52	16	31	27	28	4	4	17	34	56	40	27	115	24	27	10	9	27	49	54	53	34	116	29	31	9	6	23	42	63	46	38
k__Bacteria;;Other	16	16	12	18	22	7	19	17	5	20	31	16	21	20	29	42	30	20	13	39	14	29	22	24	43	30	24	40	27	26	20	19	26	11	25	22	37	36	29	27	19	16	30	19	21	20	28	25	22
k__Bacteria;p__Acidobacteria;c__Acidobacteria (class)	39	35	33	37	22	48	23	34	48	25	26	21	14	17	17	20	15	31	26	12	50	21	19	12	12	48	26	25	16	18	35	24	18	13	23	45	27	15	14	19	39	11	27	14	16	42	35	21	19
k__Bacteria;p__Firmicutes;c__Bacilli	47	30	9	54	2	13	26	15	2	8	75	44	33	19	17	66	20	17	21	31	19	7	77	89	7	51	2	6	13	16	22	17	71	80	14	46	4	2	11	6	22	10	83	80	11	43	5	2	11
k__Archaea;p__Euryarchaeota;c__Methanobacteria	45	108	18	43	25	119	56	28	41	78	102	92	26	130	21	114	55	31	99	58	43	4	26	17	6	59	13	6	4	23	49	6	22	27	6	63	11	4	6	14	54	6	21	20	5	47	13	10	5
k__Bacteria;p__Chlorobi;c__BSV19	17	13	17	5	22	9	20	15	32	20	1	4	3	6	7	2	4	3	8	5	20	47	19	19	42	28	44	61	44	51	13	47	16	22	35	29	46	29	37	52	19	30	14	24	42	31	53	46	50
k__Bacteria;p__Bacteroidetes;c__Flavobacteria	2	11	3	3	10	19	14	13	22	15	20	19	41	22	21	17	13	35	31	28	64	59	29	48	38	46	61	42	54	53	29	31	21	29	24	26	39	49	42	23	45	53	35	43	38	42	41	86	87
k__Bacteria;p__Chloroflexi;c__SOGA31	93	101	62	70	63	84	83	57	60	71	11	14	7	6	8	4	6	7	8	7	10	12	6	14	10	19	23	15	10	10	16	7	9	14	21	17	15	14	19	4	16	8	11	6	13	28	10	18	9
Total	2566	2522	2489	2583	2389	2528	2525	2485	2324	2387	2533	2463	2428	2414	2332	2538	2224	2280	2425	2418	2515	2581	2617	2655	2561	2555	2401	2498	2616	2473	2481	2545	2608	2609	2537	2522	2361	2405	2606	2400	2561	2568	2661	2685	2607	2590	2436	2511	2650
Relative
Lineage	454_WL11	454_WL03	454_WL04	454_WL02	454_WL01	454_WL08	454_WL10	454_WL05	454_WL07	454_WL09	MiSeq_V8_R2_WL11	MiSeq_V8_R2_WL03	MiSeq_V8_R2_WL04	MiSeq_V8_R2_WL02	MiSeq_V8_R2_WL01	MiSeq_V8_R2_WL08	MiSeq_V8_R2_WL10	MiSeq_V8_R2_WL05	MiSeq_V8_R2_WL07	MiSeq_V8_R2_WL09	MiSeq_V4_R1_WL11	MiSeq_V4_R1_WL03	MiSeq_V4_R1_WL04	MiSeq_V4_R1_WL02	MiSeq_V4_R1_WL01	MiSeq_V4_R1_WL08	MiSeq_V4_R1_WL10	MiSeq_V4_R1_WL05	MiSeq_V4_R1_WL07	MiSeq_V4_R1_WL09	MiSeq_V4_R2_WL11	MiSeq_V4_R2_WL03	MiSeq_V4_R2_WL04	MiSeq_V4_R2_WL02	MiSeq_V4_R2_WL01	MiSeq_V4_R2_WL08	MiSeq_V4_R2_WL10	MiSeq_V4_R2_WL05	MiSeq_V4_R2_WL07	MiSeq_V4_R2_WL09	MiSeq_V4_ASS_WL11	MiSeq_V4_ASS_WL03	MiSeq_V4_ASS_WL04	MiSeq_V4_ASS_WL02	MiSeq_V4_ASS_WL01	MiSeq_V4_ASS_WL08	MiSeq_V4_ASS_WL10	MiSeq_V4_ASS_WL05	MiSeq_V4_ASS_WL07
k__Bacteria;p__Proteobacteria;c__Deltaproteobacteria	18.0436	15.6225	19.4054	17.5765	14.1482	12.5	16.2772	16.3783	12.0482	15.5425	26.5298	23.1425	24.9588	25.3521	21.0549	23.9953	22.0324	17.8947	17.8144	28.0397	22.505	25.804	25.7165	27.646	29.5197	24.9706	21.7826	22.9784	30.1223	29.074	22.8537	25.6974	26.5337	27.4818	29.1289	27.5575	21.3892	23.3264	27.8204	28.8333	23.1941	24.8832	24.69	25.4749	29.4591	27.4903	19.2939	24.0143	28.1132
k__Bacteria;p__Proteobacteria;c__Betaproteobacteria	9.43102	9.99207	11.3299	9.7561	13.1017	6.96203	13.3465	14.0443	9.07917	7.2057	9.35649	12.2209	15.0741	12.2618	16.0806	9.77147	10.0719	9.95614	6.8866	14.6402	9.78131	15.0717	11.3107	12.8437	15.0722	12.9159	10.9538	18.695	17.4312	10.7966	9.47199	16.9352	12.1166	12.6869	14.19	13.2831	10.8852	18.8773	20.0307	12.5833	10.1523	16.1994	11.7249	11.7691	15.8803	11.3127	11.2479	16.6069	16.9057
k__Bacteria;p__Chloroflexi;c__Anaerolineae	15.1988	9.35765	16.7939	17.77	8.24613	7.39715	11.4059	12.8773	9.1222	10.9342	7.18516	3.20747	3.8715	5.67523	2.70154	8.70764	3.59712	3.90351	2.68041	6.49297	5.0497	12.6308	17.2717	17.7401	13.6275	7.51468	8.28821	4.80384	4.31957	7.68298	4.67553	11.4342	13.9954	14.6033	10.9578	5.55115	5.97205	5.15593	4.06754	7.16667	4.56853	13.9798	16.3472	17.4674	11.6609	7.14286	6.56814	6.05337	3.92453
k__Bacteria;p__Bacteroidetes;c__Bacteroidia	8.33983	9.95242	9.48172	8.51723	16.283	7.99051	11.1683	12.1932	12.7367	10.8504	5.44809	7.59237	10.4201	6.83513	11.0206	7.2892	7.3741	10.1754	7.05155	8.89165	9.5825	7.78768	6.03745	6.13936	6.75517	8.80626	9.66264	12.6501	10.2064	9.1387	9.23015	10.2161	6.44172	8.47068	9.65708	11.1023	11.2664	12.3493	11.7421	9.95833	10.9723	9.85202	6.50132	8.6406	8.74568	11.5444	13.5878	11.3501	12.6415
k__Bacteria;p__Proteobacteria;c__Gammaproteobacteria	6.85892	4.59952	6.62917	5.07162	6.23692	4.66772	5.14851	7.56539	5.37866	4.31504	6.47454	6.94275	6.91928	4.72245	6.21784	6.14657	2.20324	6.14035	5.52577	5.66584	9.06561	7.20651	8.06267	6.25235	6.01328	6.96673	8.91295	8.2466	11.1239	5.74201	8.22249	7.07269	7.82209	6.36259	6.62199	6.50278	8.59805	7.81705	10.284	5.125	8.5123	6.73676	7.81661	7.00186	5.71538	6.44788	9.77011	8.40303	9.43396
k__Bacteria;p__Proteobacteria;c__Alphaproteobacteria	3.70226	6.26487	1.16513	4.10376	2.7208	13.2516	5.14851	3.34004	6.92771	5.06912	5.68496	5.88713	4.36573	1.24275	2.87307	3.38849	5.84532	6.31579	13.0722	1.81969	15.5865	2.36343	4.5854	3.84181	1.67903	5.71429	7.49688	2.84227	3.66972	6.59118	16.969	1.92534	4.86963	4.59946	2.32558	5.23394	8.64041	3.20166	3.72218	6.66667	15.8141	1.9081	5.26118	3.64991	1.49597	5.28958	8.21018	3.02668	3.88679
k__Bacteria;p__Actinobacteria;c__Actinobacteria (class)	8.96337	9.318	3.93732	6.54278	4.31143	9.69146	8.39604	4.86922	6.66954	7.79221	2.92144	3.57288	2.6771	1.1599	1.58662	2.12766	2.2482	2.67544	2.84536	1.65426	2.18688	1.20108	2.2927	2.07156	1.44475	2.19178	1.83257	1.48118	1.41437	1.5366	2.78114	1.25737	2.68405	1.87811	2.04966	2.22046	1.48242	1.70478	1.34305	2	1.95236	0.856698	2.55543	1.48976	1.49597	2.27799	1.64204	1.39387	1.13208
k__Bacteria;p__Verrucomicrobia;c__Verrucomicrobiae	0.857366	0.872324	1.12495	0.735579	2.38594	0.632911	1.10891	0.965795	1.41997	1.17302	1.73707	1.29923	3.08896	2.73405	3.60206	2.32467	2.69784	3.46491	1.81443	2.39868	4.25447	7.86517	5.235	3.9548	6.16947	6.06654	5.95585	8.84708	7.33945	5.29721	4.27247	6.79764	5.3681	4.13952	5.04533	4.75813	6.8615	8.23285	6.83039	4.54167	3.39711	6.89252	4.81022	4.9162	5.90717	5.90734	5.74713	7.68618	7.88679
k__Archaea;p__Euryarchaeota;c__Methanomicrobia	9.58691	11.142	12.8967	11.0724	15.6969	16.4953	9.22772	10.3018	16.3941	15.0817	11.4884	12.9517	7.94893	20.0497	19.211	12.3325	23.3813	17.5	17.2784	9.71878	1.07356	0.736149	0.649599	0.94162	0.937134	0.978474	1.70762	1.0008	0	1.05135	1.57195	1.02161	0.920245	1.49483	1.14308	0.991277	2.03304	1.62162	0.115119	1.91667	1.79617	0.895639	0.450958	1.60149	1.15075	1.00386	1.72414	1.11509	0
k__Bacteria;p__Nitrospirae;c__Nitrospira (class)	4.36477	2.65662	6.30775	4.83933	3.9347	1.30538	3.80198	4.98994	2.4957	3.8961	3.00039	1.66464	3.54201	4.68103	3.30189	5.16154	2.06835	1.79825	1.23711	5.74855	1.7495	6.81906	4.54719	5.04708	7.53612	2.34834	2.91545	3.28263	2.44648	4.4076	1.65256	6.36542	4.33282	4.36949	6.97674	2.06186	2.79543	3.36798	1.65004	3.29167	1.67903	6.93146	4.43442	5.02793	7.47986	2.43243	2.70936	4.22143	1.84906
k__Bacteria;p__Firmicutes;c__Clostridia	1.4809	2.65662	0.482121	1.39373	0.669736	2.76899	1.46535	1.00604	1.41997	2.51362	2.56613	3.73528	2.18287	0.91135	1.54374	2.28526	3.01259	2.5	3.58763	1.19934	2.7833	0.852383	1.75774	1.16761	0.546661	2.97456	1.99917	0.840673	0.688073	2.10271	3.58726	1.1002	3.2592	1.9931	1.06425	3.48929	2.71072	1.41372	1.53492	3.125	2.69426	0.856698	2.02931	1.26629	0.88224	2.54826	1.80624	1.15492	0.90566
k__Bacteria;p__Planctomycetes;c__Planctomycea	1.01325	1.74465	0.602652	1.54859	0.544161	2.37342	1.10891	1.40845	1.0327	0.837872	3.47414	5.27812	3.54201	1.20133	0.986278	2.52167	3.46223	4.07895	8	1.73697	2.30616	0.774893	1.79595	1.35593	0.585709	1.99609	1.70762	0.60048	0.496942	1.25354	2.74083	0.785855	1.7638	1.60981	0.985416	1.9429	2.11775	0.873181	0.613968	1.45833	2.26474	0.739875	1.91657	1.19181	0.575374	1.58301	2.29885	0.637196	0.641509
k__Bacteria;p__Acidobacteria;c__MVS-40	1.16913	0.515464	1.80796	1.0453	1.08832	0.474684	0.514851	0.965795	1.07573	1.00545	2.40821	0.568413	1.40033	2.69263	1.37221	2.63987	1.7536	1.92982	1.07216	2.48139	0.795229	2.1697	2.21628	1.65725	2.38188	0.939335	1.45773	1.28102	0.688073	0.970481	0.685208	1.72888	1.99387	1.80146	2.32558	1.07058	1.35536	1.49688	0.575595	0.833333	0.546661	1.9081	2.17963	2.01117	2.22478	0.617761	1.35468	1.35404	0.226415
k__Bacteria;p__Bacteroidetes;c__Sphingobacteria	0.272798	1.18953	0.321414	0.58072	1.63248	1.14715	0.752475	0.804829	2.10843	0.879765	0.789578	1.78644	2.59473	0.57995	1.97256	0.748621	1.21403	3.07018	1.97938	0.785773	3.45924	0.697404	0.802446	0.79096	0.898087	3.28767	4.95627	3.04243	2.59939	1.73878	2.90206	0.667976	0.498466	0.651591	0.630666	2.45837	4.02372	2.16216	2.30238	1.625	2.96759	0.934579	0.638858	0.595903	0.843882	3.01158	3.85878	2.86738	3.35849
k__Bacteria;p__Spirochaetes;c__Spirochaetes (class)	0.623539	1.66534	1.52672	0.542005	2.05107	0.514241	1.58416	1.08652	3.05508	2.97444	0.434268	1.62404	1.44152	0.787075	1.32933	0.118203	2.60791	2.2807	0.659794	1.28205	1.07356	1.08485	0.152847	0.150659	0.663803	1.33072	2.33236	1.60128	1.03211	4.65022	0.967352	1.0609	0.383436	0.34496	1.06425	1.9429	2.28717	2.20374	1.30468	4.83333	1.13237	1.20717	0.338219	0.223464	0.88224	1.62162	2.58621	1.83194	1.43396
k__Bacteria;;Other	0.623539	0.634417	0.482121	0.696864	0.920887	0.276899	0.752475	0.684105	0.215146	0.837872	1.22385	0.649614	0.864909	0.8285	1.24357	1.65485	1.34892	0.877193	0.536082	1.6129	0.55666	1.1236	0.840657	0.903955	1.67903	1.17417	0.999584	1.60128	1.03211	1.05135	0.806127	0.746562	0.996933	0.421617	0.985416	0.872324	1.56713	1.49688	1.11282	1.125	0.741898	0.623053	1.1274	0.707635	0.805524	0.772201	1.14943	0.995619	0.830189
k__Bacteria;p__Acidobacteria;c__Acidobacteria (class)	1.51988	1.38779	1.32583	1.43244	0.920887	1.89873	0.910891	1.36821	2.0654	1.04734	1.02645	0.852619	0.576606	0.704225	0.728988	0.788022	0.67446	1.35965	1.07216	0.496278	1.98807	0.813638	0.726022	0.451977	0.468567	1.87867	1.08288	1.0008	0.611621	0.727861	1.41072	0.943026	0.690184	0.498275	0.906583	1.7843	1.14358	0.623701	0.537222	0.791667	1.52284	0.428349	1.01466	0.521415	0.613732	1.62162	1.43678	0.83632	0.716981
k__Bacteria;p__Firmicutes;c__Bacilli	1.83164	1.18953	0.361591	2.09059	0.083717	0.514241	1.0297	0.603622	0.0860585	0.335149	2.96092	1.78644	1.35914	0.787075	0.728988	2.60047	0.899281	0.745614	0.865979	1.28205	0.755467	0.271213	2.9423	3.35217	0.273331	1.99609	0.0832986	0.240192	0.496942	0.646987	0.886739	0.667976	2.72239	3.06631	0.551833	1.82395	0.16942	0.0831601	0.422103	0.25	0.859039	0.389408	3.11913	2.97952	0.421941	1.66023	0.205255	0.0796495	0.415094
k__Archaea;p__Euryarchaeota;c__Methanobacteria	1.7537	4.28232	0.723182	1.66473	1.04646	4.70728	2.21782	1.12676	1.7642	3.2677	4.02685	3.73528	1.07084	5.38525	0.900515	4.49173	2.47302	1.35965	4.08247	2.39868	1.70974	0.154979	0.993504	0.640301	0.234283	2.3092	0.541441	0.240192	0.152905	0.930044	1.97501	0.235756	0.843558	1.03488	0.2365	2.49802	0.465904	0.16632	0.230238	0.583333	2.10855	0.233645	0.789177	0.744879	0.191791	1.81467	0.533662	0.398248	0.188679
k__Bacteria;p__Chlorobi;c__BSV19	0.66251	0.515464	0.683005	0.193573	0.920887	0.356013	0.792079	0.603622	1.37694	0.837872	0.0394789	0.162404	0.123558	0.24855	0.300172	0.0788022	0.179856	0.131579	0.329897	0.206782	0.795229	1.821	0.726022	0.715631	1.63998	1.09589	1.83257	2.44195	1.68196	2.06227	0.523982	1.84676	0.613497	0.843235	1.37958	1.14988	1.94833	1.20582	1.4198	2.16667	0.741898	1.16822	0.526118	0.893855	1.61105	1.19691	2.1757	1.83194	1.88679
k__Bacteria;p__Bacteroidetes;c__Flavobacteria	0.0779423	0.436162	0.12053	0.116144	0.418585	0.751582	0.554455	0.523139	0.946644	0.628404	0.789578	0.771417	1.68863	0.91135	0.900515	0.669819	0.584532	1.53509	1.27835	1.15798	2.54473	2.28594	1.10814	1.80791	1.4838	1.80039	2.54061	1.68135	2.06422	2.14315	1.16888	1.21807	0.805215	1.11154	0.945999	1.03093	1.65184	2.03742	1.61167	0.958333	1.75713	2.06386	1.3153	1.60149	1.45761	1.62162	1.68309	3.42493	3.28302
k__Bacteria;p__Chloroflexi;c__SOGA31	3.62432	4.00476	2.49096	2.71003	2.63709	3.32278	3.28713	2.29376	2.58176	2.97444	0.434268	0.568413	0.288303	0.24855	0.343053	0.157604	0.269784	0.307018	0.329897	0.289495	0.397614	0.464936	0.22927	0.527307	0.390472	0.74364	0.957934	0.60048	0.382263	0.404367	0.644901	0.275049	0.345092	0.536604	0.827749	0.674068	0.635324	0.582121	0.729087	0.166667	0.624756	0.311526	0.413378	0.223464	0.498657	1.08108	0.410509	0.716846	0.339623
Total	100	100	100	100	100	100	100	100	100	100	100	100	100	100	100	100	100	100	100	100	100	100	100	100	100	100	100	100	100	100	100	100	100	100	100	100	100	100	100	100	100	100	100	100	100	100	100	100	100
[truncated: 35 more columns]

## Sheet: Taxonomy synthcomm. and Psuwone
Absolute
Synthetic community				454 V6-V8 Reads 2			MiSeq V6-V8 Reads 2			MiSeq V4 Reads 1			MiSeq V4 Reads 2			MiSeq V4 Assembled			MiSeq V7-V8 Reads 1			MiSeq V7-V8 Reads 2			MiSeq V7-V8 Assembled
Lineage	norm	norm.genome.size	norm.genome.size.rrna	454_synthcomm_1	454_synthcomm_2	454_synthcomm_3	MiSeq_V8_R2synthcomm_1	MiSeq_V8_R2_synthcomm_2	MiSeq_V8_R2_synthcomm_3	MiSeq_V4_R1_synthcomm_1	MiSeq_V4_R1_synthcomm_2	MiSeq_V4_R1_synthcomm_3	MiSeq_V4_R2_synthcomm_1	MiSeq_V4_R2_synthcomm_2	MiSeq_V4_R2_synthcomm_3	MiSeq_V4_ASS_synthcomm_1	MiSeq_V4_ASS_synthcomm_2	MiSeq_V4_ASS_synthcomm_3	MiSeq_V7_R1_synthcomm_1	MiSeq_V7_R1_synthcomm_2	MiSeq_V7_R1_synthcomm_3	MiSeq_V7_R2_synthcomm_1	MiSeq_V7_R2_synthcomm_2	MiSeq_V7_R2_synthcomm_3	MiSeq_V7_ASS_synthcomm_1	MiSeq_V7_ASS_synthcomm_2	MiSeq_V7_ASS_synthcomm_3
k__Bacteria;p__Proteobacteria;c__Gammaproteobacteria	NA	NA	NA	1519	1195	1588	618	562	684	719	674	690	791	728	856	783	674	794	590	639	730	614	599	718	41	62	78
k__Bacteria;p__Firmicutes;c__Clostridia	NA	NA	NA	1201	1534	1087	1842	1824	1759	1743	1796	1679	1762	1844	1648	1698	1804	1639	2297	2241	2149	2267	2273	2159	2839	2819	2805
k__Archaea;p__Euryarchaeota;c__Halobacteria	NA	NA	NA	155	152	192	403	488	426	422	412	512	329	313	384	407	408	455	2	8	3	3	4	3	3	4	1
k__Bacteria;p__Firmicutes;c__Bacilli	NA	NA	NA	14	10	21	2	5	2	6	7	6	4	7	1	1	5	3	4	5	7	6	7	9	9	7	6
k__Bacteria;p__Actinobacteria;c__Actinobacteria (class)	NA	NA	NA	4	2	4	0	0	1	2	1	6	4	1	1	2	0	2	0	0	0	1	9	3	0	0	0
k__Bacteria;p__Proteobacteria;c__Alphaproteobacteria	NA	NA	NA	0	0	0	22	8	13	0	0	0	0	0	0	0	0	0	0	0	0	0	0	0	0	0	0
k__Bacteria;p__Bacteroidetes;c__Sphingobacteria	NA	NA	NA	0	0	1	0	2	1	1	3	0	1	0	3	2	2	0	0	0	4	2	1	1	1	1	2
k__Bacteria;p__Planctomycetes;c__Kueneniae	NA	NA	NA	0	0	0	5	4	7	0	0	0	0	0	0	0	0	0	0	0	0	0	0	0	0	0	0
k__Archaea;p__Crenarchaeota;c__Thermoprotei	NA	NA	NA	0	0	0	0	0	0	0	0	0	0	0	0	0	0	0	0	0	0	0	0	0	0	0	0
k__Bacteria;p__Tenericutes;c__TenericutesPH	NA	NA	NA	0	0	0	0	0	0	0	0	0	2	0	0	0	0	0	0	0	0	0	0	0	0	0	0
k__Bacteria;p__Bacteroidetes;c__Bacteroidia	NA	NA	NA	0	0	0	0	0	0	0	0	0	0	0	0	0	0	0	0	0	0	0	0	0	0	0	1
k__Archaea;p__Euryarchaeota;c__Methanomicrobia	NA	NA	NA	0	0	0	0	0	0	0	0	0	0	0	0	0	0	0	0	0	0	0	0	0	0	0	0
k__Bacteria;p__Proteobacteria;c__Betaproteobacteria	NA	NA	NA	0	0	0	1	0	0	0	0	0	0	0	0	0	0	0	0	0	0	0	0	0	0	0	0
Total	0	0	0	2893	2893	2893	2893	2893	2893	2893	2893	2893	2893	2893	2893	2893	2893	2893	2893	2893	2893	2893	2893	2893	2893	2893	2893
Pseudoxanthomonas suwonensis
Lineage	norm	norm.genome.size	norm.genome.size.rrna	454_psuwonensis_3	454_psuwonensis_1	454_psuwonensis_2	MiSeq_V8_R2_psuwonensis_3	MiSeq_V8_R2_psuwonensis_1	MiSeq_V8_R2_psuwonensis_2	MiSeq_V4_R1_psuwonensis_3	MiSeq_V4_R1_psuwonensis_1	MiSeq_V4_R1_psuwonensis_2	MiSeq_V4_R2_psuwonensis_3	MiSeq_V4_R2_psuwonensis_1	MiSeq_V4_R2_psuwonensis_2	MiSeq_V4_ASS_psuwonensis_3	MiSeq_V4_ASS_psuwonensis_1	MiSeq_V4_ASS_psuwonensis_2	MiSeq_V7_R1_psuwonensis_3	MiSeq_V7_R1_psuwonensis_1	MiSeq_V7_R1_psuwonensis_2	MiSeq_V7_R2_psuwonensis_3	MiSeq_V7_R2_psuwonensis_1	MiSeq_V7_R2_psuwonensis_2	MiSeq_V7_ASS_psuwonensis_3	MiSeq_V7_ASS_psuwonensis_1	MiSeq_V7_ASS_psuwonensis_2
k__Bacteria;p__Proteobacteria;c__Gammaproteobacteria	NA	NA	NA	2893	2893	2893	2891	2889	2890	2893	2893	2891	2892	2893	2892	2891	2893	2893	2891	2892	2893	2893	2888	2893	2893	2892	2893
k__Bacteria;p__Firmicutes;c__Clostridia	NA	NA	NA	0	0	0	0	2	1	0	0	0	0	0	0	0	0	0	0	0	0	0	2	0	0	0	0
k__Archaea;p__Euryarchaeota;c__Halobacteria	NA	NA	NA	0	0	0	0	0	0	0	0	0	0	0	0	0	0	0	0	0	0	0	0	0	0	0	0
k__Bacteria;p__Firmicutes;c__Bacilli	NA	NA	NA	0	0	0	0	0	0	0	0	0	0	0	0	0	0	0	0	0	0	0	0	0	0	0	0
k__Bacteria;p__Actinobacteria;c__Actinobacteria (class)	NA	NA	NA	0	0	0	1	0	1	0	0	2	1	0	1	2	0	0	2	1	0	0	3	0	0	1	0
k__Bacteria;p__Proteobacteria;c__Alphaproteobacteria	NA	NA	NA	0	0	0	0	0	0	0	0	0	0	0	0	0	0	0	0	0	0	0	0	0	0	0	0
k__Bacteria;p__Bacteroidetes;c__Sphingobacteria	NA	NA	NA	0	0	0	0	0	0	0	0	0	0	0	0	0	0	0	0	0	0	0	0	0	0	0	0
k__Bacteria;p__Planctomycetes;c__Kueneniae	NA	NA	NA	0	0	0	0	0	0	0	0	0	0	0	0	0	0	0	0	0	0	0	0	0	0	0	0
k__Archaea;p__Crenarchaeota;c__Thermoprotei	NA	NA	NA	0	0	0	0	2	1	0	0	0	0	0	0	0	0	0	0	0	0	0	0	0	0	0	0
k__Bacteria;p__Tenericutes;c__TenericutesPH	NA	NA	NA	0	0	0	0	0	0	0	0	0	0	0	0	0	0	0	0	0	0	0	0	0	0	0	0
k__Bacteria;p__Bacteroidetes;c__Bacteroidia	NA	NA	NA	0	0	0	0	0	0	0	0	0	0	0	0	0	0	0	0	0	0	0	0	0	0	0	0
k__Archaea;p__Euryarchaeota;c__Methanomicrobia	NA	NA	NA	0	0	0	1	0	0	0	0	0	0	0	0	0	0	0	0	0	0	0	0	0	0	0	0
k__Bacteria;p__Proteobacteria;c__Betaproteobacteria	NA	NA	NA	0	0	0	0	0	0	0	0	0	0	0	0	0	0	0	0	0	0	0	0	0	0	0	0
Total	0	0	0	2893	2893	2893	2893	2893	2893	2893	2893	2893	2893	2893	2893	2893	2893	2893	2893	2893	2893	2893	2893	2893	2893	2893	2893
Relative
Synthetic community
Lineage	norm	norm.genome.size	norm.genome.size.rrna	454_synthcomm_1	454_synthcomm_2	454_synthcomm_3	MiSeq_V8_R2synthcomm_1	MiSeq_V8_R2_synthcomm_2	MiSeq_V8_R2_synthcomm_3	MiSeq_V4_R1_synthcomm_1	MiSeq_V4_R1_synthcomm_2	MiSeq_V4_R1_synthcomm_3	MiSeq_V4_R2_synthcomm_1	MiSeq_V4_R2_synthcomm_2	MiSeq_V4_R2_synthcomm_3	MiSeq_V4_ASS_synthcomm_1	MiSeq_V4_ASS_synthcomm_2	MiSeq_V4_ASS_synthcomm_3	MiSeq_V7_R1_synthcomm_1	MiSeq_V7_R1_synthcomm_2	MiSeq_V7_R1_synthcomm_3	MiSeq_V7_R2_synthcomm_1	MiSeq_V7_R2_synthcomm_2	MiSeq_V7_R2_synthcomm_3	MiSeq_V7_ASS_synthcomm_1	MiSeq_V7_ASS_synthcomm_2	MiSeq_V7_ASS_synthcomm_3
k__Bacteria;p__Proteobacteria;c__Gammaproteobacteria	27	28.35	29.69	52.506	41.3066	54.8911	21.3619	19.4262	23.6433	24.8531	23.2976	23.8507	27.3419	25.1642	29.5887	27.0653	23.2976	27.4456	20.3941	22.0878	25.2333	21.2236	20.7052	24.8185	1.41721	2.1431	2.69616
k__Bacteria;p__Firmicutes;c__Clostridia	35	31.9	60.84	41.514	53.0245	37.5735	63.6709	63.0487	60.8019	60.2489	62.0809	58.0366	60.9056	63.7401	56.9651	58.6934	62.3574	56.654	79.3985	77.4628	74.2828	78.3616	78.569	74.6284	98.1334	97.4421	96.9582
k__Archaea;p__Euryarchaeota;c__Halobacteria	37.2	39.25	9.35	5.35776	5.25406	6.63671	13.9302	16.8683	14.7252	14.5869	14.2413	17.6979	11.3723	10.8192	13.2734	14.0684	14.103	15.7276	0.0691324	0.27653	0.103699	0.103699	0.138265	0.103699	0.103699	0.138265	0.0345662
k__Bacteria;p__Firmicutes;c__Bacilli	0.2	0.13	0.03	0.483927	0.345662	0.72589	0.0691324	0.172831	0.0691324	0.207397	0.241963	0.207397	0.138265	0.241963	0.0345662	0.0345662	0.172831	0.103699	0.138265	0.172831	0.241963	0.207397	0.241963	0.311096	0.311096	0.241963	0.207397
k__Bacteria;p__Actinobacteria;c__Actinobacteria (class)	0.6	0.37	0.09	0.138265	0.0691324	0.138265	0	0	0.0345662	0.0691324	0.0345662	0.207397	0.138265	0.0345662	0.0345662	0.0691324	0	0.0691324	0	0	0	0.0345662	0.311096	0.103699	0	0	0
k__Bacteria;p__Proteobacteria;c__Alphaproteobacteria	0	0	0	0	0	0	0.760456	0.27653	0.449361	0	0	0	0	0	0	0	0	0	0	0	0	0	0	0	0	0	0
k__Bacteria;p__Bacteroidetes;c__Sphingobacteria	0	0	0	0	0	0.0345662	0	0.0691324	0.0345662	0.0345662	0.103699	0	0.0345662	0	0.103699	0.0691324	0.0691324	0	0	0	0.138265	0.0691324	0.0345662	0.0345662	0.0345662	0.0345662	0.0691324
k__Bacteria;p__Planctomycetes;c__Kueneniae	0	0	0	0	0	0	0.172831	0.138265	0.241963	0	0	0	0	0	0	0	0	0	0	0	0	0	0	0	0	0	0
k__Archaea;p__Crenarchaeota;c__Thermoprotei	0	0	0	0	0	0	0	0	0	0	0	0	0	0	0	0	0	0	0	0	0	0	0	0	0	0	0
k__Bacteria;p__Tenericutes;c__TenericutesPH	0	0	0	0	0	0	0	0	0	0	0	0	0.0691324	0	0	0	0	0	0	0	0	0	0	0	0	0	0
k__Bacteria;p__Bacteroidetes;c__Bacteroidia	0	0	0	0	0	0	0	0	0	0	0	0	0	0	0	0	0	0	0	0	0	0	0	0	0	0	0.0345662
k__Archaea;p__Euryarchaeota;c__Methanomicrobia	0	0	0	0	0	0	0	0	0	0	0	0	0	0	0	0	0	0	0	0	0	0	0	0	0	0	0
k__Bacteria;p__Proteobacteria;c__Betaproteobacteria	0	0	0	0	0	0	0.0345662	0	0	0	0	0	0	0	0	0	0	0	0	0	0	0	0	0	0	0	0
Total	100	100	100	100	100	100	100	100	100	100	100	100	100	100	100	100	100	100	100	100	100	100	100	100	100	100	100
Pseudoxanthomonas suwonensis
Lineage				454_psuwonensis_3	454_psuwonensis_1	454_psuwonensis_2	MiSeq_V8_R2_psuwonensis_3	MiSeq_V8_R2_psuwonensis_1	MiSeq_V8_R2_psuwonensis_2	MiSeq_V4_R1_psuwonensis_3	MiSeq_V4_R1_psuwonensis_1	MiSeq_V4_R1_psuwonensis_2	MiSeq_V4_R2_psuwonensis_3	MiSeq_V4_R2_psuwonensis_1	MiSeq_V4_R2_psuwonensis_2	MiSeq_V4_ASS_psuwonensis_3	MiSeq_V4_ASS_psuwonensis_1	MiSeq_V4_ASS_psuwonensis_2	MiSeq_V7_R1_psuwonensis_3	MiSeq_V7_R1_psuwonensis_1	MiSeq_V7_R1_psuwonensis_2	MiSeq_V7_R2_psuwonensis_3	MiSeq_V7_R2_psuwonensis_1	MiSeq_V7_R2_psuwonensis_2	MiSeq_V7_ASS_psuwonensis_3	MiSeq_V7_ASS_psuwonensis_1	MiSeq_V7_ASS_psuwonensis_2
k__Bacteria;p__Proteobacteria;c__Gammaproteobacteria	NA	NA	NA	100	100	100	99.9309	99.8617	99.8963	100	100	99.9309	99.9654	100	99.9654	99.9309	100	100	99.9309	99.9654	100	100	99.8272	100	100	99.9654	100
k__Bacteria;p__Firmicutes;c__Clostridia	NA	NA	NA	0	0	0	0	0.0691324	0.0345662	0	0	0	0	0	0	0	0	0	0	0	0	0	0.0691324	0	0	0	0
k__Archaea;p__Euryarchaeota;c__Halobacteria	NA	NA	NA	0	0	0	0	0	0	0	0	0	0	0	0	0	0	0	0	0	0	0	0	0	0	0	0
k__Bacteria;p__Firmicutes;c__Bacilli	NA	NA	NA	0	0	0	0	0	0	0	0	0	0	0	0	0	0	0	0	0	0	0	0	0	0	0	0
k__Bacteria;p__Actinobacteria;c__Actinobacteria (class)	NA	NA	NA	0	0	0	0.0345662	0	0.0345662	0	0	0.0691324	0.0345662	0	0.0345662	0.0691324	0	0	0.0691324	0.0345662	0	0	0.103699	0	0	0.0345662	0
k__Bacteria;p__Proteobacteria;c__Alphaproteobacteria	NA	NA	NA	0	0	0	0	0	0	0	0	0	0	0	0	0	0	0	0	0	0	0	0	0	0	0	0
k__Bacteria;p__Bacteroidetes;c__Sphingobacteria	NA	NA	NA	0	0	0	0	0	0	0	0	0	0	0	0	0	0	0	0	0	0	0	0	0	0	0	0
k__Bacteria;p__Planctomycetes;c__Kueneniae	NA	NA	NA	0	0	0	0	0	0	0	0	0	0	0	0	0	0	0	0	0	0	0	0	0	0	0	0
k__Archaea;p__Crenarchaeota;c__Thermoprotei	NA	NA	NA	0	0	0	0	0.0691324	0.0345662	0	0	0	0	0	0	0	0	0	0	0	0	0	0	0	0	0	0
k__Bacteria;p__Tenericutes;c__TenericutesPH	NA	NA	NA	0	0	0	0	0	0	0	0	0	0	0	0	0	0	0	0	0	0	0	0	0	0	0	0
k__Bacteria;p__Bacteroidetes;c__Bacteroidia	NA	NA	NA	0	0	0	0	0	0	0	0	0	0	0	0	0	0	0	0	0	0	0	0	0	0	0	0
k__Archaea;p__Euryarchaeota;c__Methanomicrobia	NA	NA	NA	0	0	0	0.0345662	0	0	0	0	0	0	0	0	0	0	0	0	0	0	0	0	0	0	0	0
k__Bacteria;p__Proteobacteria;c__Betaproteobacteria	NA	NA	NA	0	0	0	0	0	0	0	0	0	0	0	0	0	0	0	0	0	0	0	0	0	0	0	0
Total	0	0	0	100	100	100	100	100	100	100	100	100	100	100	100	100	100	100	100	100	100	100	100	100	100	100	100
