# Supplementary material for: Primer and platform effects on 16S rRNA tag sequencing
Source: Front Microbiol. 2015 Aug 4;6:771. doi: 10.3389/fmicb.2015.00771 (PMC4523815; doi:10.3389/fmicb.2015.00771)
Supplement: Supplementary file 4 [file Additionalfile4.ZIP]

Archive with 46 entries (46 files):
- 454_synthcomm.txt
- 454_wetlands.txt
- miseq_psuwonensis_V4_ASS.txt
- miseq_psuwonensis_V4_R1.txt
- miseq_psuwonensis_V4_R2.txt
- miseq_psuwonensis_V7_ASS.txt
- miseq_psuwonensis_V7_R1.txt
- miseq_psuwonensis_V7_R2.txt
- miseq_psuwonensis_V8_R2.txt
- miseq_synthcomm_V4_ASS.txt
- miseq_synthcomm_V4_R1.txt
- miseq_synthcomm_V4_R2.txt
- miseq_synthcomm_V7_ASS.txt
- miseq_synthcomm_V7_R1.txt
- miseq_synthcomm_V7_R2.txt
- miseq_synthcomm_V8_R2.txt
- miseq_wetlands_V4_ASS.txt
- miseq_wetlands_V4_R1.txt
- miseq_wetlands_V4_R2.txt
- miseq_wetlands_V7_ASS.txt
- miseq_wetlands_V7_R1.txt
- miseq_wetlands_V7_R2.txt
- miseq_wetlands_V8_R2.txt
- rarefied_454_synthcomm.txt
- rarefied_454_wetlands.txt
- rarefied_miseq_psuwonensis_V4_ASS.txt
- rarefied_miseq_psuwonensis_V4_R1.txt
- rarefied_miseq_psuwonensis_V4_R2.txt
- rarefied_miseq_psuwonensis_V7_ASS.txt
- rarefied_miseq_psuwonensis_V7_R1.txt
- rarefied_miseq_psuwonensis_V7_R2.txt
- rarefied_miseq_psuwonensis_V8_R2.txt
- rarefied_miseq_synthcomm_V4_ASS.txt
- rarefied_miseq_synthcomm_V4_R1.txt
- rarefied_miseq_synthcomm_V4_R2.txt
- rarefied_miseq_synthcomm_V7_ASS.txt
- rarefied_miseq_synthcomm_V7_R1.txt
- rarefied_miseq_synthcomm_V7_R2.txt
- rarefied_miseq_synthcomm_V8_R2.txt
- rarefied_miseq_wetlands_V4_ASS.txt
- rarefied_miseq_wetlands_V4_R1.txt
- rarefied_miseq_wetlands_V4_R2.txt
- rarefied_miseq_wetlands_V7_ASS.txt
- rarefied_miseq_wetlands_V7_R1.txt
- rarefied_miseq_wetlands_V7_R2.txt
- rarefied_miseq_wetlands_V8_R2.txt
