# Supplementary material for: Primer and platform effects on 16S rRNA tag sequencing
Source: Front Microbiol. 2015 Aug 4;6:771. doi: 10.3389/fmicb.2015.00771 (PMC4523815; doi:10.3389/fmicb.2015.00771)
Supplement: Supplementary file 4 [file Additionalfile4.ZIP › 454_wetlands.txt]

#Full OTU Counts
#OTU ID	WL04	WL08	WL01	WL02	WL05	WL11	WL07	WL03	WL10	WL09	Consensus lineage
1	194	169	471	274	431	74	199	864	163	507	k__Bacteria;p__Bacteroidetes;c__Bacteroidia;o__Bacteroidales;f__BacteroidalesOR;g__BacteroidalesOR;
0	226	99	358	311	255	163	97	514	146	412	k__Archaea;p__Euryarchaeota;c__Methanomicrobia;o__Methanosarcinales;f__Methanosaetaceae;g__Methanosaeta;
2	135	135	363	185	294	73	124	469	190	533	k__Archaea;p__Euryarchaeota;c__Methanomicrobia;o__Methanomicrobiales;f__MethanomicrobialesOR;g__MethanomicrobialesOR;
8	106	56	247	148	113	47	76	420	157	283	k__Archaea;p__Crenarchaeota;c__C2;o__pGrfC26;f__pGrfC26OR;g__pGrfC26OR;
17	130	42	307	197	99	19	85	408	37	186	k__Bacteria;p__Nitrospirae;c__Nitrospira (class);o__Nitrospirales;f__Thermodesulfovibrionaceae;g__LCP-6;
14	110	47	292	155	56	8	56	362	31	73	k__Bacteria;p__Proteobacteria;c__Betaproteobacteria;o__Rhodocyclales;f__Rhodocyclaceae;g__RhodocyclaceaeFA;
7	129	47	177	135	85	30	49	304	42	103	k__Bacteria;p__Proteobacteria;c__Gammaproteobacteria;o__Methylococcales;f__Crenotrichaceae;g__Crenothrix;
26	86	61	145	110	88	42	65	258	41	105	k__Bacteria;p__Proteobacteria;c__Betaproteobacteria;o__BetaproteobacteriaCL;f__BetaproteobacteriaCL;g__BetaproteobacteriaCL;
6	104	67	179	131	45	29	71	235	13	123	k__Bacteria;p__Proteobacteria;c__Deltaproteobacteria;o__Syntrophobacterales;f__Syntrophaceae;g__Desulfobacca;
9	152	51	197	196	25	18	45	202	17	83	k__Bacteria;p__Chloroflexi;c__Anaerolineae;o__SJA-15;f__SJA-15OR;g__SJA-15OR;
12	82	116	47	95	20	115	61	127	48	230	k__Archaea;p__Euryarchaeota;c__Methanobacteria;o__Methanobacteriales;f__Methanobacteriaceae;g__Methanobacterium;
16	59	39	154	94	79	19	51	249	22	86	k__Bacteria;p__Proteobacteria;c__Betaproteobacteria;o__Hydrogenophilales;f__Hydrogenophilaceae;g__Thiobacillus;
10	118	25	121	118	25	33	112	212	13	50	k__Bacteria;p__Proteobacteria;c__Betaproteobacteria;o__Rhodocyclales;f__Rhodocyclaceae;g__Methyloversatilis;
25	100	61	92	111	38	36	55	140	31	141	k__Bacteria;p__Actinobacteria;c__Actinobacteria (class);o__Actinobacteria (class)CL;f__Actinobacteria (class)CL;g__Actinobacteria (class)CL;
20	19	50	117	34	96	13	40	173	52	133	k__Archaea;p__Euryarchaeota;c__Methanomicrobia;o__Methanomicrobiales;f__MethanomicrobialesOR;g__MethanomicrobialesOR;
41	63	50	74	70	39	28	42	132	25	98	k__Bacteria;p__Chloroflexi;c__SOGA31;o__SOGA31CL;f__SOGA31CL;g__SOGA31CL;
15	69	26	98	83	31	11	24	199	17	48	k__Bacteria;p__Proteobacteria;c__Deltaproteobacteria;o__Syntrophobacterales;f__Desulfobacteraceae;g__DesulfobacteraceaeFA;
18	66	59	60	48	46	28	39	120	29	94	k__Bacteria;p__Chloroflexi;c__SOGA31;o__SOGA31CL;f__SOGA31CL;g__SOGA31CL;
28	35	47	49	74	11	82	27	131	30	89	k__Bacteria;p__Proteobacteria;c__Alphaproteobacteria;o__Rhizobiales;f__Methylocystaceae;g__MethylocystaceaeFA;
36	86	25	94	92	23	12	27	126	12	56	k__Bacteria;p__Acidobacteria;c__AcidobacteriaPH;o__AcidobacteriaPH;f__AcidobacteriaPH;g__AcidobacteriaPH;
22	39	31	63	55	48	18	42	144	25	56	k__Bacteria;p__Proteobacteria;c__Betaproteobacteria;o__Burkholderiales;f__Alcaligenaceae;g__Azohydromonas;
24	40	27	83	42	38	8	30	165	18	62	k__Bacteria;p__Nitrospirae;c__Nitrospira (class);o__Nitrospirales;f__Thermodesulfovibrionaceae;g__LCP-6;
32	41	30	86	54	28	10	24	135	26	62	k__Bacteria;p__Bacteroidetes;c__Bacteroidia;o__Bacteroidales;f__Porphyromonadaceae;g__PorphyromonadaceaeFA;
27	41	24	75	67	24	11	35	110	9	58	k__Bacteria;p__Chloroflexi;c__Anaerolineae;o__WCHB1-50;f__WCHB1-50OR;g__WCHB1-50OR;
21	67	0	163	86	0	0	0	122	3	7	k__Archaea;p__Euryarchaeota;c__Methanomicrobia;o__Methanosarcinales;f__Methanosaetaceae;g__Methanosaeta;
19	29	21	74	38	46	19	26	75	21	85	k__Bacteria;p__Proteobacteria;c__Deltaproteobacteria;o__Syntrophobacterales;f__SyntrophobacteralesOR;g__SyntrophobacteralesOR;
37	6	38	32	7	116	4	32	97	18	84	k__Bacteria;p__Proteobacteria;c__Betaproteobacteria;o__Gallionellales;f__Gallionellaceae;g__Gallionella;
64	31	14	89	61	28	11	19	86	10	67	k__Bacteria;p__Proteobacteria;c__Deltaproteobacteria;o__Desulfuromonadales;f__Geobacteraceae;g__Geobacter;
72	39	20	71	29	57	6	17	129	7	40	k__Bacteria;p__Proteobacteria;c__Gammaproteobacteria;o__Xanthomonadales;f__Sinobacteraceae;g__SinobacteraceaeFA;
68	44	16	57	50	41	5	28	99	13	58	k__Bacteria;p__Bacteroidetes;c__Bacteroidia;o__Bacteroidales;f__Porphyromonadaceae;g__PorphyromonadaceaeFA;
79	31	10	105	40	31	5	10	94	23	54	k__Bacteria;p__Acidobacteria;c__MVS-40;o__MVS-40CL;f__MVS-40CL;g__MVS-40CL;
43	31	16	96	62	15	11	21	86	5	49	k__Bacteria;p__Chloroflexi;c__Anaerolineae;o__SJA-15;f__SJA-15OR;g__SJA-15OR;
29	55	17	90	60	9	3	25	93	3	34	k__Bacteria;p__Chloroflexi;c__Anaerolineae;o__SJA-15;f__SJA-15OR;g__SJA-15OR;
39	33	26	50	35	19	22	26	91	44	42	k__Bacteria;p__Actinobacteria;c__Actinobacteria (class);o__Actinomycetales;f__ActinomycetalesOR;g__ActinomycetalesOR;
55	26	17	82	34	53	5	18	83	16	51	k__Bacteria;p__Proteobacteria;c__Deltaproteobacteria;o__Myxococcales;f__Myxococcaceae;g__Anaeromyxobacter;
31	52	29	30	55	24	11	24	67	13	80	k__Bacteria;p__Actinobacteria;c__Actinobacteria (class);o__Rubrobacterales;f__Rubrobacteraceae;g__RubrobacteraceaeFA;
34	32	40	63	37	19	22	32	68	17	51	k__Bacteria;p__Chloroflexi;c__SOGA31;o__SOGA31CL;f__SOGA31CL;g__SOGA31CL;
46	70	4	82	112	12	3	0	85	1	11	k__Bacteria;p__Chloroflexi;c__Anaerolineae;o__GCA004;f__GCA004OR;g__GCA004OR;
30	9	40	22	11	30	3	17	81	32	130	k__Bacteria;p__Spirochaetes;c__Spirochaetes (class);o__Spirochaetales;f__Spirochaetaceae;g__SA-8;
57	12	22	43	21	27	10	37	92	13	78	k__Bacteria;p__Proteobacteria;c__Betaproteobacteria;o__Burkholderiales;f__Comamonadaceae;g__Curvibacter;
40	33	15	64	33	33	15	16	73	13	44	k__Bacteria;p__Proteobacteria;c__Deltaproteobacteria;o__Syntrophobacterales;f__Syntrophobacteraceae;g__Syntrophobacter;
49	17	16	41	35	27	8	22	101	17	52	k__Bacteria;p__Chloroflexi;c__Anaerolineae;o__envOPS12;f__envOPS12OR;g__envOPS12OR;
61	38	16	53	46	5	5	22	82	10	55	k__Bacteria;p__Proteobacteria;c__Deltaproteobacteria;o__Syntrophobacterales;f__Desulfobacteraceae;g__DesulfobacteraceaeFA;
23	50	9	82	57	8	2	12	91	6	14	k__Bacteria;p__Proteobacteria;c__Gammaproteobacteria;o__Chromatiales;f__Chromatiaceae;g__ChromatiaceaeFA;
47	75	24	24	33	13	12	38	42	4	47	k__Bacteria;p__Actinobacteria;c__Actinobacteria (class);o__Coriobacteriales;f__CoriobacterialesOR;g__CoriobacterialesOR;
106	52	2	82	72	7	2	4	67	8	9	k__Bacteria;p__Chloroflexi;c__Anaerolineae;o__AnaerolineaeCL;f__AnaerolineaeCL;g__AnaerolineaeCL;
100	22	12	51	31	15	2	18	97	11	41	k__Bacteria;p__Proteobacteria;c__Betaproteobacteria;o__Methylophilales;f__Methylophilaceae;g__Methylovorus;
147	14	10	52	21	47	6	15	72	22	38	k__Bacteria;p__Verrucomicrobia;c__Verrucomicrobiae;o__Verrucomicrobiales;f__VerrucomicrobialesOR;g__VerrucomicrobialesOR;
60	15	9	52	20	27	12	20	57	27	52	k__Bacteria;p__Proteobacteria;c__Deltaproteobacteria;o__Syntrophobacterales;f__Syntrophaceae;g__SyntrophaceaeFA;
85	19	22	22	16	3	40	17	63	24	54	k__Archaea;p__Euryarchaeota;c__Methanomicrobia;o__Methanosarcinales;f__Methanosarcinaceae;g__Methanosarcina;
66	24	16	27	27	12	18	16	65	19	54	k__Archaea;p__Crenarchaeota;c__C2;o__pGrfC26;f__pGrfC26OR;g__pGrfC26OR;
84	8	19	15	13	34	12	33	54	25	53	k__Bacteria;p__Chloroflexi;c__Anaerolineae;o__envOPS12;f__envOPS12OR;g__envOPS12OR;
75	31	2	80	48	15	0	3	81	0	6	k__Bacteria;p__Nitrospirae;c__Nitrospira (class);o__Nitrospirales;f__Thermodesulfovibrionaceae;g__GOUTA19;
76	27	4	69	42	6	2	14	67	6	28	k__Bacteria;p__Proteobacteria;c__Deltaproteobacteria;o__Syntrophobacterales;f__Syntrophobacteraceae;g__SyntrophobacteraceaeFA;
35	27	4	62	31	27	5	4	61	9	26	k__Archaea;p__Euryarchaeota;c__Thermoplasmata;o__E2;f__WCHD3-02;g__WCHD3-02FA;
56	17	17	30	18	19	4	22	81	6	42	k__Bacteria;p__Proteobacteria;c__Deltaproteobacteria;o__Syntrophobacterales;f__Desulfobacteraceae;g__DesulfobacteraceaeFA;
90	46	21	13	83	1	5	11	42	0	21	k__Bacteria;p__Firmicutes;c__Bacilli;o__Bacillales;f__Bacillaceae;g__Natronobacillus;
65	29	14	39	31	10	5	11	54	6	37	k__Bacteria;p__Acidobacteria;c__Acidobacteria (class);o__Acidobacteriales;f__AcidobacterialesOR;g__AcidobacterialesOR;
42	14	13	40	20	15	3	16	60	22	31	k__Bacteria;p__Chloroflexi;c__Anaerolineae;o__Anaerolineales;f__Anaerolinaceae;g__AnaerolinaceaeFA;
38	27	15	26	32	8	12	17	58	9	29	k__Bacteria;p__Chloroflexi;c__Anaerolineae;o__envOPS12;f__envOPS12OR;g__envOPS12OR;
45	19	23	26	21	23	5	10	55	11	39	k__Bacteria;p__Chlorobi;c__Ignavibacteria;o__Ignavibacteriales;f__Ignavibacteriaceae;g__IgnavibacteriaceaeFA;
58	25	17	21	23	10	9	27	46	10	34	k__Bacteria;p__Chloroflexi;c__Anaerolineae;o__Caldilineales;f__Caldilineaceae;g__Caldilinea;
50	26	2	55	44	6	5	4	55	9	15	k__Bacteria;p__Proteobacteria;c__Deltaproteobacteria;o__Syntrophobacterales;f__Desulfobacteraceae;g__Desulfobacterium;
44	33	2	72	51	0	0	0	60	1	1	k__Bacteria;p__Proteobacteria;c__Gammaproteobacteria;o__Chromatiales;f__ChromatialesOR;g__ChromatialesOR;
51	23	21	31	19	10	6	16	38	7	48	k__Bacteria;p__Proteobacteria;c__Deltaproteobacteria;o__Syntrophobacterales;f__Syntrophaceae;g__Desulfomonile;
69	13	15	36	10	11	8	24	66	11	25	k__Bacteria;p__Proteobacteria;c__Betaproteobacteria;o__Rhodocyclales;f__Rhodocyclaceae;g__Methyloversatilis;
62	15	5	17	21	28	7	18	64	9	31	k__Bacteria;p__Bacteroidetes;c__Bacteroidia;o__Bacteroidales;f__BacteroidalesOR;g__BacteroidalesOR;
81	9	1	36	13	19	3	23	56	11	40	k__Bacteria;p__Spirochaetes;c__Spirochaetes (class);o__Spirochaetales;f__Spirochaetaceae;g__TM3;
110	5	18	22	18	22	22	12	45	16	30	k__Bacteria;p__Bacteroidetes;c__Bacteroidia;o__Bacteroidales;
48	4	3	14	7	14	3	9	30	24	100	k__Archaea;p__Euryarchaeota;c__Thermoplasmata;o__E2;f__pMC2A33;g__pMC2A33FA;
82	5	19	15	12	39	5	19	56	7	26	k__Bacteria;p__Bacteroidetes;c__Bacteroidia;o__Bacteroidales;f__BacteroidalesOR;g__BacteroidalesOR;
70	20	11	41	17	7	4	7	67	4	23	k__Bacteria;p__Proteobacteria;c__Deltaproteobacteria;o__Syntrophobacterales;f__Desulfobacteraceae;g__DesulfobacteraceaeFA;
52	10	6	40	26	21	11	9	36	11	30	k__Bacteria;p__Proteobacteria;c__Deltaproteobacteria;
78	10	12	36	21	14	5	8	51	21	21	k__Bacteria;p__Proteobacteria;c__Betaproteobacteria;o__BetaproteobacteriaCL;f__BetaproteobacteriaCL;g__BetaproteobacteriaCL;
97	10	25	16	14	5	36	20	37	6	24	k__Archaea;p__Euryarchaeota;c__Methanomicrobia;o__Methanosarcinales;f__Methanosarcinaceae;g__Methanosarcina;
54	2	22	7	4	71	4	4	24	15	39	k__Bacteria;p__Gemmatimonadetes;c__Gemmatimonadetes (class);o__Gemmatimonadales;f__GemmatimonadalesOR;g__GemmatimonadalesOR;
92	25	7	49	25	12	0	5	39	6	11	k__Bacteria;p__Proteobacteria;c__Deltaproteobacteria;
63	13	6	26	17	26	6	7	53	7	15	k__Bacteria;p__Proteobacteria;c__Deltaproteobacteria;o__DeltaproteobacteriaCL;f__DeltaproteobacteriaCL;g__DeltaproteobacteriaCL;
98	21	6	28	20	10	2	10	39	6	29	k__Bacteria;p__Chloroflexi;c__Anaerolineae;o__Anaerolineales;f__Anaerolinaceae;g__Anaerolinea;
122	27	15	13	38	3	7	10	33	3	21	k__Bacteria;p__Proteobacteria;c__Deltaproteobacteria;o__Syntrophobacterales;f__Syntrophaceae;g__Desulfobacca;
93	11	3	29	11	34	0	8	39	5	30	k__Bacteria;p__Verrucomicrobia;c__Verrucomicrobiae;o__Verrucomicrobiales;f__Verrucomicrobia subdivision 3;g__Verrucomicrobia subdivision 3FA;
88	8	6	11	8	12	6	14	45	11	41	k__Bacteria;p__Chloroflexi;c__Anaerolineae;o__envOPS12;f__envOPS12OR;g__envOPS12OR;
91	17	22	24	22	4	1	10	24	0	32	k__Archaea;p__Euryarchaeota;c__Methanobacteria;o__Methanobacteriales;f__Methanobacteriaceae;g__MethanobacteriaceaeFA;
73	7	8	22	14	22	7	8	47	4	17	k__Bacteria;p__NC10;c__12-24;o__JH-WHS47;f__JH-WHS47OR;g__JH-WHS47OR;
77	10	3	33	32	3	6	6	40	2	20	k__Bacteria;p__Chloroflexi;c__Anaerolineae;o__AnaerolineaeCL;f__AnaerolineaeCL;g__AnaerolineaeCL;
89	17	3	35	21	12	2	5	36	7	12	k__Bacteria;p__Bacteroidetes;c__Bacteroidia;o__Bacteroidales;f__BacteroidalesOR;g__BacteroidalesOR;
71	11	12	34	13	5	2	4	59	1	5	k__Bacteria;p__Proteobacteria;c__Gammaproteobacteria;o__Chromatiales;f__Chromatiaceae;g__ChromatiaceaeFA;
152	22	3	23	18	7	10	11	34	3	15	k__Bacteria;p__Acidobacteria;c__Acidobacteria (class);o__Acidobacteriales;f__AcidobacterialesOR;g__AcidobacterialesOR;
164	11	12	16	8	14	8	12	34	8	23	k__Bacteria;p__Proteobacteria;c__Deltaproteobacteria;o__Desulfobacterales;f__Desulfobulbaceae;g__Desulfobulbus;
137	7	14	19	9	10	10	16	17	5	33	k__Bacteria;p__Proteobacteria;c__Deltaproteobacteria;o__Desulfuromonadales;f__Geobacteraceae;g__Geobacter;
118	5	11	19	18	16	6	16	24	4	21	k__Bacteria;p__Proteobacteria;c__Deltaproteobacteria;o__Desulfobacterales;f__DesulfobacteralesOR;g__DesulfobacteralesOR;
96	68	3	2	24	1	20	5	9	2	5	k__Bacteria;p__Proteobacteria;c__Alphaproteobacteria;o__Rhizobiales;f__Hyphomicrobiaceae;g__HyphomicrobiaceaeFA;
67	17	3	28	34	4	0	5	42	1	5	k__Bacteria;p__Chloroflexi;c__Anaerolineae;o__AnaerolineaeCL;f__AnaerolineaeCL;g__AnaerolineaeCL;
83	5	22	8	6	14	7	10	25	11	30	k__Bacteria;p__Actinobacteria;c__Actinobacteria (class);o__MC47;f__MC47OR;g__MC47OR;
219	5	7	14	11	12	18	20	25	5	18	k__Bacteria;p__Actinobacteria;c__Actinobacteria (class);o__Actinomycetales;f__Sporichthyaceae;g__Sporichthya;
94	8	17	3	2	3	3	8	63	1	26	k__Bacteria;p__Proteobacteria;c__Deltaproteobacteria;o__Desulfobacterales;f__Desulfobulbaceae;g__DesulfobulbaceaeFA;
103	11	7	21	17	4	6	4	41	7	16	k__Bacteria;p__Bacteroidetes;c__Bacteroidia;o__Bacteroidales;f__Marinilabiaceae;g__MarinilabiaceaeFA;
80	10	8	12	10	3	23	9	20	13	25	k__Archaea;p__Euryarchaeota;c__Methanomicrobia;o__Methanosarcinales;f__Methanosaetaceae;g__Methanosaeta;
267	11	4	22	13	13	3	9	20	9	29	k__Bacteria;p__Chloroflexi;c__Dehalococcoidetes;o__Dehalococcoidales;f__Dehalococcoidaceae;g__DehalococcoidaceaeFA;
74	9	6	16	10	15	2	15	35	7	16	k__Archaea;p__Euryarchaeota;c__Thermoplasmata;o__E2;f__WCHD3-02;g__WCHD3-02FA;
117	6	9	6	2	8	5	7	33	5	40	k__Bacteria;p__Chloroflexi;c__Anaerolineae;o__Anaerolineales;f__Anaerolinaceae;
107	6	4	0	11	0	28	7	7	42	14	k__Bacteria;p__Proteobacteria;c__Alphaproteobacteria;o__Rhizobiales;f__Methylocystaceae;g__Methylosinus;
192	2	5	6	1	26	4	4	20	18	32	k__Bacteria;p__Spirochaetes;c__Spirochaetes (class);o__Spirochaetales;f__Spirochaetaceae;g__TM3;
101	25	1	29	19	1	0	2	35	0	4	k__Bacteria;p__Proteobacteria;c__Deltaproteobacteria;o__Desulfobacterales;f__DesulfobacteralesOR;g__DesulfobacteralesOR;
86	36	10	0	2	3	38	10	8	1	8	k__Bacteria;p__Proteobacteria;c__Alphaproteobacteria;o__Rhizobiales;f__Hyphomicrobiaceae;g__Rhodomicrobium;
142	19	1	34	26	2	2	1	20	2	6	k__Bacteria;p__Chloroflexi;c__Anaerolineae;o__AnaerolineaeCL;f__AnaerolineaeCL;g__AnaerolineaeCL;
133	10	9	22	8	18	6	7	18	2	11	k__Bacteria;p__Verrucomicrobia;c__Verrucomicrobiae;o__Verrucomicrobiales;f__Verrucomicrobia subdivision 3;g__Verrucomicrobia subdivision 3FA;
136	5	17	11	5	9	5	13	19	5	21	k__Bacteria;p__Actinobacteria;c__Actinobacteria (class);o__Actinomycetales;f__Nocardioidaceae;g__Nocardioides;
99	9	2	22	22	9	5	1	25	4	11	k__Bacteria;p__Chloroflexi;c__Anaerolineae;o__envOPS12;f__envOPS12OR;g__envOPS12OR;
104	5	5	7	6	21	9	4	15	9	28	k__Bacteria;p__Planctomycetes;c__Kueneniae;o__KueneniaeCL;f__KueneniaeCL;g__KueneniaeCL;
125	19	4	15	16	2	4	6	22	2	17	k__Bacteria;p__Proteobacteria;c__Deltaproteobacteria;o__Syntrophobacterales;f__Syntrophaceae;g__Desulfomonile;
150	13	3	15	9	5	3	2	26	15	15	k__Archaea;p__Crenarchaeota;c__C2;o__pGrfC26;f__pGrfC26OR;g__pGrfC26OR;
146	0	8	4	0	16	7	3	29	21	16	k__Bacteria;p__Proteobacteria;c__Gammaproteobacteria;o__Xanthomonadales;f__Sinobacteraceae;g__SinobacteraceaeFA;
120	3	8	7	14	14	0	3	18	16	20	k__Bacteria;p__Proteobacteria;c__Deltaproteobacteria;o__Syntrophobacterales;f__Syntrophobacteraceae;g__SyntrophobacteraceaeFA;
339	14	9	6	12	3	9	5	19	4	22	k__Bacteria;p__Planctomycetes;c__Planctomycea;o__Pirellulales;f__Pirellulaceae;
102	9	10	6	9	6	8	8	22	10	14	k__Archaea;p__Euryarchaeota;c__Thermoplasmata;o__E2;f__WCHD3-02;g__WCHD3-02FA;
229	10	4	10	17	4	7	5	22	5	16	k__Bacteria;p__Actinobacteria;c__Actinobacteria (class);o__Actinobacteria (class)CL;f__Actinobacteria (class)CL;g__Actinobacteria (class)CL;
116	5	10	5	7	5	4	24	8	6	25	k__Bacteria;p__Proteobacteria;c__Deltaproteobacteria;o__Desulfobacterales;f__Desulfobulbaceae;
111	16	0	25	26	0	1	0	30	0	0	k__Bacteria;p__Chloroflexi;c__Anaerolineae;o__AnaerolineaeCL;f__AnaerolineaeCL;g__AnaerolineaeCL;
95	8	9	9	5	7	12	11	15	5	17	k__Bacteria;p__Proteobacteria;c__Deltaproteobacteria;o__Syntrophobacterales;f__Syntrophaceae;g__Desulfomonile;
109	13	0	14	12	5	3	1	27	7	13	k__Bacteria;p__OP8;c__OP8_1;o__SHA-124;f__SHA-124OR;g__SHA-124OR;
112	19	4	5	9	4	5	15	18	1	14	k__Bacteria;p__Actinobacteria;c__Actinobacteria (class);o__Actinomycetales;f__Kineosporiaceae;g__Kineosporia;
170	8	7	13	10	18	2	7	18	2	9	k__Bacteria;p__Bacteroidetes;c__Bacteroidia;o__Bacteroidales;f__BacteroidalesOR;g__BacteroidalesOR;
131	19	1	20	17	2	1	2	24	2	6	k__Bacteria;p__Chloroflexi;c__Anaerolineae;o__AnaerolineaeCL;f__AnaerolineaeCL;g__AnaerolineaeCL;
113	1	7	5	0	5	3	5	22	6	38	k__Bacteria;p__Nitrospirae;c__Nitrospira (class);o__Nitrospirales;f__Thermodesulfovibrionaceae;g__ThermodesulfovibrionaceaeFA;
114	7	9	1	12	5	2	11	29	7	7	k__Bacteria;p__Bacteroidetes;c__Bacteroidia;o__Bacteroidales;f__BacteroidalesOR;g__BacteroidalesOR;
151	2	9	10	8	5	6	1	12	9	27	k__Archaea;p__Euryarchaeota;c__Methanomicrobia;o__Methanomicrobiales;f__MethanomicrobialesOR;g__MethanomicrobialesOR;
124	14	4	25	16	1	0	5	19	0	4	k__Bacteria;
243	14	1	26	14	4	1	3	16	3	6	k__Bacteria;p__Proteobacteria;c__Deltaproteobacteria;o__Syntrophobacterales;f__Syntrophobacteraceae;g__SyntrophobacteraceaeFA;
193	7	9	15	12	4	5	6	17	3	9	k__Bacteria;p__Actinobacteria;c__Actinobacteria (class);o__Actinomycetales;
299	1	8	0	0	3	1	19	21	0	34	k__Bacteria;p__Proteobacteria;c__Gammaproteobacteria;o__Chromatiales;f__Chromatiaceae;g__ChromatiaceaeFA;
105	3	3	8	8	3	3	5	26	9	19	k__Bacteria;p__Bacteroidetes;c__Bacteroidia;o__Bacteroidales;f__BacteroidalesOR;g__BacteroidalesOR;
160	10	2	17	20	2	4	3	20	0	8	k__Bacteria;p__Proteobacteria;c__Deltaproteobacteria;o__Syntrophobacterales;f__Syntrophaceae;g__Desulfobacca;
159	10	3	14	13	2	3	3	26	1	11	k__Bacteria;p__Acidobacteria;c__Acidobacteria (class);o__Acidobacteriales;f__AcidobacterialesOR;g__AcidobacterialesOR;
155	3	6	5	8	3	9	8	17	5	21	k__Bacteria;p__Actinobacteria;c__Actinobacteria (class);o__Actinomycetales;f__Mycobacteriaceae;g__Mycobacterium;
280	12	3	22	8	2	3	2	24	1	8	k__Bacteria;p__Acidobacteria;c__MVS-40;o__MVS-40CL;f__MVS-40CL;g__MVS-40CL;
153	1	5	2	2	7	5	6	35	6	15	k__Bacteria;p__Proteobacteria;c__Alphaproteobacteria;o__Sphingomonadales;f__Sphingomonadaceae;g__Novosphingobium;
130	1	10	3	7	14	1	6	20	6	16	k__Bacteria;p__Proteobacteria;c__Betaproteobacteria;o__Rhodocyclales;f__RhodocyclalesOR;g__RhodocyclalesOR;
165	0	12	1	5	4	0	2	26	0	34	k__Bacteria;p__Proteobacteria;c__Gammaproteobacteria;o__Methylococcales;f__Crenotrichaceae;g__Crenothrix;
126	8	7	5	10	4	2	11	19	1	17	k__Bacteria;p__Proteobacteria;c__Alphaproteobacteria;o__Rhizobiales;f__RhizobialesOR;g__RhizobialesOR;
179	14	6	9	9	5	3	14	17	0	7	k__Bacteria;p__Actinobacteria;c__Actinobacteria (class);o__Coriobacteriales;f__CoriobacterialesOR;g__CoriobacterialesOR;
254	11	2	24	13	4	1	2	21	1	4	k__Bacteria;p__Acidobacteria;c__OS-K;o__OS-KCL;f__OS-KCL;g__OS-KCL;
174	6	6	10	6	8	2	5	16	3	21	k__Bacteria;p__Chloroflexi;c__Anaerolineae;o__Anaerolineales;f__Anaerolinaceae;g__Anaerolinea;
143	1	5	23	5	8	0	1	30	1	8	k__Bacteria;p__Nitrospirae;c__Nitrospira (class);o__Nitrospirales;f__FW;g__4-29;
203	2	7	2	2	3	10	6	12	6	32	k__Bacteria;p__Proteobacteria;c__Alphaproteobacteria;o__Rhizobiales;f__RhizobialesOR;g__RhizobialesOR;
140	7	5	8	3	7	4	2	19	7	18	k__Bacteria;p__Chlorobi;c__BSV19;o__BSV19CL;f__BSV19CL;g__BSV19CL;
134	16	1	20	14	1	0	0	27	0	1	k__Bacteria;p__Proteobacteria;c__Deltaproteobacteria;o__Desulfobacterales;f__DesulfobacteralesOR;g__DesulfobacteralesOR;
175	1	13	1	1	12	9	4	3	5	30	k__Bacteria;p__Acidobacteria;c__Acidobacteria (class);o__Acidobacteriales;f__Acidobacteriaceae;g__AcidobacteriaceaeFA;
139	2	15	4	2	11	3	12	14	0	16	k__Bacteria;p__Actinobacteria;c__Actinobacteria (class);o__Acidimicrobiales;f__AcidimicrobialesOR;g__AcidimicrobialesOR;
129	12	3	22	14	3	0	1	21	1	2	k__Bacteria;p__Proteobacteria;c__Deltaproteobacteria;o__Syntrophobacterales;f__Syntrophobacteraceae;g__SyntrophobacteraceaeFA;
250	5	3	10	15	14	0	1	25	3	2	k__Bacteria;p__Planctomycetes;c__Phycisphaerae;o__PhycisphaeraeCL;f__PhycisphaeraeCL;g__PhycisphaeraeCL;
141	1	11	0	4	0	5	11	14	4	28	k__Archaea;p__Euryarchaeota;c__Methanomicrobia;o__Methanomicrobiales;f__MethanomicrobialesOR;g__MethanomicrobialesOR;
167	2	14	1	4	2	17	7	13	2	15	k__Bacteria;p__Actinobacteria;c__Actinobacteria (class);o__Actinomycetales;f__Nocardioidaceae;g__Propionicimonas;
199	8	8	2	6	4	8	28	11	0	2	k__Bacteria;p__Proteobacteria;c__Deltaproteobacteria;o__Desulfobacterales;f__Desulfobulbaceae;g__Desulfocapsa;
270	7	8	11	11	1	9	5	12	4	9	k__Bacteria;p__Actinobacteria;c__Actinobacteria (class);o__Actinomycetales;f__Micromonosporaceae;g__Micromonospora;
158	0	0	0	0	2	0	3	8	0	62	k__Bacteria;p__Chlorobi;c__Chlorobia;o__Chlorobiales;f__Chlorobiaceae;g__Pelodictyon;
206	3	7	8	2	4	3	3	22	3	19	k__Bacteria;p__Proteobacteria;c__Deltaproteobacteria;o__Myxococcales;f__MyxococcalesOR;g__MyxococcalesOR;
234	13	8	5	14	0	2	6	12	1	12	k__Bacteria;p__Firmicutes;c__Bacilli;o__Bacillales;f__Bacillaceae;g__Bacillus;
269	3	9	13	5	5	5	3	11	5	14	k__Archaea;p__Euryarchaeota;c__Methanomicrobia;o__Methanosarcinales;f__Methanosarcinaceae;g__Methanosarcina;
428	1	2	22	7	1	1	1	29	2	7	k__Bacteria;p__Chloroflexi;c__Anaerolineae;o__envOPS12;f__envOPS12OR;g__envOPS12OR;
157	1	3	7	7	6	5	3	14	11	16	k__Bacteria;p__Chloroflexi;c__Dehalococcoidetes;o__Dehalococcoidales;f__Dehalococcoidaceae;g__DehalococcoidaceaeFA;
115	4	9	7	6	4	2	8	12	3	17	k__Bacteria;p__Proteobacteria;c__Deltaproteobacteria;o__Syntrophobacterales;f__Syntrophobacteraceae;g__Syntrophobacter;
127	1	6	4	6	8	2	12	9	4	19	k__Bacteria;p__Proteobacteria;c__Deltaproteobacteria;o__Syntrophobacterales;f__Syntrophobacteraceae;g__Syntrophobacter;
480	5	8	5	6	5	7	2	25	1	7	k__Bacteria;p__Planctomycetes;c__Planctomycea;o__Pirellulales;f__Pirellulaceae;g__PirellulaceaeFA;
334	3	7	3	3	6	6	5	14	14	10	k__Bacteria;p__Acidobacteria;c__Acidobacteria (class);o__Acidobacteriales;f__AcidobacterialesOR;g__AcidobacterialesOR;
251	7	2	15	12	6	0	2	22	2	1	k__Bacteria;p__Proteobacteria;c__Deltaproteobacteria;o__Syntrophobacterales;f__Syntrophobacteraceae;g__SyntrophobacteraceaeFA;
177	3	3	3	0	1	11	6	18	16	7	k__Bacteria;p__Bacteroidetes;c__Flavobacteria;o__Flavobacteriales;f__Flavobacteriaceae;g__Flavobacterium;
217	9	0	16	6	10	1	6	12	2	6	k__Bacteria;p__Acidobacteria;c__MVS-40;o__MVS-40CL;f__MVS-40CL;g__MVS-40CL;
135	8	10	3	0	7	0	6	14	0	20	k__Bacteria;p__Cyanobacteria;c__Chloroplast;o__Streptophyta;f__StreptophytaOR;g__StreptophytaOR;
178	7	5	9	7	4	3	10	9	2	12	k__Bacteria;p__Proteobacteria;c__Alphaproteobacteria;o__Rhizobiales;f__Phyllobacteriaceae;g__PhyllobacteriaceaeFA;
121	15	0	21	18	0	0	0	14	0	0	k__Bacteria;p__Chloroflexi;c__Anaerolineae;o__BPC110;f__BPC110OR;g__BPC110OR;
123	1	8	5	8	7	5	2	19	1	11	k__Bacteria;p__Chloroflexi;c__Anaerolineae;o__Anaerolineales;f__Anaerolinaceae;g__Anaerolinea;
161	13	3	17	7	0	2	6	10	2	6	k__Bacteria;p__Chlorobi;c__Ignavibacteria;o__Ignavibacteriales;f__Ignavibacteriaceae;g__IgnavibacteriaceaeFA;
301	0	2	2	1	12	4	5	10	21	8	k__Bacteria;p__Proteobacteria;c__Gammaproteobacteria;o__Xanthomonadales;f__Sinobacteraceae;g__SinobacteraceaeFA;
255	11	7	13	7	0	4	7	10	2	4	k__Bacteria;p__Proteobacteria;c__Deltaproteobacteria;o__Syntrophobacterales;f__Syntrophaceae;g__Desulfomonile;
273	7	6	8	7	2	1	2	19	2	11	k__Bacteria;p__Chloroflexi;c__Anaerolineae;o__envOPS12;f__envOPS12OR;g__envOPS12OR;
166	4	3	7	6	7	5	1	18	3	11	k__Bacteria;p__AC1;c__SHA-114;o__SHA-114CL;f__SHA-114CL;g__SHA-114CL;
128	10	0	20	7	1	1	2	21	2	0	k__Bacteria;p__Chloroflexi;c__Anaerolineae;o__Anaerolineales;f__Anaerolinaceae;
145	7	4	8	4	8	2	3	19	5	4	k__Bacteria;p__Chlorobi;c__Ignavibacteria;o__Ignavibacteriales;f__Ignavibacteriaceae;g__IgnavibacteriaceaeFA;
197	3	6	0	3	0	26	1	10	3	12	k__Archaea;p__Euryarchaeota;c__Methanomicrobia;o__Methanocellales;f__Methanocellaceae;g__Methanocella;
314	3	4	3	4	3	7	6	12	12	10	k__Bacteria;p__Bacteroidetes;c__Bacteroidia;o__Bacteroidales;f__Porphyromonadaceae;g__PorphyromonadaceaeFA;
189	1	5	3	9	6	1	3	19	2	14	k__Bacteria;p__Chloroflexi;c__Anaerolineae;o__Anaerolineales;f__Anaerolinaceae;g__AnaerolinaceaeFA;
168	3	2	5	5	3	6	9	13	2	15	k__Bacteria;p__Acidobacteria;c__Holophagae;o__Holophagales;f__Holophagaceae;g__Geothrix;
200	11	2	25	5	1	0	0	14	0	5	k__Bacteria;p__Chloroflexi;c__Thermobacula;o__Thermobaculales;f__Thermobaculaceae;g__Thermobaculum;
171	0	1	10	7	6	1	0	15	8	14	k__Bacteria;p__Chloroflexi;c__Anaerolineae;o__H39;f__H39OR;g__H39OR;
132	8	7	1	3	9	3	2	7	5	16	k__Bacteria;p__Firmicutes;c__Clostridia;o__Clostridiales;f__ClostridialesOR;g__ClostridialesOR;
265	10	6	7	6	4	1	2	20	0	4	k__Bacteria;p__Chloroflexi;c__Anaerolineae;o__AnaerolineaeCL;f__AnaerolineaeCL;g__AnaerolineaeCL;
138	2	2	6	4	7	5	1	20	1	11	k__Bacteria;p__Acidobacteria;c__OS-K;o__OS-KCL;f__OS-KCL;g__OS-KCL;
319	5	1	9	5	3	10	6	7	8	5	k__Bacteria;p__Actinobacteria;c__Actinobacteria (class);o__Solirubrobacterales;f__SolirubrobacteralesOR;g__SolirubrobacteralesOR;
201	4	2	9	4	7	2	3	18	1	9	k__Bacteria;p__Proteobacteria;c__Deltaproteobacteria;o__Syntrophobacterales;f__Desulfobacteraceae;g__Desulfobacterium;
325	5	3	6	2	5	7	1	11	5	13	k__Bacteria;p__Proteobacteria;c__Deltaproteobacteria;o__Syntrophobacterales;f__Syntrophobacteraceae;g__Syntrophobacter;
194	1	4	4	1	9	2	7	13	1	16	k__Archaea;p__ArchaeaKI;c__ArchaeaKI;o__ArchaeaKI;f__ArchaeaKI;g__ArchaeaKI;
156	47	0	1	3	0	1	0	2	1	1	k__Bacteria;p__Actinobacteria;c__Actinobacteria (class);o__Actinomycetales;f__Thermomonosporaceae;g__Actinomadura;
144	1	6	6	1	8	2	2	7	10	12	k__Bacteria;p__Acidobacteria;c__RB25;o__RB25CL;f__RB25CL;g__RB25CL;
264	4	6	1	3	3	4	4	17	4	9	k__Bacteria;p__Planctomycetes;c__Planctomycea;o__Pirellulales;f__Pirellulaceae;g__PirellulaceaeFA;
278	0	1	2	1	11	3	3	12	10	12	k__Bacteria;p__GN04;c__MSB-5A5;o__MSB-5A5CL;f__MSB-5A5CL;g__MSB-5A5CL;
149	0	12	0	0	1	3	0	3	0	36	k__Bacteria;p__Firmicutes;c__Clostridia;o__OPB54;f__OPB54OR;g__OPB54OR;
242	5	1	8	2	3	0	6	19	2	9	k__Bacteria;p__Chlorobi;c__BSV19;o__BSV19CL;f__BSV19CL;g__BSV19CL;
367	2	2	7	1	5	1	6	16	2	13	k__Bacteria;p__WS3;c__PRR-12;o__Sediment-1;f__PRR-10;g__PRR-10FA;
241	2	2	15	6	3	1	3	12	3	8	k__Archaea;p__Crenarchaeota;c__CrenarchaeotaPH;o__CrenarchaeotaPH;f__CrenarchaeotaPH;g__CrenarchaeotaPH;
236	2	3	5	2	7	5	2	8	7	13	k__Bacteria;p__Bacteroidetes;c__Sphingobacteria;o__Sphingobacteriales;f__Saprospiraceae;g__SaprospiraceaeFA;
366	1	5	3	2	6	7	2	7	2	19	k__Bacteria;p__Proteobacteria;c__Alphaproteobacteria;o__Rhizobiales;f__RhizobialesOR;g__RhizobialesOR;
515	4	4	4	5	8	1	0	18	3	7	k__Bacteria;p__Planctomycetes;c__Phycisphaerae;o__PhycisphaeraeCL;f__PhycisphaeraeCL;g__PhycisphaeraeCL;
205	4	3	8	2	8	1	4	10	3	10	k__Bacteria;p__Bacteroidetes;c__Bacteroidia;o__Bacteroidales;f__BacteroidalesOR;g__BacteroidalesOR;
214	5	5	2	3	1	4	4	17	1	11	k__Bacteria;p__Bacteroidetes;c__Flavobacteria;o__FlavobacteriaCL;f__FlavobacteriaCL;g__FlavobacteriaCL;
208	1	4	7	1	6	1	4	16	7	6	k__Bacteria;p__Chlorobi;c__BSV19;o__BSV19CL;f__BSV19CL;g__BSV19CL;
240	4	7	0	18	0	4	2	2	3	12	k__Bacteria;p__Firmicutes;c__Clostridia;o__Clostridiales;f__Veillonellaceae;g__Thermosinus;
195	1	1	11	2	6	1	2	8	7	13	k__Bacteria;p__Chlorobi;c__BSV19;o__BSV19CL;f__BSV19CL;g__BSV19CL;
182	9	1	13	11	1	0	2	12	1	1	k__Bacteria;p__Acidobacteria;c__MVS-40;o__MVS-40CL;f__MVS-40CL;g__MVS-40CL;
154	8	7	5	7	1	4	4	7	1	7	k__Bacteria;p__Actinobacteria;c__Actinobacteria (class);o__Coriobacteriales;f__CoriobacterialesOR;g__CoriobacterialesOR;
1181	5	5	4	5	3	3	3	11	2	10	k__Bacteria;p__Chloroflexi;c__SOGA31;o__SOGA31CL;f__SOGA31CL;g__SOGA31CL;
355	0	7	2	3	1	4	3	11	1	19	k__Bacteria;p__Chlamydiae;c__Chlamydiae (class);o__Chlamydiales;f__Parachlamydiaceae;g__Parachlamydia;
169	5	0	19	13	0	0	1	10	1	2	k__Bacteria;p__Proteobacteria;c__Deltaproteobacteria;o__Syntrophobacterales;f__Syntrophobacteraceae;g__SyntrophobacteraceaeFA;
163	7	2	8	3	1	1	1	12	1	13	k__Bacteria;p__Proteobacteria;c__Deltaproteobacteria;o__Syntrophobacterales;f__Syntrophaceae;g__Desulfomonile;
198	7	1	9	12	1	0	0	12	0	7	k__Bacteria;p__Proteobacteria;c__Deltaproteobacteria;o__Syntrophobacterales;f__Syntrophobacteraceae;g__SyntrophobacteraceaeFA;
181	1	6	4	4	9	0	7	10	0	8	k__Bacteria;
312	1	5	0	1	3	3	3	17	4	12	k__Bacteria;p__Bacteroidetes;c__Sphingobacteria;o__Sphingobacteriales;f__SphingobacterialesOR;g__SphingobacterialesOR;
436	6	2	7	7	3	0	4	10	1	9	k__Bacteria;p__Acidobacteria;c__AcidobacteriaPH;o__AcidobacteriaPH;f__AcidobacteriaPH;g__AcidobacteriaPH;
162	6	0	13	9	5	1	2	9	1	3	k__Bacteria;p__Proteobacteria;c__Deltaproteobacteria;o__Desulfobacterales;f__DesulfobacteralesOR;g__DesulfobacteralesOR;
253	5	1	11	6	1	2	2	14	1	6	k__Bacteria;p__Proteobacteria;c__Deltaproteobacteria;o__Syntrophobacterales;f__Desulfobacteraceae;g__DesulfobacteraceaeFA;
184	4	1	6	10	3	0	2	14	2	6	k__Bacteria;p__Chloroflexi;c__Anaerolineae;o__BPC110;f__BPC110OR;g__BPC110OR;
305	7	8	2	5	2	5	6	0	3	10	k__Bacteria;p__Cyanobacteria;c__4C0d-2;o__YS2;f__YS2OR;g__YS2OR;
313	9	0	10	9	3	0	1	11	2	3	k__Bacteria;p__Actinobacteria;c__Actinobacteria (class);o__Coriobacteriales;f__CoriobacterialesOR;g__CoriobacterialesOR;
209	4	1	8	9	0	1	1	15	4	5	k__Bacteria;p__Actinobacteria;c__Actinobacteria (class);o__Actinomycetales;f__Streptomycetaceae;g__Streptomyces;
318	3	1	8	3	9	2	4	10	2	6	k__Bacteria;p__Bacteroidetes;c__Bacteroidia;o__Bacteroidales;
272	3	1	4	1	3	1	2	13	3	16	k__Bacteria;p__Proteobacteria;c__Betaproteobacteria;o__Methylophilales;f__Methylophilaceae;g__Methylotenera;
213	0	5	0	1	9	1	7	8	7	9	k__Bacteria;p__Proteobacteria;c__Betaproteobacteria;o__Rhodocyclales;f__RhodocyclalesOR;g__RhodocyclalesOR;
172	2	11	2	3	0	11	1	1	2	14	k__Archaea;p__Euryarchaeota;c__Methanomicrobia;o__Methanocellales;f__Methanocellaceae;g__Methanocella;
173	9	3	8	11	0	1	1	9	0	4	k__Bacteria;p__Proteobacteria;c__Deltaproteobacteria;o__Desulfobacterales;f__Desulfobulbaceae;g__DesulfobulbaceaeFA;
188	1	4	2	6	2	5	2	16	0	8	k__Bacteria;p__Firmicutes;c__Clostridia;o__OPB54;f__OPB54OR;g__OPB54OR;
228	0	2	0	1	13	5	8	7	5	5	k__Bacteria;p__Proteobacteria;c__Betaproteobacteria;o__Nitrosomonadales;f__Nitrosomonadaceae;
282	1	1	3	2	4	1	8	10	7	9	k__Bacteria;p__Chlorobi;c__BSV19;o__BSV19CL;f__BSV19CL;g__BSV19CL;
185	11	6	0	5	0	0	6	9	3	6	k__Bacteria;p__TG3;c__TG3-1;o__GN09;f__GN09OR;g__GN09OR;
235	3	1	10	7	7	0	0	13	1	3	k__Bacteria;p__Acidobacteria;c__iii1-8;o__SJA-36;f__SJA-36OR;g__SJA-36OR;
176	6	0	10	1	3	1	1	11	7	5	k__Bacteria;p__Proteobacteria;c__Deltaproteobacteria;o__Syntrophobacterales;f__Syntrophobacteraceae;g__SyntrophobacteraceaeFA;
263	0	1	4	0	10	3	6	5	4	12	k__Bacteria;p__Chloroflexi;c__Anaerolineae;o__H39;f__H39OR;g__H39OR;
180	8	2	7	2	8	0	5	6	1	5	k__Bacteria;p__Chlorobi;c__BSV19;o__BSV19CL;f__BSV19CL;g__BSV19CL;
187	5	0	4	3	2	0	6	8	3	13	k__Bacteria;p__Proteobacteria;c__Deltaproteobacteria;o__Syntrophobacterales;f__Desulfobacteraceae;g__Desulfococcus;
257	1	3	3	4	4	1	5	9	4	10	k__Bacteria;p__Actinobacteria;c__Actinobacteria (class);o__Solirubrobacterales;f__Patulibacteraceae;g__PatulibacteraceaeFA;
335	1	2	1	2	3	1	10	3	1	20	k__Bacteria;p__Chloroflexi;c__Anaerolineae;o__Anaerolineales;f__Anaerolinaceae;g__AnaerolinaceaeFA;
357	1	6	2	2	1	5	3	4	1	19	k__Bacteria;p__Proteobacteria;c__Alphaproteobacteria;o__Rhizobiales;f__Hyphomicrobiaceae;g__Rhodoplanes;
331	6	8	4	2	2	4	6	4	1	7	k__Bacteria;p__Proteobacteria;c__Deltaproteobacteria;o__Syntrophobacterales;f__Syntrophaceae;g__Desulfomonile;
432	2	2	8	2	3	0	7	12	0	7	k__Bacteria;p__Nitrospirae;c__Nitrospira (class);o__Nitrospirales;f__FW;g__4-29;
320	1	2	0	1	9	6	2	8	3	11	k__Bacteria;p__Bacteroidetes;c__Sphingobacteria;o__Sphingobacteriales;f__SphingobacterialesOR;g__SphingobacterialesOR;
465	6	1	7	8	0	5	1	11	1	3	k__Bacteria;p__Chloroflexi;c__Anaerolineae;o__Anaerolineales;f__Anaerolinaceae;
342	0	3	1	1	5	6	10	9	0	8	k__Bacteria;p__Proteobacteria;c__Gammaproteobacteria;
183	4	1	8	8	2	0	1	11	2	6	k__Bacteria;p__Chloroflexi;c__Anaerolineae;o__Anaerolineales;f__Anaerolinaceae;g__AnaerolinaceaeFA;
321	2	0	6	3	5	2	3	9	3	10	k__Bacteria;p__Proteobacteria;c__Gammaproteobacteria;o__Oceanospirillales;f__OM60;g__OM60FA;
212	2	1	3	5	1	3	1	8	3	15	k__Bacteria;p__Chloroflexi;c__Anaerolineae;o__Anaerolineales;f__Anaerolinaceae;g__AnaerolinaceaeFA;
259	3	10	5	1	3	6	1	5	4	4	k__Bacteria;p__Proteobacteria;c__Deltaproteobacteria;o__DeltaproteobacteriaCL;f__DeltaproteobacteriaCL;g__DeltaproteobacteriaCL;
186	1	3	6	3	5	0	2	15	1	6	k__Bacteria;p__Proteobacteria;c__Gammaproteobacteria;o__Oceanospirillales;f__125ds10;g__125ds10FA;
491	1	0	5	5	3	2	1	12	3	10	k__Bacteria;p__Chloroflexi;c__Dehalococcoidetes;o__Dehalococcoidales;f__Dehalococcoidaceae;g__DehalococcoidaceaeFA;
191	2	0	12	6	3	2	1	12	1	2	k__Bacteria;p__Chloroflexi;c__Anaerolineae;o__Anaerolineales;f__Anaerolinaceae;g__C1_B004;
239	5	0	7	4	1	0	4	11	2	7	k__Bacteria;p__Proteobacteria;c__Deltaproteobacteria;o__Syntrophobacterales;f__Syntrophobacteraceae;g__Syntrophobacter;
290	5	4	8	7	1	1	1	11	0	3	k__Bacteria;p__Proteobacteria;c__Deltaproteobacteria;o__Syntrophobacterales;f__Syntrophobacteraceae;g__Syntrophobacter;
233	8	0	14	9	0	0	0	8	0	2	k__Bacteria;p__Chloroflexi;c__Anaerolineae;o__AnaerolineaeCL;f__AnaerolineaeCL;g__AnaerolineaeCL;
211	0	7	2	2	12	1	3	8	1	4	k__Bacteria;p__Proteobacteria;c__Betaproteobacteria;o__Burkholderiales;f__Comamonadaceae;g__ComamonadaceaeFA;
196	1	5	7	0	8	0	3	9	0	7	k__Bacteria;p__Chloroflexi;c__Anaerolineae;o__Anaerolineales;f__Anaerolinaceae;g__Anaerolinea;
488	5	3	4	8	1	3	3	9	2	2	k__Bacteria;p__Acidobacteria;c__iii1-8;o__SJA-36;f__SJA-36OR;g__SJA-36OR;
246	1	1	7	2	3	2	4	12	5	2	k__Bacteria;p__Bacteroidetes;c__Sphingobacteria;o__Sphingobacteriales;f__Flexibacteraceae;g__Cytophaga;
230	0	2	0	0	9	3	10	7	0	8	k__Bacteria;p__Proteobacteria;c__Gammaproteobacteria;o__Xanthomonadales;f__Sinobacteraceae;g__SinobacteraceaeFA;
422	8	4	9	6	1	0	0	11	0	0	k__Bacteria;p__Proteobacteria;c__Deltaproteobacteria;o__Syntrophobacterales;f__Syntrophaceae;g__Desulfobacca;
216	12	3	3	11	0	2	1	4	0	3	k__Bacteria;p__Firmicutes;c__Bacilli;o__Bacillales;f__Sporolactobacillaceae;g__Pullulanibacillus;
713	3	2	5	4	4	4	1	11	1	4	k__Bacteria;p__Acidobacteria;c__Solibacteres;o__Solibacterales;f__Solibacteraceae;g__Candidatus Solibacter;
221	0	4	4	1	17	0	1	8	0	3	k__Bacteria;p__Proteobacteria;c__Gammaproteobacteria;o__Xanthomonadales;f__Sinobacteraceae;g__SinobacteraceaeFA;
276	4	2	7	4	1	2	2	6	2	8	k__Bacteria;p__Verrucomicrobia;c__VerrucomicrobiaPH;o__VerrucomicrobiaPH;f__VerrucomicrobiaPH;g__VerrucomicrobiaPH;
249	2	3	6	4	0	0	4	12	1	6	k__Bacteria;p__Proteobacteria;c__Alphaproteobacteria;o__Rhizobiales;f__Xanthobacteraceae;g__Labrys;
529	1	1	1	0	3	2	9	7	0	14	k__Bacteria;p__Proteobacteria;c__Gammaproteobacteria;o__Chromatiales;f__Chromatiaceae;g__Thiocapsa;
348	2	3	3	0	3	3	7	11	2	4	k__Bacteria;p__Actinobacteria;c__Actinobacteria (class);o__Acidimicrobiales;f__Microthrixaceae;g__MicrothrixaceaeFA;
266	1	4	0	0	10	2	2	3	5	11	k__Bacteria;p__Proteobacteria;c__Betaproteobacteria;o__Rhodocyclales;f__RhodocyclalesOR;g__RhodocyclalesOR;
204	2	0	0	12	0	1	2	7	9	5	k__Bacteria;p__Bacteroidetes;c__Sphingobacteria;o__Sphingobacteriales;f__SphingobacterialesOR;g__SphingobacterialesOR;
722	0	1	7	1	3	3	1	11	3	7	k__Bacteria;p__Chloroflexi;c__Anaerolineae;o__envOPS12;f__envOPS12OR;g__envOPS12OR;
400	11	0	11	1	0	0	3	10	1	0	k__Bacteria;p__Chloroflexi;c__Anaerolineae;o__AnaerolineaeCL;f__AnaerolineaeCL;g__AnaerolineaeCL;
207	5	0	7	12	0	0	0	13	0	0	k__Bacteria;p__Proteobacteria;c__Gammaproteobacteria;o__Chromatiales;f__Chromatiaceae;g__ChromatiaceaeFA;
360	4	3	2	4	3	0	7	10	0	4	k__Bacteria;p__Proteobacteria;c__Deltaproteobacteria;o__Desulfobacterales;f__Desulfobulbaceae;g__DesulfobulbaceaeFA;
353	7	0	10	5	0	0	0	13	1	1	k__Bacteria;p__Chlorobi;c__BSV19;o__BSV19CL;f__BSV19CL;g__BSV19CL;
222	2	5	0	0	18	2	0	7	0	3	k__Bacteria;p__Proteobacteria;c__Alphaproteobacteria;o__Rhodobacterales;f__Rhodobacteraceae;g__RhodobacteraceaeFA;
210	1	4	3	2	2	4	6	4	1	10	k__Archaea;p__Euryarchaeota;c__Methanomicrobia;o__Methanomicrobiales;f__MethanomicrobialesOR;g__MethanomicrobialesOR;
226	5	2	1	2	0	1	12	8	0	6	k__Bacteria;p__Proteobacteria;c__Alphaproteobacteria;o__Rhizobiales;f__Hyphomicrobiaceae;g__Rhodomicrobium;
797	4	1	2	1	2	0	8	16	0	3	k__Bacteria;p__Proteobacteria;c__Betaproteobacteria;o__Gallionellales;f__Gallionellaceae;g__GallionellaceaeFA;
695	1	4	2	3	2	2	4	9	1	8	k__Bacteria;p__Proteobacteria;c__Alphaproteobacteria;o__Rhizobiales;f__Hyphomicrobiaceae;g__Rhodoplanes;
308	1	6	4	3	1	0	5	8	2	6	k__Bacteria;p__Acidobacteria;
281	5	2	7	3	3	0	0	11	0	5	k__Bacteria;p__Chloroflexi;c__Anaerolineae;o__AnaerolineaeCL;f__AnaerolineaeCL;g__AnaerolineaeCL;
271	0	1	1	8	3	4	5	7	4	3	k__Bacteria;p__Proteobacteria;c__Alphaproteobacteria;o__Rhizobiales;f__Hyphomicrobiaceae;g__Rhodoplanes;
274	0	1	6	4	5	1	3	8	2	5	k__Bacteria;p__Planctomycetes;c__Phycisphaerae;o__PhycisphaeraeCL;f__PhycisphaeraeCL;g__PhycisphaeraeCL;
481	3	0	12	6	2	0	1	9	0	2	k__Bacteria;p__Chloroflexi;c__Anaerolineae;o__AnaerolineaeCL;f__AnaerolineaeCL;g__AnaerolineaeCL;
297	2	3	4	5	0	1	0	13	0	7	k__Bacteria;p__Planctomycetes;c__Planctomycea;o__Pirellulales;f__Pirellulaceae;g__PirellulaceaeFA;
406	2	0	6	5	1	0	1	15	0	5	k__Bacteria;p__Verrucomicrobia;c__Verrucomicrobiae;o__Verrucomicrobiales;f__VerrucomicrobialesOR;g__VerrucomicrobialesOR;
220	1	0	5	3	1	1	4	15	2	3	k__Bacteria;p__Bacteroidetes;c__Bacteroidia;o__Bacteroidales;f__BacteroidalesOR;g__BacteroidalesOR;
279	6	0	8	6	3	0	3	8	0	1	k__Archaea;
238	2	3	4	1	6	2	4	4	0	9	k__Bacteria;p__Acidobacteria;c__iii1-8;o__SJA-36;f__SJA-36OR;g__SJA-36OR;
349	1	4	0	1	0	0	4	12	1	11	k__Bacteria;p__Proteobacteria;c__Alphaproteobacteria;o__Rhizobiales;f__Bradyrhizobiaceae;g__Rhodopseudomonas;
225	0	4	0	0	5	2	6	7	2	8	k__Bacteria;p__Hyd24-12;c__Hyd24-12PH;o__Hyd24-12PH;f__Hyd24-12PH;g__Hyd24-12PH;
530	0	1	2	0	5	0	3	19	1	3	k__Bacteria;p__Proteobacteria;c__Betaproteobacteria;o__Gallionellales;f__Gallionellaceae;g__GallionellaceaeFA;
224	0	6	0	0	8	1	2	4	3	10	k__Bacteria;p__Bacteroidetes;c__Sphingobacteria;o__Sphingobacteriales;f__SphingobacterialesOR;g__SphingobacterialesOR;
414	0	4	3	2	0	0	5	6	3	11	k__Bacteria;p__Proteobacteria;c__Betaproteobacteria;o__Burkholderiales;f__Oxalobacteraceae;g__Herbaspirillum;
223	5	0	12	3	0	0	0	14	0	0	k__Bacteria;p__OP11;c__OP11-3;o__OP11-3CL;f__OP11-3CL;g__OP11-3CL;
232	6	1	5	9	0	0	2	10	0	0	k__Bacteria;p__Proteobacteria;c__Deltaproteobacteria;o__Desulfobacterales;f__Desulfobulbaceae;g__DesulfobulbaceaeFA;
247	17	1	0	1	1	1	0	5	5	2	k__Bacteria;p__Proteobacteria;c__Gammaproteobacteria;o__Pseudomonadales;f__Pseudomonadaceae;g__Pseudomonas;
344	2	2	6	5	4	2	1	5	1	5	k__Bacteria;p__AC1;c__SHA-114;o__SHA-114CL;f__SHA-114CL;g__SHA-114CL;
252	2	2	8	8	6	1	0	4	0	2	k__Bacteria;p__Proteobacteria;c__Deltaproteobacteria;
245	0	2	6	2	1	2	1	9	1	9	k__Bacteria;p__Chloroflexi;c__Anaerolineae;o__AnaerolineaeCL;f__AnaerolineaeCL;g__AnaerolineaeCL;
451	0	10	2	4	2	3	1	4	2	4	k__Bacteria;p__Bacteroidetes;c__Sphingobacteria;o__Sphingobacteriales;f__SphingobacterialesOR;g__SphingobacterialesOR;
461	2	0	6	6	1	1	0	12	0	4	k__Bacteria;p__Chloroflexi;c__Anaerolineae;o__AnaerolineaeCL;f__AnaerolineaeCL;g__AnaerolineaeCL;
295	2	1	4	4	2	0	5	8	0	6	k__Bacteria;p__Chloroflexi;c__Anaerolineae;o__envOPS12;f__envOPS12OR;g__envOPS12OR;
237	2	2	5	4	2	2	2	9	0	4	k__Bacteria;p__Chloroflexi;c__Bljii12;o__B07_WMSP1;f__AKYH910;g__AKYH910FA;
275	0	7	2	1	2	3	1	2	4	10	k__Bacteria;p__Proteobacteria;c__Alphaproteobacteria;o__AlphaproteobacteriaCL;f__AlphaproteobacteriaCL;g__AlphaproteobacteriaCL;
593	2	2	1	2	2	3	2	9	2	7	k__Bacteria;p__Proteobacteria;c__Alphaproteobacteria;o__Rhodobacterales;f__Rhodobacteraceae;g__Rhodobacter;
497	3	1	7	3	0	1	2	3	5	7	k__Bacteria;p__Bacteroidetes;c__Bacteroidia;o__Bacteroidales;f__BacteroidalesOR;g__BacteroidalesOR;
261	1	1	2	1	0	7	2	8	4	6	k__Bacteria;p__Proteobacteria;c__Alphaproteobacteria;o__Rhizobiales;f__Hyphomicrobiaceae;g__Hyphomicrobium;
430	2	0	9	2	0	0	1	7	2	8	k__Bacteria;p__Chloroflexi;c__Anaerolineae;o__AnaerolineaeCL;f__AnaerolineaeCL;g__AnaerolineaeCL;
262	3	2	4	1	2	0	4	12	0	3	k__Bacteria;p__Verrucomicrobia;c__TP21;o__TP21CL;f__TP21CL;g__TP21CL;
477	4	1	5	4	1	0	0	11	4	1	k__Bacteria;p__Planctomycetes;c__Planctomycea;o__Pirellulales;f__PirellulalesOR;g__PirellulalesOR;
395	1	3	2	2	0	5	6	4	3	5	k__Bacteria;p__Actinobacteria;c__Actinobacteria (class);o__Actinomycetales;f__Microbacteriaceae;g__Microbacterium;
328	10	2	0	3	0	1	2	3	3	7	k__Bacteria;p__Proteobacteria;c__Alphaproteobacteria;o__Rhizobiales;f__Rhizobiaceae;g__Kaistia;
336	0	7	0	2	0	9	2	8	0	3	k__Bacteria;p__Proteobacteria;c__Alphaproteobacteria;o__Rhizobiales;f__Methylocystaceae;g__MethylocystaceaeFA;
365	0	4	0	0	0	0	1	10	6	10	k__Bacteria;p__Spirochaetes;c__Spirochaetes (class);o__Spirochaetales;f__Spirochaetaceae;g__Treponema;
541	5	2	3	0	1	1	4	7	1	7	k__Bacteria;p__Verrucomicrobia;c__Verrucomicrobiae;o__Verrucomicrobiales;f__Verrucomicrobia subdivision 3;g__Verrucomicrobia subdivision 3FA;
429	4	0	7	10	0	0	0	10	0	0	k__Bacteria;p__Chloroflexi;c__Anaerolineae;o__AnaerolineaeCL;f__AnaerolineaeCL;g__AnaerolineaeCL;
288	4	0	7	7	0	0	0	11	0	1	k__Bacteria;p__Actinobacteria;c__Actinobacteria (class);o__Coriobacteriales;f__CoriobacterialesOR;g__CoriobacterialesOR;
566	1	0	3	3	4	0	1	11	3	4	k__Bacteria;p__Chloroflexi;c__Dehalococcoidetes;o__Dehalococcoidales;f__Dehalococcoidaceae;g__DehalococcoidaceaeFA;
561	4	2	6	4	0	2	2	5	4	1	k__Bacteria;p__Acidobacteria;c__Acidobacteria (class);o__Acidobacteriales;f__AcidobacterialesOR;g__AcidobacterialesOR;
431	2	8	0	0	4	1	0	6	1	8	k__Bacteria;p__Bacteroidetes;
332	4	4	1	3	3	2	2	6	0	5	k__Archaea;p__Euryarchaeota;c__Methanobacteria;o__Methanobacteriales;f__Methanobacteriaceae;g__Methanobacterium;
478	3	2	9	4	1	0	0	8	0	3	k__Bacteria;p__Chloroflexi;c__Anaerolineae;o__A4b;f__A4bOR;g__A4bOR;
277	5	1	5	5	1	0	2	5	0	6	k__Bacteria;p__Chloroflexi;c__Anaerolineae;o__AnaerolineaeCL;f__AnaerolineaeCL;g__AnaerolineaeCL;
248	1	4	1	4	4	2	4	3	2	5	k__Bacteria;p__Actinobacteria;c__Actinobacteria (class);o__0319-7L14;f__0319-7L14OR;g__0319-7L14OR;
463	1	1	0	5	1	5	8	1	5	2	k__Bacteria;p__Proteobacteria;c__Alphaproteobacteria;o__Rhizobiales;f__Beijerinckiaceae;g__BeijerinckiaceaeFA;
671	7	4	4	5	1	0	3	2	0	3	k__Bacteria;p__Proteobacteria;c__Deltaproteobacteria;o__Syntrophobacterales;f__Syntrophaceae;g__Desulfobacca;
375	10	1	3	6	0	2	3	3	0	1	k__Bacteria;p__Actinobacteria;c__Actinobacteria (class);o__Actinomycetales;f__Thermomonosporaceae;g__Actinoallomurus;
443	1	3	5	0	3	3	5	6	1	2	k__Bacteria;p__Planctomycetes;c__Planctomycea;o__Pirellulales;f__Pirellulaceae;g__A17;
370	0	5	1	1	2	9	4	0	1	6	k__Archaea;p__Euryarchaeota;c__Thermoplasmata;o__E2;f__WCHD3-02;g__WCHD3-02FA;
380	5	2	0	1	2	1	2	2	1	13	k__Bacteria;p__Firmicutes;c__Clostridia;o__Clostridiales;f__Catabacteriaceae;g__CatabacteriaceaeFA;
346	1	0	6	5	2	0	1	10	1	3	k__Bacteria;p__Bacteroidetes;c__Bacteroidia;o__Bacteroidales;f__BacteroidalesOR;g__BacteroidalesOR;
256	1	0	8	0	1	2	0	11	3	3	k__Bacteria;p__WS3;c__PRR-12;o__SSS58A;f__SSS58AOR;g__SSS58AOR;
575	4	2	6	7	1	1	1	6	0	1	k__Bacteria;p__Planctomycetes;c__Planctomycea;o__Pirellulales;f__PirellulalesOR;g__PirellulalesOR;
402	1	0	3	0	5	0	1	7	3	9	k__Bacteria;p__Proteobacteria;c__Deltaproteobacteria;o__Syntrophobacterales;f__Syntrophaceae;g__Syntrophus;
258	1	2	3	3	1	2	4	7	5	1	k__Bacteria;p__Chloroflexi;c__Anaerolineae;o__Anaerolineales;f__Anaerolinaceae;g__Anaerolinea;
260	0	1	0	0	0	0	0	0	27	0	k__Bacteria;p__Bacteroidetes;c__Bacteroidia;o__Bacteroidales;f__BacteroidalesOR;g__BacteroidalesOR;
574	2	0	8	4	2	0	0	7	2	3	k__Bacteria;p__Proteobacteria;c__Deltaproteobacteria;o__Syntrophobacterales;f__Desulfobacteraceae;g__Desulfobacterium;
387	2	0	1	3	2	4	0	7	7	2	k__Bacteria;p__Chloroflexi;c__Anaerolineae;o__envOPS12;f__envOPS12OR;g__envOPS12OR;
783	2	1	4	0	4	3	0	8	1	5	k__Bacteria;p__Proteobacteria;c__Betaproteobacteria;o__Rhodocyclales;f__Rhodocyclaceae;g__RhodocyclaceaeFA;
445	2	1	4	5	4	0	0	10	1	1	k__Archaea;p__ArchaeaKI;c__ArchaeaKI;o__ArchaeaKI;f__ArchaeaKI;g__ArchaeaKI;
316	1	4	4	1	5	0	1	2	1	9	k__Bacteria;p__Spirochaetes;c__Leptospirae;o__Leptospirales;f__Leptospiraceae;g__SJA-88;
291	3	5	6	1	0	0	2	7	3	1	k__Bacteria;p__Proteobacteria;c__Deltaproteobacteria;o__Syntrophobacterales;f__Desulfobacteraceae;g__DesulfobacteraceaeFA;
624	3	1	3	1	0	3	0	6	4	7	k__Bacteria;p__Firmicutes;c__Clostridia;o__Clostridiales;f__ClostridialesOR;g__ClostridialesOR;
982	3	0	0	0	1	0	5	15	0	3	k__Bacteria;p__Nitrospirae;c__Nitrospira (class);o__Nitrospirales;f__Thermodesulfovibrionaceae;g__LCP-6;
734	0	2	4	2	7	2	1	5	1	3	k__Bacteria;p__Armatimonadetes;c__SJA-176;o__SJA-176CL;f__SJA-176CL;g__SJA-176CL;
775	3	1	2	2	1	2	6	3	1	6	k__Bacteria;p__TM6;c__SJA-4;o__SJA-4CL;f__SJA-4CL;g__SJA-4CL;
364	0	1	4	6	3	0	3	4	2	4	k__Bacteria;p__Acidobacteria;c__Solibacteres;o__Solibacterales;f__Solibacteraceae;g__Candidatus Solibacter;
341	7	2	3	6	1	4	2	2	0	0	k__Bacteria;p__Proteobacteria;c__Alphaproteobacteria;o__Rhizobiales;f__Hyphomicrobiaceae;g__Rhodomicrobium;
310	1	1	2	1	2	9	3	4	2	2	k__Bacteria;p__Actinobacteria;c__Actinobacteria (class);o__Acidimicrobiales;f__CL500-29;g__CL500-29FA;
699	1	5	1	2	2	1	2	7	0	6	k__Bacteria;p__Proteobacteria;c__Alphaproteobacteria;o__Rhizobiales;f__RhizobialesOR;g__RhizobialesOR;
292	2	0	0	1	7	2	2	7	2	4	k__Bacteria;p__Bacteroidetes;c__Sphingobacteria;o__Sphingobacteriales;f__Flexibacteraceae;g__Cytophaga;
302	0	5	1	1	1	0	2	6	6	5	k__Bacteria;p__BRC1;c__PRR-11;o__PRR-11CL;f__PRR-11CL;g__PRR-11CL;
268	1	5	3	0	8	0	0	4	0	6	k__Bacteria;p__Gemmatimonadetes;c__Gemmatimonadetes (class);o__Gemmatimonadales;f__GemmatimonadalesOR;g__GemmatimonadalesOR;
458	0	0	3	3	2	1	2	9	3	3	k__Archaea;p__ArchaeaKI;c__ArchaeaKI;o__ArchaeaKI;f__ArchaeaKI;g__ArchaeaKI;
333	3	1	3	4	1	0	2	12	0	0	k__Bacteria;p__Bacteroidetes;c__Bacteroidia;o__Bacteroidales;f__Porphyromonadaceae;g__PorphyromonadaceaeFA;
539	2	2	0	0	0	0	8	11	0	3	k__Bacteria;p__Bacteroidetes;c__Bacteroidia;o__Bacteroidales;f__BacteroidalesOR;g__BacteroidalesOR;
484	1	1	1	1	5	1	0	6	1	9	k__Bacteria;p__Proteobacteria;c__Deltaproteobacteria;o__Syntrophobacterales;f__Syntrophobacteraceae;g__SyntrophobacteraceaeFA;
470	5	0	5	6	0	0	1	8	1	0	k__Bacteria;p__Chloroflexi;c__Anaerolineae;o__GN14;f__GN14OR;g__GN14OR;
421	3	0	1	1	4	1	1	11	1	3	k__Bacteria;p__Bacteroidetes;c__Sphingobacteria;o__Sphingobacteriales;f__SphingobacterialesOR;g__SphingobacterialesOR;
580	2	1	8	4	1	4	2	0	1	3	k__Bacteria;p__Actinobacteria;c__Actinobacteria (class);o__MC47;f__MC47OR;g__MC47OR;
653	1	2	0	0	2	5	2	2	8	4	k__Bacteria;p__Proteobacteria;c__Alphaproteobacteria;o__Rhodobacterales;f__Rhodobacteraceae;g__Amaricoccus;
322	1	0	12	3	0	0	0	7	0	3	k__Bacteria;p__Spirochaetes;c__SpirochaetesPH;o__SpirochaetesPH;f__SpirochaetesPH;g__SpirochaetesPH;
327	1	0	1	6	0	3	2	10	2	1	k__Bacteria;p__Bacteroidetes;c__Bacteroidia;o__Bacteroidales;f__BacteroidalesOR;g__BacteroidalesOR;
760	1	0	0	0	6	2	7	5	4	1	k__Bacteria;p__Bacteroidetes;c__Flavobacteria;o__Flavobacteriales;f__Flavobacteriaceae;g__Flavobacterium;
337	6	1	1	7	1	2	0	6	0	1	k__Bacteria;p__Proteobacteria;c__Deltaproteobacteria;o__Syntrophobacterales;f__Desulfobacteraceae;g__DesulfobacteraceaeFA;
285	6	3	5	2	0	0	1	5	0	3	k__Bacteria;p__Chloroflexi;c__Anaerolineae;o__AnaerolineaeCL;f__AnaerolineaeCL;g__AnaerolineaeCL;
359	2	5	1	4	0	6	0	1	2	4	k__Bacteria;p__Proteobacteria;c__Alphaproteobacteria;o__Rhizobiales;f__Phyllobacteriaceae;g__Mesorhizobium;
347	2	2	2	2	3	2	1	6	1	4	k__Bacteria;p__Chloroflexi;c__Anaerolineae;o__SJA-15;f__SJA-15OR;g__SJA-15OR;
361	1	0	1	1	2	3	1	6	4	6	k__Bacteria;p__Acidobacteria;
326	2	1	3	0	7	0	0	7	0	5	k__Bacteria;p__Planctomycetes;c__Phycisphaerae;o__PhycisphaeraeCL;f__PhycisphaeraeCL;g__PhycisphaeraeCL;
780	2	2	1	2	4	0	3	5	1	5	k__Bacteria;p__Chlorobi;c__BSV19;o__BSV19CL;f__BSV19CL;g__BSV19CL;
563	3	0	5	1	0	2	0	10	1	3	k__Bacteria;p__Acidobacteria;c__Acidobacteria (class);o__Acidobacteriales;f__AcidobacterialesOR;g__AcidobacterialesOR;
283	0	1	0	0	10	4	3	1	1	5	k__Bacteria;p__Bacteroidetes;c__Bacteroidia;o__Bacteroidales;f__BacteroidalesOR;g__BacteroidalesOR;
358	5	2	0	12	0	0	1	4	0	1	k__Bacteria;p__Firmicutes;c__Bacilli;o__Bacillales;f__Paenibacillaceae;g__Ammoniphilus;
685	0	6	0	3	0	4	3	3	1	5	k__Bacteria;p__Firmicutes;c__Clostridia;o__Clostridiales;f__Lachnospiraceae;g__Coprococcus;
329	3	0	4	0	0	0	0	16	2	0	k__Bacteria;p__Chloroflexi;c__Anaerolineae;o__AnaerolineaeCL;f__AnaerolineaeCL;g__AnaerolineaeCL;
632	2	1	1	2	0	0	0	10	1	8	k__Bacteria;p__Firmicutes;c__Clostridia;o__Clostridiales;
350	3	0	4	2	2	0	1	6	1	5	k__Bacteria;p__Acidobacteria;c__Holophagae;o__Holophagales;f__Holophagaceae;g__HolophagaceaeFA;
746	2	0	4	2	2	0	1	10	1	2	k__Bacteria;p__Planctomycetes;c__Phycisphaerae;o__PhycisphaeraeCL;f__PhycisphaeraeCL;g__PhycisphaeraeCL;
633	2	2	1	1	1	3	2	6	1	5	k__Bacteria;p__Proteobacteria;c__Deltaproteobacteria;o__DeltaproteobacteriaCL;f__DeltaproteobacteriaCL;g__DeltaproteobacteriaCL;
287	1	0	12	1	0	0	0	10	0	0	k__Bacteria;p__Chlorobi;c__BSV19;o__BSV19CL;f__BSV19CL;g__BSV19CL;
294	0	4	2	0	4	0	0	9	2	3	k__Bacteria;p__Proteobacteria;c__Betaproteobacteria;o__Rhodocyclales;f__RhodocyclalesOR;g__RhodocyclalesOR;
510	0	0	2	1	8	0	2	7	0	4	k__Bacteria;p__OP11;c__OP11-4;o__KNA6-NB14;f__KNA6-NB14OR;g__KNA6-NB14OR;
338	1	0	7	2	0	0	0	12	1	1	k__Bacteria;p__GN04;c__5bav_B12;o__5bav_B12CL;f__5bav_B12CL;g__5bav_B12CL;
289	3	2	2	2	0	6	3	2	2	2	k__Bacteria;p__Proteobacteria;c__Alphaproteobacteria;o__Rhizobiales;f__Hyphomicrobiaceae;g__Hyphomicrobium;
404	3	0	8	3	0	0	0	10	0	0	k__Bacteria;p__Proteobacteria;c__Deltaproteobacteria;o__DeltaproteobacteriaCL;f__DeltaproteobacteriaCL;g__DeltaproteobacteriaCL;
592	1	0	2	3	1	2	2	3	9	1	k__Bacteria;p__Proteobacteria;c__Alphaproteobacteria;o__Rhizobiales;f__Hyphomicrobiaceae;g__Hyphomicrobium;
286	1	0	7	0	3	0	2	6	3	2	k__Bacteria;p__OP3;c__PBS-25;o__PBS-25CL;f__PBS-25CL;g__PBS-25CL;
887	1	3	1	0	9	0	1	6	2	1	k__Bacteria;p__GOUTA4;c__RB384;o__RB384CL;f__RB384CL;g__RB384CL;
500	1	0	2	1	3	0	1	10	1	5	k__Bacteria;p__Firmicutes;c__Clostridia;o__Clostridiales;f__ClostridialesOR;g__ClostridialesOR;
293	0	3	0	0	6	2	0	2	2	9	k__Archaea;p__Euryarchaeota;c__Thermoplasmata;o__E2;f__WCHD3-02;g__WCHD3-02FA;
489	4	4	1	2	0	4	4	3	1	1	k__Bacteria;p__Actinobacteria;c__Actinobacteria (class);o__MC47;f__MC47OR;g__MC47OR;
423	6	0	1	8	0	0	0	9	0	0	k__Bacteria;p__Actinobacteria;c__Actinobacteria (class);o__0319-7L14;f__0319-7L14OR;g__0319-7L14OR;
560	0	3	0	1	1	2	2	8	4	2	k__Bacteria;p__Acidobacteria;c__AcidobacteriaPH;o__AcidobacteriaPH;f__AcidobacteriaPH;g__AcidobacteriaPH;
303	5	0	12	5	0	0	0	1	0	0	k__Bacteria;p__Chloroflexi;c__Ktedonobacteria;o__KtedonobacteriaCL;f__KtedonobacteriaCL;g__KtedonobacteriaCL;
307	3	3	2	2	2	1	2	2	0	6	k__Bacteria;p__Proteobacteria;c__Deltaproteobacteria;o__Desulfovibrionales;f__Desulfovibrionaceae;g__Desulfovibrio;
457	2	0	6	3	0	0	0	8	0	4	k__Bacteria;p__Chloroflexi;c__Anaerolineae;o__AnaerolineaeCL;f__AnaerolineaeCL;g__AnaerolineaeCL;
309	1	2	0	0	0	3	6	6	2	3	k__Bacteria;p__Actinobacteria;c__Actinobacteria (class);o__Acidimicrobiales;f__EB1017;g__EB1017FA;
300	2	0	7	3	0	0	0	6	2	3	k__Archaea;p__Euryarchaeota;c__Methanomicrobia;o__Methanomicrobiales;f__Methanomicrobiaceae;g__Methanofollis;
296	4	0	4	5	0	0	2	4	0	4	k__Bacteria;p__Proteobacteria;c__Deltaproteobacteria;o__Syntrophobacterales;f__Syntrophobacteraceae;g__Syntrophobacter;
441	1	1	0	0	0	3	1	3	11	3	k__Bacteria;p__Bacteroidetes;c__Bacteroidia;o__Bacteroidales;f__BacteroidalesOR;g__BacteroidalesOR;
476	0	3	0	2	3	1	1	7	0	6	k__Bacteria;p__Bacteroidetes;c__Bacteroidia;o__Bacteroidales;f__BacteroidalesOR;g__BacteroidalesOR;
298	1	1	5	2	0	0	0	13	1	0	k__Bacteria;p__Chlorobi;c__SJA-28;o__SJA-28CL;f__SJA-28CL;g__SJA-28CL;
373	1	4	0	0	1	0	2	9	0	5	k__Bacteria;p__Proteobacteria;c__Deltaproteobacteria;o__Syntrophobacterales;f__Syntrophaceae;g__Desulfomonile;
323	2	0	5	3	2	0	0	5	1	4	k__Archaea;p__Crenarchaeota;c__C2;o__pGrfC26;f__pGrfC26OR;g__pGrfC26OR;
393	3	0	9	3	0	0	0	7	0	0	k__Bacteria;p__Chloroflexi;c__Anaerolineae;o__SB-34;f__SB-34OR;g__SB-34OR;
490	8	3	0	0	0	0	1	5	3	2	k__Archaea;p__Euryarchaeota;c__Methanomicrobia;o__Methanomicrobiales;f__MethanomicrobialesOR;g__MethanomicrobialesOR;
315	2	1	2	0	0	2	3	3	9	0	k__Bacteria;p__Acidobacteria;c__Acidobacteria (class);o__Acidobacteriales;f__AcidobacterialesOR;g__AcidobacterialesOR;
317	6	1	3	7	0	0	0	4	0	1	k__Bacteria;p__Proteobacteria;c__Gammaproteobacteria;o__Legionellales;f__Coxiellaceae;g__Rickettsiella;
550	0	1	6	0	1	2	0	5	1	6	k__Bacteria;p__Acidobacteria;c__MVS-40;o__MVS-40CL;f__MVS-40CL;g__MVS-40CL;
662	3	2	2	1	3	1	1	1	5	3	k__Bacteria;p__Chloroflexi;c__Anaerolineae;o__S0208;f__S0208OR;g__S0208OR;
324	0	1	0	1	5	0	2	5	2	6	k__Bacteria;p__Proteobacteria;c__Gammaproteobacteria;o__Chromatiales;f__ChromatialesOR;g__ChromatialesOR;
426	0	0	7	6	1	0	1	5	2	0	k__Bacteria;p__Chloroflexi;c__Anaerolineae;o__AnaerolineaeCL;f__AnaerolineaeCL;g__AnaerolineaeCL;
372	1	0	1	0	2	5	1	4	4	4	k__Bacteria;p__Proteobacteria;c__Deltaproteobacteria;o__Syntrophobacterales;f__Syntrophobacteraceae;g__SyntrophobacteraceaeFA;
635	0	2	5	0	2	0	0	4	2	7	k__Bacteria;p__GN04;c__MSB-5A5;o__MSB-5A5CL;f__MSB-5A5CL;g__MSB-5A5CL;
411	3	6	1	1	2	1	1	0	0	7	k__Bacteria;p__Bacteroidetes;c__Bacteroidia;o__Bacteroidales;f__Marinilabiaceae;g__MarinilabiaceaeFA;
473	2	1	6	1	0	3	0	4	3	2	k__Bacteria;p__WS3;c__PRR-12;o__Sediment-1;f__Sediment-1OR;g__Sediment-1OR;
356	2	2	1	3	2	4	1	1	1	5	k__Bacteria;p__Proteobacteria;c__Deltaproteobacteria;o__Syntrophobacterales;f__Syntrophaceae;g__Desulfomonile;
340	2	2	3	2	0	2	4	6	0	0	k__Bacteria;p__Proteobacteria;c__Deltaproteobacteria;o__Myxococcales;f__Cystobacteraceae;g__CystobacteraceaeFA;
410	5	1	1	3	0	0	4	2	2	3	k__Bacteria;p__Chloroflexi;c__Anaerolineae;o__Anaerolineales;f__Anaerolinaceae;g__WCHB1-05;
415	2	1	0	1	0	6	0	4	5	2	k__Bacteria;p__Proteobacteria;c__Alphaproteobacteria;o__Rhizobiales;f__Xanthobacteraceae;g__Xanthobacter;
456	1	1	1	0	2	2	3	6	0	5	k__Bacteria;p__Proteobacteria;c__Alphaproteobacteria;o__Rhizobiales;f__Hyphomicrobiaceae;g__Rhodoplanes;
330	0	0	3	1	2	0	3	11	0	1	k__Bacteria;p__Chloroflexi;c__Anaerolineae;o__WCHB1-50;f__WCHB1-50OR;g__WCHB1-50OR;
886	4	0	5	0	1	0	1	4	0	6	k__Bacteria;p__Planctomycetes;c__Phycisphaerae;o__PhycisphaeraeCL;f__PhycisphaeraeCL;g__PhycisphaeraeCL;
385	4	1	3	0	0	1	2	4	1	5	k__Bacteria;p__Acidobacteria;c__Acidobacteria (class);o__Acidobacteriales;f__AcidobacterialesOR;g__AcidobacterialesOR;
397	0	1	0	0	3	0	2	4	2	9	k__Bacteria;p__Chloroflexi;c__Anaerolineae;o__Anaerolineales;f__Anaerolinaceae;g__WCHB1-05;
408	4	0	7	2	1	1	0	5	0	1	k__Bacteria;p__Proteobacteria;c__Gammaproteobacteria;o__Xanthomonadales;f__Sinobacteraceae;g__SinobacteraceaeFA;
437	2	2	2	2	3	0	3	4	1	2	k__Bacteria;p__OP8;c__OP8_2;o__OP8_2CL;f__OP8_2CL;g__OP8_2CL;
386	1	0	5	2	5	0	1	4	0	3	k__Bacteria;p__Spirochaetes;c__Spirochaetes (class);o__Spirochaetales;f__Spirochaetaceae;g__Treponema;
469	3	0	7	3	0	0	0	8	0	0	k__Bacteria;p__Nitrospirae;c__Nitrospira (class);o__Nitrospirales;f__Thermodesulfovibrionaceae;g__GOUTA19;
407	2	1	2	0	2	0	2	5	1	6	k__Bacteria;p__Chloroflexi;c__Anaerolineae;
343	2	0	5	7	0	0	1	5	1	0	k__Bacteria;p__Chloroflexi;c__Anaerolineae;o__AnaerolineaeCL;f__AnaerolineaeCL;g__AnaerolineaeCL;
499	3	1	1	1	0	0	0	10	3	2	k__Bacteria;p__Bacteroidetes;c__Bacteroidia;o__Bacteroidales;f__BacteroidalesOR;g__BacteroidalesOR;
517	3	1	4	5	0	1	4	1	0	1	k__Bacteria;p__Proteobacteria;c__Alphaproteobacteria;o__Rhizobiales;f__Hyphomicrobiaceae;g__HyphomicrobiaceaeFA;
698	0	4	1	1	1	0	2	4	1	6	k__Bacteria;p__Bacteroidetes;c__Flavobacteria;o__FlavobacteriaCL;f__FlavobacteriaCL;g__FlavobacteriaCL;
522	6	0	1	3	1	1	1	3	0	4	k__Bacteria;p__Firmicutes;c__Clostridia;o__Clostridiales;f__Veillonellaceae;g__VeillonellaceaeFA;
527	2	0	3	0	1	1	0	9	0	4	k__Archaea;p__Euryarchaeota;c__Methanomicrobia;o__Methanomicrobiales;f__MethanomicrobialesOR;g__MethanomicrobialesOR;
388	2	1	5	2	1	1	6	1	0	1	k__Bacteria;p__Planctomycetes;c__C6;o__C6CL;f__C6CL;g__C6CL;
351	0	0	0	0	10	0	3	1	1	5	k__Bacteria;p__Proteobacteria;c__Gammaproteobacteria;o__Xanthomonadales;f__Sinobacteraceae;g__SinobacteraceaeFA;
352	0	0	0	0	0	17	1	1	0	1	k__Bacteria;p__Proteobacteria;c__Gammaproteobacteria;o__Xanthomonadales;f__Xanthomonadaceae;g__Dyella;
514	0	3	0	2	3	2	1	1	1	7	k__Bacteria;p__Firmicutes;c__Clostridia;o__Clostridiales;f__Catabacteriaceae;g__CatabacteriaceaeFA;
354	0	5	1	2	2	1	0	2	0	7	k__Bacteria;
640	4	1	0	2	1	0	2	9	0	1	k__Bacteria;p__Proteobacteria;c__Betaproteobacteria;o__Hydrogenophilales;f__Hydrogenophilaceae;g__HydrogenophilaceaeFA;
755	1	1	1	0	4	0	1	0	4	8	k__Bacteria;p__OP11;c__OP11-2;o__KD3-145;f__KD3-145OR;g__KD3-145OR;
464	0	4	0	1	3	1	1	4	1	5	k__Bacteria;p__Spirochaetes;c__Spirochaetes (class);o__Spirochaetales;f__Spirochaetaceae;g__Treponema;
398	10	0	2	1	0	0	3	3	0	1	k__Bacteria;
345	1	3	1	2	1	0	2	4	1	5	k__Bacteria;p__Proteobacteria;c__Deltaproteobacteria;o__Syntrophobacterales;
450	1	0	4	2	0	2	1	5	0	5	k__Bacteria;
569	3	0	2	5	0	0	1	7	0	1	k__Bacteria;p__Nitrospirae;c__Nitrospira (class);o__Nitrospirales;f__FW;g__4-29;
506	2	0	4	0	0	0	5	4	1	3	k__Bacteria;p__GN04;c__MSB-5A5;o__MSB-5A5CL;f__MSB-5A5CL;g__MSB-5A5CL;
652	2	0	2	1	2	0	3	6	2	1	k__Bacteria;p__Spirochaetes;c__WWE1;o__PBS-18;f__SHA-116;g__SHA-116FA;
413	0	0	0	0	0	0	7	3	4	5	k__Bacteria;p__Firmicutes;c__Clostridia;o__Clostridiales;f__Clostridiales Family XII. Incertae Sedis;g__Clostridiales Family XII. Incertae SedisFA;
764	1	3	2	0	3	0	0	4	0	6	k__Bacteria;p__Proteobacteria;c__Gammaproteobacteria;o__Methylococcales;f__Methylococcaceae;g__Methylocaldum;
532	5	2	2	3	0	1	1	3	0	2	k__Bacteria;p__Planctomycetes;c__Planctomycea;o__Pirellulales;f__PirellulalesOR;g__PirellulalesOR;
727	1	0	1	1	3	2	0	4	4	3	k__Bacteria;p__Chloroflexi;c__Dehalococcoidetes;o__Dehalococcoidales;f__Dehalococcoidaceae;g__DehalococcoidaceaeFA;
412	2	0	6	0	0	1	0	7	1	2	k__Bacteria;p__TG3;c__TG3-2;o__TG3-2CL;f__TG3-2CL;g__TG3-2CL;
554	1	0	4	4	0	2	0	3	1	4	k__Bacteria;p__Firmicutes;c__Clostridia;o__Clostridiales;f__Veillonellaceae;g__Thermosinus;
455	1	1	2	3	2	2	2	6	0	0	k__Bacteria;p__Proteobacteria;c__Alphaproteobacteria;o__Rhodospirillales;f__Rhodospirillaceae;g__Azospirillum;
934	3	5	1	2	1	1	1	2	1	2	k__Bacteria;p__Verrucomicrobia;c__Verrucomicrobiae;o__Verrucomicrobiales;f__Verrucomicrobia subdivision 3;g__Verrucomicrobia subdivision 3FA;
548	1	1	6	3	1	2	0	5	0	0	k__Bacteria;p__Proteobacteria;c__Deltaproteobacteria;
637	4	0	3	3	1	0	1	7	0	0	k__Bacteria;p__Proteobacteria;c__Gammaproteobacteria;o__Chromatiales;f__ChromatialesOR;g__ChromatialesOR;
535	0	3	2	2	1	2	1	4	0	4	k__Bacteria;p__Actinobacteria;c__Actinobacteria (class);o__Solirubrobacterales;f__SolirubrobacteralesOR;g__SolirubrobacteralesOR;
498	1	0	4	2	0	0	1	5	1	5	k__Bacteria;p__Actinobacteria;c__Actinobacteria (class);o__koll13;f__koll13OR;g__koll13OR;
483	3	1	1	1	1	2	2	2	2	4	k__Bacteria;p__Actinobacteria;c__Actinobacteria (class);o__Acidimicrobiales;f__CL500-29;g__CL500-29FA;
790	1	1	0	1	1	1	5	2	0	7	k__Bacteria;p__Cyanobacteria;c__Chloroplast;o__Stramenopiles;f__StramenopilesOR;g__StramenopilesOR;
745	4	0	3	0	2	0	0	8	0	2	k__Bacteria;p__Proteobacteria;c__Deltaproteobacteria;o__Desulfobacterales;f__Nitrospinaceae;g__NitrospinaceaeFA;
368	0	5	1	0	0	3	2	3	3	2	k__Bacteria;p__Proteobacteria;c__Alphaproteobacteria;o__Rhizobiales;f__Hyphomicrobiaceae;g__Rhodoplanes;
492	1	2	2	1	3	0	3	5	0	2	k__Bacteria;p__Proteobacteria;c__Alphaproteobacteria;o__Sphingomonadales;f__Sphingomonadaceae;g__SphingomonadaceaeFA;
362	0	1	3	1	1	1	1	4	5	2	k__Bacteria;p__Acidobacteria;c__Solibacteres;o__Solibacterales;f__Solibacteraceae;g__Candidatus Solibacter;
378	0	4	0	0	2	1	2	5	0	4	k__Bacteria;p__Proteobacteria;c__Deltaproteobacteria;o__Syntrophobacterales;f__Syntrophaceae;g__Desulfomonile;
594	0	2	1	2	1	1	2	4	1	4	k__Bacteria;p__Proteobacteria;c__Deltaproteobacteria;o__Syntrophobacterales;f__Desulfobacteraceae;g__DesulfobacteraceaeFA;
438	2	3	0	0	1	1	4	5	1	1	k__Bacteria;p__Chloroflexi;c__Anaerolineae;o__Caldilineales;f__Caldilineaceae;g__CaldilineaceaeFA;
581	0	2	2	1	2	0	3	3	0	5	k__Bacteria;p__Verrucomicrobia;c__Verrucomicrobiae;o__Verrucomicrobiales;f__VerrucomicrobialesOR;g__VerrucomicrobialesOR;
534	0	1	0	1	1	3	2	6	1	3	k__Bacteria;p__Proteobacteria;c__Alphaproteobacteria;o__Rhodospirillales;f__Acetobacteraceae;g__Acidisoma;
606	0	1	3	1	4	1	1	1	5	1	k__Bacteria;p__Proteobacteria;c__Gammaproteobacteria;o__Oceanospirillales;f__125ds10;g__125ds10FA;
984	4	0	2	2	0	0	0	10	0	0	k__Bacteria;p__Chloroflexi;c__Anaerolineae;o__SJA-15;f__SJA-15OR;g__SJA-15OR;
479	1	4	5	1	0	1	1	1	3	1	k__Bacteria;p__Actinobacteria;c__Actinobacteria (class);o__Actinomycetales;f__ActinomycetalesOR;g__ActinomycetalesOR;
377	1	4	0	1	5	0	3	1	0	3	k__Bacteria;p__Bacteroidetes;c__Bacteroidia;o__Bacteroidales;f__Porphyromonadaceae;g__PorphyromonadaceaeFA;
383	2	0	4	5	0	0	0	7	0	0	k__Bacteria;p__Chloroflexi;c__Anaerolineae;o__GN14;f__GN14OR;g__GN14OR;
382	1	0	3	1	1	0	1	4	1	6	k__Bacteria;p__Chloroflexi;c__Dehalococcoidetes;o__DehalococcoidetesCL;f__DehalococcoidetesCL;g__DehalococcoidetesCL;
509	2	0	7	2	0	0	0	7	0	0	k__Bacteria;p__Acidobacteria;c__iii1-8;o__DS-18;f__DS-18OR;g__DS-18OR;
525	1	3	0	4	0	3	1	3	2	1	k__Bacteria;p__Actinobacteria;c__Actinobacteria (class);o__Actinomycetales;f__Micrococcaceae;g__MicrococcaceaeFA;
853	1	2	0	1	0	1	2	2	1	8	k__Bacteria;p__Firmicutes;c__Clostridia;o__Clostridiales;f__Ruminococcaceae;g__RuminococcaceaeFA;
369	3	5	0	1	0	0	4	0	0	5	k__Bacteria;p__Firmicutes;c__Bacilli;o__Bacillales;f__Bacillaceae;g__Bacillus;
533	0	1	8	3	0	0	0	5	1	0	k__Bacteria;p__Verrucomicrobia;c__Verrucomicrobiae;o__Verrucomicrobiales;f__VerrucomicrobialesOR;g__VerrucomicrobialesOR;
565	1	1	1	0	2	0	1	8	0	4	k__Bacteria;p__Spirochaetes;c__Spirochaetes (class);o__Spirochaetales;f__Spirochaetaceae;g__TM3;
849	1	1	7	1	0	0	1	6	1	0	k__Bacteria;p__Planctomycetes;c__Planctomycea;o__Pirellulales;f__Pirellulaceae;g__PirellulaceaeFA;
374	1	2	1	1	1	1	3	5	0	3	k__Bacteria;p__Chlorobi;c__SJA-28;o__SJA-28CL;f__SJA-28CL;g__SJA-28CL;
471	3	0	5	1	1	1	0	3	4	0	k__Archaea;p__Euryarchaeota;
740	1	3	1	1	0	2	2	3	2	3	k__Bacteria;p__Proteobacteria;c__Deltaproteobacteria;o__MIZ46;f__MIZ46OR;g__MIZ46OR;
376	1	0	8	3	0	0	1	3	0	2	k__Bacteria;p__Acidobacteria;
601	0	0	0	0	6	0	2	1	2	7	k__Archaea;p__Euryarchaeota;c__Methanobacteria;o__Methanobacteriales;f__pMC1;g__pMC1FA;
371	1	1	2	0	1	1	0	2	2	8	k__Bacteria;p__GN04;c__MSB-5A5;o__MSB-5A5CL;f__MSB-5A5CL;g__MSB-5A5CL;
839	0	0	1	0	1	8	0	2	0	6	k__Bacteria;p__Proteobacteria;c__Alphaproteobacteria;o__Caulobacterales;f__Caulobacteraceae;g__Phenylobacterium;
389	0	0	0	0	1	8	0	1	7	0	k__Bacteria;p__Proteobacteria;c__Betaproteobacteria;o__Rhodocyclales;f__RhodocyclalesOR;g__RhodocyclalesOR;
391	1	3	0	2	6	0	1	2	0	2	k__Bacteria;p__Caldiserica;c__Caldisericia;o__WCHB1-03;f__WCHB1-03OR;g__WCHB1-03OR;
588	0	1	4	0	1	0	2	7	2	0	k__Bacteria;p__Acidobacteria;c__Solibacteres;o__Solibacterales;f__Solibacteraceae;g__Candidatus Solibacter;
756	1	2	3	0	1	0	0	6	0	4	k__Bacteria;p__Chlamydiae;c__Chlamydiae (class);o__Chlamydiales;f__ChlamydialesOR;g__ChlamydialesOR;
604	3	0	2	3	1	2	0	1	2	3	k__Bacteria;p__Acidobacteria;c__Solibacteres;o__Solibacterales;f__Solibacteraceae;g__Candidatus Solibacter;
689	1	0	0	1	1	5	0	1	8	0	k__Bacteria;p__Proteobacteria;c__Betaproteobacteria;o__Rhodocyclales;f__RhodocyclalesOR;g__RhodocyclalesOR;
524	0	5	0	0	1	2	1	2	2	4	k__Bacteria;p__Proteobacteria;c__Alphaproteobacteria;o__Rhizobiales;f__Hyphomicrobiaceae;g__Rhodoplanes;
564	1	0	5	0	0	1	0	8	2	0	k__Bacteria;p__Spirochaetes;c__Spirochaetes (class);o__Spirochaetales;f__Spirochaetaceae;g__SpirochaetaceaeFA;
390	2	0	0	4	0	2	0	1	6	2	k__Bacteria;p__Chlorobi;c__Ignavibacteria;o__ZB1;f__ZB1OR;g__ZB1OR;
559	0	1	0	2	1	0	2	8	0	3	k__Bacteria;p__Proteobacteria;c__Deltaproteobacteria;o__Syntrophobacterales;f__Desulfobacteraceae;g__DesulfobacteraceaeFA;
595	0	1	0	1	7	3	0	3	1	1	k__Bacteria;p__Acidobacteria;c__AcidobacteriaPH;o__AcidobacteriaPH;f__AcidobacteriaPH;g__AcidobacteriaPH;
405	1	1	3	0	6	0	0	2	2	2	k__Bacteria;p__Chloroflexi;c__Dehalococcoidetes;o__Dehalococcoidales;f__Dehalococcoidaceae;g__DehalococcoidaceaeFA;
392	9	0	3	3	0	0	0	2	0	0	k__Bacteria;p__Proteobacteria;c__Deltaproteobacteria;o__DeltaproteobacteriaCL;f__DeltaproteobacteriaCL;g__DeltaproteobacteriaCL;
496	3	1	4	3	0	0	1	0	1	4	k__Bacteria;p__Acidobacteria;c__Acidobacteria (class);o__Acidobacteriales;f__AcidobacterialesOR;g__AcidobacterialesOR;
399	4	0	5	5	0	0	0	3	0	0	k__Bacteria;p__OP8;c__OP8_1;o__OP8_1CL;f__OP8_1CL;g__OP8_1CL;
791	2	4	1	1	1	2	1	2	0	3	k__Bacteria;p__Proteobacteria;c__Deltaproteobacteria;o__Desulfovibrionales;f__Desulfovibrionaceae;g__Desulfovibrio;
394	0	0	1	0	3	1	0	3	2	7	k__Bacteria;p__Chloroflexi;c__Anaerolineae;o__H39;f__H39OR;g__H39OR;
620	0	5	0	2	1	0	0	4	3	2	k__Bacteria;p__Proteobacteria;c__Alphaproteobacteria;o__Rhodospirillales;f__Rhodospirillaceae;g__RhodospirillaceaeFA;
842	0	0	4	0	2	0	4	1	0	6	k__Bacteria;p__WS3;c__PRR-12;o__Sediment-1;f__Sediment-1OR;g__Sediment-1OR;
585	0	1	0	0	0	0	3	10	1	2	k__Bacteria;p__Proteobacteria;c__Alphaproteobacteria;o__Rhizobiales;f__Bradyrhizobiaceae;g__BradyrhizobiaceaeFA;
647	2	0	6	1	0	0	4	2	2	0	k__Bacteria;p__Chlorobi;c__SJA-28;o__SJA-28CL;f__SJA-28CL;g__SJA-28CL;
599	2	4	2	1	2	0	2	2	0	2	k__Bacteria;p__Actinobacteria;c__Actinobacteria (class);o__Actinomycetales;f__Nocardioidaceae;g__Pimelobacter;
494	1	1	6	3	2	0	0	4	0	0	k__Bacteria;p__Bacteroidetes;c__Bacteroidia;o__Bacteroidales;f__BacteroidalesOR;g__BacteroidalesOR;
396	0	0	4	2	0	0	0	5	0	6	k__Bacteria;p__Proteobacteria;c__Deltaproteobacteria;o__Myxococcales;f__MyxococcalesOR;g__MyxococcalesOR;
1151	0	0	6	4	0	3	2	0	0	2	k__Bacteria;p__Cyanobacteria;c__4C0d-2;o__YS2;f__YS2OR;g__YS2OR;
403	0	2	4	0	1	4	1	2	3	0	k__Bacteria;p__Proteobacteria;c__Alphaproteobacteria;o__Rhizobiales;f__Hyphomicrobiaceae;g__Rhodoplanes;
571	0	2	0	2	0	3	0	2	4	3	k__Bacteria;p__Proteobacteria;c__Alphaproteobacteria;o__Rhizobiales;f__RhizobialesOR;g__RhizobialesOR;
646	0	0	2	2	3	0	0	7	1	1	k__Bacteria;p__Bacteroidetes;c__Bacteroidia;o__Bacteroidales;f__Marinilabiaceae;g__MarinilabiaceaeFA;
542	0	2	0	0	4	0	0	6	2	2	k__Bacteria;p__Bacteroidetes;c__Sphingobacteria;o__Sphingobacteriales;f__SphingobacterialesOR;g__SphingobacterialesOR;
682	0	0	0	1	0	0	0	11	1	3	k__Archaea;p__ArchaeaKI;c__ArchaeaKI;o__ArchaeaKI;f__ArchaeaKI;g__ArchaeaKI;
782	2	1	3	0	1	0	0	3	2	4	k__Bacteria;p__Proteobacteria;c__Gammaproteobacteria;o__Oceanospirillales;
809	2	1	2	1	2	0	0	8	0	0	k__Bacteria;p__Proteobacteria;c__Betaproteobacteria;o__Burkholderiales;f__Burkholderiaceae;g__BurkholderiaceaeFA;
425	1	1	3	0	7	0	2	1	0	1	k__Bacteria;p__Chloroflexi;c__Anaerolineae;o__Anaerolineales;f__Anaerolinaceae;g__Anaerolinea;
520	3	1	4	0	1	0	0	3	2	2	k__Bacteria;p__Spirochaetes;c__Spirochaetes (class);o__Spirochaetales;f__Spirochaetaceae;g__Treponema;
801	6	0	2	3	0	0	0	5	0	0	k__Bacteria;p__Chloroflexi;c__Anaerolineae;o__AnaerolineaeCL;f__AnaerolineaeCL;g__AnaerolineaeCL;
1166	3	0	2	0	0	0	2	7	0	2	k__Bacteria;p__Proteobacteria;c__Gammaproteobacteria;o__Methylococcales;f__Crenotrichaceae;g__Crenothrix;
552	4	0	2	3	0	0	0	7	0	0	k__Bacteria;p__Chloroflexi;c__Anaerolineae;o__AnaerolineaeCL;f__AnaerolineaeCL;g__AnaerolineaeCL;
516	0	2	1	1	4	0	1	1	2	4	k__Bacteria;p__Planctomycetes;c__Phycisphaerae;o__PhycisphaeraeCL;f__PhycisphaeraeCL;g__PhycisphaeraeCL;
419	0	0	2	4	2	1	2	2	0	3	k__Archaea;p__Crenarchaeota;c__CrenarchaeotaPH;o__CrenarchaeotaPH;f__CrenarchaeotaPH;g__CrenarchaeotaPH;
572	0	0	4	1	1	0	1	5	3	1	k__Bacteria;p__Spirochaetes;c__Spirochaetes (class);o__Spirochaetales;f__Spirochaetaceae;g__TM3;
418	1	1	1	1	0	0	1	3	6	2	k__Bacteria;p__Chloroflexi;c__Anaerolineae;o__AnaerolineaeCL;f__AnaerolineaeCL;g__AnaerolineaeCL;
507	0	0	0	2	2	0	7	5	0	0	k__Bacteria;p__Proteobacteria;c__Gammaproteobacteria;o__Methylococcales;f__Methylococcaceae;g__Methylomonas;
416	0	0	0	0	4	0	0	2	5	5	k__Bacteria;p__Proteobacteria;c__Betaproteobacteria;o__Rhodocyclales;f__RhodocyclalesOR;g__RhodocyclalesOR;
868	0	2	0	1	0	1	1	5	3	3	k__Bacteria;p__Planctomycetes;c__Planctomycea;o__Pirellulales;f__Pirellulaceae;g__Pirellula;
427	0	5	0	0	1	0	6	1	0	3	k__Bacteria;p__Proteobacteria;c__Deltaproteobacteria;o__Desulfobacterales;f__Desulfobulbaceae;g__DesulfobulbaceaeFA;
651	1	1	0	2	0	2	3	1	2	4	k__Bacteria;p__Firmicutes;c__Clostridia;o__Clostridiales;f__Veillonellaceae;g__Thermosinus;
1053	1	0	3	4	0	0	0	5	1	2	k__Archaea;p__ArchaeaKI;c__ArchaeaKI;o__ArchaeaKI;f__ArchaeaKI;g__ArchaeaKI;
1175	6	0	3	0	0	1	0	1	2	3	k__Bacteria;p__Firmicutes;c__Clostridia;o__Clostridiales;f__ClostridialesOR;g__ClostridialesOR;
645	1	0	1	0	0	0	2	10	0	2	k__Bacteria;p__Proteobacteria;c__Gammaproteobacteria;o__Thiotrichales;f__Thiotrichaceae;g__Thiothrix;
709	1	0	6	0	0	0	0	8	0	1	k__Bacteria;p__Planctomycetes;c__Phycisphaerae;o__PhycisphaeraeCL;f__PhycisphaeraeCL;g__PhycisphaeraeCL;
611	4	1	1	1	3	1	0	1	2	2	k__Archaea;p__Euryarchaeota;c__Methanomicrobia;o__Methanomicrobiales;f__MethanomicrobialesOR;g__MethanomicrobialesOR;
409	2	0	0	1	1	2	3	2	0	5	k__Bacteria;p__Chloroflexi;c__Anaerolineae;o__S0208;f__S0208OR;g__S0208OR;
795	2	1	4	2	1	1	1	4	0	0	k__Bacteria;
970	1	2	0	1	1	0	1	8	0	2	k__Bacteria;p__Proteobacteria;c__Gammaproteobacteria;o__Methylococcales;f__Crenotrichaceae;g__Crenothrix;
553	4	0	2	3	1	1	1	4	0	0	k__Bacteria;p__Planctomycetes;c__Phycisphaerae;o__PhycisphaeraeCL;f__PhycisphaeraeCL;g__PhycisphaeraeCL;
693	0	0	5	0	1	0	0	9	0	1	k__Bacteria;p__Chloroflexi;c__Anaerolineae;o__GN14;f__GN14OR;g__GN14OR;
1102	1	5	0	1	2	0	0	4	0	3	k__Bacteria;p__Chlamydiae;c__Chlamydiae (class);o__Chlamydiales;f__ChlamydialesOR;g__ChlamydialesOR;
551	2	0	5	3	1	0	0	5	0	0	k__Bacteria;p__Chloroflexi;c__Dehalococcoidetes;o__Dehalococcoidales;f__Dehalococcoidaceae;g__DehalococcoidaceaeFA;
504	0	0	0	0	0	3	0	5	1	7	k__Bacteria;p__Acidobacteria;c__Acidobacteria (class);o__Acidobacteriales;f__AcidobacterialesOR;g__AcidobacterialesOR;
726	2	1	2	1	2	0	1	5	0	2	k__Bacteria;p__Proteobacteria;c__Epsilonproteobacteria;o__Nautiliales;f__NautilialesOR;g__NautilialesOR;
596	0	0	5	0	1	0	1	5	0	4	k__Bacteria;p__Chloroflexi;c__Dehalococcoidetes;o__NT-B4;f__NT-B4OR;g__NT-B4OR;
613	0	2	0	0	1	0	3	6	1	3	k__Bacteria;p__Bacteroidetes;c__Bacteroidia;o__Bacteroidales;f__BacteroidalesOR;g__BacteroidalesOR;
852	2	1	4	1	0	0	5	3	0	0	k__Bacteria;p__Proteobacteria;c__Gammaproteobacteria;o__Methylococcales;f__Crenotrichaceae;g__Crenothrix;
454	2	0	6	0	1	0	2	3	1	0	k__Bacteria;p__Chloroflexi;c__Anaerolineae;o__GN14;f__GN14OR;g__GN14OR;
447	0	5	1	0	3	0	0	3	0	3	k__Bacteria;p__Chlorobi;c__SJA-28;o__SJA-28CL;f__SJA-28CL;g__SJA-28CL;
444	0	8	0	0	0	0	0	1	0	6	k__Bacteria;p__OP11;c__OP11-2;o__WCHB1-07;f__WCHB1-07OR;g__WCHB1-07OR;
446	1	2	2	0	4	0	0	6	0	0	k__Bacteria;p__Acidobacteria;c__PAUC37f;o__PAUC37fCL;f__PAUC37fCL;g__PAUC37fCL;
806	2	0	2	5	0	0	0	4	0	2	k__Bacteria;p__Planctomycetes;c__Planctomycea;o__Pirellulales;f__PirellulalesOR;g__PirellulalesOR;
449	1	0	7	3	0	0	0	3	0	1	k__Bacteria;p__Chloroflexi;c__Anaerolineae;
434	1	0	0	2	0	1	0	2	0	9	k__Bacteria;p__Chloroflexi;c__Anaerolineae;o__Anaerolineales;f__Anaerolinaceae;g__AnaerolinaceaeFA;
442	2	0	3	5	0	1	4	0	0	0	k__Bacteria;p__Cyanobacteria;c__4C0d-2;o__4C0d-2CL;f__4C0d-2CL;g__4C0d-2CL;
440	2	0	2	2	2	1	0	4	1	1	k__Bacteria;p__Chloroflexi;c__Dehalococcoidetes;o__Dehalococcoidales;f__Dehalococcoidaceae;g__DehalococcoidaceaeFA;
702	0	3	0	0	3	0	0	4	0	5	k__Bacteria;p__Proteobacteria;c__Deltaproteobacteria;o__Myxococcales;f__MyxococcalesOR;g__MyxococcalesOR;
716	4	0	1	7	0	0	1	2	0	0	k__Bacteria;p__Firmicutes;c__Bacilli;o__Bacillales;f__Sporolactobacillaceae;g__SporolactobacillaceaeFA;
453	3	0	1	1	0	4	0	1	4	1	k__Bacteria;p__Firmicutes;c__Clostridia;o__Clostridiales;f__Lachnospiraceae;g__LachnospiraceaeFA;
452	2	0	8	2	0	0	0	1	0	2	k__Bacteria;p__Chloroflexi;c__Anaerolineae;o__SJA-15;f__SJA-15OR;g__SJA-15OR;
816	2	0	1	2	0	2	0	1	6	1	k__Bacteria;p__Proteobacteria;c__Gammaproteobacteria;o__GammaproteobacteriaCL;f__GammaproteobacteriaCL;g__GammaproteobacteriaCL;
691	0	2	1	1	0	2	1	5	1	2	k__Bacteria;p__Verrucomicrobia;c__Verrucomicrobiae;o__Verrucomicrobiales;f__Verrucomicrobiaceae;g__Luteolibacter;
944	0	0	0	0	1	2	2	5	1	4	k__Bacteria;p__Spirochaetes;c__WWE1;o__PBS-18;f__SHA-116;g__SHA-116FA;
880	0	2	0	0	3	2	2	0	1	5	k__Bacteria;p__Actinobacteria;c__Actinobacteria (class);o__Acidimicrobiales;f__EB1017;g__EB1017FA;
871	0	1	2	3	0	0	1	5	0	3	k__Bacteria;p__Proteobacteria;c__Deltaproteobacteria;o__Desulfobacterales;f__Desulfobulbaceae;g__DesulfobulbaceaeFA;
439	1	0	5	2	0	0	0	5	0	2	k__Bacteria;
697	1	5	0	0	1	0	0	4	1	3	k__Bacteria;p__Spirochaetes;c__M1NP2-04;o__M1NP2-04CL;f__M1NP2-04CL;g__M1NP2-04CL;
435	3	1	1	5	0	1	1	3	0	0	k__Bacteria;p__Chloroflexi;c__Anaerolineae;o__Caldilineales;f__Caldilineaceae;g__Caldilinea;
721	1	0	0	3	1	3	0	3	0	4	k__Bacteria;p__Proteobacteria;c__Deltaproteobacteria;o__Desulfobacterales;f__Desulfobulbaceae;g__DesulfobulbaceaeFA;
448	0	3	0	0	1	1	4	4	0	2	k__Bacteria;p__Bacteroidetes;c__Bacteroidia;o__Bacteroidales;f__Porphyromonadaceae;g__PorphyromonadaceaeFA;
631	1	2	0	1	0	5	0	1	0	5	k__Bacteria;p__Proteobacteria;c__Alphaproteobacteria;o__Rhizobiales;f__Methylocystaceae;g__MethylocystaceaeFA;
634	1	2	1	0	1	2	2	2	1	2	k__Bacteria;p__Actinobacteria;c__Actinobacteria (class);o__Solirubrobacterales;f__Patulibacteraceae;g__PatulibacteraceaeFA;
486	0	0	7	1	0	0	0	5	0	1	k__Bacteria;p__Firmicutes;c__Clostridia;o__OPB54;f__OPB54OR;g__OPB54OR;
678	2	1	2	0	1	3	2	2	0	1	k__Bacteria;p__Planctomycetes;c__Planctomycea;o__Pirellulales;
475	0	0	2	0	3	0	1	4	0	4	k__Bacteria;p__Proteobacteria;c__Deltaproteobacteria;o__Desulfobacterales;f__DesulfobacteralesOR;g__DesulfobacteralesOR;
1001	2	0	0	0	0	4	0	4	1	3	k__Bacteria;p__Proteobacteria;c__Deltaproteobacteria;o__Myxococcales;f__Haliangiaceae;g__HaliangiaceaeFA;
872	0	0	1	2	1	0	0	5	0	5	k__Bacteria;p__Spirochaetes;c__Spirochaetes (class);o__Spirochaetales;f__Spirochaetaceae;g__SA-8;
642	0	1	3	3	0	0	2	4	1	0	k__Bacteria;p__Bacteroidetes;c__Bacteroidia;o__Bacteroidales;f__BacteroidalesOR;g__BacteroidalesOR;
598	0	3	1	0	2	4	0	0	1	3	k__Bacteria;p__Proteobacteria;c__Alphaproteobacteria;o__Rhodospirillales;f__Acetobacteraceae;g__AcetobacteraceaeFA;
467	0	1	1	1	1	0	1	4	1	4	k__Bacteria;p__Bacteroidetes;c__Bacteroidia;o__Bacteroidales;f__Porphyromonadaceae;g__PorphyromonadaceaeFA;
459	3	1	7	1	0	0	0	2	0	0	k__Bacteria;p__Proteobacteria;c__Deltaproteobacteria;o__NKB15;f__NKB15OR;g__NKB15OR;
1406	0	1	3	5	1	0	1	3	0	0	k__Bacteria;p__Planctomycetes;c__Planctomycea;o__Pirellulales;f__PirellulalesOR;g__PirellulalesOR;
600	1	0	0	0	1	5	0	1	2	4	k__Bacteria;p__Bacteroidetes;c__Bacteroidia;o__Bacteroidales;f__Marinilabiaceae;g__MarinilabiaceaeFA;
793	1	0	2	0	4	0	0	4	0	3	k__Bacteria;p__Elusimicrobia;c__Elusimicrobia (class);o__FAC88;f__FAC88OR;g__FAC88OR;
1016	1	0	4	0	0	5	0	2	1	1	k__Bacteria;p__Chlamydiae;c__Chlamydiae (class);o__Chlamydiales;f__Parachlamydiaceae;
799	4	0	1	1	0	0	2	5	0	1	k__Bacteria;p__Proteobacteria;c__Deltaproteobacteria;o__Desulfobacterales;f__Desulfobulbaceae;g__Desulfocapsa;
597	0	1	1	6	1	1	1	2	0	1	k__Bacteria;p__Acidobacteria;c__Acidobacteria-5;o__Acidobacteria-5CL;f__Acidobacteria-5CL;g__Acidobacteria-5CL;
1042	2	0	3	1	1	2	1	0	3	1	k__Bacteria;p__Acidobacteria;c__Acidobacteria (class);o__Acidobacteriales;f__AcidobacterialesOR;g__AcidobacterialesOR;
460	0	3	3	0	3	2	2	0	0	1	k__Bacteria;p__KSB1;
579	1	0	4	2	1	0	1	3	1	1	k__Bacteria;p__Acidobacteria;c__RB25;o__RB25CL;f__RB25CL;g__RB25CL;
567	0	1	0	1	0	0	2	7	0	3	k__Bacteria;p__Bacteroidetes;c__Bacteroidia;o__Bacteroidales;
462	0	1	5	0	1	0	0	6	0	1	k__Bacteria;p__Chloroflexi;c__Anaerolineae;o__H39;f__H39OR;g__H39OR;
725	0	3	0	0	6	0	0	1	0	4	k__Bacteria;p__Bacteroidetes;c__Bacteroidia;o__Bacteroidales;f__BacteroidalesOR;g__BacteroidalesOR;
687	0	2	0	0	1	5	0	2	0	4	k__Bacteria;p__Bacteroidetes;c__Bacteroidia;o__Bacteroidales;f__BacteroidalesOR;g__BacteroidalesOR;
603	0	0	5	1	0	0	0	5	3	0	k__Bacteria;p__Planctomycetes;c__Phycisphaerae;o__PhycisphaeraeCL;f__PhycisphaeraeCL;g__PhycisphaeraeCL;
786	1	0	2	1	0	5	0	1	3	1	k__Bacteria;p__Proteobacteria;c__Gammaproteobacteria;o__Xanthomonadales;f__Sinobacteraceae;g__SinobacteraceaeFA;
562	2	0	2	1	0	0	2	3	1	3	k__Bacteria;p__Planctomycetes;c__Planctomycea;o__Pirellulales;f__PirellulalesOR;g__PirellulalesOR;
487	0	0	4	1	1	1	0	4	0	3	k__Bacteria;p__Proteobacteria;c__Deltaproteobacteria;o__Myxococcales;f__MyxococcalesOR;g__MyxococcalesOR;
482	0	1	0	3	1	0	0	4	3	2	k__Bacteria;p__Chlorobi;c__BSV19;o__BSV19CL;f__BSV19CL;g__BSV19CL;
466	2	0	7	3	0	0	0	2	0	0	k__Bacteria;p__Acidobacteria;c__OS-K;o__OS-KCL;f__OS-KCL;g__OS-KCL;
512	1	1	1	1	1	0	0	4	2	2	k__Bacteria;p__Spirochaetes;c__Spirochaetes (class);o__Spirochaetales;f__Spirochaetaceae;g__Spirochaeta;
495	0	0	0	0	4	0	1	4	0	4	k__Bacteria;p__Bacteroidetes;c__Sphingobacteria;o__Sphingobacteriales;f__Saprospiraceae;g__SaprospiraceaeFA;
508	0	2	3	2	0	0	0	0	0	6	k__Bacteria;p__Actinobacteria;c__Actinobacteria (class);o__MC47;f__MC47OR;g__MC47OR;
661	0	0	0	0	2	0	3	1	2	5	k__Bacteria;p__Proteobacteria;c__Deltaproteobacteria;o__Syntrophobacterales;f__Syntrophaceae;g__Syntrophus;
493	0	0	1	0	1	1	0	3	3	4	k__Bacteria;p__Acidobacteria;c__Solibacteres;o__Solibacterales;f__Solibacteraceae;g__Candidatus Solibacter;
501	1	0	4	2	0	0	0	4	0	2	k__Archaea;p__Crenarchaeota;c__CrenarchaeotaPH;o__CrenarchaeotaPH;f__CrenarchaeotaPH;g__CrenarchaeotaPH;
865	2	0	4	2	1	0	0	4	0	0	k__Bacteria;p__OP11;c__OP11-4;o__KNA6-NB14;f__KNA6-NB14OR;g__KNA6-NB14OR;
819	1	2	0	1	2	1	1	4	0	1	k__Bacteria;p__Firmicutes;c__Bacilli;o__Bacillales;f__Paenibacillaceae;g__Paenibacillus;
841	0	5	0	0	1	1	0	2	0	4	k__Bacteria;p__OP11;c__OP11-4;o__KNA6-NB14;f__KNA6-NB14OR;g__KNA6-NB14OR;
612	1	0	0	2	2	0	2	4	0	2	k__Bacteria;p__Proteobacteria;c__Gammaproteobacteria;o__Chromatiales;
701	2	0	1	3	1	0	1	3	0	2	k__Bacteria;p__OP3;c__koll11;o__GIF10;f__kpj58rc;g__kpj58rcFA;
867	0	4	1	0	0	2	0	1	0	5	k__Bacteria;p__Proteobacteria;c__Alphaproteobacteria;o__Rhizobiales;f__RhizobialesOR;g__RhizobialesOR;
503	0	0	6	0	0	0	0	5	1	1	k__Bacteria;p__LCP-89;c__LCP-89PH;o__LCP-89PH;f__LCP-89PH;g__LCP-89PH;
505	2	0	4	0	0	0	0	7	0	0	k__Archaea;p__Crenarchaeota;c__CrenarchaeotaPH;o__CrenarchaeotaPH;f__CrenarchaeotaPH;g__CrenarchaeotaPH;
625	1	3	0	5	0	0	0	3	1	0	k__Bacteria;p__Planctomycetes;c__Planctomycea;o__Pirellulales;
1070	2	1	1	2	1	0	0	3	1	2	k__Bacteria;p__Nitrospirae;c__Nitrospira (class);o__Nitrospirales;f__Thermodesulfovibrionaceae;g__LCP-6;
523	4	0	2	4	0	0	0	3	0	0	k__Bacteria;p__Proteobacteria;c__Deltaproteobacteria;o__NB1-j;f__NB1-jOR;g__NB1-jOR;
765	1	4	0	0	1	0	2	3	0	2	k__Bacteria;p__Proteobacteria;c__Alphaproteobacteria;o__Rhizobiales;f__RhizobialesOR;g__RhizobialesOR;
672	1	0	1	2	0	0	0	8	1	0	k__Archaea;p__Euryarchaeota;c__Thermoplasmata;o__E2;f__WCHD3-02;g__WCHD3-02FA;
513	1	0	1	0	1	1	0	6	1	2	k__Bacteria;p__Proteobacteria;c__Deltaproteobacteria;o__Syntrophobacterales;f__SyntrophobacteralesOR;g__SyntrophobacteralesOR;
1299	1	2	1	5	0	0	0	0	1	3	k__Bacteria;p__Proteobacteria;c__Deltaproteobacteria;o__Myxococcales;f__MyxococcalesOR;g__MyxococcalesOR;
511	0	2	0	0	0	4	0	3	1	3	k__Bacteria;p__Bacteroidetes;c__Bacteroidia;o__Bacteroidales;
794	2	1	3	1	1	0	0	1	0	4	k__Bacteria;p__Acidobacteria;c__Solibacteres;o__Solibacterales;f__Solibacteraceae;g__Candidatus Solibacter;
521	0	0	2	0	1	0	2	2	2	4	k__Bacteria;p__OP11;c__OP11-2;o__WCHB1-07;f__WCHB1-07OR;g__WCHB1-07OR;
641	0	0	4	0	0	0	0	5	2	2	k__Bacteria;p__Spirochaetes;c__Spirochaetes (class);o__Spirochaetales;f__Spirochaetaceae;g__TM3;
616	1	3	0	1	0	0	0	4	1	3	k__Bacteria;p__Firmicutes;c__Clostridia;o__Clostridiales;f__Clostridiaceae;g__Clostridium;
518	2	0	1	1	4	1	3	1	0	0	k__Bacteria;p__BRC1;c__PRR-11;o__PRR-11CL;f__PRR-11CL;g__PRR-11CL;
707	1	0	3	1	2	1	0	5	0	0	k__Bacteria;p__Gemmatimonadetes;c__Gemmatimonadetes (class);o__Gemmatimonadales;f__GemmatimonadalesOR;g__GemmatimonadalesOR;
676	0	2	1	2	0	2	1	0	4	1	k__Bacteria;p__Planctomycetes;c__Phycisphaerae;o__PhycisphaeraeCL;f__PhycisphaeraeCL;g__PhycisphaeraeCL;
898	0	0	0	0	2	1	1	3	2	3	k__Bacteria;p__OP3;c__koll11;o__GIF10;f__GIF10OR;g__GIF10OR;
798	0	1	2	0	1	0	1	2	1	4	k__Bacteria;p__Spirochaetes;c__M1NP2-04;o__M1NP2-04CL;f__M1NP2-04CL;g__M1NP2-04CL;
742	0	2	2	0	1	3	0	2	1	1	k__Bacteria;p__Acidobacteria;c__Solibacteres;o__Solibacterales;f__Solibacteraceae;g__Candidatus Solibacter;
1233	0	0	2	1	2	0	1	6	0	0	k__Bacteria;p__Chloroflexi;c__Anaerolineae;o__envOPS12;f__envOPS12OR;g__envOPS12OR;
540	1	0	0	0	0	0	0	3	2	6	k__Bacteria;p__Proteobacteria;c__Alphaproteobacteria;o__Sphingomonadales;f__Sphingomonadaceae;g__SphingomonadaceaeFA;
536	0	1	0	0	2	0	2	3	1	3	k__Bacteria;p__OP8;c__OP8_2;o__OP8_2CL;f__OP8_2CL;g__OP8_2CL;
558	1	0	0	1	1	0	0	3	3	3	k__Bacteria;p__Chloroflexi;c__Anaerolineae;o__DRC31;f__DRC31OR;g__DRC31OR;
888	1	0	0	1	1	0	3	3	1	2	k__Bacteria;p__Proteobacteria;c__Deltaproteobacteria;o__Myxococcales;f__MyxococcalesOR;g__MyxococcalesOR;
724	0	0	3	0	0	1	0	3	2	3	k__Bacteria;p__GN04;c__MSB-5A5;o__MSB-5A5CL;f__MSB-5A5CL;g__MSB-5A5CL;
545	0	1	0	0	1	2	0	5	2	1	k__Bacteria;p__Planctomycetes;c__Planctomycea;o__Planctomycetales;f__Planctomycetaceae;g__Planctomyces;
526	2	1	1	7	0	0	0	0	0	1	k__Bacteria;p__Actinobacteria;c__Actinobacteria (class);o__Solirubrobacterales;f__SolirubrobacteralesOR;g__SolirubrobacteralesOR;
556	1	0	0	1	0	0	1	6	0	3	k__Bacteria;p__Proteobacteria;c__Deltaproteobacteria;o__Syntrophobacterales;f__Desulfobacteraceae;g__Desulfobacterium;
549	2	0	0	0	2	0	0	5	1	2	k__Bacteria;p__SC4;c__SC4PH;o__SC4PH;f__SC4PH;g__SC4PH;
659	1	0	3	5	0	0	0	3	0	0	k__Bacteria;p__Actinobacteria;c__Actinobacteria (class);o__Actinobacteria (class)CL;f__Actinobacteria (class)CL;g__Actinobacteria (class)CL;
665	0	0	2	2	0	0	1	2	1	4	k__Bacteria;p__Chloroflexi;c__Anaerolineae;o__A31;f__KNA6-EB22;g__KNA6-EB22FA;
913	1	1	0	1	0	0	0	3	0	6	k__Bacteria;p__Proteobacteria;c__Deltaproteobacteria;o__Desulfobacterales;f__Desulfobulbaceae;g__Desulfobulbus;
776	0	0	0	0	1	1	1	3	1	5	k__Bacteria;
985	2	1	1	1	0	0	0	4	0	3	k__Bacteria;p__Planctomycetes;c__Planctomycea;o__Pirellulales;f__Pirellulaceae;g__PirellulaceaeFA;
1003	1	1	0	1	2	1	0	2	1	3	k__Bacteria;p__Planctomycetes;c__Phycisphaerae;o__PhycisphaeraeCL;f__PhycisphaeraeCL;g__PhycisphaeraeCL;
681	0	0	0	0	9	0	0	2	0	1	k__Bacteria;p__Bacteroidetes;c__Bacteroidia;o__Bacteroidales;f__BacteroidalesOR;g__BacteroidalesOR;
673	0	3	1	3	0	0	1	0	1	3	k__Bacteria;p__Chloroflexi;c__Anaerolineae;o__SJA-101;f__H5;g__H5FA;
544	0	0	2	0	2	0	2	4	0	2	k__Bacteria;p__Chloroflexi;c__Dehalococcoidetes;o__Dehalococcoidales;f__Dehalococcoidaceae;g__DehalococcoidaceaeFA;
748	0	1	4	2	0	0	0	4	0	1	k__Bacteria;p__Chloroflexi;c__Anaerolineae;
546	1	2	2	0	0	1	1	2	1	2	k__Bacteria;p__Proteobacteria;c__Deltaproteobacteria;o__Syntrophobacterales;f__Syntrophobacteraceae;g__SyntrophobacteraceaeFA;
537	0	0	0	0	1	2	1	1	7	0	k__Bacteria;p__Nitrospirae;c__Nitrospira (class);o__Nitrospirales;f__Nitrospiraceae;g__Nitrospira;
714	5	0	3	0	0	0	0	3	0	1	k__Bacteria;p__Chloroflexi;c__Anaerolineae;o__Anaerolineales;f__Anaerolinaceae;g__Anaerolinea;
670	0	0	4	1	2	0	1	4	0	0	k__Bacteria;p__Chloroflexi;c__Anaerolineae;o__AnaerolineaeCL;f__AnaerolineaeCL;g__AnaerolineaeCL;
916	1	1	0	2	0	2	3	2	1	0	k__Archaea;p__Euryarchaeota;c__Methanomicrobia;o__Methanosarcinales;f__Methanosarcinaceae;g__Methanomethylovorans;
557	0	0	1	0	0	0	0	1	2	8	k__Bacteria;p__Acidobacteria;c__Acidobacteria (class);o__Acidobacteriales;f__Acidobacteriaceae;g__AcidobacteriaceaeFA;
1115	0	0	2	1	2	0	2	3	1	1	k__Bacteria;p__Planctomycetes;c__Planctomycea;o__Pirellulales;f__PirellulalesOR;g__PirellulalesOR;
543	2	1	2	3	0	0	0	2	0	2	k__Bacteria;p__Proteobacteria;c__Deltaproteobacteria;o__Desulfurellales;f__Desulfurellaceae;g__DesulfurellaceaeFA;
1045	0	0	2	2	2	0	0	2	3	1	k__Bacteria;p__Planctomycetes;c__Phycisphaerae;o__Phycisphaerales;f__PhycisphaeralesOR;g__PhycisphaeralesOR;
891	0	1	0	0	3	0	0	5	0	3	k__Bacteria;
1224	0	0	3	1	3	0	0	2	1	2	k__Bacteria;p__Proteobacteria;c__Deltaproteobacteria;o__Myxococcales;f__Haliangiaceae;g__HaliangiaceaeFA;
1113	2	2	0	0	0	0	2	2	1	3	k__Bacteria;p__Chloroflexi;c__Anaerolineae;o__A4b;f__A4bOR;g__A4bOR;
674	0	1	2	0	0	1	0	7	0	1	k__Bacteria;p__Elusimicrobia;c__Elusimicrobia (class);o__FAC88;f__FAC88OR;g__FAC88OR;
555	0	2	0	1	0	0	1	4	0	4	k__Bacteria;p__Proteobacteria;c__Deltaproteobacteria;o__Syntrophobacterales;f__Desulfobacteraceae;g__Desulfococcus;
538	3	0	4	3	0	0	0	2	0	0	k__Bacteria;p__Proteobacteria;c__Deltaproteobacteria;o__DeltaproteobacteriaCL;f__DeltaproteobacteriaCL;g__DeltaproteobacteriaCL;
779	0	3	0	1	0	0	0	4	1	3	k__Bacteria;p__WPS-2;c__WPS-2PH;o__WPS-2PH;f__WPS-2PH;g__WPS-2PH;
531	1	0	1	1	2	0	1	2	1	3	k__Bacteria;p__Proteobacteria;c__Betaproteobacteria;o__Rhodocyclales;f__RhodocyclalesOR;g__RhodocyclalesOR;
938	0	0	1	0	2	0	0	3	2	4	k__Bacteria;p__Chloroflexi;c__Dehalococcoidetes;o__NT-B4;f__NT-B4OR;g__NT-B4OR;
547	2	0	1	2	1	0	0	3	2	1	k__Archaea;p__DHVE3;c__DHVE3PH;o__DHVE3PH;f__DHVE3PH;g__DHVE3PH;
802	0	3	0	1	1	0	1	2	1	3	k__Bacteria;p__Proteobacteria;c__Alphaproteobacteria;o__Rhizobiales;f__Methylocystaceae;g__MethylocystaceaeFA;
528	1	3	1	1	1	0	3	0	0	2	k__Bacteria;p__Proteobacteria;c__Deltaproteobacteria;o__Syntrophobacterales;f__Syntrophaceae;g__Desulfomonile;
1031	2	0	0	0	1	1	1	6	0	0	k__Bacteria;p__Actinobacteria;c__Actinobacteria (class);o__Actinobacteria (class)CL;f__Actinobacteria (class)CL;g__Actinobacteria (class)CL;
578	1	2	1	0	0	0	0	2	3	2	k__Bacteria;p__Proteobacteria;c__Deltaproteobacteria;o__DeltaproteobacteriaCL;f__DeltaproteobacteriaCL;g__DeltaproteobacteriaCL;
586	0	2	2	0	0	4	0	3	0	0	k__Bacteria;p__Proteobacteria;c__Gammaproteobacteria;o__Xanthomonadales;f__Sinobacteraceae;g__SinobacteraceaeFA;
999	2	0	0	3	2	1	0	3	0	0	k__Bacteria;p__Proteobacteria;c__Gammaproteobacteria;o__Methylococcales;f__MethylococcalesOR;g__MethylococcalesOR;
573	4	2	0	0	1	0	2	1	0	1	k__Bacteria;p__Chloroflexi;c__Anaerolineae;o__AnaerolineaeCL;f__AnaerolineaeCL;g__AnaerolineaeCL;
906	0	0	3	0	5	0	0	2	0	1	k__Archaea;p__ArchaeaKI;c__ArchaeaKI;o__ArchaeaKI;f__ArchaeaKI;g__ArchaeaKI;
1195	1	0	1	3	1	1	0	1	1	2	k__Bacteria;p__Acidobacteria;c__OS-K;o__OS-KCL;f__OS-KCL;g__OS-KCL;
977	0	1	0	2	2	0	0	3	0	3	k__Bacteria;p__Bacteroidetes;c__Bacteroidia;o__Bacteroidales;f__Porphyromonadaceae;g__PorphyromonadaceaeFA;
946	0	1	1	4	2	0	0	3	0	0	k__Bacteria;p__Proteobacteria;c__Betaproteobacteria;o__Rhodocyclales;f__Rhodocyclaceae;g__Methyloversatilis;
583	1	0	4	3	0	0	0	3	0	0	k__Bacteria;p__Chloroflexi;c__Dehalococcoidetes;o__Dehalococcoidales;f__Dehalococcoidaceae;g__DehalococcoidaceaeFA;
591	0	0	0	2	3	1	0	1	0	4	k__Bacteria;
584	4	2	0	0	0	2	0	2	0	1	k__Bacteria;p__Planctomycetes;c__Planctomycea;o__Pirellulales;f__PirellulalesOR;g__PirellulalesOR;
754	2	0	1	2	0	0	0	3	1	2	k__Bacteria;p__Acidobacteria;c__OS-K;o__OS-KCL;f__OS-KCL;g__OS-KCL;
602	0	0	0	0	1	1	1	1	3	4	k__Bacteria;p__Chloroflexi;c__Dehalococcoidetes;o__NT-B4;f__NT-B4OR;g__NT-B4OR;
576	0	0	7	1	0	0	0	1	1	1	k__Bacteria;p__WS3;c__PRR-12;o__LD1-PA13;f__LD1-PA13OR;g__LD1-PA13OR;
738	2	1	1	0	0	0	4	1	0	2	k__Bacteria;p__Chloroflexi;c__Anaerolineae;o__Anaerolineales;f__Anaerolinaceae;g__AnaerolinaceaeFA;
1007	2	2	2	0	0	0	0	2	0	3	k__Bacteria;p__Proteobacteria;c__Deltaproteobacteria;o__Syntrophobacterales;f__Syntrophaceae;g__Desulfobacca;
570	0	1	0	0	0	0	0	3	0	7	k__Bacteria;p__Bacteroidetes;c__Bacteroidia;o__Bacteroidales;f__BacteroidalesOR;g__BacteroidalesOR;
993	0	0	2	3	0	0	0	6	0	0	k__Bacteria;p__Nitrospirae;c__Nitrospira (class);o__Nitrospirales;f__Thermodesulfovibrionaceae;g__LCP-6;
778	0	0	1	2	0	0	0	2	0	6	k__Bacteria;p__Verrucomicrobia;c__Verrucomicrobiae;o__Verrucomicrobiales;f__Verrucomicrobia subdivision 3;g__Verrucomicrobia subdivision 3FA;
862	0	0	1	1	0	2	1	2	0	4	k__Bacteria;p__Proteobacteria;c__Alphaproteobacteria;o__Rhizobiales;f__Methylocystaceae;g__Methylosinus;
568	0	1	0	0	0	8	0	0	0	2	k__Bacteria;p__Chlamydiae;c__Chlamydiae (class);o__Chlamydiales;f__Waddliaceae;g__Waddlia;
751	0	0	1	3	1	0	0	4	0	2	k__Bacteria;p__WS3;c__PRR-12;o__Sediment-1;f__Sediment-1OR;g__Sediment-1OR;
590	0	1	0	0	1	2	0	0	0	7	k__Bacteria;p__Actinobacteria;c__Actinobacteria (class);o__Acidimicrobiales;f__AcidimicrobialesOR;g__AcidimicrobialesOR;
991	0	0	0	0	1	0	1	3	0	6	k__Archaea;p__Euryarchaeota;c__Methanobacteria;o__Methanobacteriales;f__MethanobacterialesOR;g__MethanobacterialesOR;
1176	3	0	4	1	0	0	0	2	0	1	k__Bacteria;p__Acidobacteria;c__Solibacteres;o__Solibacterales;f__Solibacteraceae;g__Candidatus Solibacter;
1005	1	2	1	1	0	0	0	1	4	1	k__Bacteria;p__Proteobacteria;c__Alphaproteobacteria;o__Rhizobiales;f__Beijerinckiaceae;g__BeijerinckiaceaeFA;
757	1	0	0	0	4	1	1	2	0	2	k__Bacteria;p__Verrucomicrobia;c__Methylacidiphilae;o__Methylacidiphilales;
957	1	0	1	3	2	0	0	2	2	0	k__Bacteria;p__Chloroflexi;c__Dehalococcoidetes;o__Dehalococcoidales;f__Dehalococcoidaceae;g__DehalococcoidaceaeFA;
1194	1	0	0	0	0	0	0	0	0	10	k__Bacteria;p__Actinobacteria;c__Actinobacteria (class);o__WCHB1-81;f__At425_EubF1;g__At425_EubF1FA;
1126	0	0	0	4	0	5	0	0	0	2	k__Bacteria;p__Proteobacteria;c__Alphaproteobacteria;o__Rhizobiales;f__Rhizobiaceae;g__Rhizobium;
770	0	0	1	0	2	0	0	2	3	3	k__Bacteria;p__Proteobacteria;c__Deltaproteobacteria;o__Desulfuromonadales;f__Desulfuromonadaceae;g__Desulfuromonas;
962	0	0	0	0	2	0	0	5	4	0	k__Bacteria;p__Bacteroidetes;c__Flavobacteria;o__FlavobacteriaCL;f__FlavobacteriaCL;g__FlavobacteriaCL;
777	0	0	5	1	1	0	0	3	0	1	k__Bacteria;p__Acidobacteria;c__MVS-40;o__MVS-40CL;f__MVS-40CL;g__MVS-40CL;
836	0	0	3	1	0	0	1	4	1	1	k__Bacteria;p__Proteobacteria;c__Deltaproteobacteria;o__Syntrophobacterales;f__Syntrophobacteraceae;g__SyntrophobacteraceaeFA;
587	0	5	0	0	4	0	0	0	0	2	k__Bacteria;p__Proteobacteria;c__Gammaproteobacteria;o__Oceanospirillales;f__HTCC2089;g__HTCC2089FA;
1023	1	2	1	1	0	1	1	2	0	2	k__Bacteria;p__Planctomycetes;c__Planctomycea;o__Pirellulales;f__Pirellulaceae;g__PirellulaceaeFA;
885	2	0	1	0	2	2	0	2	0	2	k__Bacteria;p__Chloroflexi;c__Anaerolineae;o__A31;f__KNA6-EB22;g__KNA6-EB22FA;
863	2	2	0	1	0	0	2	1	0	3	k__Bacteria;p__Firmicutes;c__Clostridia;o__Clostridiales;f__Ruminococcaceae;g__Ethanoligenens;
577	0	0	0	0	0	1	0	1	9	0	k__Bacteria;p__Bacteroidetes;c__Sphingobacteria;o__Sphingobacteriales;f__Flexibacteraceae;g__Cytophaga;
1290	1	0	2	1	0	0	0	1	1	5	k__Bacteria;p__Verrucomicrobia;c__VerrucomicrobiaPH;o__VerrucomicrobiaPH;f__VerrucomicrobiaPH;g__VerrucomicrobiaPH;
1049	0	0	1	2	0	0	4	2	0	1	k__Bacteria;p__Chloroflexi;c__Thermomicrobia;o__HN1-15;f__HN1-15OR;g__HN1-15OR;
1109	0	0	0	0	0	0	0	3	1	6	k__Bacteria;p__Chlorobi;c__SJA-28;o__SJA-28CL;f__SJA-28CL;g__SJA-28CL;
978	4	0	1	2	0	0	0	0	0	3	k__Bacteria;p__Proteobacteria;c__Deltaproteobacteria;o__Myxococcales;f__Haliangiaceae;g__HaliangiaceaeFA;
889	1	1	0	1	0	3	0	1	0	3	k__Archaea;p__Euryarchaeota;c__Methanomicrobia;o__Methanocellales;f__Methanocellaceae;g__Methanocella;
861	0	0	2	1	1	0	0	3	1	2	k__Bacteria;p__Verrucomicrobia;c__Verrucomicrobiae;o__Verrucomicrobiales;f__Verrucomicrobia subdivision 3;g__Verrucomicrobia subdivision 3FA;
1354	1	0	1	0	0	0	1	5	0	2	k__Bacteria;p__Bacteroidetes;c__Flavobacteria;o__FlavobacteriaCL;f__FlavobacteriaCL;g__FlavobacteriaCL;
1356	0	1	0	0	1	2	1	2	0	3	k__Bacteria;p__Acidobacteria;c__Chloracidobacteria;o__ChloracidobacteriaCL;f__ChloracidobacteriaCL;g__ChloracidobacteriaCL;
638	0	2	0	0	1	0	1	4	0	2	k__Bacteria;p__OP11;c__OP11-4;o__KNA6-NB14;f__KNA6-NB14OR;g__KNA6-NB14OR;
844	1	0	0	0	0	0	4	4	0	1	k__Bacteria;p__Proteobacteria;c__Gammaproteobacteria;o__Methylococcales;f__Methylococcaceae;g__Methylomicrobium;
969	2	1	0	0	0	1	1	4	0	1	k__Bacteria;p__Firmicutes;c__Clostridia;o__Clostridiales;f__Lachnospiraceae;g__Coprococcus;
614	1	2	1	0	0	2	1	0	1	2	k__Bacteria;p__Chloroflexi;c__Anaerolineae;o__Anaerolineales;f__Anaerolinaceae;g__AnaerolinaceaeFA;
626	0	1	0	0	2	0	1	1	0	5	k__Bacteria;
1426	0	0	0	0	0	0	0	9	0	1	k__Bacteria;p__Nitrospirae;c__Nitrospira (class);o__Nitrospirales;f__Thermodesulfovibrionaceae;g__LCP-6;
1218	1	0	3	1	0	0	2	3	0	0	k__Bacteria;p__Proteobacteria;c__Deltaproteobacteria;o__Myxococcales;f__Myxococcaceae;g__Anaeromyxobacter;
649	2	0	2	2	1	0	0	2	0	1	k__Bacteria;p__OP11;c__OP11-3;o__OP11-3CL;f__OP11-3CL;g__OP11-3CL;
648	1	3	0	0	1	1	0	3	0	1	k__Bacteria;p__Bacteroidetes;c__Sphingobacteria;o__Sphingobacteriales;f__SphingobacterialesOR;g__SphingobacterialesOR;
1116	0	0	0	2	0	0	0	2	1	5	k__Archaea;p__ArchaeaKI;c__ArchaeaKI;o__ArchaeaKI;f__ArchaeaKI;g__ArchaeaKI;
811	2	3	0	0	1	2	0	2	0	0	k__Bacteria;p__Bacteroidetes;c__Bacteroidia;o__Bacteroidales;f__Porphyromonadaceae;g__PorphyromonadaceaeFA;
619	0	1	0	1	0	0	1	4	0	3	k__Bacteria;p__Firmicutes;c__Clostridia;o__Clostridiales;f__Veillonellaceae;g__Thermosinus;
621	0	1	0	0	1	0	1	2	0	5	k__Bacteria;p__Proteobacteria;c__Deltaproteobacteria;o__Syntrophobacterales;f__Syntrophobacteraceae;g__Syntrophobacter;
890	4	0	2	4	0	0	0	0	0	0	k__Bacteria;p__Actinobacteria;c__Actinobacteria (class);o__Actinobacteria (class)CL;f__Actinobacteria (class)CL;g__Actinobacteria (class)CL;
922	0	1	2	0	1	0	0	3	1	2	k__Bacteria;p__Bacteroidetes;c__Flavobacteria;o__FlavobacteriaCL;f__FlavobacteriaCL;g__FlavobacteriaCL;
623	1	0	1	1	1	0	2	2	0	2	k__Bacteria;p__Proteobacteria;c__Gammaproteobacteria;o__Xanthomonadales;f__Sinobacteraceae;g__SinobacteraceaeFA;
628	0	0	0	0	0	0	0	4	0	6	k__Bacteria;p__Firmicutes;c__Clostridia;o__Clostridiales;f__Veillonellaceae;g__VeillonellaceaeFA;
630	0	2	4	1	0	0	0	3	0	0	k__Bacteria;p__OP11;c__OP11-4;o__KNA6-NB14;f__KNA6-NB14OR;g__KNA6-NB14OR;
636	1	0	5	1	0	0	0	3	0	0	k__Bacteria;p__Chloroflexi;c__Anaerolineae;o__AnaerolineaeCL;f__AnaerolineaeCL;g__AnaerolineaeCL;
864	0	1	0	0	0	2	0	3	1	3	k__Bacteria;p__Planctomycetes;c__Phycisphaerae;o__PhycisphaeraeCL;f__PhycisphaeraeCL;g__PhycisphaeraeCL;
840	0	0	0	0	0	0	0	0	0	10	k__Bacteria;p__Spirochaetes;c__Spirochaetes (class);o__Spirochaetales;f__Spirochaetaceae;g__Treponema;
627	1	0	2	0	1	0	0	5	0	1	k__Bacteria;p__Acidobacteria;c__Solibacteres;o__Solibacterales;f__Solibacteraceae;g__Candidatus Solibacter;
1025	0	0	1	2	1	0	1	3	0	2	k__Bacteria;p__Proteobacteria;c__Alphaproteobacteria;o__Rhodospirillales;f__Acetobacteraceae;g__AcetobacteraceaeFA;
607	0	0	1	1	1	1	1	2	0	3	k__Bacteria;p__Proteobacteria;c__Deltaproteobacteria;o__Myxococcales;f__MyxococcalesOR;g__MyxococcalesOR;
644	1	0	1	0	0	0	1	3	3	1	k__Bacteria;p__GN04;c__GN15;o__GN15CL;f__GN15CL;g__GN15CL;
851	0	1	0	0	1	2	1	2	1	2	k__Bacteria;p__Gemmatimonadetes;c__Gemmatimonadetes (class);o__Gemmatimonadales;f__GemmatimonadalesOR;g__GemmatimonadalesOR;
1261	0	0	0	0	1	0	0	2	0	7	k__Bacteria;p__Firmicutes;c__Clostridia;o__Clostridiales;f__Clostridiales Family XII. Incertae Sedis;g__Clostridiales Family XII. Incertae SedisFA;
617	1	1	2	1	2	0	0	3	0	0	k__Bacteria;p__Nitrospirae;c__Nitrospira (class);o__Nitrospirales;f__Thermodesulfovibrionaceae;g__GOUTA19;
629	0	0	5	0	0	0	1	2	1	1	k__Bacteria;p__Bacteroidetes;c__Bacteroidia;o__Bacteroidales;f__BacteroidalesOR;g__BacteroidalesOR;
610	2	0	3	3	0	0	0	2	0	0	k__Bacteria;p__Proteobacteria;c__Gammaproteobacteria;o__Chromatiales;f__Chromatiaceae;
615	0	1	0	1	1	0	1	3	1	2	k__Bacteria;p__Proteobacteria;c__Deltaproteobacteria;o__Myxococcales;f__MyxococcalesOR;g__MyxococcalesOR;
960	0	0	1	1	0	0	1	7	0	0	k__Bacteria;p__WS3;c__PRR-12;o__GN03;f__GN03OR;g__GN03OR;
609	0	3	0	0	0	0	2	1	1	3	k__Bacteria;p__Spirochaetes;c__Leptospirae;o__Leptospirales;f__Leptospiraceae;g__SJA-88;
643	0	1	1	1	3	0	1	2	0	1	k__Bacteria;p__Spirochaetes;c__Spirochaetes (class);o__Spirochaetales;f__Spirochaetaceae;g__Treponema;
1120	0	0	0	0	2	1	0	2	3	2	k__Bacteria;p__Acidobacteria;c__Acidobacteria (class);o__Acidobacteriales;f__AcidobacterialesOR;g__AcidobacterialesOR;
618	0	0	0	1	0	3	2	1	0	3	k__Bacteria;p__Chloroflexi;c__Anaerolineae;o__S0208;f__S0208OR;g__S0208OR;
684	0	0	0	1	1	0	1	5	1	0	k__Bacteria;p__Bacteroidetes;c__Sphingobacteria;o__Sphingobacteriales;f__SphingobacterialesOR;g__SphingobacterialesOR;
706	0	1	0	0	3	0	1	4	0	0	k__Bacteria;p__Spirochaetes;c__Leptospirae;o__Leptospirales;f__Leptospiraceae;g__SJA-88;
1061	0	1	4	0	1	0	0	1	0	2	k__Bacteria;p__Proteobacteria;c__Deltaproteobacteria;o__DeltaproteobacteriaCL;f__DeltaproteobacteriaCL;g__DeltaproteobacteriaCL;
686	0	0	1	0	4	0	0	1	1	2	k__Bacteria;p__OP11;c__WCHB1-64;o__K2-4-19;f__K2-4-19OR;g__K2-4-19OR;
690	0	0	0	1	0	1	0	5	0	2	k__Bacteria;p__Bacteroidetes;c__Bacteroidia;o__Bacteroidales;f__BacteroidalesOR;g__BacteroidalesOR;
1022	0	0	0	0	1	3	3	0	1	1	k__Bacteria;p__Proteobacteria;c__Gammaproteobacteria;o__Legionellales;f__Coxiellaceae;g__Aquicella;
927	0	0	0	0	2	2	0	1	2	2	k__Bacteria;p__Acidobacteria;c__Solibacteres;o__Solibacterales;f__Solibacteraceae;g__Candidatus Solibacter;
1026	0	2	0	1	0	3	0	0	0	3	k__Bacteria;p__Firmicutes;c__Clostridia;o__Clostridiales;f__Veillonellaceae;g__Desulfosporomusa;
700	4	0	1	2	0	0	0	2	0	0	k__Bacteria;p__Acidobacteria;c__AcidobacteriaPH;o__AcidobacteriaPH;f__AcidobacteriaPH;g__AcidobacteriaPH;
666	1	1	0	1	0	1	1	2	0	2	k__Bacteria;p__Chloroflexi;c__Anaerolineae;o__AnaerolineaeCL;f__AnaerolineaeCL;g__AnaerolineaeCL;
1074	1	0	1	1	1	0	0	1	0	4	k__Bacteria;p__Proteobacteria;c__Deltaproteobacteria;o__DeltaproteobacteriaCL;f__DeltaproteobacteriaCL;g__DeltaproteobacteriaCL;
708	2	1	0	1	0	2	0	1	0	2	k__Bacteria;p__Firmicutes;c__Clostridia;o__Clostridiales;f__ClostridialesOR;g__ClostridialesOR;
710	2	0	2	2	0	0	0	1	0	2	k__Bacteria;p__Chloroflexi;c__Anaerolineae;o__SHA-20;f__SHA-20OR;g__SHA-20OR;
660	0	0	0	0	0	2	1	1	1	4	k__Bacteria;p__Acidobacteria;
717	0	0	1	0	0	4	0	0	1	3	k__Bacteria;p__Proteobacteria;c__Gammaproteobacteria;o__Xanthomonadales;f__Xanthomonadaceae;g__XanthomonadaceaeFA;
692	1	0	2	2	0	0	0	4	0	0	k__Bacteria;p__Proteobacteria;c__Deltaproteobacteria;o__Syntrophobacterales;f__Syntrophobacteraceae;
663	0	3	0	1	0	0	1	3	1	0	k__Bacteria;p__Chlamydiae;c__Chlamydiae (class);o__Chlamydiales;f__Parachlamydiaceae;g__ParachlamydiaceaeFA;
658	0	1	0	0	2	0	2	2	0	2	k__Bacteria;p__Proteobacteria;c__Deltaproteobacteria;o__DeltaproteobacteriaCL;f__DeltaproteobacteriaCL;g__DeltaproteobacteriaCL;
1146	0	0	2	0	0	0	0	5	0	2	k__Bacteria;p__WS3;c__PRR-12;o__GN03;f__GN03OR;g__GN03OR;
988	1	3	1	0	0	0	0	3	0	1	k__Bacteria;p__Firmicutes;c__Clostridia;o__Clostridiales;f__Clostridiaceae;g__ClostridiaceaeFA;
1479	0	0	1	0	0	0	0	0	1	7	k__Bacteria;p__Spirochaetes;c__Spirochaetes (class);o__Spirochaetales;f__Spirochaetaceae;g__Treponema;
1463	0	0	0	0	1	3	0	1	3	1	k__Bacteria;p__Bacteroidetes;c__Bacteroidia;o__Bacteroidales;f__Porphyromonadaceae;g__PorphyromonadaceaeFA;
704	1	0	3	0	0	0	0	2	1	2	k__Bacteria;p__Chlamydiae;c__Chlamydiae (class);o__Chlamydiales;f__Parachlamydiaceae;g__ParachlamydiaceaeFA;
657	2	1	0	0	0	0	1	0	0	5	k__Bacteria;p__Firmicutes;c__Clostridia;o__Clostridiales;f__ClostridialesOR;g__ClostridialesOR;
1483	0	0	0	1	0	0	1	4	1	2	k__Bacteria;p__Firmicutes;c__Clostridia;o__Clostridiales;f__Ruminococcaceae;g__Acetivibrio;
1114	0	0	1	0	0	0	1	3	0	4	k__Bacteria;p__NKB19;c__GN13;o__GN13CL;f__GN13CL;g__GN13CL;
711	0	0	0	0	0	0	1	6	1	1	k__Bacteria;p__Proteobacteria;c__Betaproteobacteria;o__Burkholderiales;f__Oxalobacteraceae;g__Oxalobacter;
1642	2	0	4	0	0	0	1	2	0	0	k__Bacteria;p__Proteobacteria;c__Deltaproteobacteria;o__Desulfuromonadales;f__Geobacteraceae;g__Geobacter;
1018	2	4	1	1	0	0	0	1	0	0	k__Bacteria;p__Firmicutes;c__Clostridia;o__Clostridiales;f__Veillonellaceae;g__Thermosinus;
667	0	5	0	0	0	0	0	1	0	3	k__Bacteria;p__Spirochaetes;c__Spirochaetes (class);o__Spirochaetales;f__Spirochaetaceae;g__Treponema;
1179	1	0	0	2	0	1	0	5	0	0	k__Bacteria;p__Firmicutes;c__Bacilli;o__Bacillales;f__Paenibacillaceae;g__Paenibacillus;
696	2	2	0	2	0	0	1	0	0	2	k__Bacteria;p__Firmicutes;c__Clostridia;o__Clostridiales;f__Peptostreptococcaceae;g__Peptostreptococcus;
712	0	1	0	0	4	0	3	1	0	0	k__Bacteria;p__KSB1;c__GW-22;o__GW-22CL;f__GW-22CL;g__GW-22CL;
654	0	1	0	0	0	1	2	0	2	3	k__Bacteria;p__WS2;c__WS2PH;o__WS2PH;f__WS2PH;g__WS2PH;
655	0	3	1	1	0	3	0	0	0	1	k__Bacteria;p__Proteobacteria;c__Alphaproteobacteria;o__Rhizobiales;f__Xanthobacteraceae;
1170	0	0	0	0	1	1	3	1	0	3	k__Bacteria;p__GOUTA4;c__RB384;o__RB384CL;f__RB384CL;g__RB384CL;
675	0	0	0	1	0	3	0	2	1	2	k__Bacteria;p__OP8;c__OP8_1;o__OP8_1CL;f__OP8_1CL;g__OP8_1CL;
1131	0	0	0	1	2	0	1	2	1	2	k__Bacteria;p__Chloroflexi;c__Anaerolineae;o__AnaerolineaeCL;f__AnaerolineaeCL;g__AnaerolineaeCL;
715	0	0	3	1	0	0	0	5	0	0	k__Bacteria;p__Caldithrix;c__Caldithrixae;o__Caldithrixales;f__CaldithrixalesOR;g__CaldithrixalesOR;
720	0	0	3	0	1	0	0	2	0	3	k__Bacteria;p__Chlorobi;c__BSV19;o__BSV19CL;f__BSV19CL;g__BSV19CL;
723	0	0	2	2	0	0	0	4	0	1	k__Bacteria;p__LCP-89;c__LCP-89PH;o__LCP-89PH;f__LCP-89PH;g__LCP-89PH;
683	1	1	0	1	0	1	0	2	2	1	k__Bacteria;p__TM6;c__SBRH58;o__SBRH58CL;f__SBRH58CL;g__SBRH58CL;
1173	0	0	1	0	1	0	1	2	3	1	k__Bacteria;p__Chloroflexi;c__Dehalococcoidetes;o__NT-B4;f__NT-B4OR;g__NT-B4OR;
694	1	0	1	0	0	0	1	3	3	0	k__Bacteria;p__GOUTA4;c__RB384;o__RB384CL;f__RB384CL;g__RB384CL;
1143	1	0	1	5	0	0	0	2	0	0	k__Bacteria;p__Chloroflexi;c__Anaerolineae;o__SHA-20;f__SHA-20OR;g__SHA-20OR;
718	2	1	1	1	0	0	0	4	0	0	k__Bacteria;p__Proteobacteria;c__Deltaproteobacteria;o__Syntrophobacterales;f__Syntrophaceae;g__Desulfomonile;
1140	2	0	0	3	0	2	0	0	1	1	k__Bacteria;p__Proteobacteria;c__Alphaproteobacteria;o__Rhizobiales;f__Beijerinckiaceae;g__BeijerinckiaceaeFA;
677	0	5	0	0	0	1	0	0	0	3	k__Bacteria;p__Proteobacteria;c__Alphaproteobacteria;o__Rhizobiales;f__Methylocystaceae;g__Pleomorphomonas;
664	0	2	2	2	1	0	0	1	0	1	k__Bacteria;p__WS3;c__PRR-12;o__wb1_H11;f__wb1_H11OR;g__wb1_H11OR;
996	0	3	2	0	0	0	1	2	0	1	k__Bacteria;p__Proteobacteria;c__Gammaproteobacteria;o__Xanthomonadales;f__Sinobacteraceae;g__SinobacteraceaeFA;
679	1	0	0	0	1	0	1	3	2	1	k__Bacteria;p__Caldiserica;c__OP5;o__BA129;f__SHBZ1169;g__SHBZ1169FA;
719	1	0	1	3	1	0	0	2	0	1	k__Bacteria;p__Spirochaetes;c__Spirochaetes (class);o__Spirochaetales;f__Spirochaetaceae;g__TM3;
668	0	0	4	3	0	0	0	2	0	0	k__Bacteria;
688	0	0	0	0	0	3	0	0	5	1	k__Bacteria;p__Actinobacteria;c__Actinobacteria (class);o__Acidimicrobiales;f__AcidimicrobialesOR;g__AcidimicrobialesOR;
910	0	2	0	0	0	1	1	3	0	2	k__Bacteria;p__Chlamydiae;c__Chlamydiae (class);o__Chlamydiales;f__Parachlamydiaceae;g__Candidatus Protochlamydia;
705	0	1	0	0	0	1	1	1	0	5	k__Bacteria;p__Proteobacteria;c__Deltaproteobacteria;o__MIZ46;f__MIZ46OR;g__MIZ46OR;
964	0	0	1	1	0	0	0	7	0	0	k__Bacteria;p__WS3;c__PRR-12;o__SSS58A;f__SSS58AOR;g__SSS58AOR;
1043	1	0	3	2	0	0	2	0	0	1	k__Bacteria;p__Proteobacteria;c__Alphaproteobacteria;o__Rhizobiales;f__Phyllobacteriaceae;g__PhyllobacteriaceaeFA;
669	0	2	2	0	1	1	1	2	0	0	k__Bacteria;p__Proteobacteria;c__Alphaproteobacteria;o__Rhodospirillales;f__Acetobacteraceae;g__Roseomonas;
1066	4	0	1	0	0	0	0	4	0	0	k__Bacteria;p__Proteobacteria;c__Betaproteobacteria;o__BetaproteobacteriaCL;f__BetaproteobacteriaCL;g__BetaproteobacteriaCL;
952	0	0	0	0	0	5	0	1	1	2	k__Bacteria;p__Planctomycetes;c__Planctomycea;o__Planctomycetales;f__Planctomycetaceae;g__Planctomyces;
1620	0	0	4	1	0	1	0	0	0	3	k__Bacteria;p__Chloroflexi;c__Dehalococcoidetes;o__Dehalococcoidales;f__Dehalococcoidaceae;g__DehalococcoidaceaeFA;
703	0	0	3	0	1	0	0	4	0	1	k__Archaea;p__Euryarchaeota;c__Thermoplasmata;o__E2;f__E2OR;g__E2OR;
728	0	0	0	0	0	0	0	0	0	8	k__Bacteria;p__Chloroflexi;c__Chloroflexi (class);o__Chloroflexales;f__Oscillochloridaceae;g__Oscillochloris;
758	0	0	0	0	5	0	1	2	0	0	k__Bacteria;p__Proteobacteria;c__Deltaproteobacteria;o__Myxococcales;f__MyxococcalesOR;g__MyxococcalesOR;
1172	3	1	1	0	0	0	0	2	0	1	k__Bacteria;p__Actinobacteria;c__Actinobacteria (class);o__Actinomycetales;f__Nocardioidaceae;g__Actinopolymorpha;
1135	0	0	0	0	0	4	0	0	0	4	k__Bacteria;p__Firmicutes;c__Clostridia;o__Clostridiales;f__Veillonellaceae;g__Desulfosporomusa;
784	0	0	0	0	0	0	0	4	0	4	k__Bacteria;p__Chloroflexi;
773	1	1	1	0	1	0	0	2	1	1	k__Bacteria;p__AC1;c__SHA-114;o__SHA-114CL;f__SHA-114CL;g__SHA-114CL;
1260	0	0	1	0	2	1	0	1	0	3	k__Bacteria;p__Proteobacteria;c__Alphaproteobacteria;o__Caulobacterales;f__Caulobacteraceae;g__CaulobacteraceaeFA;
1033	0	0	0	1	1	0	0	1	1	4	k__Bacteria;p__Proteobacteria;c__Gammaproteobacteria;o__Legionellales;f__Coxiellaceae;g__CoxiellaceaeFA;
744	0	2	0	0	1	0	0	1	2	2	k__Bacteria;p__Proteobacteria;c__Deltaproteobacteria;o__Syntrophobacterales;f__Syntrophobacteraceae;
1268	0	0	1	0	1	1	2	0	2	1	k__Bacteria;p__Armatimonadetes;c__SJA-176;o__SJA-176CL;f__SJA-176CL;g__SJA-176CL;
1372	2	0	1	2	0	0	0	3	0	0	k__Bacteria;p__Chloroflexi;c__Anaerolineae;o__GN14;f__GN14OR;g__GN14OR;
810	1	0	4	0	1	0	0	0	0	2	k__Archaea;p__Euryarchaeota;c__Methanobacteria;o__Methanobacteriales;f__pMC1;g__pMC1FA;
1174	0	0	0	1	1	0	2	1	0	3	k__Bacteria;p__Chloroflexi;c__Anaerolineae;o__envOPS12;f__envOPS12OR;g__envOPS12OR;
766	2	0	0	2	0	0	0	3	1	0	k__Bacteria;p__Bacteroidetes;c__Bacteroidia;o__Bacteroidales;f__Marinilabiaceae;g__MarinilabiaceaeFA;
788	0	1	1	0	0	1	0	3	1	1	k__Bacteria;p__Planctomycetes;c__C6;o__C6CL;f__C6CL;g__C6CL;
736	0	0	2	0	0	0	0	3	1	2	k__Bacteria;p__Gemmatimonadetes;c__Gemmatimonadetes (class);o__Gemmatimonadales;f__GemmatimonadalesOR;g__GemmatimonadalesOR;
731	1	0	0	0	3	0	0	3	1	0	k__Bacteria;p__Bacteroidetes;c__Bacteroidia;o__Bacteroidales;f__Porphyromonadaceae;g__PorphyromonadaceaeFA;
768	1	0	1	1	0	0	0	5	0	0	k__Bacteria;p__Verrucomicrobia;c__VerrucomicrobiaPH;o__VerrucomicrobiaPH;f__VerrucomicrobiaPH;g__VerrucomicrobiaPH;
761	0	0	2	0	1	0	1	4	0	0	k__Bacteria;p__WS3;c__PRR-12;o__Sediment-1;f__Sediment-1OR;g__Sediment-1OR;
733	0	1	1	0	2	1	1	0	1	1	k__Bacteria;p__TM7;c__TM7-1;o__TM7-1CL;f__TM7-1CL;g__TM7-1CL;
1234	0	0	0	0	0	0	0	2	0	6	k__Bacteria;p__Chloroflexi;c__Anaerolineae;o__A31;f__KNA6-EB22;g__KNA6-EB22FA;
741	1	0	0	0	0	0	4	1	0	2	k__Bacteria;p__Firmicutes;c__Clostridia;o__Clostridiales;f__Veillonellaceae;g__VeillonellaceaeFA;
1058	0	0	0	0	3	0	0	3	0	2	k__Bacteria;p__Proteobacteria;c__Gammaproteobacteria;
729	0	6	0	0	0	0	1	0	0	1	k__Bacteria;p__Bacteroidetes;c__Bacteroidia;o__Bacteroidales;f__Porphyromonadaceae;g__PorphyromonadaceaeFA;
771	1	0	1	0	0	1	0	2	1	2	k__Bacteria;p__Chlorobi;c__BSV19;o__BSV19CL;f__BSV19CL;g__BSV19CL;
808	0	0	0	4	0	0	2	0	1	1	k__Bacteria;p__Proteobacteria;c__Alphaproteobacteria;o__Rhodospirillales;f__Rhodospirillaceae;g__RhodospirillaceaeFA;
735	0	1	4	0	1	0	0	1	0	1	k__Bacteria;p__Planctomycetes;c__Phycisphaerae;o__PhycisphaeraeCL;f__PhycisphaeraeCL;g__PhycisphaeraeCL;
1104	0	1	0	1	0	0	0	4	0	2	k__Bacteria;p__Planctomycetes;c__Planctomycea;o__Pirellulales;f__PirellulalesOR;g__PirellulalesOR;
1030	1	0	0	0	0	0	2	2	0	3	k__Bacteria;p__Bacteroidetes;c__Bacteroidia;o__Bacteroidales;f__Prevotellaceae;g__Prevotella;
1205	0	2	0	0	0	2	0	1	0	3	k__Bacteria;p__Planctomycetes;c__Planctomycea;o__Gemmatales;f__Isosphaeraceae;g__IsosphaeraceaeFA;
737	0	1	0	0	0	0	0	0	0	7	k__Bacteria;p__OP11;c__WCHB1-64;o__d153;f__d153OR;g__d153OR;
767	2	0	3	1	0	0	0	2	0	0	k__Bacteria;p__Chloroflexi;c__Anaerolineae;o__AnaerolineaeCL;f__AnaerolineaeCL;g__AnaerolineaeCL;
805	0	0	0	0	1	0	1	3	1	2	k__Bacteria;p__Actinobacteria;c__Actinobacteria (class);o__Acidimicrobiales;f__Microthrixaceae;g__MicrothrixaceaeFA;
1263	0	0	0	0	0	0	0	6	0	2	k__Bacteria;p__OP8;c__OP8_1;o__OP8_1CL;f__OP8_1CL;g__OP8_1CL;
739	1	0	0	0	0	2	0	3	1	1	k__Bacteria;p__Proteobacteria;c__Alphaproteobacteria;o__Rhizobiales;f__Methylocystaceae;g__MethylocystaceaeFA;
789	0	0	0	0	0	0	3	2	1	2	k__Bacteria;p__Chlamydiae;c__Chlamydiae (class);o__Chlamydiales;f__Rhabdochlamydiaceae;g__Candidatus Rhabdochlamydia;
772	0	0	0	0	3	1	1	0	1	2	k__Bacteria;p__Bacteroidetes;c__Bacteroidia;o__Bacteroidales;f__BacteroidalesOR;g__BacteroidalesOR;
743	2	0	2	1	0	0	0	2	0	1	k__Bacteria;p__Chloroflexi;c__Dehalococcoidetes;o__Dehalococcoidales;f__Dehalococcoidaceae;g__DehalococcoidaceaeFA;
1040	0	0	0	0	1	0	1	3	0	3	k__Bacteria;p__Chlorobi;c__BSV19;o__BSV19CL;f__BSV19CL;g__BSV19CL;
752	1	0	4	2	0	0	0	1	0	0	k__Bacteria;p__Chloroflexi;c__Anaerolineae;o__GCA004;f__GCA004OR;g__GCA004OR;
800	1	1	2	1	1	0	0	0	1	1	k__Bacteria;p__Verrucomicrobia;c__Verrucomicrobiae;o__Verrucomicrobiales;f__VerrucomicrobialesOR;g__VerrucomicrobialesOR;
759	0	0	0	0	2	0	1	0	1	4	k__Bacteria;p__Chloroflexi;c__Dehalococcoidetes;o__NT-B4;f__NT-B4OR;g__NT-B4OR;
1103	0	0	0	0	2	0	1	2	0	3	k__Archaea;p__ArchaeaKI;c__ArchaeaKI;o__ArchaeaKI;f__ArchaeaKI;g__ArchaeaKI;
787	0	0	4	0	1	0	0	2	0	1	k__Bacteria;p__WS3;c__PRR-12;o__GN03;f__GN03OR;g__GN03OR;
769	0	0	0	0	0	0	2	5	0	1	k__Bacteria;p__Bacteroidetes;c__Sphingobacteria;o__Sphingobacteriales;f__Saprospiraceae;g__SaprospiraceaeFA;
803	1	1	0	0	0	1	4	1	0	0	k__Bacteria;p__Proteobacteria;c__Deltaproteobacteria;o__Myxococcales;f__Polyangiaceae;g__PolyangiaceaeFA;
1245	1	1	0	0	0	2	0	2	1	1	k__Bacteria;p__Bacteroidetes;c__Bacteroidia;o__Bacteroidales;f__BacteroidalesOR;g__BacteroidalesOR;
1034	1	1	0	4	0	0	0	1	0	1	k__Bacteria;p__Firmicutes;c__Bacilli;o__Bacillales;f__Paenibacillaceae;g__Paenibacillus;
1330	0	0	0	3	0	2	0	1	0	2	k__Bacteria;p__Proteobacteria;c__Gammaproteobacteria;o__Methylococcales;f__Methylococcaceae;g__Methylococcus;
1160	1	1	0	0	0	2	1	3	0	0	k__Bacteria;p__Firmicutes;c__Clostridia;o__Clostridiales;f__Lachnospiraceae;g__Coprococcus;
1382	0	1	0	0	2	2	1	0	0	2	k__Bacteria;p__Proteobacteria;c__Gammaproteobacteria;o__Legionellales;f__Coxiellaceae;g__CoxiellaceaeFA;
1038	0	0	2	1	0	0	0	3	0	2	k__Bacteria;p__Planctomycetes;c__Planctomycea;o__Pirellulales;f__PirellulalesOR;g__PirellulalesOR;
730	0	0	2	0	1	1	0	3	0	1	k__Bacteria;p__Cyanobacteria;c__4C0d-2;o__YS2;f__YS2OR;g__YS2OR;
1306	5	1	0	0	0	0	0	1	0	1	k__Bacteria;p__Proteobacteria;c__Deltaproteobacteria;o__Desulfobacterales;f__Desulfobulbaceae;g__DesulfobulbaceaeFA;
732	1	0	1	2	1	0	1	1	0	1	k__Bacteria;p__Firmicutes;c__Bacilli;o__Bacillales;f__Paenibacillaceae;g__Paenibacillus;
747	0	1	0	0	0	1	0	1	0	5	k__Bacteria;p__Bacteroidetes;c__Flavobacteria;o__FlavobacteriaCL;f__FlavobacteriaCL;g__FlavobacteriaCL;
750	1	1	0	0	0	2	1	2	0	1	k__Bacteria;p__Firmicutes;c__Clostridia;o__Clostridiales;f__Ruminococcaceae;g__Acetivibrio;
774	0	0	0	0	0	0	2	0	0	6	k__Bacteria;p__Chloroflexi;c__Chloroflexi (class);o__Chloroflexales;f__Oscillochloridaceae;g__Oscillochloris;
804	2	0	1	1	3	0	0	1	0	0	k__Bacteria;
785	0	0	0	0	0	0	1	6	0	1	k__Bacteria;p__Bacteroidetes;c__Sphingobacteria;o__Sphingobacteriales;f__Saprospiraceae;g__SaprospiraceaeFA;
792	0	1	0	0	2	1	2	2	0	0	k__Bacteria;p__Planctomycetes;c__Planctomycea;o__Planctomycetales;f__Planctomycetaceae;g__Planctomyces;
749	0	1	0	0	1	2	0	2	0	2	k__Bacteria;p__Bacteroidetes;c__Bacteroidia;o__Bacteroidales;f__Marinilabiaceae;g__MarinilabiaceaeFA;
1297	0	1	0	0	3	1	0	1	1	1	k__Bacteria;p__Acidobacteria;c__MVS-40;o__MVS-40CL;f__MVS-40CL;g__MVS-40CL;
1417	1	0	1	0	0	0	1	4	0	1	k__Bacteria;p__Proteobacteria;c__Deltaproteobacteria;o__Syntrophobacterales;f__Syntrophaceae;g__Desulfomonile;
1055	0	0	0	1	0	1	1	3	0	2	k__Bacteria;p__Chlamydiae;c__Chlamydiae (class);o__Chlamydiales;f__Rhabdochlamydiaceae;g__Candidatus Rhabdochlamydia;
1134	0	1	2	0	1	1	0	1	0	2	k__Bacteria;p__Planctomycetes;c__Phycisphaerae;o__PhycisphaeraeCL;f__PhycisphaeraeCL;g__PhycisphaeraeCL;
807	0	0	5	0	0	0	0	2	0	1	k__Bacteria;p__Proteobacteria;
882	0	0	2	0	0	0	0	2	1	2	k__Bacteria;p__Planctomycetes;c__Phycisphaerae;o__PhycisphaeraeCL;f__PhycisphaeraeCL;g__PhycisphaeraeCL;
1190	0	0	1	0	1	0	2	1	0	2	k__Bacteria;p__Planctomycetes;c__Planctomycea;o__Pirellulales;f__PirellulalesOR;g__PirellulalesOR;
825	3	0	0	2	0	0	0	2	0	0	k__Bacteria;p__Firmicutes;c__Bacilli;o__Bacillales;f__Paenibacillaceae;g__Ammoniphilus;
834	4	0	2	0	1	0	0	0	0	0	k__Bacteria;p__Chloroflexi;c__Ktedonobacteria;o__KtedonobacteriaCL;f__KtedonobacteriaCL;g__KtedonobacteriaCL;
1438	0	1	0	0	3	0	0	2	1	0	k__Bacteria;p__Proteobacteria;c__Deltaproteobacteria;o__Myxococcales;f__MyxococcalesOR;g__MyxococcalesOR;
1446	1	0	0	0	0	2	0	1	0	3	k__Bacteria;p__Proteobacteria;c__Alphaproteobacteria;o__Rhodospirillales;f__Acetobacteraceae;g__Acidocella;
875	0	0	1	0	1	0	0	3	0	2	k__Archaea;p__ArchaeaKI;c__ArchaeaKI;o__ArchaeaKI;f__ArchaeaKI;g__ArchaeaKI;
874	0	0	2	1	0	0	0	1	0	3	k__Bacteria;p__Proteobacteria;c__Deltaproteobacteria;o__Syntrophobacterales;f__Desulfobacteraceae;
1208	1	1	2	1	0	0	0	2	0	0	k__Bacteria;p__Proteobacteria;c__Deltaproteobacteria;o__Syntrophobacterales;f__Syntrophaceae;g__Desulfomonile;
1383	0	1	1	1	0	1	0	2	1	0	k__Bacteria;p__Actinobacteria;c__Actinobacteria (class);o__Actinomycetales;f__Intrasporangiaceae;
860	0	1	0	1	2	1	0	2	0	0	k__Bacteria;p__TM6;c__SJA-4;o__SJA-4CL;f__SJA-4CL;g__SJA-4CL;
856	0	1	0	0	0	0	2	1	1	2	k__Bacteria;p__Firmicutes;c__Clostridia;o__Clostridiales;f__Clostridiales Family XII. Incertae Sedis;g__Clostridiales Family XII. Incertae SedisFA;
1305	3	0	0	1	0	0	2	0	0	1	k__Bacteria;p__Proteobacteria;c__Gammaproteobacteria;o__Methylococcales;f__MethylococcalesOR;g__MethylococcalesOR;
815	0	0	0	0	0	2	0	2	1	2	k__Bacteria;p__Bacteroidetes;c__Bacteroidia;o__Bacteroidales;f__BacteroidalesOR;g__BacteroidalesOR;
854	0	0	1	0	0	0	0	0	0	6	k__Archaea;p__ArchaeaKI;c__ArchaeaKI;o__ArchaeaKI;f__ArchaeaKI;g__ArchaeaKI;
877	0	0	0	0	0	0	2	4	0	1	k__Bacteria;p__Proteobacteria;c__Gammaproteobacteria;o__GammaproteobacteriaCL;f__GammaproteobacteriaCL;g__GammaproteobacteriaCL;
1313	0	1	0	0	0	0	0	3	1	2	k__Bacteria;p__Proteobacteria;c__Alphaproteobacteria;o__Rhizobiales;f__Bradyrhizobiaceae;g__BradyrhizobiaceaeFA;
832	0	0	0	0	0	6	0	0	0	1	k__Bacteria;p__Firmicutes;c__Clostridia;o__Clostridiales;f__ClostridialesOR;g__ClostridialesOR;
1193	3	0	1	0	2	0	0	0	1	0	k__Bacteria;p__Acidobacteria;c__Solibacteres;o__Solibacterales;f__Solibacteraceae;g__Candidatus Solibacter;
1207	1	0	0	2	1	1	0	2	0	0	k__Bacteria;p__Chloroflexi;c__ChloroflexiPH;o__ChloroflexiPH;f__ChloroflexiPH;g__ChloroflexiPH;
904	1	1	1	0	0	0	0	1	0	3	k__Archaea;p__Euryarchaeota;c__Methanomicrobia;o__Methanocellales;f__Methanocellaceae;g__Methanocella;
858	1	0	5	0	0	0	0	0	1	0	k__Bacteria;p__Acidobacteria;c__RB25;o__RB25CL;f__RB25CL;g__RB25CL;
1298	0	0	0	0	1	2	0	3	1	0	k__Bacteria;p__Proteobacteria;c__Gammaproteobacteria;o__Xanthomonadales;f__Sinobacteraceae;g__SinobacteraceaeFA;
1359	0	0	1	0	0	0	2	4	0	0	k__Bacteria;p__Proteobacteria;c__Betaproteobacteria;o__Rhodocyclales;f__Rhodocyclaceae;g__Dechloromonas;
830	0	0	1	0	1	0	0	4	0	1	k__Bacteria;p__Chloroflexi;c__Anaerolineae;o__WCHB1-50;f__WCHB1-50OR;g__WCHB1-50OR;
847	0	0	0	0	2	0	0	4	0	1	k__Bacteria;p__Chloroflexi;c__Dehalococcoidetes;o__NT-B4;f__NT-B4OR;g__NT-B4OR;
817	2	1	0	1	0	0	1	1	1	0	k__Bacteria;p__Firmicutes;c__Clostridia;o__Clostridiales;f__Ruminococcaceae;g__RuminococcaceaeFA;
878	1	0	2	2	0	0	0	2	0	0	k__Bacteria;p__Chloroflexi;c__Anaerolineae;o__envOPS12;f__envOPS12OR;g__envOPS12OR;
1254	0	1	0	0	0	1	2	1	0	2	k__Bacteria;p__Proteobacteria;c__Gammaproteobacteria;o__Xanthomonadales;f__Sinobacteraceae;g__SinobacteraceaeFA;
892	1	0	1	1	0	0	0	3	0	1	k__Bacteria;p__Chlorobi;c__SJA-28;o__SJA-28CL;f__SJA-28CL;g__SJA-28CL;
1423	5	0	0	0	0	0	0	2	0	0	k__Bacteria;p__Firmicutes;c__Bacilli;o__Bacillales;f__Paenibacillaceae;g__Cohnella;
1280	0	0	0	1	1	0	2	2	0	1	k__Bacteria;p__Firmicutes;c__Clostridia;o__Clostridiales;f__ClostridialesOR;g__ClostridialesOR;
823	0	0	0	0	2	0	0	4	0	1	k__Archaea;p__ArchaeaKI;c__ArchaeaKI;o__ArchaeaKI;f__ArchaeaKI;g__ArchaeaKI;
903	1	0	1	0	1	0	0	2	0	2	k__Bacteria;p__Actinobacteria;c__Actinobacteria (class);o__MC47;f__MC47OR;g__MC47OR;
845	1	0	0	1	1	0	0	3	0	1	k__Archaea;p__Euryarchaeota;c__Methanobacteria;o__Methanobacteriales;f__pMC1;g__pMC1FA;
1301	0	0	0	0	0	0	0	2	2	3	k__Bacteria;p__Proteobacteria;c__Betaproteobacteria;o__Rhodocyclales;f__Rhodocyclaceae;g__RhodocyclaceaeFA;
821	0	0	0	0	1	2	0	0	1	3	k__Bacteria;p__Acidobacteria;c__Holophagae;o__Holophagales;f__Holophagaceae;g__HolophagaceaeFA;
837	0	2	0	0	1	0	1	0	0	3	k__Bacteria;p__Actinobacteria;c__Actinobacteria (class);o__Acidimicrobiales;
883	0	0	0	0	1	0	0	0	5	1	k__Bacteria;p__OP11;c__OP11-2;o__WCHB1-07;f__WCHB1-07OR;g__WCHB1-07OR;
1256	0	0	0	1	0	0	1	5	0	0	k__Bacteria;p__Chloroflexi;c__ChloroflexiPH;o__ChloroflexiPH;f__ChloroflexiPH;g__ChloroflexiPH;
846	0	0	0	0	1	0	1	1	0	4	k__Bacteria;p__GN04;c__MSB-5A5;o__MSB-5A5CL;f__MSB-5A5CL;g__MSB-5A5CL;
833	0	0	0	0	2	0	1	2	0	2	k__Bacteria;p__Bacteroidetes;c__Bacteroidia;o__Bacteroidales;f__Porphyromonadaceae;g__PorphyromonadaceaeFA;
859	0	1	1	1	1	0	2	1	0	0	k__Bacteria;
1429	1	0	0	0	2	0	0	2	0	2	k__Archaea;
1425	2	1	0	1	0	0	1	0	1	1	k__Bacteria;p__Bacteroidetes;c__Bacteroidia;o__Bacteroidales;f__BacteroidalesOR;g__BacteroidalesOR;
835	0	0	0	0	0	0	0	7	0	0	k__Bacteria;p__Proteobacteria;c__Alphaproteobacteria;o__Rhodospirillales;f__Rhodospirillaceae;g__RhodospirillaceaeFA;
901	2	3	0	0	0	0	1	0	0	1	k__Bacteria;p__Firmicutes;c__Bacilli;o__Bacillales;f__Planococcaceae;g__Lysinibacillus;
1419	1	0	4	0	0	0	0	0	0	2	k__Archaea;p__Euryarchaeota;c__Thermoplasmata;o__E2;f__pMC2A33;g__pMC2A33FA;
881	0	0	0	1	0	0	0	3	2	1	k__Bacteria;p__Proteobacteria;c__Alphaproteobacteria;o__Rhizobiales;f__RhizobialesOR;g__RhizobialesOR;
897	2	0	2	2	0	0	0	1	0	0	k__Bacteria;p__Actinobacteria;c__Actinobacteria (class);o__0319-7L14;f__0319-7L14OR;g__0319-7L14OR;
824	0	0	1	0	1	0	0	0	1	4	k__Bacteria;p__Chloroflexi;c__Anaerolineae;o__Anaerolineales;f__Anaerolinaceae;g__WCHB1-05;
813	0	1	0	0	0	1	0	3	1	1	k__Bacteria;p__Proteobacteria;c__Alphaproteobacteria;o__Rhizobiales;f__Hyphomicrobiaceae;g__HyphomicrobiaceaeFA;
1342	0	0	0	0	3	1	0	3	0	0	k__Bacteria;p__Chlamydiae;c__Chlamydiae (class);o__Chlamydiales;f__Parachlamydiaceae;g__Candidatus Protochlamydia;
1457	0	1	0	0	2	0	0	2	0	2	k__Bacteria;p__Planctomycetes;c__Planctomycea;o__Planctomycetales;f__Planctomycetaceae;g__Planctomyces;
1400	2	0	1	2	0	0	0	2	0	0	k__Bacteria;p__Firmicutes;c__Clostridia;o__Clostridiales;f__ClostridialesOR;g__ClostridialesOR;
895	0	0	1	0	1	1	2	1	0	1	k__Bacteria;p__Chloroflexi;c__Anaerolineae;o__SJA-15;f__SJA-15OR;g__SJA-15OR;
869	0	0	0	1	1	0	1	1	1	2	k__Bacteria;p__Armatimonadetes;c__Chthonomonadetes;o__Chthonomonadales;f__ChthonomonadalesOR;g__ChthonomonadalesOR;
1221	2	1	0	0	2	0	1	1	0	0	k__Bacteria;p__Proteobacteria;c__Deltaproteobacteria;o__Desulfuromonadales;f__Geobacteraceae;g__Geobacter;
843	0	1	0	0	0	0	1	1	1	3	k__Bacteria;p__Chloroflexi;c__Anaerolineae;o__Anaerolineales;f__Anaerolinaceae;g__AnaerolinaceaeFA;
1337	2	0	1	1	1	0	0	1	0	1	k__Bacteria;p__Verrucomicrobia;c__Verrucomicrobiae;o__Verrucomicrobiales;f__VerrucomicrobialesOR;g__VerrucomicrobialesOR;
818	0	2	0	0	0	0	0	0	0	5	k__Bacteria;p__Firmicutes;c__Clostridia;o__Clostridiales;f__Veillonellaceae;g__Selenomonas;
826	0	0	1	1	1	0	0	3	0	1	k__Bacteria;p__Chloroflexi;c__Anaerolineae;o__Anaerolineales;f__Anaerolinaceae;g__SHD-14;
850	2	0	1	2	0	0	0	2	0	0	k__Bacteria;p__Chloroflexi;c__Anaerolineae;o__AnaerolineaeCL;f__AnaerolineaeCL;g__AnaerolineaeCL;
899	1	0	0	0	0	0	1	1	0	4	k__Bacteria;p__Chlorobi;c__Ignavibacteria;o__ZB1;f__ZB1OR;g__ZB1OR;
812	2	1	0	0	0	0	0	1	0	3	k__Bacteria;p__Bacteroidetes;c__Bacteroidia;o__Bacteroidales;f__Porphyromonadaceae;g__PorphyromonadaceaeFA;
1427	2	0	1	0	0	0	0	4	0	0	k__Archaea;p__ArchaeaKI;c__ArchaeaKI;o__ArchaeaKI;f__ArchaeaKI;g__ArchaeaKI;
831	0	1	1	0	0	0	0	1	1	3	k__Bacteria;p__Proteobacteria;c__Deltaproteobacteria;o__Myxococcales;f__MyxococcalesOR;g__MyxococcalesOR;
1401	2	1	0	0	0	1	0	0	0	3	k__Bacteria;p__Acidobacteria;c__Solibacteres;o__Solibacterales;f__Solibacteraceae;g__Candidatus Solibacter;
902	3	0	3	0	0	0	0	1	0	0	k__Bacteria;p__Proteobacteria;c__Betaproteobacteria;o__BetaproteobacteriaCL;f__BetaproteobacteriaCL;g__BetaproteobacteriaCL;
827	0	1	2	0	2	0	0	2	0	0	k__Bacteria;p__Chlorobi;c__OPB56;o__OPB56CL;f__OPB56CL;g__OPB56CL;
820	0	0	2	2	0	0	0	3	0	0	k__Bacteria;p__Chloroflexi;c__Anaerolineae;o__WCHB1-50;f__WCHB1-50OR;g__WCHB1-50OR;
905	0	1	0	0	2	0	0	1	0	3	k__Bacteria;p__Bacteroidetes;c__Bacteroidia;o__Bacteroidales;f__Porphyromonadaceae;
866	0	0	4	2	0	0	0	0	1	0	k__Bacteria;p__Planctomycetes;c__Phycisphaerae;o__PhycisphaeraeCL;f__PhycisphaeraeCL;g__PhycisphaeraeCL;
893	0	1	1	0	3	0	0	2	0	0	k__Bacteria;p__Bacteroidetes;c__Sphingobacteria;o__Sphingobacteriales;f__SphingobacterialesOR;g__SphingobacterialesOR;
838	0	0	1	0	0	0	0	2	1	3	k__Bacteria;p__Planctomycetes;c__Phycisphaerae;o__PhycisphaeraeCL;f__PhycisphaeraeCL;g__PhycisphaeraeCL;
870	1	2	0	0	0	0	4	0	0	0	k__Bacteria;p__Tenericutes;c__TenericutesPH;o__TenericutesPH;f__TenericutesPH;g__TenericutesPH;
896	1	1	0	3	0	0	2	0	0	0	k__Bacteria;p__Cyanobacteria;c__Chloroplast;o__Chlorophyta;f__Chlamydomonadaceae-Cyanobacteria;g__ChlamydomonadaceaeFA-Cyanobacteria;
1379	0	0	0	0	0	0	0	0	0	7	k__Bacteria;p__Chloroflexi;c__Chloroflexi (class);o__Chloroflexales;f__Oscillochloridaceae;g__Oscillochloris;
1393	0	0	0	0	0	0	1	3	0	3	k__Bacteria;p__Spirochaetes;c__WWE1;o__PBS-18;f__SHA-116;g__SHA-116FA;
822	2	0	1	1	0	1	2	0	0	0	k__Bacteria;p__TG3;c__TG3-1;o__GN09;f__GN09OR;g__GN09OR;
857	0	1	1	1	0	0	0	0	1	3	k__Bacteria;p__Actinobacteria;c__Actinobacteria (class);o__Acidimicrobiales;f__EB1017;g__EB1017FA;
814	0	0	0	1	4	0	0	1	1	0	k__Bacteria;p__OP3;c__PBS-25;o__PBS-25CL;f__PBS-25CL;g__PBS-25CL;
884	0	1	0	1	0	1	0	1	1	2	k__Archaea;p__Euryarchaeota;c__Thermoplasmata;o__E2;f__WCHD3-02;g__WCHD3-02FA;
829	1	0	0	2	0	0	0	2	0	2	k__Bacteria;p__Actinobacteria;c__Actinobacteria (class);o__0319-7L14;f__0319-7L14OR;g__0319-7L14OR;
873	1	0	0	0	0	4	1	0	0	1	k__Archaea;p__Euryarchaeota;c__Methanomicrobia;o__Methanosarcinales;f__Methanosarcinaceae;g__Methanomethylovorans;
879	3	0	4	0	0	0	0	0	0	0	k__Bacteria;p__Actinobacteria;c__Actinobacteria (class);o__MC47;f__MC47OR;g__MC47OR;
1369	0	1	2	1	0	0	0	3	0	0	k__Bacteria;p__Actinobacteria;c__Actinobacteria (class);o__Coriobacteriales;f__CoriobacterialesOR;g__CoriobacterialesOR;
848	0	0	2	0	0	0	0	3	1	1	k__Bacteria;p__Hyd24-12;c__WM88;o__WM88CL;f__WM88CL;g__WM88CL;
1323	1	0	0	0	0	0	0	3	0	3	k__Bacteria;p__Proteobacteria;c__Deltaproteobacteria;o__Myxococcales;f__Haliangiaceae;g__HaliangiaceaeFA;
900	0	1	0	0	1	0	1	0	0	4	k__Bacteria;p__OP8;c__OP8_2;o__OP8_2CL;f__OP8_2CL;g__OP8_2CL;
1377	1	1	0	0	2	0	0	2	0	1	k__Bacteria;p__Bacteroidetes;c__Bacteroidia;o__Bacteroidales;f__Porphyromonadaceae;g__PorphyromonadaceaeFA;
1481	2	0	0	0	0	0	1	3	0	0	k__Bacteria;p__Proteobacteria;c__Deltaproteobacteria;o__Syntrophobacterales;f__Syntrophaceae;g__Desulfobacca;
917	2	0	0	3	0	0	0	0	0	1	k__Bacteria;p__Planctomycetes;c__Planctomycea;o__Pirellulales;
966	0	0	0	0	0	1	0	3	0	2	k__Bacteria;p__Chloroflexi;c__Anaerolineae;o__A4b;f__A4bOR;g__A4bOR;
992	0	0	2	2	0	0	0	2	0	0	k__Bacteria;p__Proteobacteria;c__Gammaproteobacteria;o__Chromatiales;f__Chromatiaceae;g__ChromatiaceaeFA;
943	0	0	0	1	1	0	0	1	2	1	k__Bacteria;p__Actinobacteria;c__Actinobacteria (class);o__Rubrobacterales;f__Rubrobacteraceae;g__RubrobacteraceaeFA;
953	1	0	0	0	0	0	1	1	0	3	k__Bacteria;p__Bacteroidetes;c__Bacteroidia;o__Bacteroidales;f__BacteroidalesOR;g__BacteroidalesOR;
1522	1	0	1	0	0	0	0	2	0	2	k__Bacteria;p__Chloroflexi;c__Anaerolineae;o__SJA-15;f__SJA-15OR;g__SJA-15OR;
1580	0	0	0	0	0	1	1	0	0	4	k__Bacteria;p__OP8;c__OP8_1;o__OP8_1CL;f__OP8_1CL;g__OP8_1CL;
975	0	0	1	0	0	0	0	5	0	0	k__Bacteria;p__Acidobacteria;c__RB25;o__RB25CL;f__RB25CL;g__RB25CL;
1646	1	0	0	0	0	0	1	2	0	2	k__Bacteria;p__Proteobacteria;c__Deltaproteobacteria;o__Syntrophobacterales;f__Syntrophaceae;g__Desulfomonile;
919	0	0	0	0	3	0	0	0	0	3	k__Bacteria;p__Proteobacteria;c__Alphaproteobacteria;o__Rhizobiales;f__Cohaesibacteraceae;g__CohaesibacteraceaeFA;
1011	0	1	0	0	0	1	0	0	0	4	k__Bacteria;p__Bacteroidetes;c__Bacteroidia;o__Bacteroidales;f__Marinilabiaceae;g__MarinilabiaceaeFA;
990	0	3	0	0	1	0	0	1	0	1	k__Bacteria;p__Bacteroidetes;c__Bacteroidia;o__Bacteroidales;f__BacteroidalesOR;g__BacteroidalesOR;
932	1	0	0	0	1	0	0	3	0	1	k__Bacteria;p__KSB1;c__GW-22;o__GW-22CL;f__GW-22CL;g__GW-22CL;
961	0	0	0	0	1	0	1	2	0	2	k__Archaea;p__Euryarchaeota;c__Methanobacteria;o__Methanobacteriales;f__pMC1;g__pMC1FA;
1559	0	1	1	0	0	1	0	2	0	1	k__Bacteria;p__Chlamydiae;c__Chlamydiae (class);o__Chlamydiales;f__Parachlamydiaceae;
1860	0	0	2	1	0	0	0	0	0	3	k__Archaea;p__Crenarchaeota;c__C2;o__pGrfC26;f__pGrfC26OR;g__pGrfC26OR;
1901	0	1	0	0	0	2	1	1	0	1	k__Bacteria;p__Proteobacteria;c__Gammaproteobacteria;o__Methylococcales;f__Methylococcaceae;g__Methylocaldum;
1485	0	0	3	0	1	0	1	1	0	0	k__Bacteria;p__Planctomycetes;c__Phycisphaerae;o__PhycisphaeraeCL;f__PhycisphaeraeCL;g__PhycisphaeraeCL;
941	0	0	0	0	0	0	0	0	0	6	k__Bacteria;p__Spirochaetes;c__Spirochaetes (class);o__Spirochaetales;f__Spirochaetaceae;g__Treponema;
951	1	0	1	2	0	0	0	2	0	0	k__Bacteria;p__Verrucomicrobia;c__VerrucomicrobiaPH;o__VerrucomicrobiaPH;f__VerrucomicrobiaPH;g__VerrucomicrobiaPH;
1681	0	1	1	0	0	0	1	1	0	2	k__Bacteria;p__Proteobacteria;c__Deltaproteobacteria;o__Syntrophobacterales;f__Syntrophobacteraceae;g__SyntrophobacteraceaeFA;
1531	1	0	1	0	0	1	2	1	0	0	k__Bacteria;p__Bacteroidetes;c__Flavobacteria;o__Flavobacteriales;f__Flavobacteriaceae;g__Flavobacterium;
939	0	0	0	0	2	0	1	0	2	1	k__Bacteria;p__Bacteroidetes;c__Bacteroidia;o__Bacteroidales;f__BacteroidalesOR;g__BacteroidalesOR;
954	0	1	2	1	0	0	0	2	0	0	k__Bacteria;p__Actinobacteria;c__Actinobacteria (class);o__Acidimicrobiales;f__CL500-29;g__CL500-29FA;
971	0	0	1	0	0	0	1	3	0	1	k__Archaea;p__ArchaeaKI;c__ArchaeaKI;o__ArchaeaKI;f__ArchaeaKI;g__ArchaeaKI;
1634	3	0	1	0	0	0	1	1	0	0	k__Bacteria;p__Planctomycetes;c__Planctomycea;o__Pirellulales;
1666	1	0	1	0	2	0	0	2	0	0	k__Bacteria;p__Acidobacteria;c__RB25;o__RB25CL;f__RB25CL;g__RB25CL;
936	0	1	0	1	0	0	1	3	0	0	k__Bacteria;p__Proteobacteria;c__Gammaproteobacteria;o__Enterobacteriales;f__Enterobacteriaceae;g__Ewingella;
1827	0	0	1	3	0	0	0	2	0	0	k__Bacteria;p__Verrucomicrobia;c__Verrucomicrobiae;o__Verrucomicrobiales;f__VerrucomicrobialesOR;g__VerrucomicrobialesOR;
928	0	0	5	0	0	0	0	1	0	0	k__Bacteria;p__Spirochaetes;c__Spirochaetes (class);o__Spirochaetales;f__Spirochaetaceae;g__TM3;
997	0	0	0	0	0	0	1	3	1	1	k__Bacteria;p__Proteobacteria;c__Alphaproteobacteria;o__Rhizobiales;f__Beijerinckiaceae;g__BeijerinckiaceaeFA;
1943	0	2	1	0	0	0	0	1	1	1	k__Bacteria;p__Firmicutes;c__Clostridia;o__Clostridiales;f__Syntrophomonadaceae;g__Syntrophomonas;
998	1	1	1	0	2	0	0	0	1	0	k__Bacteria;p__WS3;c__PRR-12;o__SAW1_B6;f__SAW1_B6OR;g__SAW1_B6OR;
987	0	4	0	0	0	0	0	0	0	2	k__Bacteria;p__Bacteroidetes;c__Bacteroidia;o__Bacteroidales;f__Marinilabiaceae;g__MarinilabiaceaeFA;
908	0	1	1	0	0	0	0	2	1	1	k__Bacteria;p__Chloroflexi;c__Dehalococcoidetes;o__Dehalococcoidales;f__Dehalococcoidaceae;g__DehalococcoidaceaeFA;
973	0	0	1	0	2	0	0	0	0	3	k__Bacteria;p__OP11;c__WCHB1-64;o__d153;f__d153OR;g__d153OR;
915	0	0	1	0	0	1	0	3	0	1	k__Bacteria;p__OP3;c__koll11;o__GIF10;f__kpj58rc;g__kpj58rcFA;
974	1	0	2	1	0	0	0	2	0	0	k__Bacteria;p__Proteobacteria;c__Gammaproteobacteria;o__Chromatiales;f__Chromatiaceae;g__ChromatiaceaeFA;
963	0	0	1	2	0	0	0	3	0	0	k__Bacteria;p__Proteobacteria;c__Deltaproteobacteria;o__Myxococcales;f__MyxococcalesOR;g__MyxococcalesOR;
980	0	0	1	0	2	0	1	1	1	0	k__Bacteria;p__Proteobacteria;c__Deltaproteobacteria;o__Syntrophobacterales;f__Syntrophobacteraceae;g__Syntrophobacter;
958	0	0	0	0	1	0	0	2	0	3	k__Archaea;p__ArchaeaKI;c__ArchaeaKI;o__ArchaeaKI;f__ArchaeaKI;g__ArchaeaKI;
995	0	0	0	0	1	2	0	3	0	0	k__Bacteria;p__OP11;c__OP11-4;o__KNA6-NB14;f__KNA6-NB14OR;g__KNA6-NB14OR;
1024	0	2	0	0	0	1	0	0	3	0	k__Bacteria;p__OP11;c__OP11-4;o__KNA6-NB14;f__KNA6-NB14OR;g__KNA6-NB14OR;
1744	0	0	1	0	1	0	1	0	0	3	k__Bacteria;p__Nitrospirae;c__Nitrospira (class);o__Nitrospirales;f__Thermodesulfovibrionaceae;g__LCP-6;
925	0	0	1	0	0	1	0	2	0	2	k__Bacteria;p__Elusimicrobia;c__Elusimicrobia (class);o__MVP-88;f__MVP-88OR;g__MVP-88OR;
945	0	0	1	1	2	0	0	2	0	0	k__Bacteria;p__Acidobacteria;c__AcidobacteriaPH;o__AcidobacteriaPH;f__AcidobacteriaPH;g__AcidobacteriaPH;
959	0	0	0	0	0	1	1	1	0	3	k__Bacteria;p__Chloroflexi;c__Anaerolineae;o__WCHB1-50;f__WCHB1-50OR;g__WCHB1-50OR;
1020	0	0	0	0	0	3	0	1	1	1	k__Bacteria;p__Bacteroidetes;c__Bacteroidia;o__Bacteroidales;f__BacteroidalesOR;g__BacteroidalesOR;
1021	1	1	0	1	0	0	2	0	0	1	k__Bacteria;p__Firmicutes;c__Clostridia;o__Clostridiales;f__Clostridiaceae;g__ClostridiaceaeFA;
1553	0	1	0	0	0	1	0	1	1	2	k__Bacteria;p__Proteobacteria;c__Gammaproteobacteria;o__Legionellales;f__Legionellaceae;g__Tatlockia;
948	0	0	0	0	0	1	0	0	4	1	k__Archaea;p__Euryarchaeota;c__Thermoplasmata;o__E2;f__WCHD3-02;g__WCHD3-02FA;
926	1	1	0	0	2	0	0	1	0	1	k__Bacteria;p__Chloroflexi;c__Anaerolineae;o__Anaerolineales;f__Anaerolinaceae;g__AnaerolinaceaeFA;
933	1	2	0	1	0	0	1	1	0	0	k__Bacteria;p__Proteobacteria;c__Alphaproteobacteria;o__Rhodobacterales;f__Rhodobacteraceae;g__Rhodobacter;
950	0	0	1	0	0	0	0	0	1	4	k__Archaea;p__Crenarchaeota;c__pMC2A209;o__pMC2A209CL;f__pMC2A209CL;g__pMC2A209CL;
1015	1	0	0	0	1	2	0	1	1	0	k__Archaea;p__Euryarchaeota;c__Thermoplasmata;o__E2;f__pMC2A33;g__pMC2A33FA;
976	0	0	0	2	0	0	3	1	0	0	k__Bacteria;p__Firmicutes;c__Bacilli;o__Turicibacterales;f__Turicibacteraceae;g__Turicibacter;
1886	1	0	2	0	0	0	1	2	0	0	k__Bacteria;p__Proteobacteria;c__Deltaproteobacteria;o__Desulfuromonadales;f__Desulfuromonadaceae;g__Desulfuromusa;
1012	1	0	0	1	1	1	0	0	2	0	k__Bacteria;p__Chloroflexi;c__Anaerolineae;o__S0208;f__S0208OR;g__S0208OR;
1498	0	1	0	0	1	0	1	3	0	0	k__Bacteria;p__Bacteroidetes;c__Bacteroidia;o__Bacteroidales;f__BacteroidalesOR;g__BacteroidalesOR;
1002	1	0	4	1	0	0	0	0	0	0	k__Bacteria;p__Proteobacteria;c__Gammaproteobacteria;o__Methylococcales;
914	0	1	0	0	0	0	0	1	0	4	k__Bacteria;p__Proteobacteria;c__Alphaproteobacteria;o__Rhizobiales;f__Methylobacteriaceae;g__Methylobacterium;
965	0	0	0	0	3	1	0	1	0	1	k__Archaea;p__Euryarchaeota;c__Methanobacteria;o__Methanobacteriales;
1802	1	0	1	1	2	0	1	0	0	0	k__Bacteria;p__Planctomycetes;c__Phycisphaerae;o__Phycisphaerales;f__Phycisphaeraceae;g__PhycisphaeraceaeFA;
983	0	0	0	0	0	0	0	0	0	6	k__Bacteria;p__Spirochaetes;c__Spirochaetes (class);o__Spirochaetales;f__Spirochaetaceae;g__Treponema;
1809	0	0	0	0	0	0	2	1	1	2	k__Bacteria;p__Proteobacteria;c__Gammaproteobacteria;o__Legionellales;f__Legionellaceae;g__Legionella;
911	1	0	1	1	0	0	1	1	0	1	k__Bacteria;p__NKB19;c__GN13;o__GN13CL;f__GN13CL;g__GN13CL;
907	0	0	3	2	0	0	0	1	0	0	k__Archaea;p__Euryarchaeota;c__Thermoplasmata;o__E2;f__pMC2A33;g__pMC2A33FA;
956	2	0	0	0	0	0	0	1	3	0	k__Bacteria;p__OP11;c__OP11-1;o__OPB92;f__OPB92OR;g__OPB92OR;
947	0	1	0	0	1	1	0	1	0	2	k__Archaea;p__Euryarchaeota;c__Methanomicrobia;o__Methanocellales;f__Methanocellaceae;g__Methanocella;
920	0	0	0	0	0	0	2	1	0	3	k__Bacteria;p__Chlorobi;c__Chlorobia;o__Chlorobiales;f__Chlorobiaceae;g__Chlorobaculum;
918	0	0	0	0	1	0	0	2	0	3	k__Bacteria;p__OP11;c__OP11-4;
1014	0	0	0	1	0	0	1	3	0	1	k__Bacteria;p__Firmicutes;c__Clostridia;o__Clostridiales;f__ClostridialesOR;g__ClostridialesOR;
967	0	0	1	0	0	0	0	3	1	1	k__Bacteria;p__Chloroflexi;c__Anaerolineae;o__AnaerolineaeCL;f__AnaerolineaeCL;g__AnaerolineaeCL;
979	0	0	1	0	0	0	0	2	1	2	k__Bacteria;p__WS3;c__PRR-12;o__CV106;f__CV106OR;g__CV106OR;
1547	0	0	0	1	2	0	0	3	0	0	k__Bacteria;p__OP11;c__OP11-1;o__BB36;f__BB36OR;g__BB36OR;
1004	0	0	1	0	0	0	0	4	0	1	k__Bacteria;p__Nitrospirae;c__Nitrospira (class);o__Nitrospirales;
937	1	0	2	3	0	0	0	0	0	0	k__Bacteria;p__Chloroflexi;c__Anaerolineae;o__Caldilineales;f__Caldilineaceae;g__Caldilinea;
921	0	0	0	0	1	0	0	1	1	3	k__Bacteria;p__Planctomycetes;c__Phycisphaerae;o__PhycisphaeraeCL;f__PhycisphaeraeCL;g__PhycisphaeraeCL;
1013	3	0	1	1	0	1	0	0	0	0	k__Bacteria;p__Chloroflexi;c__Anaerolineae;o__Caldilineales;f__Caldilineaceae;g__Caldilinea;
1509	0	0	2	0	0	1	0	0	1	2	k__Bacteria;p__Actinobacteria;c__Actinobacteria (class);o__Actinobacteria (class)CL;f__Actinobacteria (class)CL;g__Actinobacteria (class)CL;
1017	0	0	2	0	0	0	0	4	0	0	k__Bacteria;p__Spirochaetes;c__Spirochaetes (class);o__Spirochaetales;f__Spirochaetaceae;g__SpirochaetaceaeFA;
1839	1	0	1	0	0	0	0	3	0	1	k__Bacteria;p__Verrucomicrobia;c__VerrucomicrobiaPH;o__VerrucomicrobiaPH;f__VerrucomicrobiaPH;g__VerrucomicrobiaPH;
1008	0	0	2	0	1	0	0	3	0	0	k__Bacteria;p__Bacteroidetes;c__Bacteroidia;o__Bacteroidales;f__Porphyromonadaceae;g__PorphyromonadaceaeFA;
1799	0	2	0	0	1	0	0	1	0	2	k__Bacteria;p__Bacteroidetes;c__Sphingobacteria;o__Sphingobacteriales;f__SphingobacterialesOR;g__SphingobacterialesOR;
1571	1	0	0	0	0	0	0	1	0	4	k__Bacteria;p__Firmicutes;c__Clostridia;o__Clostridiales;f__ClostridialesOR;g__ClostridialesOR;
1468	0	0	2	0	0	0	1	1	0	2	k__Bacteria;p__Acidobacteria;c__AcidobacteriaPH;o__AcidobacteriaPH;f__AcidobacteriaPH;g__AcidobacteriaPH;
1685	0	1	2	1	0	0	0	1	0	1	k__Bacteria;p__Proteobacteria;c__Alphaproteobacteria;o__Rhizobiales;f__RhizobialesOR;g__RhizobialesOR;
1542	1	0	1	0	1	0	1	2	0	0	k__Bacteria;p__Proteobacteria;c__Deltaproteobacteria;o__Myxococcales;
955	1	0	0	2	0	0	3	0	0	0	k__Bacteria;p__Proteobacteria;c__Deltaproteobacteria;o__Desulfobacterales;f__Desulfobulbaceae;g__Desulfobulbus;
942	0	0	2	0	0	1	0	0	0	3	k__Bacteria;p__Chloroflexi;c__Anaerolineae;o__AnaerolineaeCL;f__AnaerolineaeCL;g__AnaerolineaeCL;
912	0	1	0	0	0	0	0	3	0	2	k__Bacteria;p__Bacteroidetes;c__Sphingobacteria;o__Sphingobacteriales;f__SphingobacterialesOR;g__SphingobacterialesOR;
923	0	0	0	0	0	1	1	1	0	3	k__Bacteria;p__Chlorobi;c__BSV19;o__BSV19CL;f__BSV19CL;g__BSV19CL;
981	0	0	0	0	0	5	0	1	0	0	k__Bacteria;p__Proteobacteria;c__Deltaproteobacteria;o__Syntrophobacterales;f__Desulfobacteraceae;g__DesulfobacteraceaeFA;
1010	0	0	0	1	0	1	0	2	0	2	k__Bacteria;p__Acidobacteria;c__Solibacteres;o__Solibacterales;f__Solibacteraceae;g__Candidatus Solibacter;
1665	0	0	0	0	3	0	0	2	0	1	k__Bacteria;p__Bacteroidetes;c__Flavobacteria;o__FlavobacteriaCL;f__FlavobacteriaCL;g__FlavobacteriaCL;
935	1	0	0	1	0	0	1	0	0	3	k__Bacteria;p__Proteobacteria;c__Alphaproteobacteria;o__Rhodospirillales;f__Acetobacteraceae;g__Roseomonas;
989	1	0	1	0	1	0	2	1	0	0	k__Bacteria;p__Firmicutes;c__Clostridia;o__Thermoanaerobacterales;f__Thermodesulfobiaceae;g__ThermodesulfobiaceaeFA;
929	0	1	0	1	1	0	0	1	0	2	k__Bacteria;p__Bacteroidetes;c__Sphingobacteria;o__Sphingobacteriales;f__SphingobacterialesOR;g__SphingobacterialesOR;
1925	1	0	2	0	0	0	0	3	0	0	k__Bacteria;p__Bacteroidetes;c__Bacteroidia;o__Bacteroidales;f__BacteroidalesOR;g__BacteroidalesOR;
949	4	0	0	0	0	1	0	1	0	0	k__Bacteria;p__Firmicutes;c__Clostridia;o__Clostridiales;f__Lachnospiraceae;g__LachnospiraceaeFA;
1009	0	0	0	0	2	0	0	2	2	0	k__Bacteria;p__Proteobacteria;c__Deltaproteobacteria;o__Myxococcales;f__MyxococcalesOR;g__MyxococcalesOR;
909	0	0	1	0	0	0	2	0	1	2	k__Bacteria;p__Proteobacteria;c__Epsilonproteobacteria;o__Campylobacterales;f__Helicobacteraceae;g__Sulfuricurvum;
972	0	0	2	0	1	0	2	0	0	1	k__Bacteria;p__Planctomycetes;c__Phycisphaerae;o__PhycisphaeraeCL;f__PhycisphaeraeCL;g__PhycisphaeraeCL;
1050	0	0	0	0	0	0	0	5	0	0	k__Bacteria;p__Acidobacteria;c__Holophagae;o__Holophagales;f__Holophagaceae;g__Geothrix;
1178	1	0	2	0	0	0	0	2	0	0	k__Bacteria;p__Chloroflexi;c__Anaerolineae;o__SJA-15;f__SJA-15OR;g__SJA-15OR;
1162	0	0	2	0	0	0	0	2	0	1	k__Bacteria;p__OP3;c__koll11;o__GIF10;f__kpj58rc;g__kpj58rcFA;
1123	1	0	2	1	1	0	0	0	0	0	k__Bacteria;p__Planctomycetes;c__Phycisphaerae;o__PhycisphaeraeCL;f__PhycisphaeraeCL;g__PhycisphaeraeCL;
1068	0	0	2	0	0	0	0	3	0	0	k__Bacteria;p__Planctomycetes;c__Planctomycea;o__Pirellulales;f__PirellulalesOR;g__PirellulalesOR;
1048	0	0	0	0	2	0	0	3	0	0	k__Bacteria;p__Chloroflexi;c__Anaerolineae;o__envOPS12;f__envOPS12OR;g__envOPS12OR;
1168	0	2	0	0	0	1	1	0	0	1	k__Bacteria;p__Proteobacteria;c__Deltaproteobacteria;o__Syntrophobacterales;f__Syntrophaceae;g__Desulfomonile;
1180	0	0	0	0	1	1	0	0	1	2	k__Bacteria;p__Armatimonadetes;c__SJA-176;o__SJA-176CL;f__SJA-176CL;g__SJA-176CL;
1130	5	0	0	0	0	0	0	0	0	0	k__Bacteria;p__Bacteroidetes;c__Bacteroidia;o__Bacteroidales;f__Prevotellaceae;g__Prevotella;
1153	0	0	2	1	0	0	0	1	0	1	k__Bacteria;p__Chloroflexi;c__TK-SH13;o__TK-SH13CL;f__TK-SH13CL;g__TK-SH13CL;
1089	0	0	3	0	0	0	0	1	0	1	k__Bacteria;p__Chloroflexi;c__Anaerolineae;o__Anaerolineales;f__Anaerolinaceae;g__AnaerolinaceaeFA;
1084	1	0	0	0	2	0	0	2	0	0	k__Bacteria;p__BRC1;c__09D2Y74;o__09D2Y74CL;f__09D2Y74CL;g__09D2Y74CL;
1144	0	1	0	0	0	1	0	1	0	2	k__Bacteria;p__Actinobacteria;c__Actinobacteria (class);o__Solirubrobacterales;f__SolirubrobacteralesOR;g__SolirubrobacteralesOR;
1161	0	0	1	0	0	1	0	1	2	0	k__Bacteria;p__Planctomycetes;c__Phycisphaerae;o__PhycisphaeraeCL;f__PhycisphaeraeCL;g__PhycisphaeraeCL;
1107	0	0	0	0	0	0	2	1	0	2	k__Bacteria;p__Bacteroidetes;c__Bacteroidia;o__Bacteroidales;f__Marinilabiaceae;g__MarinilabiaceaeFA;
1063	0	0	0	0	0	2	0	0	1	2	k__Bacteria;p__Planctomycetes;c__Planctomycea;o__Planctomycetales;f__Planctomycetaceae;g__Planctomyces;
1149	0	0	1	1	0	0	0	0	1	2	k__Bacteria;p__Proteobacteria;c__Alphaproteobacteria;o__Caulobacterales;f__Caulobacteraceae;g__Brevundimonas;
1087	0	0	1	0	1	0	0	1	0	2	k__Bacteria;p__Chloroflexi;c__Anaerolineae;o__Anaerolineales;f__Anaerolinaceae;g__AnaerolinaceaeFA;
1076	0	0	1	1	0	1	1	0	0	1	k__Bacteria;p__Chlamydiae;c__Chlamydiae (class);o__Chlamydiales;f__Parachlamydiaceae;g__Parachlamydia;
1141	0	2	0	0	0	0	0	0	0	3	k__Bacteria;p__OP11;c__OP11-4;o__KNA6-NB14;f__KNA6-NB14OR;g__KNA6-NB14OR;
1128	0	2	0	0	0	0	0	2	0	1	k__Bacteria;p__Proteobacteria;c__Betaproteobacteria;o__Burkholderiales;f__Comamonadaceae;g__Hydrogenophaga;
1155	2	1	0	0	1	0	0	1	0	0	k__Bacteria;p__Proteobacteria;c__Alphaproteobacteria;o__Rhizobiales;
1112	0	1	0	0	0	0	1	0	0	3	k__Bacteria;p__Firmicutes;c__Clostridia;o__Clostridiales;f__ClostridialesOR;g__ClostridialesOR;
1156	0	0	2	0	0	0	1	0	0	2	k__Bacteria;p__Firmicutes;c__Clostridia;o__Clostridiales;f__Eubacteriaceae;g__Acetobacterium;
1106	1	0	1	0	0	0	1	1	0	1	k__Bacteria;p__Bacteroidetes;c__Bacteroidia;o__Bacteroidales;f__BacteroidalesOR;g__BacteroidalesOR;
1184	0	2	0	0	0	0	1	1	0	1	k__Bacteria;p__WS3;c__PRR-12;o__PBS-III-9;f__PBS-III-9OR;g__PBS-III-9OR;
1028	1	1	0	0	0	0	0	2	0	1	k__Bacteria;p__Actinobacteria;c__Actinobacteria (class);o__Solirubrobacterales;f__Patulibacteraceae;g__Patulibacter;
1098	0	0	0	0	3	0	0	2	0	0	k__Bacteria;p__Acidobacteria;c__Solibacteres;o__Solibacterales;f__Solibacteraceae;g__Candidatus Solibacter;
1059	0	0	0	1	0	0	2	1	0	1	k__Bacteria;p__Firmicutes;c__Clostridia;o__Clostridiales;f__Veillonellaceae;g__Propionispora;
1177	1	0	1	0	0	0	1	0	2	0	k__Bacteria;p__Chloroflexi;c__Dehalococcoidetes;o__Dehalococcoidales;f__Dehalococcoidaceae;g__DehalococcoidaceaeFA;
1127	0	0	2	0	2	0	0	1	0	0	k__Bacteria;p__Bacteroidetes;c__Sphingobacteria;o__Sphingobacteriales;f__Saprospiraceae;g__SaprospiraceaeFA;
1101	0	0	1	0	1	0	1	2	0	0	k__Bacteria;p__Proteobacteria;c__Deltaproteobacteria;o__Syntrophobacterales;
1165	1	0	1	1	0	0	0	0	0	2	k__Bacteria;p__Planctomycetes;c__Phycisphaerae;o__PhycisphaeraeCL;f__PhycisphaeraeCL;g__PhycisphaeraeCL;
1029	0	0	0	2	1	0	0	1	0	1	k__Bacteria;p__Proteobacteria;c__Deltaproteobacteria;o__Desulfovibrionales;f__Desulfovibrionaceae;g__Desulfovibrio;
1044	0	0	1	0	0	0	1	1	0	2	k__Bacteria;p__Firmicutes;c__Bacilli;o__Bacillales;f__Bacillaceae;g__Bacillus;
1072	0	0	0	0	0	0	0	0	0	5	k__Bacteria;p__Spirochaetes;c__Spirochaetes (class);o__Spirochaetales;f__Spirochaetaceae;g__Treponema;
1086	0	1	0	1	0	2	0	1	0	0	k__Bacteria;p__Planctomycetes;c__Planctomycea;o__Planctomycetales;f__Planctomycetaceae;g__Planctomyces;
1092	0	2	0	0	0	0	1	2	0	0	k__Archaea;p__Euryarchaeota;c__Methanobacteria;o__Methanobacteriales;f__Methanobacteriaceae;g__Methanobacterium;
1036	1	0	1	0	0	0	0	3	0	0	k__Bacteria;p__Actinobacteria;c__Actinobacteria (class);o__Solirubrobacterales;f__SolirubrobacteralesOR;g__SolirubrobacteralesOR;
1078	0	0	0	0	0	3	1	0	0	1	k__Bacteria;p__TG3;c__TG3-1;o__GN09;f__GN09OR;g__GN09OR;
1125	0	0	0	0	3	0	0	0	0	2	k__Bacteria;p__Planctomycetes;c__Kueneniae;o__KueneniaeCL;f__KueneniaeCL;g__KueneniaeCL;
1096	0	1	1	1	0	1	0	0	1	0	k__Bacteria;p__Proteobacteria;c__Deltaproteobacteria;o__Syntrophobacterales;f__Syntrophobacteraceae;g__SyntrophobacteraceaeFA;
1046	0	0	3	0	0	0	0	1	1	0	k__Bacteria;p__Chloroflexi;c__Anaerolineae;o__GN14;f__GN14OR;g__GN14OR;
1142	0	0	1	0	0	1	0	3	0	0	k__Bacteria;p__Acidobacteria;c__Sva0725;o__Sva0725;f__Sva0725OR;g__Sva0725OR;
1052	0	0	0	1	0	1	0	0	0	3	k__Bacteria;p__Planctomycetes;c__Planctomycea;o__Pirellulales;f__PirellulalesOR;g__PirellulalesOR;
1118	0	0	0	0	0	0	0	0	0	5	k__Bacteria;p__Proteobacteria;c__Gammaproteobacteria;o__Alteromonadales;f__Alteromonadaceae;g__Cellvibrio;
1164	0	0	2	0	0	0	0	3	0	0	k__Bacteria;p__Chloroflexi;c__TK-SH13;o__TK-SH13CL;f__TK-SH13CL;g__TK-SH13CL;
1081	0	0	1	1	0	0	1	1	0	1	k__Bacteria;p__Planctomycetes;c__Phycisphaerae;o__PhycisphaeraeCL;f__PhycisphaeraeCL;g__PhycisphaeraeCL;
1094	1	0	1	1	0	0	0	2	0	0	k__Bacteria;p__Chloroflexi;c__Anaerolineae;o__AnaerolineaeCL;f__AnaerolineaeCL;g__AnaerolineaeCL;
1159	1	0	0	0	0	0	0	3	0	1	k__Bacteria;p__Nitrospirae;c__Nitrospira (class);o__Nitrospirales;
1169	0	0	1	2	1	0	0	0	0	1	k__Bacteria;
1065	1	0	0	0	1	0	0	3	0	0	k__Bacteria;p__TG3;c__TG3-2;o__TG3-2CL;f__TG3-2CL;g__TG3-2CL;
1145	1	0	1	0	0	0	0	2	1	0	k__Bacteria;p__Planctomycetes;c__vadinHA49;o__vadinHA49CL;f__vadinHA49CL;g__vadinHA49CL;
1083	1	2	0	0	0	0	0	1	0	1	k__Bacteria;p__BRC1;c__PRR-11;o__PRR-11CL;f__PRR-11CL;g__PRR-11CL;
1110	1	2	0	0	0	0	0	2	0	0	k__Bacteria;p__Actinobacteria;c__Actinobacteria (class);o__Actinobacteria (class)CL;f__Actinobacteria (class)CL;g__Actinobacteria (class)CL;
1090	0	1	0	0	0	0	0	0	0	4	k__Bacteria;p__Proteobacteria;
1138	0	0	2	0	0	0	0	2	0	1	k__Bacteria;p__Chloroflexi;c__ChloroflexiPH;o__ChloroflexiPH;f__ChloroflexiPH;g__ChloroflexiPH;
1035	0	0	0	0	0	0	1	3	0	1	k__Bacteria;p__Proteobacteria;c__Alphaproteobacteria;o__Caulobacterales;f__Caulobacteraceae;g__Phenylobacterium;
1056	1	0	3	0	0	0	0	0	1	0	k__Archaea;p__Euryarchaeota;c__Thermoplasmata;o__E2;f__pMC2A33;g__pMC2A33FA;
1148	1	0	3	1	0	0	0	0	0	0	k__Bacteria;p__Planctomycetes;c__Phycisphaerae;o__PhycisphaeraeCL;f__PhycisphaeraeCL;g__PhycisphaeraeCL;
1073	0	0	3	1	0	0	0	1	0	0	k__Archaea;
1062	1	0	1	0	0	0	0	1	0	2	k__Bacteria;p__Chloroflexi;c__Anaerolineae;o__Anaerolineales;f__Anaerolinaceae;g__Longilinea;
1067	0	0	0	0	0	0	1	2	1	1	k__Bacteria;p__GN04;c__GN15;o__GN15CL;f__GN15CL;g__GN15CL;
1111	1	0	1	0	0	1	0	0	0	2	k__Bacteria;p__Actinobacteria;c__Actinobacteria (class);o__Solirubrobacterales;f__SolirubrobacteralesOR;g__SolirubrobacteralesOR;
1157	0	0	1	0	0	0	0	2	0	2	k__Bacteria;p__Spirochaetes;c__Spirochaetes (class);o__Spirochaetales;f__Spirochaetaceae;g__TM3;
1122	0	0	0	1	0	0	0	3	0	1	k__Bacteria;p__Lentisphaerae;c__Lentisphaerae (class);o__Z20;f__Z20OR;g__Z20OR;
1108	1	0	0	0	0	0	3	1	0	0	k__Bacteria;p__Chloroflexi;c__Thermomicrobia;o__HN1-15;f__HN1-15OR;g__HN1-15OR;
1077	1	0	1	2	0	0	0	1	0	0	k__Bacteria;p__Chloroflexi;c__Anaerolineae;o__AnaerolineaeCL;f__AnaerolineaeCL;g__AnaerolineaeCL;
1136	0	0	0	0	0	0	0	0	5	0	k__Bacteria;p__Bacteroidetes;c__Bacteroidia;o__Bacteroidales;f__BacteroidalesOR;g__BacteroidalesOR;
1088	0	0	0	1	0	0	1	1	0	2	k__Archaea;p__ArchaeaKI;c__ArchaeaKI;o__ArchaeaKI;f__ArchaeaKI;g__ArchaeaKI;
1039	0	1	0	0	1	0	1	1	0	1	k__Bacteria;p__Bacteroidetes;c__Sphingobacteria;o__Sphingobacteriales;f__Saprospiraceae;g__SaprospiraceaeFA;
1064	0	2	0	0	0	0	1	0	0	2	k__Bacteria;p__Firmicutes;c__Clostridia;o__Clostridiales;f__Lachnospiraceae;g__Epulopiscium;
1099	0	0	0	0	0	0	0	2	0	3	k__Bacteria;p__Chloroflexi;c__Dehalococcoidetes;o__NT-B4;f__NT-B4OR;g__NT-B4OR;
1069	0	0	1	1	0	0	1	1	0	1	k__Bacteria;p__Chlorobi;c__OPB56;o__OPB56CL;f__OPB56CL;g__OPB56CL;
1080	0	0	0	0	0	0	0	2	0	3	k__Archaea;p__ArchaeaKI;c__ArchaeaKI;o__ArchaeaKI;f__ArchaeaKI;g__ArchaeaKI;
1037	2	0	0	1	0	0	0	1	1	0	k__Bacteria;p__Hyd24-12;c__Hyd24-12PH;o__Hyd24-12PH;f__Hyd24-12PH;g__Hyd24-12PH;
1147	0	1	0	1	0	0	2	1	0	0	k__Bacteria;p__Proteobacteria;c__Alphaproteobacteria;o__Rhodospirillales;f__Rhodospirillaceae;g__RhodospirillaceaeFA;
1117	0	0	3	0	0	0	0	1	0	1	k__Bacteria;p__AC1;c__LC-1;o__LC-1CL;f__LC-1CL;g__LC-1CL;
1027	0	0	0	2	1	0	0	2	0	0	k__Bacteria;p__OP3;c__koll11;o__GIF10;f__GIF10OR;g__GIF10OR;
1139	1	0	1	1	0	0	0	1	0	1	k__Bacteria;p__Proteobacteria;c__Deltaproteobacteria;o__Myxococcales;f__Haliangiaceae;g__HaliangiaceaeFA;
1097	2	0	0	0	0	3	0	0	0	0	k__Bacteria;p__Proteobacteria;c__Deltaproteobacteria;o__Syntrophobacterales;f__Syntrophobacteraceae;g__SyntrophobacteraceaeFA;
1121	0	0	0	0	1	0	0	4	0	0	k__Bacteria;p__Proteobacteria;c__Deltaproteobacteria;o__Syntrophobacterales;f__Desulfobacteraceae;g__Desulfobacterium;
1085	1	0	0	1	0	0	0	3	0	0	k__Bacteria;p__Firmicutes;c__Clostridia;o__Clostridiales;f__Veillonellaceae;g__Desulfosporomusa;
1051	1	1	1	0	0	2	0	0	0	0	k__Bacteria;p__Proteobacteria;c__Deltaproteobacteria;o__Desulfobacterales;f__Desulfobulbaceae;g__DesulfobulbaceaeFA;
1167	1	0	2	1	0	0	0	1	0	0	k__Bacteria;p__Chloroflexi;c__Anaerolineae;o__AnaerolineaeCL;f__AnaerolineaeCL;g__AnaerolineaeCL;
1093	1	0	1	1	0	0	0	0	0	2	k__Bacteria;p__Actinobacteria;c__Actinobacteria (class);o__Actinomycetales;f__Streptosporangiaceae;g__Sphaerisporangium;
1158	0	1	0	0	1	2	0	0	0	1	k__Bacteria;p__Proteobacteria;c__Deltaproteobacteria;o__DeltaproteobacteriaCL;f__DeltaproteobacteriaCL;g__DeltaproteobacteriaCL;
1079	0	0	1	2	0	0	0	2	0	0	k__Bacteria;p__Cyanobacteria;c__Synechococcophycideae;o__Synechococcales;f__Synechococcaceae;g__Prochlorococcus;
1041	0	0	3	0	0	0	0	1	0	1	k__Bacteria;p__Bacteroidetes;c__Flavobacteria;o__FlavobacteriaCL;f__FlavobacteriaCL;g__FlavobacteriaCL;
1082	2	1	1	0	0	1	0	0	0	0	k__Bacteria;p__Firmicutes;c__Clostridia;o__Clostridiales;f__Clostridiaceae;g__Clostridium;
1071	0	0	0	0	5	0	0	0	0	0	k__Bacteria;p__Bacteroidetes;c__Flavobacteria;o__FlavobacteriaCL;f__FlavobacteriaCL;g__FlavobacteriaCL;
1137	0	0	0	0	1	0	0	2	1	1	k__Bacteria;p__Proteobacteria;c__Deltaproteobacteria;o__Desulfobacterales;f__DesulfobacteralesOR;g__DesulfobacteralesOR;
1095	1	0	1	1	0	0	0	1	0	1	k__Bacteria;p__Acidobacteria;c__Solibacteres;o__Solibacterales;f__Solibacteraceae;g__Candidatus Solibacter;
1183	0	0	0	0	3	0	0	1	0	1	k__Bacteria;
1132	0	0	0	0	0	1	0	0	4	0	k__Bacteria;p__Proteobacteria;c__Gammaproteobacteria;o__Xanthomonadales;f__Xanthomonadaceae;g__Aquimonas;
1047	1	0	0	0	1	0	0	1	0	2	k__Bacteria;p__Cyanobacteria;c__Chloroplast;o__Stramenopiles;f__StramenopilesOR;g__StramenopilesOR;
1163	3	0	1	0	0	0	0	0	1	0	k__Bacteria;p__GN04;c__MSB-5A5;o__MSB-5A5CL;f__MSB-5A5CL;g__MSB-5A5CL;
1060	0	0	3	1	0	0	0	1	0	0	k__Bacteria;p__OP8;c__OP8_2;o__OP8_2CL;f__OP8_2CL;g__OP8_2CL;
1100	0	0	1	0	0	0	0	0	1	3	k__Archaea;
1387	0	0	3	0	0	0	1	0	0	0	k__Bacteria;p__Chloroflexi;c__Anaerolineae;o__SJA-15;f__SJA-15OR;g__SJA-15OR;
1273	0	0	0	0	0	0	0	1	0	3	k__Bacteria;p__Proteobacteria;c__Gammaproteobacteria;o__Legionellales;f__Coxiellaceae;g__CoxiellaceaeFA;
1364	0	0	0	0	0	0	1	0	1	2	k__Bacteria;p__Proteobacteria;c__Alphaproteobacteria;o__Caulobacterales;f__Caulobacteraceae;g__CaulobacteraceaeFA;
1408	0	1	0	0	0	1	0	1	1	0	k__Bacteria;p__Proteobacteria;c__Deltaproteobacteria;o__Myxococcales;f__Haliangiaceae;g__HaliangiaceaeFA;
1250	0	0	0	0	0	0	1	2	0	1	k__Bacteria;p__Bacteroidetes;c__Sphingobacteria;o__Sphingobacteriales;f__SphingobacterialesOR;g__SphingobacterialesOR;
1363	0	0	1	0	0	0	0	0	3	0	k__Bacteria;p__WS3;c__PRR-12;o__Sediment-1;f__Sediment-1OR;g__Sediment-1OR;
1244	1	0	0	2	0	0	1	0	0	0	k__Bacteria;p__Planctomycetes;c__Planctomycea;o__Pirellulales;f__Pirellulaceae;g__Pirellula;
1214	0	0	1	0	0	0	1	1	0	1	k__Bacteria;p__Spirochaetes;c__WWE1;o__PBS-18;f__SHA-4;g__Candidatus Cloacamonas;
1345	0	0	1	0	0	0	0	3	0	0	k__Bacteria;
1322	0	0	0	0	0	0	0	3	1	0	k__Bacteria;p__Proteobacteria;c__Gammaproteobacteria;o__Methylococcales;f__MethylococcalesOR;g__MethylococcalesOR;
1216	0	0	1	0	0	0	0	2	0	1	k__Archaea;p__ArchaeaKI;c__ArchaeaKI;o__ArchaeaKI;f__ArchaeaKI;g__ArchaeaKI;
1203	0	1	0	1	0	0	1	0	0	1	k__Bacteria;p__Bacteroidetes;c__Bacteroidia;o__Bacteroidales;f__BacteroidalesOR;g__BacteroidalesOR;
1381	1	0	2	0	0	0	0	1	0	0	k__Bacteria;p__BRC1;c__BRC1PH;o__BRC1PH;f__BRC1PH;g__BRC1PH;
1396	0	0	0	0	3	0	0	0	0	1	k__Bacteria;
1375	0	0	1	0	0	0	0	3	0	0	k__Bacteria;p__OP11;c__OP11-3;o__OP11-3CL;f__OP11-3CL;g__OP11-3CL;
1315	0	0	0	0	0	0	0	4	0	0	k__Bacteria;p__Planctomycetes;c__Phycisphaerae;o__PhycisphaeraeCL;f__PhycisphaeraeCL;g__PhycisphaeraeCL;
1266	0	1	1	0	0	0	0	1	0	1	k__Bacteria;p__Planctomycetes;c__Phycisphaerae;o__PhycisphaeraeCL;f__PhycisphaeraeCL;g__PhycisphaeraeCL;
1292	0	0	0	0	1	0	1	1	1	0	k__Bacteria;p__WS3;c__PRR-12;o__PBS-III-9;f__PBS-III-9OR;g__PBS-III-9OR;
1336	1	1	0	0	0	0	0	0	2	0	k__Bacteria;p__TM6;c__SJA-4;o__SJA-4CL;f__SJA-4CL;g__SJA-4CL;
1424	1	0	0	0	0	0	0	2	0	1	k__Archaea;
1197	0	0	0	0	1	0	0	2	0	1	k__Bacteria;p__NKB19;
1440	0	0	1	0	0	0	0	1	1	1	k__Bacteria;p__Armatimonadetes;c__SJA-176;o__SJA-176CL;f__SJA-176CL;g__SJA-176CL;
1349	0	0	0	0	0	0	1	3	0	0	k__Bacteria;p__Verrucomicrobia;c__Opitutae;o__OpitutaeCL;f__OpitutaeCL;g__OpitutaeCL;
1247	0	0	1	0	0	0	0	1	1	1	k__Bacteria;p__Proteobacteria;c__Deltaproteobacteria;o__NB1-j;f__JTB38;g__JTB38FA;
1309	0	0	1	0	0	1	0	1	1	0	k__Bacteria;p__Hyd24-12;c__Hyd24-12PH;o__Hyd24-12PH;f__Hyd24-12PH;g__Hyd24-12PH;
1436	0	0	0	3	0	0	0	0	1	0	k__Bacteria;p__Planctomycetes;c__Kueneniae;o__KueneniaeCL;f__KueneniaeCL;g__KueneniaeCL;
1390	0	0	1	0	3	0	0	0	0	0	k__Bacteria;p__Chloroflexi;c__Anaerolineae;o__Anaerolineales;f__Anaerolinaceae;g__AnaerolinaceaeFA;
1285	0	0	0	0	0	0	0	1	0	3	k__Bacteria;p__Elusimicrobia;c__Elusimicrobia (class);o__MVP-88;f__MVP-88OR;g__MVP-88OR;
1380	0	0	0	0	1	0	1	2	0	0	k__Bacteria;p__Chlorobi;c__BSV19;o__BSV19CL;f__BSV19CL;g__BSV19CL;
1442	1	0	1	0	0	0	0	2	0	0	k__Bacteria;p__Acidobacteria;c__Acidobacteria (class);o__Acidobacteriales;f__AcidobacterialesOR;g__AcidobacterialesOR;
1242	0	1	0	0	1	0	0	2	0	0	k__Bacteria;p__Fusobacteria;c__Fusobacteria (class);o__Fusobacteriales;f__Fusobacteriaceae;g__FusobacteriaceaeFA;
1414	0	0	0	0	0	0	0	3	0	1	k__Bacteria;p__Proteobacteria;c__Alphaproteobacteria;o__Kordiimonadales;f__KordiimonadalesOR;g__KordiimonadalesOR;
1201	0	0	0	0	1	0	0	3	0	0	k__Bacteria;p__Bacteroidetes;c__Sphingobacteria;o__Sphingobacteriales;f__SphingobacterialesOR;g__SphingobacterialesOR;
1327	0	0	2	1	0	0	0	1	0	0	k__Bacteria;p__Actinobacteria;c__Actinobacteria (class);o__0319-7L14;f__0319-7L14OR;g__0319-7L14OR;
1274	0	0	1	0	0	1	0	1	1	0	k__Bacteria;p__OP11;c__OP11-4;o__RCP1-27;f__RCP1-27OR;g__RCP1-27OR;
1283	0	0	0	0	0	0	0	3	0	1	k__Bacteria;p__Proteobacteria;c__Deltaproteobacteria;
1331	1	0	0	1	0	0	0	2	0	0	k__Bacteria;p__Chloroflexi;c__Anaerolineae;o__Caldilineales;f__Caldilineaceae;g__Caldilinea;
1288	0	0	0	0	0	0	1	1	0	2	k__Bacteria;p__OP11;c__OP11-4;o__KNA6-NB14;f__KNA6-NB14OR;g__KNA6-NB14OR;
1238	0	0	0	1	0	1	0	2	0	0	k__Bacteria;p__Verrucomicrobia;c__Opitutae;o__OpitutaeCL;f__OpitutaeCL;g__OpitutaeCL;
1338	0	0	0	0	0	1	2	1	0	0	k__Bacteria;p__Proteobacteria;c__Alphaproteobacteria;o__Caulobacterales;f__Caulobacteraceae;g__Asticcacaulis;
1447	0	0	2	0	0	0	0	1	0	1	k__Bacteria;p__GN06;c__GN06PH;o__GN06PH;f__GN06PH;g__GN06PH;
1361	0	0	2	0	0	0	0	2	0	0	k__Bacteria;p__Proteobacteria;c__Deltaproteobacteria;o__Syntrophobacterales;f__Syntrophobacteraceae;g__SyntrophobacteraceaeFA;
1302	0	0	0	2	0	2	0	0	0	0	k__Bacteria;p__Proteobacteria;c__Deltaproteobacteria;o__Desulfobacterales;f__DesulfobacteralesOR;g__DesulfobacteralesOR;
1397	0	0	2	0	0	0	0	2	0	0	k__Bacteria;p__Chloroflexi;c__Anaerolineae;o__AnaerolineaeCL;f__AnaerolineaeCL;g__AnaerolineaeCL;
1294	1	0	0	1	0	1	0	1	0	0	k__Bacteria;p__Bacteroidetes;c__Sphingobacteria;o__Sphingobacteriales;f__SphingobacterialesOR;g__SphingobacterialesOR;
1358	0	0	0	2	0	0	0	2	0	0	k__Bacteria;p__OP11;c__OP11-2;o__WCHB1-07;f__WCHB1-07OR;g__WCHB1-07OR;
1404	0	0	3	0	0	0	0	1	0	0	k__Bacteria;
1454	0	0	1	1	0	0	0	1	0	1	k__Bacteria;p__Planctomycetes;c__Planctomycea;o__Pirellulales;f__PirellulalesOR;g__PirellulalesOR;
1421	2	0	0	0	0	0	1	1	0	0	k__Bacteria;p__Firmicutes;c__Bacilli;o__Bacillales;f__Alicyclobacillaceae;g__Alicyclobacillus;
1333	0	1	0	0	2	0	0	0	0	1	k__Bacteria;p__Bacteroidetes;c__Sphingobacteria;o__Sphingobacteriales;f__SphingobacterialesOR;g__SphingobacterialesOR;
1318	0	0	0	0	0	1	0	0	3	0	k__Bacteria;p__Planctomycetes;c__agg27;o__CL500-15;f__CL500-15OR;g__CL500-15OR;
1189	0	0	2	1	0	0	0	1	0	0	k__Bacteria;p__Bacteroidetes;c__Bacteroidia;o__Bacteroidales;f__BacteroidalesOR;g__BacteroidalesOR;
1269	1	0	0	0	0	0	0	3	0	0	k__Bacteria;p__Bacteroidetes;c__Bacteroidia;o__Bacteroidales;f__Porphyromonadaceae;g__PorphyromonadaceaeFA;
1378	0	0	0	0	0	0	0	1	0	3	k__Bacteria;p__Proteobacteria;c__Gammaproteobacteria;o__Chromatiales;f__Chromatiaceae;
1433	1	0	0	2	0	0	0	1	0	0	k__Bacteria;p__SM2F11;c__SM2F11PH;o__SM2F11PH;f__SM2F11PH;g__SM2F11PH;
1289	0	0	0	0	1	0	0	1	0	2	k__Bacteria;p__NKB19;c__GN13;o__GN13CL;f__GN13CL;g__GN13CL;
1282	0	0	0	1	0	0	1	0	0	2	k__Bacteria;p__Chloroflexi;c__Anaerolineae;o__Anaerolineales;f__Anaerolinaceae;g__Longilinea;
1311	3	0	0	0	0	0	0	0	1	0	k__Bacteria;p__Proteobacteria;c__Gammaproteobacteria;o__Legionellales;f__Coxiellaceae;g__CoxiellaceaeFA;
1394	0	0	0	0	2	0	2	0	0	0	k__Bacteria;p__OP11;c__OP11-3;o__OP11-3CL;f__OP11-3CL;g__OP11-3CL;
1350	0	0	3	0	0	0	0	1	0	0	k__Bacteria;p__Planctomycetes;c__Phycisphaerae;o__PhycisphaeraeCL;f__PhycisphaeraeCL;g__PhycisphaeraeCL;
1391	3	0	0	0	0	0	0	0	0	1	k__Bacteria;p__Actinobacteria;c__Actinobacteria (class);
1277	0	0	0	3	0	0	0	1	0	0	k__Bacteria;p__Planctomycetes;c__Planctomycea;o__Pirellulales;f__PirellulalesOR;g__PirellulalesOR;
1240	0	1	0	0	0	0	0	2	0	1	k__Bacteria;p__Elusimicrobia;c__Elusimicrobia (class);o__MVP-88;f__MVP-88OR;g__MVP-88OR;
1347	4	0	0	0	0	0	0	0	0	0	k__Bacteria;p__Proteobacteria;c__Deltaproteobacteria;o__Syntrophobacterales;f__Desulfobacteraceae;g__Desulfobacterium;
1243	0	0	1	0	0	0	0	0	0	3	k__Archaea;p__Euryarchaeota;c__Methanobacteria;o__Methanobacteriales;f__pMC1;g__pMC1FA;
1253	0	0	0	2	0	1	0	1	0	0	k__Bacteria;p__Chloroflexi;c__Anaerolineae;o__Anaerolineales;f__Anaerolinaceae;g__AnaerolinaceaeFA;
1265	0	0	0	0	0	0	0	2	0	2	k__Bacteria;p__Proteobacteria;c__Deltaproteobacteria;o__Syntrophobacterales;f__Syntrophaceae;g__Syntrophus;
1196	0	1	0	0	0	0	0	0	0	3	k__Bacteria;p__Verrucomicrobia;c__Spartobacteria;o__Spartobacteriales;f__Spartobacteriaceae;g__Candidatus Xiphinematobacter;
1223	0	0	0	0	2	0	0	2	0	0	k__Bacteria;p__Proteobacteria;c__Deltaproteobacteria;o__Syntrophobacterales;f__Syntrophobacteraceae;g__SyntrophobacteraceaeFA;
1316	0	0	0	0	0	1	0	3	0	0	k__Bacteria;p__Chloroflexi;c__Anaerolineae;o__Caldilineales;f__Caldilineaceae;g__Caldilinea;
1418	0	0	1	0	0	0	0	3	0	0	k__Bacteria;p__Spirochaetes;c__Spirochaetes (class);o__Spirochaetales;f__Spirochaetaceae;g__TM3;
1368	0	1	1	0	0	0	0	1	0	1	k__Bacteria;p__Proteobacteria;c__Deltaproteobacteria;o__Syntrophobacterales;f__Syntrophaceae;g__Desulfomonile;
1449	0	0	0	0	0	0	0	0	2	2	k__Bacteria;p__Bacteroidetes;c__Sphingobacteria;o__Sphingobacteriales;f__SphingobacterialesOR;g__SphingobacterialesOR;
1314	0	1	0	0	1	0	0	1	1	0	k__Bacteria;p__Proteobacteria;c__Alphaproteobacteria;o__Sphingomonadales;f__SphingomonadalesOR;g__SphingomonadalesOR;
1428	1	0	0	1	0	1	0	1	0	0	k__Bacteria;p__Firmicutes;c__Clostridia;o__Clostridiales;f__Clostridiaceae;g__Caloramator;
1443	0	0	1	0	0	0	0	3	0	0	k__Bacteria;p__Proteobacteria;c__Deltaproteobacteria;o__Myxococcales;f__Haliangiaceae;g__HaliangiaceaeFA;
1188	0	0	2	0	0	0	1	1	0	0	k__Bacteria;p__Chloroflexi;c__Anaerolineae;o__SJA-15;f__SJA-15OR;g__SJA-15OR;
1186	0	0	0	0	0	0	0	1	0	3	k__Bacteria;p__Actinobacteria;c__Actinobacteria (class);o__Acidimicrobiales;f__AcidimicrobialesOR;g__AcidimicrobialesOR;
1324	0	0	1	0	0	0	0	0	2	1	k__Bacteria;p__Proteobacteria;c__Alphaproteobacteria;o__Rhodospirillales;f__Rhodospirillaceae;g__RhodospirillaceaeFA;
1335	0	0	0	0	0	2	0	0	2	0	k__Bacteria;p__Proteobacteria;c__Gammaproteobacteria;o__Oceanospirillales;f__OM60;g__Congregibacter;
1191	0	1	0	0	0	1	0	0	1	1	k__Bacteria;p__ABY1_OD1;c__ABY1_OD1PH;o__ABY1_OD1PH;f__ABY1_OD1PH;g__ABY1_OD1PH;
1340	0	0	0	0	1	0	1	1	0	1	k__Bacteria;p__Chlamydiae;c__Chlamydiae (class);o__Chlamydiales;f__ChlamydialesOR;g__ChlamydialesOR;
1231	1	0	3	0	0	0	0	0	0	0	k__Bacteria;p__Chloroflexi;c__Dehalococcoidetes;o__Dehalococcoidales;f__Dehalococcoidaceae;g__DehalococcoidaceaeFA;
1249	0	0	1	1	0	0	1	1	0	0	k__Bacteria;p__Proteobacteria;c__Deltaproteobacteria;o__Syntrophobacterales;f__Syntrophaceae;g__Desulfomonile;
1291	0	0	0	2	0	1	0	0	0	1	k__Bacteria;p__Proteobacteria;c__Deltaproteobacteria;
1456	0	0	0	1	2	0	0	1	0	0	k__Bacteria;p__WS2;c__WS2PH;o__WS2PH;f__WS2PH;g__WS2PH;
1271	0	0	0	0	0	0	1	2	0	1	k__Bacteria;p__Firmicutes;c__Clostridia;o__Clostridiales;f__Ruminococcaceae;g__RuminococcaceaeFA;
1307	0	0	0	1	0	0	0	3	0	0	k__Bacteria;p__Acidobacteria;c__OS-K;o__OS-KCL;f__OS-KCL;g__OS-KCL;
1212	0	3	0	0	0	0	0	1	0	0	k__Bacteria;p__Chloroflexi;c__Anaerolineae;o__WCHB1-50;f__WCHB1-50OR;g__WCHB1-50OR;
1225	0	1	0	0	0	0	0	2	0	1	k__Bacteria;p__Verrucomicrobia;c__Spartobacteria;o__Spartobacteriales;f__Spartobacteriaceae;g__Candidatus Xiphinematobacter;
1287	0	0	0	0	2	0	0	0	0	2	k__Bacteria;p__Proteobacteria;c__Deltaproteobacteria;o__Myxococcales;f__Haliangiaceae;g__HaliangiaceaeFA;
1367	0	0	0	1	0	2	0	0	1	0	k__Bacteria;p__Actinobacteria;c__Actinobacteria (class);o__Acidimicrobiales;f__Iamiaceae;g__Iamia;
1226	1	0	0	0	0	0	0	3	0	0	k__Bacteria;p__Chlamydiae;c__Chlamydiae (class);o__Chlamydiales;f__Parachlamydiaceae;
1411	0	1	0	1	1	0	0	0	0	1	k__Bacteria;p__Bacteroidetes;c__Sphingobacteria;o__Sphingobacteriales;f__SphingobacterialesOR;g__SphingobacterialesOR;
1312	1	0	1	1	0	0	0	1	0	0	k__Archaea;p__ArchaeaKI;c__ArchaeaKI;o__ArchaeaKI;f__ArchaeaKI;g__ArchaeaKI;
1296	0	0	0	0	1	0	1	2	0	0	k__Bacteria;p__Gemmatimonadetes;c__Gemmatimonadetes (class);o__Gemmatimonadales;f__GemmatimonadalesOR;g__GemmatimonadalesOR;
1303	0	0	0	0	1	1	0	0	2	0	k__Bacteria;
1398	0	1	0	0	1	0	0	0	0	2	k__Bacteria;p__Acidobacteria;c__Acidobacteria (class);o__Acidobacteriales;f__Acidobacteriaceae;g__AcidobacteriaceaeFA;
1430	0	0	0	0	2	0	0	0	1	1	k__Bacteria;p__AC1;c__SHA-114;o__SHA-114CL;f__SHA-114CL;g__SHA-114CL;
1448	0	0	0	0	0	0	0	2	0	2	k__Bacteria;p__BRC1;c__PRR-11;o__PRR-11CL;f__PRR-11CL;g__PRR-11CL;
1246	0	1	0	1	0	0	1	1	0	0	k__Bacteria;p__Proteobacteria;c__Deltaproteobacteria;o__Myxococcales;
1293	1	0	0	1	0	1	0	1	0	0	k__Bacteria;p__Planctomycetes;c__Planctomycea;o__Pirellulales;f__Pirellulaceae;g__Pirellula;
1357	0	2	0	0	0	0	0	1	0	1	k__Bacteria;p__Chlorobi;c__Ignavibacteria;o__Ignavibacteriales;f__Ignavibacteriaceae;g__IgnavibacteriaceaeFA;
1374	2	0	0	0	0	0	0	0	2	0	k__Bacteria;p__GN04;c__GN15;o__GN15CL;f__GN15CL;g__GN15CL;
1445	0	0	1	2	1	0	0	0	0	0	k__Bacteria;p__Firmicutes;c__Clostridia;o__Clostridiales;
1270	0	1	0	0	0	0	0	0	0	3	k__Bacteria;p__Firmicutes;c__Clostridia;o__Clostridiales;f__ClostridialesOR;g__ClostridialesOR;
1389	1	0	3	0	0	0	0	0	0	0	k__Bacteria;p__Proteobacteria;c__Deltaproteobacteria;o__Syntrophobacterales;f__Syntrophaceae;g__SyntrophaceaeFA;
1232	0	0	0	0	2	0	1	1	0	0	k__Bacteria;p__Planctomycetes;c__Phycisphaerae;o__PhycisphaeraeCL;f__PhycisphaeraeCL;g__PhycisphaeraeCL;
1267	0	0	0	1	0	0	0	3	0	0	k__Bacteria;p__Proteobacteria;c__Gammaproteobacteria;o__Chromatiales;
1386	0	0	0	0	1	0	0	2	0	1	k__Bacteria;p__Proteobacteria;c__Alphaproteobacteria;o__Rhodospirillales;f__Rhodospirillaceae;g__RhodospirillaceaeFA;
1215	0	0	0	1	0	0	0	1	0	2	k__Bacteria;p__Planctomycetes;c__Planctomycea;o__Pirellulales;f__PirellulalesOR;g__PirellulalesOR;
1258	0	0	0	0	0	0	1	0	3	0	k__Bacteria;p__Bacteroidetes;c__Bacteroidia;o__Bacteroidales;f__BacteroidalesOR;g__BacteroidalesOR;
1279	0	0	0	1	0	0	0	2	1	0	k__Bacteria;p__Proteobacteria;c__Alphaproteobacteria;o__Rhizobiales;f__Methylocystaceae;g__Methylosinus;
1439	0	0	0	0	0	0	1	1	0	2	k__Bacteria;p__Planctomycetes;c__Planctomycea;o__Pirellulales;f__PirellulalesOR;g__PirellulalesOR;
1395	1	0	0	0	0	0	2	0	1	0	k__Bacteria;p__Chlorobi;c__SM1H02;o__SM1H02CL;f__SM1H02CL;g__SM1H02CL;
1321	0	1	0	0	0	1	1	0	0	1	k__Bacteria;p__Chlorobi;c__Ignavibacteria;o__ZB1;f__ZB1OR;g__ZB1OR;
1228	0	0	0	0	0	0	0	1	2	1	k__Bacteria;p__Bacteroidetes;c__Flavobacteria;o__Flavobacteriales;f__Flavobacteriaceae;g__Olleya;
1450	0	0	2	0	0	0	0	0	0	2	k__Archaea;p__Euryarchaeota;c__Methanobacteria;o__Methanobacteriales;f__MethanobacterialesOR;g__MethanobacterialesOR;
1355	0	0	0	1	0	1	0	1	0	1	k__Bacteria;p__Chloroflexi;c__TK17;o__TK17CL;f__TK17CL;g__TK17CL;
1339	0	0	1	1	0	0	0	1	1	0	k__Bacteria;p__Proteobacteria;c__Deltaproteobacteria;o__Myxococcales;f__MyxococcalesOR;g__MyxococcalesOR;
1352	0	0	0	0	0	1	0	1	1	1	k__Bacteria;p__TG3;c__TG3-2;o__TG3-2CL;f__TG3-2CL;g__TG3-2CL;
1310	0	0	0	1	0	0	0	3	0	0	k__Bacteria;p__OP3;c__BD4-9;o__BD4-9CL;f__BD4-9CL;g__BD4-9CL;
1239	0	0	2	1	0	0	0	1	0	0	k__Bacteria;p__WS6;c__SC72;o__SC72CL;f__SC72CL;g__SC72CL;
1388	0	0	1	0	0	0	0	3	0	0	k__Bacteria;p__Spirochaetes;c__Spirochaetes (class);o__Spirochaetales;f__Spirochaetaceae;
1295	0	1	0	0	0	1	0	1	1	0	k__Bacteria;p__Actinobacteria;c__Actinobacteria (class);o__0319-7L14;f__0319-7L14OR;g__0319-7L14OR;
1210	0	2	0	0	0	0	0	1	0	1	k__Bacteria;p__Chloroflexi;c__Anaerolineae;o__envOPS12;f__envOPS12OR;g__envOPS12OR;
1420	2	0	1	0	0	0	0	1	0	0	k__Bacteria;p__Planctomycetes;c__ODP123;o__ODP123CL;f__ODP123CL;g__ODP123CL;
1435	0	0	0	0	1	0	0	3	0	0	k__Archaea;p__ArchaeaKI;c__ArchaeaKI;o__ArchaeaKI;f__ArchaeaKI;g__ArchaeaKI;
1284	0	0	0	1	0	0	0	2	1	0	k__Bacteria;p__Proteobacteria;c__Deltaproteobacteria;o__Syntrophobacterales;f__Syntrophaceae;g__Desulfomonile;
1200	0	1	0	0	0	2	0	1	0	0	k__Bacteria;p__Firmicutes;c__Clostridia;o__Clostridiales;f__Catabacteriaceae;g__CatabacteriaceaeFA;
1413	0	0	1	1	0	0	0	2	0	0	k__Archaea;p__Euryarchaeota;
1275	0	1	0	0	0	0	2	0	0	1	k__Archaea;p__ArchaeaKI;c__ArchaeaKI;o__ArchaeaKI;f__ArchaeaKI;g__ArchaeaKI;
1362	0	0	0	0	0	0	0	1	0	3	k__Bacteria;p__Firmicutes;c__Clostridia;o__Clostridiales;f__ClostridialesOR;g__ClostridialesOR;
1209	1	0	0	0	0	1	0	0	0	2	k__Bacteria;p__Proteobacteria;c__Deltaproteobacteria;o__Syntrophobacterales;f__Desulfobacteraceae;g__Desulfococcus;
1371	0	0	2	1	0	0	0	1	0	0	k__Bacteria;p__Planctomycetes;c__Planctomycea;o__Pirellulales;f__PirellulalesOR;g__PirellulalesOR;
1198	0	0	0	0	0	2	1	0	1	0	k__Bacteria;p__Acidobacteria;c__RB25;o__RB25CL;f__RB25CL;g__RB25CL;
1409	1	0	0	3	0	0	0	0	0	0	k__Bacteria;p__Chloroflexi;c__Anaerolineae;o__GCA004;f__GCA004OR;g__GCA004OR;
1272	0	0	0	1	0	0	0	1	0	2	k__Bacteria;p__Chlorobi;c__Ignavibacteria;o__ZB1;f__ZB1OR;g__ZB1OR;
1236	0	0	0	0	4	0	0	0	0	0	k__Bacteria;p__Bacteroidetes;c__Sphingobacteria;o__Sphingobacteriales;f__SphingobacterialesOR;g__SphingobacterialesOR;
1326	0	0	0	0	0	0	0	2	0	2	k__Bacteria;p__Chloroflexi;c__ChloroflexiPH;o__ChloroflexiPH;f__ChloroflexiPH;g__ChloroflexiPH;
1437	3	0	0	0	0	0	0	1	0	0	k__Bacteria;p__Proteobacteria;c__Gammaproteobacteria;o__Thiotrichales;f__Thiotrichaceae;g__Thiothrix;
1344	0	0	0	0	1	0	0	1	0	2	k__Bacteria;p__Chlorobi;c__BSV19;o__BSV19CL;f__BSV19CL;g__BSV19CL;
1217	1	0	0	2	0	0	0	1	0	0	k__Bacteria;p__Planctomycetes;c__Planctomycea;o__Pirellulales;f__PirellulalesOR;g__PirellulalesOR;
1410	0	0	1	0	0	0	0	1	1	1	k__Bacteria;p__GN06;c__GN06PH;o__GN06PH;f__GN06PH;g__GN06PH;
1346	0	0	1	0	1	0	0	0	1	1	k__Bacteria;p__Chloroflexi;c__Anaerolineae;o__Anaerolineales;f__Anaerolinaceae;g__AnaerolinaceaeFA;
1434	0	0	2	1	0	0	0	1	0	0	k__Bacteria;p__Cyanobacteria;c__Chloroplast;o__Stramenopiles;f__StramenopilesOR;g__StramenopilesOR;
1360	0	0	2	0	0	0	0	1	1	0	k__Bacteria;p__Planctomycetes;c__Phycisphaerae;o__PhycisphaeraeCL;f__PhycisphaeraeCL;g__PhycisphaeraeCL;
1370	1	0	1	2	0	0	0	0	0	0	k__Bacteria;p__Proteobacteria;c__Deltaproteobacteria;o__Desulfurellales;f__Desulfurellaceae;g__DesulfurellaceaeFA;
1328	0	0	0	0	1	0	0	1	0	2	k__Bacteria;p__Chlamydiae;c__Chlamydiae (class);o__Chlamydiales;f__ChlamydialesOR;g__ChlamydialesOR;
1392	0	0	1	0	0	0	0	2	1	0	k__Bacteria;p__TM6;c__SJA-4;o__SJA-4CL;f__SJA-4CL;g__SJA-4CL;
1281	0	0	1	1	0	0	0	1	0	1	k__Bacteria;p__Chloroflexi;c__Anaerolineae;o__AnaerolineaeCL;f__AnaerolineaeCL;g__AnaerolineaeCL;
1317	0	0	1	0	0	1	0	0	1	1	k__Bacteria;p__Firmicutes;c__Clostridia;o__Clostridiales;f__Lachnospiraceae;g__LachnospiraceaeFA;
1416	0	0	1	0	0	1	0	2	0	0	k__Bacteria;p__Spirochaetes;c__Leptospirae;o__Leptospirales;f__Leptospiraceae;g__SJA-88;
1286	0	1	1	0	1	0	0	1	0	0	k__Bacteria;p__Acidobacteria;c__Acidobacteria (class);o__Acidobacteriales;f__AcidobacterialesOR;g__AcidobacterialesOR;
1237	0	1	0	0	1	0	0	0	1	1	k__Bacteria;p__Proteobacteria;c__Alphaproteobacteria;o__Rhizobiales;f__Hyphomicrobiaceae;g__Devosia;
1264	0	0	0	0	0	0	2	1	0	1	k__Bacteria;p__Chloroflexi;c__Anaerolineae;o__S0208;f__S0208OR;g__S0208OR;
1252	0	0	0	0	0	0	0	0	0	4	k__Archaea;p__Euryarchaeota;c__Thermoplasmata;o__E2;f__WCHD3-02;g__WCHD3-02FA;
1332	0	0	0	0	0	0	2	0	0	2	k__Bacteria;p__Chloroflexi;c__Anaerolineae;o__A31;f__S47;g__S47FA;
1241	0	0	1	0	0	0	0	2	1	0	k__Bacteria;p__OP11;c__OP11-1;o__OPB92;f__OPB92OR;g__OPB92OR;
1441	0	2	0	0	0	0	0	0	0	2	k__Bacteria;p__Chlorobi;c__BSV19;o__BSV19CL;f__BSV19CL;g__BSV19CL;
1399	0	0	0	0	0	3	0	0	1	0	k__Bacteria;p__Fibrobacteres;c__Fibrobacteres (class);o__Fibrobacterales;f__Fibrobacteraceae;g__Fibrobacter;
1206	1	0	2	0	0	0	0	1	0	0	k__Bacteria;p__Bacteroidetes;c__Bacteroidia;o__Bacteroidales;f__BacteroidalesOR;g__BacteroidalesOR;
1319	0	1	0	0	0	1	1	0	0	1	k__Bacteria;p__Cyanobacteria;c__4C0d-2;o__4C0d-2CL;f__4C0d-2CL;g__4C0d-2CL;
1222	0	0	0	0	1	0	0	3	0	0	k__Bacteria;
1353	0	0	0	0	0	0	0	1	0	3	k__Archaea;p__DHVE3;c__DHVE3PH;o__DHVE3PH;f__DHVE3PH;g__DHVE3PH;
1219	0	0	0	3	0	0	0	1	0	0	k__Bacteria;p__Bacteroidetes;c__Flavobacteria;o__Flavobacteriales;f__Flavobacteriaceae;g__Gillisia;
1453	0	1	1	1	0	0	0	1	0	0	k__Bacteria;p__Planctomycetes;c__Phycisphaerae;o__PhycisphaeraeCL;f__PhycisphaeraeCL;g__PhycisphaeraeCL;
1341	0	0	2	0	0	0	0	2	0	0	k__Bacteria;p__Bacteroidetes;c__Bacteroidia;o__Bacteroidales;f__BacteroidalesOR;g__BacteroidalesOR;
1384	0	2	0	0	1	0	0	1	0	0	k__Bacteria;p__Proteobacteria;c__Deltaproteobacteria;o__MIZ46;f__MIZ46OR;g__MIZ46OR;
1385	0	0	0	0	0	0	1	2	0	1	k__Bacteria;p__Chloroflexi;c__Anaerolineae;o__A4b;f__A4bOR;g__A4bOR;
1403	0	1	0	0	1	0	0	0	0	2	k__Bacteria;p__Firmicutes;c__Clostridia;o__Clostridiales;f__Catabacteriaceae;g__CatabacteriaceaeFA;
1211	0	0	0	0	0	1	0	0	0	3	k__Bacteria;p__Firmicutes;c__Clostridia;o__Clostridiales;f__Ruminococcaceae;g__Acetivibrio;
1376	0	0	0	1	0	0	0	1	1	1	k__Bacteria;p__WS3;c__PRR-12;o__PBS-III-9;f__PBS-III-9OR;g__PBS-III-9OR;
1432	0	0	0	0	0	0	0	2	1	1	k__Archaea;p__Euryarchaeota;c__Methanobacteria;o__Methanobacteriales;
1235	0	0	1	0	0	0	0	0	0	3	k__Archaea;p__Euryarchaeota;c__Thermoplasmata;o__E2;f__WCHD3-02;g__WCHD3-02FA;
1343	0	1	0	0	1	0	0	1	1	0	k__Bacteria;
1213	0	0	1	2	0	0	0	1	0	0	k__Bacteria;p__Chloroflexi;c__Anaerolineae;o__Anaerolineales;f__Anaerolinaceae;g__Anaerolinea;
1300	2	0	1	0	0	0	0	1	0	0	k__Bacteria;p__Acidobacteria;c__Sva0725;o__Sva0725;f__Sva0725OR;g__Sva0725OR;
1199	1	1	1	0	0	0	1	0	0	0	k__Bacteria;p__Proteobacteria;c__Deltaproteobacteria;o__Syntrophobacterales;f__Syntrophaceae;g__Desulfomonile;
1248	0	0	0	2	0	0	1	1	0	0	k__Bacteria;p__Proteobacteria;c__Deltaproteobacteria;o__Syntrophobacterales;f__Syntrophaceae;g__Desulfomonile;
1366	1	0	0	0	0	1	0	1	0	1	k__Bacteria;p__Proteobacteria;c__Alphaproteobacteria;o__Rhizobiales;f__Rhizobiaceae;g__Kaistia;
1255	0	0	0	1	0	0	0	1	0	2	k__Bacteria;p__Planctomycetes;c__vadinHA49;o__vadinHA49CL;f__vadinHA49CL;g__vadinHA49CL;
1348	0	0	0	1	0	1	1	0	0	1	k__Bacteria;p__Firmicutes;c__Clostridia;o__Clostridiales;f__Syntrophomonadaceae;g__Syntrophomonas;
1187	0	0	2	0	0	0	0	1	0	1	k__Bacteria;p__Proteobacteria;c__Deltaproteobacteria;o__Desulfobacterales;f__DesulfobacteralesOR;g__DesulfobacteralesOR;
1334	0	0	2	1	0	0	0	1	0	0	k__Bacteria;
1251	1	0	0	0	1	0	0	0	0	2	k__Bacteria;p__Chloroflexi;c__Anaerolineae;o__Anaerolineales;f__Anaerolinaceae;g__Levilinea;
1192	1	0	0	1	0	0	0	2	0	0	k__Bacteria;p__Firmicutes;c__Clostridia;o__Clostridiales;f__Lachnospiraceae;g__Coprococcus;
1262	0	1	2	0	0	0	0	0	0	1	k__Bacteria;p__Planctomycetes;c__Phycisphaerae;o__PhycisphaeraeCL;f__PhycisphaeraeCL;g__PhycisphaeraeCL;
1204	0	0	0	0	2	0	0	0	1	1	k__Bacteria;p__Elusimicrobia;c__Endomicrobia;o__EndomicrobiaCL;f__EndomicrobiaCL;g__EndomicrobiaCL;
1276	0	0	1	3	0	0	0	0	0	0	k__Bacteria;p__Verrucomicrobia;c__VerrucomicrobiaPH;o__VerrucomicrobiaPH;f__VerrucomicrobiaPH;g__VerrucomicrobiaPH;
1455	0	0	0	0	0	1	1	1	0	1	k__Bacteria;p__Fibrobacteres;c__Fibrobacteres (class);o__Fibrobacterales;f__Fibrobacteraceae;g__Fibrobacter;
1405	0	0	0	0	1	0	1	1	0	1	k__Bacteria;p__Chloroflexi;c__Dehalococcoidetes;o__Dehalococcoidales;f__Dehalococcoidaceae;g__DehalococcoidaceaeFA;
1351	0	0	1	0	0	0	0	2	0	1	k__Bacteria;p__Bacteroidetes;c__Bacteroidia;o__Bacteroidales;f__Porphyromonadaceae;g__PorphyromonadaceaeFA;
1648	0	0	0	0	0	0	0	3	0	0	k__Bacteria;p__Verrucomicrobia;c__Opitutae;o__OpitutaeCL;f__OpitutaeCL;g__OpitutaeCL;
1488	0	1	0	0	0	0	1	1	0	0	k__Bacteria;p__Actinobacteria;c__Actinobacteria (class);o__Coriobacteriales;f__CoriobacterialesOR;g__CoriobacterialesOR;
1785	0	0	0	0	0	0	0	0	0	3	k__Bacteria;p__OP11;c__OP11-4;o__RCP1-27;f__RCP1-27OR;g__RCP1-27OR;
1630	0	1	0	0	0	0	0	1	0	1	k__Bacteria;p__Actinobacteria;c__Actinobacteria (class);o__Solirubrobacterales;f__Solirubrobacteraceae;g__SolirubrobacteraceaeFA;
1597	0	0	0	0	0	1	0	0	2	0	k__Bacteria;p__Bacteroidetes;c__Sphingobacteria;o__Sphingobacteriales;f__Cyclobacteriaceae;g__Algoriphagus;
1638	0	0	2	1	0	0	0	0	0	0	k__Bacteria;p__LD1;c__LD1PH;o__LD1PH;f__LD1PH;g__LD1PH;
1969	0	0	2	0	0	1	0	0	0	0	k__Bacteria;p__Firmicutes;c__Clostridia;o__Clostridiales;f__Lachnospiraceae;g__LachnospiraceaeFA;
1810	0	0	3	0	0	0	0	0	0	0	k__Archaea;
1615	0	0	0	0	2	0	0	0	1	0	k__Bacteria;p__Proteobacteria;c__Gammaproteobacteria;
1732	0	0	0	0	1	0	0	1	0	1	k__Bacteria;p__Armatimonadetes;c__CH21;o__CH21CL;f__CH21CL;g__CH21CL;
1546	0	0	0	0	2	0	0	0	0	1	k__Bacteria;p__Proteobacteria;c__Alphaproteobacteria;o__Rhodospirillales;f__Rhodospirillaceae;g__RhodospirillaceaeFA;
1924	2	0	0	0	0	0	0	1	0	0	k__Bacteria;p__Gemmatimonadetes;c__Gemmatimonadetes (class);o__Gemmatimonadales;f__GemmatimonadalesOR;g__GemmatimonadalesOR;
1660	1	0	0	0	0	2	0	0	0	0	k__Bacteria;p__Proteobacteria;c__Deltaproteobacteria;o__Syntrophobacterales;f__Syntrophaceae;g__Desulfomonile;
1703	0	2	0	0	1	0	0	0	0	0	k__Bacteria;p__Bacteroidetes;c__Sphingobacteria;o__Sphingobacteriales;f__SphingobacterialesOR;g__SphingobacterialesOR;
1816	1	0	1	0	0	0	0	1	0	0	k__Bacteria;p__OP3;c__koll11;o__GIF10;f__kpj58rc;g__kpj58rcFA;
1954	1	0	0	0	0	0	0	2	0	0	k__Bacteria;p__Proteobacteria;c__Deltaproteobacteria;o__Syntrophobacterales;f__Syntrophobacteraceae;g__SyntrophobacteraceaeFA;
1903	0	1	0	1	0	0	0	1	0	0	k__Bacteria;p__Planctomycetes;c__Planctomycea;o__Pirellulales;f__PirellulalesOR;g__PirellulalesOR;
1778	0	0	0	0	0	0	1	1	1	0	k__Bacteria;p__Proteobacteria;c__Alphaproteobacteria;o__Rhizobiales;f__RhizobialesOR;g__RhizobialesOR;
1667	0	0	1	0	0	0	0	0	0	2	k__Bacteria;p__WS3;c__PRR-12;o__Sediment-1;f__Sediment-1OR;g__Sediment-1OR;
1859	0	3	0	0	0	0	0	0	0	0	k__Bacteria;p__Spirochaetes;c__Leptospirae;o__Leptospirales;f__Leptospiraceae;g__SJA-88;
1760	0	0	0	0	0	0	1	1	0	1	k__Bacteria;p__Firmicutes;c__Clostridia;o__Clostridiales;f__Veillonellaceae;g__Thermosinus;
1887	0	0	0	0	0	0	1	0	0	2	k__Bacteria;p__Proteobacteria;c__Deltaproteobacteria;
1555	2	0	0	0	0	0	0	1	0	0	k__Bacteria;p__Firmicutes;c__Clostridia;o__Clostridiales;f__Peptococcaceae;g__Desulfosporosinus;
1585	0	0	0	0	1	0	0	2	0	0	k__Bacteria;p__Verrucomicrobia;c__Verrucomicrobiae;o__Verrucomicrobiales;f__VerrucomicrobialesOR;g__VerrucomicrobialesOR;
1877	0	0	0	0	0	1	1	1	0	0	k__Bacteria;p__Proteobacteria;c__Alphaproteobacteria;o__Rhizobiales;f__Hyphomicrobiaceae;g__Hyphomicrobium;
1741	1	0	0	0	0	0	0	2	0	0	k__Archaea;p__Euryarchaeota;c__Thermoplasmata;o__E2;f__WCHD3-02;g__WCHD3-02FA;
1767	0	0	1	0	0	0	0	2	0	0	k__Bacteria;p__Planctomycetes;c__Phycisphaerae;o__PhycisphaeraeCL;f__PhycisphaeraeCL;g__PhycisphaeraeCL;
1653	0	0	0	0	0	0	1	1	0	1	k__Bacteria;p__Acidobacteria;c__AcidobacteriaPH;o__AcidobacteriaPH;f__AcidobacteriaPH;g__AcidobacteriaPH;
1688	0	1	0	1	0	0	0	0	0	1	k__Bacteria;p__Firmicutes;c__Bacilli;o__Bacillales;f__Bacillaceae;
1871	0	0	0	0	0	0	0	1	0	2	k__Bacteria;
1832	0	0	2	0	1	0	0	0	0	0	k__Bacteria;p__Chloroflexi;c__Anaerolineae;o__Anaerolineales;f__Anaerolinaceae;g__Anaerolinea;
1560	0	0	0	0	2	0	0	1	0	0	k__Bacteria;p__Gemmatimonadetes;c__Gemmatimonadetes (class);o__Gemmatimonadales;f__GemmatimonadalesOR;g__GemmatimonadalesOR;
1554	0	0	0	0	0	0	0	0	0	3	k__Bacteria;p__Proteobacteria;c__Alphaproteobacteria;
1762	0	0	2	0	0	0	0	1	0	0	k__Bacteria;p__Acidobacteria;c__MVS-40;o__MVS-40CL;f__MVS-40CL;g__MVS-40CL;
1844	0	0	0	0	0	0	1	0	0	2	k__Bacteria;p__Firmicutes;c__Clostridia;o__OPB54;f__OPB54OR;g__OPB54OR;
1723	1	0	0	0	0	0	0	2	0	0	k__Bacteria;p__OP3;c__koll11;o__GIF10;f__GIF10OR;g__GIF10OR;
1935	0	0	1	1	0	0	0	1	0	0	k__Archaea;p__Euryarchaeota;c__Methanobacteria;o__Methanobacteriales;f__MethanobacterialesOR;g__MethanobacterialesOR;
1471	0	0	0	0	0	0	0	2	0	1	k__Archaea;p__Euryarchaeota;c__Methanobacteria;o__Methanobacteriales;f__MethanobacterialesOR;g__MethanobacterialesOR;
1814	0	0	0	0	0	2	0	0	1	0	k__Bacteria;p__Chloroflexi;c__Anaerolineae;o__Caldilineales;f__Caldilineaceae;g__Caldilinea;
1517	0	0	0	0	0	0	0	0	3	0	k__Bacteria;p__Lentisphaerae;c__Lentisphaerae (class);o__Victivallales;f__Victivallaceae;g__VictivallaceaeFA;
1975	0	0	0	0	0	0	2	1	0	0	k__Bacteria;p__Actinobacteria;c__Actinobacteria (class);o__Actinomycetales;
1973	0	1	0	0	0	0	0	1	0	1	k__Archaea;p__Crenarchaeota;c__C2;o__pGrfC26;f__pGrfC26OR;g__pGrfC26OR;
1752	0	0	0	0	1	0	0	2	0	0	k__Bacteria;p__Proteobacteria;
1576	0	1	0	0	1	0	1	0	0	0	k__Bacteria;p__Proteobacteria;c__Deltaproteobacteria;o__MIZ46;f__MIZ46OR;g__MIZ46OR;
1758	0	0	0	0	0	0	0	3	0	0	k__Bacteria;p__Proteobacteria;c__Gammaproteobacteria;o__Methylococcales;f__Crenotrichaceae;g__Crenothrix;
1622	0	0	1	0	0	0	0	2	0	0	k__Archaea;p__Euryarchaeota;c__Thermoplasmata;o__E2;f__E2OR;g__E2OR;
1822	0	0	0	0	0	0	0	2	1	0	k__Bacteria;p__Bacteroidetes;c__Sphingobacteria;o__Sphingobacteriales;f__SphingobacterialesOR;g__SphingobacterialesOR;
1708	0	0	0	0	3	0	0	0	0	0	k__Bacteria;p__TM6;c__SBRH58;o__SBRH58CL;f__SBRH58CL;g__SBRH58CL;
1911	0	0	2	0	0	0	0	1	0	0	k__Bacteria;p__Firmicutes;c__Clostridia;o__OPB54;f__OPB54OR;g__OPB54OR;
1591	1	1	0	0	0	0	0	1	0	0	k__Bacteria;p__Chloroflexi;
1677	0	0	1	0	0	0	0	2	0	0	k__Bacteria;p__Planctomycetes;c__Phycisphaerae;o__PhycisphaeraeCL;f__PhycisphaeraeCL;g__PhycisphaeraeCL;
1539	0	0	0	0	1	0	0	1	0	1	k__Bacteria;p__Spirochaetes;c__Spirochaetes (class);o__Spirochaetales;f__Spirochaetaceae;g__Treponema;
1541	0	0	0	2	0	0	0	1	0	0	k__Bacteria;p__Verrucomicrobia;c__Spartobacteria;o__Spartobacteriales;f__Spartobacteriaceae;g__Chthoniobacter;
1893	1	0	0	0	0	0	0	0	0	2	k__Bacteria;p__Firmicutes;c__Clostridia;o__Clostridiales;f__Clostridiales Family XIII. Incertae Sedis;
1499	0	0	0	0	0	0	1	1	0	1	k__Bacteria;p__SC3;c__SC3PH;o__SC3PH;f__SC3PH;g__SC3PH;
1469	0	0	1	0	0	0	0	1	1	0	k__Bacteria;p__Spirochaetes;c__Spirochaetes (class);o__Spirochaetales;f__Spirochaetaceae;g__za29;
1977	0	0	0	0	0	0	0	0	1	2	k__Bacteria;p__OP3;c__koll11;o__GIF10;f__kpj58rc;g__kpj58rcFA;
1754	0	0	0	0	0	2	0	0	1	0	k__Bacteria;p__Proteobacteria;c__Deltaproteobacteria;o__Myxococcales;f__MyxococcalesOR;g__MyxococcalesOR;
1825	0	0	0	0	2	0	0	1	0	0	k__Bacteria;p__Proteobacteria;c__Deltaproteobacteria;o__Syntrophobacterales;f__SyntrophobacteralesOR;g__SyntrophobacteralesOR;
1669	1	1	0	0	0	0	0	1	0	0	k__Bacteria;p__Chloroflexi;c__Anaerolineae;o__envOPS12;f__envOPS12OR;g__envOPS12OR;
1627	0	0	0	1	1	0	0	0	0	1	k__Archaea;p__ArchaeaKI;c__ArchaeaKI;o__ArchaeaKI;f__ArchaeaKI;g__ArchaeaKI;
1952	0	0	1	1	0	0	0	1	0	0	k__Bacteria;p__Planctomycetes;c__Phycisphaerae;o__PhycisphaeraeCL;f__PhycisphaeraeCL;g__PhycisphaeraeCL;
1927	0	0	1	0	0	1	0	0	1	0	k__Bacteria;p__Bacteroidetes;c__Sphingobacteria;o__Sphingobacteriales;f__Flammeovirgaceae;g__FlammeovirgaceaeFA;
1614	0	0	0	1	0	0	0	2	0	0	k__Bacteria;
1743	0	0	1	0	1	0	0	0	0	1	k__Bacteria;p__Planctomycetes;c__Phycisphaerae;o__PhycisphaeraeCL;f__PhycisphaeraeCL;g__PhycisphaeraeCL;
1959	0	0	0	1	0	0	0	2	0	0	k__Bacteria;p__Firmicutes;c__Clostridia;o__OPB54;f__OPB54OR;g__OPB54OR;
1549	2	0	0	0	0	0	0	1	0	0	k__Bacteria;p__Acidobacteria;c__Solibacteres;o__Solibacterales;f__Solibacteraceae;g__Candidatus Solibacter;
1525	0	1	0	0	1	0	0	1	0	0	k__Bacteria;p__Bacteroidetes;c__Bacteroidia;o__Bacteroidales;f__BacteroidalesOR;g__BacteroidalesOR;
1874	0	0	1	0	1	1	0	0	0	0	k__Bacteria;p__Spirochaetes;c__Leptospirae;o__Leptospirales;f__Leptospiraceae;g__SJA-88;
1803	0	1	0	1	0	0	1	0	0	0	k__Bacteria;p__Lentisphaerae;c__LentisphaeraePH;o__LentisphaeraePH;f__LentisphaeraePH;g__LentisphaeraePH;
1855	0	0	0	0	0	0	2	1	0	0	k__Bacteria;p__Proteobacteria;c__Gammaproteobacteria;o__Oceanospirillales;f__Oleiphilaceae;g__OleiphilaceaeFA;
1567	0	0	1	0	0	1	0	1	0	0	k__Bacteria;p__Proteobacteria;c__Gammaproteobacteria;o__Methylococcales;f__MethylococcalesOR;g__MethylococcalesOR;
1776	1	0	0	2	0	0	0	0	0	0	k__Bacteria;p__Actinobacteria;c__Actinobacteria (class);o__Actinomycetales;f__Intrasporangiaceae;g__IntrasporangiaceaeFA;
1601	0	0	0	0	0	2	0	0	0	1	k__Bacteria;p__TM6;c__SBRH58;o__SBRH58CL;f__SBRH58CL;g__SBRH58CL;
1656	0	0	0	0	1	0	1	0	0	1	k__Bacteria;p__Spirochaetes;c__Spirochaetes (class);o__Spirochaetales;f__Spirochaetaceae;g__SpirochaetaceaeFA;
1664	0	0	0	0	0	0	1	2	0	0	k__Bacteria;p__Planctomycetes;c__Planctomycea;o__Gemmatales;f__Gemmataceae;g__Gemmata;
1684	0	0	0	0	0	0	0	1	2	0	k__Bacteria;p__Firmicutes;c__Clostridia;o__Clostridiales;f__Clostridiaceae;g__Clostridium;
1944	0	0	0	0	0	1	0	0	2	0	k__Bacteria;p__WPS-2;c__WPS-2PH;o__WPS-2PH;f__WPS-2PH;g__WPS-2PH;
1599	0	0	0	0	1	0	0	2	0	0	k__Bacteria;p__Chloroflexi;c__Anaerolineae;o__WCHB1-50;f__WCHB1-50OR;g__WCHB1-50OR;
1662	0	0	0	0	1	0	0	0	0	2	k__Bacteria;p__Firmicutes;c__Clostridia;o__Clostridiales;
1587	0	2	0	0	0	0	0	1	0	0	k__Bacteria;p__Chlorobi;c__Ignavibacteria;o__Ignavibacteriales;f__Ignavibacteriaceae;g__IgnavibacteriaceaeFA;
1921	0	1	0	0	2	0	0	0	0	0	k__Bacteria;p__Proteobacteria;c__Betaproteobacteria;o__Gallionellales;f__Gallionellaceae;g__GallionellaceaeFA;
1793	0	0	1	0	2	0	0	0	0	0	k__Archaea;p__Euryarchaeota;c__Methanobacteria;o__Methanobacteriales;
1701	0	1	0	0	0	0	1	1	0	0	k__Bacteria;p__Firmicutes;c__Clostridia;o__Thermoanaerobacterales;f__Thermodesulfobiaceae;g__ThermodesulfobiaceaeFA;
1937	0	0	1	0	0	0	0	2	0	0	k__Bacteria;p__Gemmatimonadetes;c__Gemmatimonadetes (class);o__Gemmatimonadetes (class)CL;f__Gemmatimonadetes (class)CL;g__Gemmatimonadetes (class)CL;
1885	0	0	2	1	0	0	0	0	0	0	k__Bacteria;p__Acidobacteria;c__Acidobacteria (class);o__Acidobacteriales;f__AcidobacterialesOR;g__AcidobacterialesOR;
1817	0	0	1	0	0	0	0	2	0	0	k__Bacteria;p__WS3;c__PRR-12;o__Sediment-1;f__PRR-10;g__PRR-10FA;
1511	1	0	0	1	0	0	0	1	0	0	k__Bacteria;
1857	1	0	0	0	1	0	0	1	0	0	k__Bacteria;p__Firmicutes;c__Clostridia;o__Clostridiales;f__ClostridialesOR;g__ClostridialesOR;
1605	0	1	0	0	0	1	1	0	0	0	k__Bacteria;p__Proteobacteria;c__Deltaproteobacteria;o__MIZ46;f__MIZ46OR;g__MIZ46OR;
1907	0	0	1	0	0	0	0	1	0	1	k__Bacteria;p__BRC1;c__BRC1PH;o__BRC1PH;f__BRC1PH;g__BRC1PH;
1945	1	0	0	1	0	0	0	0	1	0	k__Bacteria;p__Planctomycetes;c__C6;o__C6CL;f__C6CL;g__C6CL;
1946	1	1	0	0	0	0	1	0	0	0	k__Bacteria;p__Planctomycetes;c__Planctomycea;o__Pirellulales;f__Pirellulaceae;g__A17;
1501	0	0	0	0	2	0	0	0	0	1	k__Bacteria;p__Planctomycetes;c__C6;o__C6CL;f__C6CL;g__C6CL;
1574	0	0	0	3	0	0	0	0	0	0	k__Bacteria;p__Actinobacteria;c__Actinobacteria (class);o__Actinomycetales;f__Pseudonocardiaceae;
1579	0	0	3	0	0	0	0	0	0	0	k__Bacteria;p__Chloroflexi;c__ChloroflexiPH;o__ChloroflexiPH;f__ChloroflexiPH;g__ChloroflexiPH;
1508	0	0	0	0	1	1	0	1	0	0	k__Bacteria;p__Bacteroidetes;c__Bacteroidia;o__Bacteroidales;f__BacteroidalesOR;g__BacteroidalesOR;
1771	0	1	0	0	0	0	1	1	0	0	k__Bacteria;p__OP3;c__BD4-9;o__BD4-9CL;f__BD4-9CL;g__BD4-9CL;
1724	0	0	3	0	0	0	0	0	0	0	k__Bacteria;p__Chloroflexi;c__Anaerolineae;o__AnaerolineaeCL;f__AnaerolineaeCL;g__AnaerolineaeCL;
1520	0	0	0	0	0	1	0	0	2	0	k__Bacteria;p__Proteobacteria;c__Alphaproteobacteria;o__Sphingomonadales;f__SphingomonadalesOR;g__SphingomonadalesOR;
1765	0	2	0	0	0	0	0	0	0	1	k__Bacteria;p__Firmicutes;c__Clostridia;o__Clostridiales;f__Clostridiaceae;
1843	0	0	0	0	1	1	0	0	0	1	k__Bacteria;p__OP8;c__OP8_1;o__SHA-124;f__SHA-124OR;g__SHA-124OR;
1465	0	0	0	0	0	0	0	0	1	2	k__Bacteria;
1913	2	0	0	0	0	0	0	1	0	0	k__Bacteria;p__Nitrospirae;c__Nitrospira (class);o__Nitrospirales;f__Thermodesulfovibrionaceae;g__LCP-6;
1562	0	0	0	0	0	1	1	1	0	0	k__Bacteria;p__Planctomycetes;c__Planctomycea;o__Pirellulales;f__PirellulalesOR;g__PirellulalesOR;
1879	0	0	0	0	1	0	0	1	0	1	k__Bacteria;p__Bacteroidetes;c__Bacteroidia;o__Bacteroidales;f__BacteroidalesOR;g__BacteroidalesOR;
1824	0	0	0	0	0	0	0	1	0	2	k__Bacteria;
1486	0	0	1	0	1	0	0	0	0	1	k__Bacteria;p__Acidobacteria;
1869	0	0	0	1	0	0	0	0	2	0	k__Bacteria;p__Firmicutes;c__Clostridia;o__Clostridiales;f__ClostridialesOR;g__ClostridialesOR;
1920	1	1	1	0	0	0	0	0	0	0	k__Bacteria;p__Chlamydiae;c__Chlamydiae (class);o__Chlamydiales;f__ChlamydialesOR;g__ChlamydialesOR;
1831	0	0	0	0	0	0	0	1	0	2	k__Bacteria;p__Proteobacteria;c__Epsilonproteobacteria;o__Nautiliales;f__NautilialesOR;g__NautilialesOR;
1950	0	0	0	0	3	0	0	0	0	0	k__Bacteria;
1698	0	0	0	0	0	0	0	2	1	0	k__Bacteria;p__Bacteroidetes;c__Sphingobacteria;o__Sphingobacteriales;
1890	0	0	0	1	0	0	0	2	0	0	k__Bacteria;p__Planctomycetes;c__Kueneniae;o__Kueneniales;f__Kueneniaceae;g__Candidatus Anammoxoglobus;
1543	0	0	0	0	0	0	3	0	0	0	k__Bacteria;p__Cyanobacteria;c__4C0d-2;o__SM1D11;f__SM1D11OR;g__SM1D11OR;
1625	0	0	0	0	0	1	0	1	0	1	k__Bacteria;p__Proteobacteria;c__Alphaproteobacteria;o__Rhizobiales;f__RhizobialesOR;g__RhizobialesOR;
1836	0	0	0	0	0	0	0	0	0	3	k__Bacteria;p__Spirochaetes;c__Spirochaetes (class);o__Spirochaetales;f__Spirochaetaceae;g__Treponema;
1841	0	0	0	0	0	1	1	0	1	0	k__Bacteria;p__Planctomycetes;c__Planctomycea;o__Pirellulales;f__PirellulalesOR;g__PirellulalesOR;
1550	0	0	1	1	0	0	0	1	0	0	k__Bacteria;p__Proteobacteria;
1882	0	0	0	1	0	0	1	1	0	0	k__Bacteria;p__WS3;c__PRR-12;o__PBS-III-9;f__PBS-III-9OR;g__PBS-III-9OR;
1476	0	0	0	0	0	0	2	1	0	0	k__Bacteria;p__Chloroflexi;c__ChloroflexiPH;o__ChloroflexiPH;f__ChloroflexiPH;g__ChloroflexiPH;
1584	0	0	0	0	0	2	0	0	1	0	k__Bacteria;p__Firmicutes;c__Bacilli;o__Lactobacillales;f__Carnobacteriaceae;g__Trichococcus;
1675	0	0	0	1	1	0	0	0	0	1	k__Bacteria;p__Verrucomicrobia;c__Verrucomicrobiae;o__Verrucomicrobiales;f__Verrucomicrobia subdivision 3;g__Verrucomicrobia subdivision 3FA;
1577	0	0	0	0	1	0	0	0	0	2	k__Bacteria;p__Proteobacteria;c__Deltaproteobacteria;o__Syntrophobacterales;f__Syntrophaceae;g__Desulfomonile;
1572	0	0	1	1	0	0	0	1	0	0	k__Bacteria;p__Planctomycetes;c__Planctomycea;o__Planctomycetales;f__Planctomycetaceae;g__Planctomyces;
1764	0	0	0	0	0	0	0	1	0	2	k__Bacteria;p__Proteobacteria;c__Alphaproteobacteria;o__Rhizobiales;f__Hyphomicrobiaceae;g__Hyphomicrobium;
1725	1	0	1	0	0	0	0	1	0	0	k__Bacteria;p__Nitrospirae;c__Nitrospira (class);o__Nitrospirales;f__FW;g__4-29;
1718	0	0	0	0	0	3	0	0	0	0	k__Bacteria;p__Proteobacteria;c__Alphaproteobacteria;o__Rhizobiales;f__Methylocystaceae;g__MethylocystaceaeFA;
1670	0	1	0	0	0	2	0	0	0	0	k__Bacteria;p__Planctomycetes;c__Planctomycea;o__Pirellulales;f__Pirellulaceae;g__Pirellula;
1612	0	0	0	0	1	0	0	1	0	1	k__Bacteria;p__Acidobacteria;c__Solibacteres;o__Solibacterales;f__Solibacteraceae;g__Candidatus Solibacter;
1537	0	1	0	0	0	0	0	1	0	1	k__Bacteria;p__Verrucomicrobia;c__Verrucomicrobiae;o__Verrucomicrobiales;f__Verrucomicrobiaceae;g__Luteolibacter;
1748	0	0	0	0	1	0	1	0	0	1	k__Archaea;p__Euryarchaeota;c__Methanomicrobia;o__Methanomicrobiales;f__MethanomicrobialesOR;g__MethanomicrobialesOR;
1984	0	0	0	0	0	0	0	0	0	3	k__Archaea;p__HydGC-84-221A;c__HydGC-84-221APH;o__HydGC-84-221APH;f__HydGC-84-221APH;g__HydGC-84-221APH;
1900	0	0	0	0	0	1	0	1	0	1	k__Bacteria;p__Proteobacteria;c__Alphaproteobacteria;o__Rhizobiales;f__Hyphomicrobiaceae;g__Devosia;
1671	1	0	0	0	0	0	0	1	0	1	k__Bacteria;p__Proteobacteria;c__Deltaproteobacteria;o__Syntrophobacterales;f__Desulfobacteraceae;g__DesulfobacteraceaeFA;
1467	3	0	0	0	0	0	0	0	0	0	k__Bacteria;p__Proteobacteria;c__Gammaproteobacteria;
1563	0	1	0	1	0	0	0	0	1	0	k__Bacteria;p__Firmicutes;c__Clostridia;o__Clostridiales;f__Ruminococcaceae;g__RuminococcaceaeFA;
1462	1	0	0	1	0	0	0	1	0	0	k__Bacteria;p__Chloroflexi;c__Anaerolineae;o__AnaerolineaeCL;f__AnaerolineaeCL;g__AnaerolineaeCL;
1800	0	0	0	0	1	0	1	0	0	1	k__Bacteria;p__OP11;c__OP11-4;o__KNA6-NB14;f__KNA6-NB14OR;g__KNA6-NB14OR;
1717	0	0	0	1	1	0	0	0	0	1	k__Bacteria;p__Proteobacteria;c__Deltaproteobacteria;o__Syntrophobacterales;f__Syntrophobacteraceae;g__SyntrophobacteraceaeFA;
1848	0	0	0	0	2	0	0	0	0	1	k__Bacteria;p__AC1;c__LC-1;o__LC-1CL;f__LC-1CL;g__LC-1CL;
1957	0	1	0	0	0	1	0	0	0	1	k__Bacteria;p__Firmicutes;c__Clostridia;o__Clostridiales;f__Ruminococcaceae;g__RuminococcaceaeFA;
1867	0	0	0	0	0	0	0	2	0	1	k__Bacteria;p__Planctomycetes;c__Phycisphaerae;o__PhycisphaeraeCL;f__PhycisphaeraeCL;g__PhycisphaeraeCL;
1623	0	0	0	0	1	0	0	0	2	0	k__Bacteria;p__Proteobacteria;c__Deltaproteobacteria;o__NB1-j;f__MND4;g__MND4FA;
1694	0	0	1	0	1	0	0	1	0	0	k__Bacteria;p__Proteobacteria;c__Deltaproteobacteria;o__Myxococcales;f__Cystobacteraceae;g__CystobacteraceaeFA;
1898	0	0	0	0	0	1	0	2	0	0	k__Bacteria;p__Chloroflexi;c__Anaerolineae;o__A31;f__S47;g__S47FA;
1787	1	1	0	0	0	0	0	1	0	0	k__Bacteria;p__Firmicutes;c__Clostridia;o__Clostridiales;f__D2;g__D2FA;
1751	0	0	0	0	0	0	0	1	1	1	k__Bacteria;p__Planctomycetes;c__Phycisphaerae;o__PhycisphaeraeCL;f__PhycisphaeraeCL;g__PhycisphaeraeCL;
1650	0	0	0	0	1	1	0	1	0	0	k__Bacteria;p__Planctomycetes;c__Planctomycea;o__Pirellulales;f__PirellulalesOR;g__PirellulalesOR;
1967	0	1	0	1	0	0	0	1	0	0	k__Bacteria;p__Actinobacteria;c__Actinobacteria (class);o__Actinobacteria (class)CL;f__Actinobacteria (class)CL;g__Actinobacteria (class)CL;
1865	2	0	0	0	0	0	0	1	0	0	k__Archaea;p__Crenarchaeota;c__C2;o__C2CL;f__C2CL;g__C2CL;
1783	0	0	0	0	0	0	1	0	0	2	k__Archaea;p__Euryarchaeota;c__Methanobacteria;o__Methanobacteriales;f__pMC1;g__pMC1FA;
1928	0	0	0	0	0	0	1	2	0	0	k__Bacteria;p__Chloroflexi;c__Anaerolineae;o__Anaerolineales;f__Anaerolinaceae;g__AnaerolinaceaeFA;
1756	0	1	0	0	0	0	0	0	0	2	k__Bacteria;p__GN04;c__5bav_B12;o__5bav_B12CL;f__5bav_B12CL;g__5bav_B12CL;
1636	0	0	0	0	1	1	0	0	0	1	k__Bacteria;p__OP11;c__OP11-4;o__J-1;f__J-1OR;g__J-1OR;
1947	2	0	0	0	0	0	0	0	1	0	k__Bacteria;p__Chlamydiae;c__Chlamydiae (class);o__Chlamydiales;f__Parachlamydiaceae;g__ParachlamydiaceaeFA;
1504	0	1	1	0	0	0	0	0	0	1	k__Bacteria;p__Bacteroidetes;c__Bacteroidia;o__Bacteroidales;f__BacteroidalesOR;g__BacteroidalesOR;
1775	0	0	0	0	1	0	0	0	0	2	k__Bacteria;p__OP3;c__koll11;o__GIF10;f__GIF10OR;g__GIF10OR;
1526	0	1	1	0	0	0	0	0	0	1	k__Bacteria;p__OP11;c__WCHB1-64;o__K2-4-19;f__K2-4-19OR;g__K2-4-19OR;
1730	0	0	0	0	0	0	0	3	0	0	k__Bacteria;p__Chloroflexi;c__Anaerolineae;
1851	0	0	0	0	0	2	0	0	0	1	k__Bacteria;p__Firmicutes;c__Clostridia;o__Clostridiales;f__Lachnospiraceae;g__LachnospiraceaeFA;
1655	0	0	0	0	2	0	0	1	0	0	k__Bacteria;p__Proteobacteria;c__Gammaproteobacteria;o__GammaproteobacteriaCL;f__GammaproteobacteriaCL;g__GammaproteobacteriaCL;
1791	0	2	0	0	0	0	0	0	0	1	k__Bacteria;p__Planctomycetes;c__Planctomycea;o__Pirellulales;f__Pirellulaceae;g__PirellulaceaeFA;
1649	0	0	2	0	0	0	0	1	0	0	k__Bacteria;p__Bacteroidetes;c__Bacteroidia;o__Bacteroidales;
1798	1	0	0	0	0	0	1	0	0	1	k__Bacteria;p__Firmicutes;c__Bacilli;o__Bacillales;f__Bacillaceae;g__Bacillus;
1474	0	0	1	0	1	0	0	1	0	0	k__Bacteria;p__OP3;c__BD4-9;o__BD4-9CL;f__BD4-9CL;g__BD4-9CL;
1632	3	0	0	0	0	0	0	0	0	0	k__Bacteria;p__Proteobacteria;c__Gammaproteobacteria;o__Enterobacteriales;f__Enterobacteriaceae;g__Trabulsiella;
1687	0	0	1	0	0	0	0	2	0	0	k__Bacteria;p__Chloroflexi;c__Anaerolineae;o__H39;f__H39OR;g__H39OR;
1833	0	0	0	0	0	0	0	1	1	1	k__Bacteria;p__Gemmatimonadetes;c__Gemmatimonadetes (class);o__Gemmatimonadales;f__Gemmatimonadaceae;g__Gemmatimonas;
1564	0	0	0	1	0	0	0	2	0	0	k__Bacteria;p__Actinobacteria;c__Actinobacteria (class);
1545	0	0	2	0	0	0	0	0	0	1	k__Bacteria;p__Proteobacteria;c__Deltaproteobacteria;o__Syntrophobacterales;f__Desulfobacteraceae;g__DesulfobacteraceaeFA;
1838	0	0	0	0	0	0	0	0	2	1	k__Bacteria;p__Proteobacteria;c__Alphaproteobacteria;o__Rhizobiales;f__Bradyrhizobiaceae;g__Afipia;
1773	0	0	0	0	2	0	0	0	1	0	k__Bacteria;
1657	0	0	0	1	1	1	0	0	0	0	k__Bacteria;p__Planctomycetes;c__Planctomycea;o__Planctomycetales;f__Planctomycetaceae;g__Planctomyces;
1753	0	0	1	0	0	0	0	0	0	2	k__Bacteria;p__GN04;c__MSB-5A5;o__MSB-5A5CL;f__MSB-5A5CL;g__MSB-5A5CL;
1847	0	0	0	0	0	0	0	0	3	0	k__Bacteria;p__Verrucomicrobia;c__Verrucomicrobiae;o__Verrucomicrobiales;f__VerrucomicrobialesOR;g__VerrucomicrobialesOR;
1797	0	0	0	0	0	1	0	2	0	0	k__Bacteria;p__Chlorobi;c__OPB56;o__OPB56CL;f__OPB56CL;g__OPB56CL;
1914	0	0	0	0	2	1	0	0	0	0	k__Bacteria;p__Armatimonadetes;
1705	1	0	0	0	0	0	1	0	0	1	k__Archaea;p__Euryarchaeota;c__Methanomicrobia;o__Methanocellales;f__Methanocellaceae;g__Methanocella;
1938	0	2	0	0	0	0	0	1	0	0	k__Bacteria;p__Proteobacteria;c__Gammaproteobacteria;o__Legionellales;f__Coxiellaceae;g__CoxiellaceaeFA;
1919	0	0	1	0	0	0	1	1	0	0	k__Bacteria;p__Acidobacteria;c__AcidobacteriaPH;o__AcidobacteriaPH;f__AcidobacteriaPH;g__AcidobacteriaPH;
1586	1	0	0	0	0	0	1	0	0	1	k__Bacteria;p__Proteobacteria;c__Deltaproteobacteria;o__Syntrophobacterales;f__Syntrophobacteraceae;g__SyntrophobacteraceaeFA;
1922	1	0	0	0	0	0	0	1	0	1	k__Bacteria;p__Proteobacteria;c__Deltaproteobacteria;
1813	1	0	0	0	1	0	0	1	0	0	k__Bacteria;p__WS3;c__PRR-12;o__Sediment-1;f__Sediment-1OR;g__Sediment-1OR;
1493	0	0	0	1	1	0	0	1	0	0	k__Bacteria;p__Planctomycetes;c__Phycisphaerae;o__PhycisphaeraeCL;f__PhycisphaeraeCL;g__PhycisphaeraeCL;
1551	0	0	1	1	0	0	0	1	0	0	k__Archaea;p__ArchaeaKI;c__ArchaeaKI;o__ArchaeaKI;f__ArchaeaKI;g__ArchaeaKI;
1668	2	0	0	0	0	0	0	0	1	0	k__Bacteria;p__Proteobacteria;c__Alphaproteobacteria;o__Rhizobiales;f__Hyphomicrobiaceae;g__Blastochloris;
1613	0	1	0	0	0	0	1	0	0	1	k__Bacteria;p__Cyanobacteria;c__S15B-MN24;o__S15B-MN24CL;f__S15B-MN24CL;g__S15B-MN24CL;
1710	0	0	1	0	1	0	0	1	0	0	k__Archaea;p__ArchaeaKI;c__ArchaeaKI;o__ArchaeaKI;f__ArchaeaKI;g__ArchaeaKI;
1905	0	0	2	1	0	0	0	0	0	0	k__Bacteria;p__Proteobacteria;c__Deltaproteobacteria;
1575	0	0	0	0	1	0	1	1	0	0	k__Bacteria;p__Acidobacteria;c__Acidobacteria (class);o__Acidobacteriales;f__AcidobacterialesOR;g__AcidobacterialesOR;
1812	1	0	0	0	0	1	0	0	0	1	k__Bacteria;p__Actinobacteria;c__Actinobacteria (class);o__Acidimicrobiales;f__EB1017;g__EB1017FA;
1941	0	0	0	0	1	1	0	0	0	1	k__Bacteria;p__OP11;c__OP11-4;o__KNA6-NB14;f__KNA6-NB14OR;g__KNA6-NB14OR;
1769	0	0	0	0	1	0	0	1	0	1	k__Bacteria;p__OP11;c__OP11-3;o__OP11-3CL;f__OP11-3CL;g__OP11-3CL;
1875	0	1	0	0	1	0	0	0	1	0	k__Bacteria;p__TM6;c__SBRH58;o__SBRH58CL;f__SBRH58CL;g__SBRH58CL;
1673	0	2	0	0	0	0	0	1	0	0	k__Bacteria;p__OP11;c__OP11-3;o__OP11-3CL;f__OP11-3CL;g__OP11-3CL;
1873	0	0	0	0	1	0	0	2	0	0	k__Bacteria;p__Acidobacteria;c__Solibacteres;o__Solibacterales;f__Solibacteraceae;g__Candidatus Solibacter;
1489	0	0	0	1	0	0	0	2	0	0	k__Bacteria;p__Proteobacteria;c__Deltaproteobacteria;o__Syntrophobacterales;
1889	0	0	1	0	0	1	0	1	0	0	k__Bacteria;p__Firmicutes;c__Clostridia;o__Clostridiales;f__Symbiobacteriaceae;g__SymbiobacteriaceaeFA;
1805	0	0	0	0	0	0	0	2	0	1	k__Bacteria;p__Acidobacteria;c__Holophagae;o__Holophagales;f__Holophagaceae;g__HolophagaceaeFA;
1727	0	1	0	0	0	0	0	2	0	0	k__Bacteria;p__Chlamydiae;c__Chlamydiae (class);o__Chlamydiales;
1477	0	0	0	0	0	0	0	2	0	1	k__Bacteria;p__Proteobacteria;c__Alphaproteobacteria;o__Rhodospirillales;f__Rhodospirillaceae;g__RhodospirillaceaeFA;
1651	1	0	0	1	0	0	0	1	0	0	k__Bacteria;p__Chloroflexi;c__Anaerolineae;
1569	0	0	1	0	1	0	0	0	1	0	k__Archaea;p__ArchaeaKI;c__ArchaeaKI;o__ArchaeaKI;f__ArchaeaKI;g__ArchaeaKI;
1736	0	0	3	0	0	0	0	0	0	0	k__Bacteria;p__Firmicutes;c__Clostridia;o__Clostridiales;f__Catabacteriaceae;g__CatabacteriaceaeFA;
1640	0	0	0	0	0	0	0	0	0	3	k__Bacteria;p__Chloroflexi;c__Chloroflexi (class);o__Chloroflexales;f__Chlorothrixaceae;g__ChlorothrixaceaeFA;
1524	0	2	0	0	0	0	0	1	0	0	k__Bacteria;p__Spirochaetes;c__WWE1;o__PBS-18;f__SHA-116;g__SHA-116FA;
1895	0	2	0	0	0	0	1	0	0	0	k__Bacteria;p__Proteobacteria;c__Deltaproteobacteria;o__Desulfobacterales;f__DesulfobacteralesOR;g__DesulfobacteralesOR;
1880	0	1	0	1	0	0	0	1	0	0	k__Bacteria;p__Proteobacteria;c__Alphaproteobacteria;o__Rhodospirillales;f__Rhodospirillaceae;g__RhodospirillaceaeFA;
1971	0	0	0	0	2	0	0	0	1	0	k__Bacteria;p__Elusimicrobia;c__Elusimicrobia (class);o__MVP-88;f__MVP-88OR;g__MVP-88OR;
1949	0	0	1	0	0	0	0	2	0	0	k__Archaea;p__ArchaeaKI;c__ArchaeaKI;o__ArchaeaKI;f__ArchaeaKI;g__ArchaeaKI;
1853	1	0	1	1	0	0	0	0	0	0	k__Bacteria;p__Chloroflexi;c__Anaerolineae;o__AnaerolineaeCL;f__AnaerolineaeCL;g__AnaerolineaeCL;
1514	1	1	0	0	1	0	0	0	0	0	k__Bacteria;p__Spirochaetes;c__Spirochaetes (class);o__Spirochaetales;f__Spirochaetaceae;g__TM3;
1647	0	0	1	1	0	0	0	1	0	0	k__Bacteria;p__Lentisphaerae;c__Lentisphaerae (class);o__Victivallales;f__VictivallalesOR;g__VictivallalesOR;
1896	1	0	1	0	0	0	0	1	0	0	k__Bacteria;p__Proteobacteria;c__Deltaproteobacteria;o__Syntrophobacterales;f__Desulfobacteraceae;g__DesulfobacteraceaeFA;
1686	1	1	0	1	0	0	0	0	0	0	k__Bacteria;p__Firmicutes;c__Clostridia;o__Clostridiales;f__ClostridialesOR;g__ClostridialesOR;
1588	0	0	0	0	1	0	0	0	0	2	k__Bacteria;p__Bacteroidetes;c__Sphingobacteria;o__Sphingobacteriales;f__SphingobacterialesOR;g__SphingobacterialesOR;
1674	0	1	0	0	1	1	0	0	0	0	k__Bacteria;p__Bacteroidetes;c__Bacteroidia;o__Bacteroidales;
1659	0	0	0	0	0	0	0	1	0	2	k__Bacteria;p__Chlorobi;c__Chlorobia;o__Chlorobiales;f__Chlorobiaceae;g__Chlorobaculum;
1795	0	0	1	1	0	0	0	1	0	0	k__Bacteria;p__Firmicutes;c__Clostridia;o__Clostridiales;f__ClostridialesOR;g__ClostridialesOR;
1768	0	0	0	0	0	0	1	1	0	1	k__Bacteria;p__Chlorobi;c__OPB56;o__OPB56CL;f__OPB56CL;g__OPB56CL;
1689	1	0	0	0	1	0	0	1	0	0	k__Bacteria;p__Verrucomicrobia;
1861	0	0	0	0	0	0	0	0	0	3	k__Bacteria;p__OP11;c__OP11-4;o__KNA6-NB14;f__KNA6-NB14OR;g__KNA6-NB14OR;
1654	0	0	0	0	0	0	0	3	0	0	k__Bacteria;p__Proteobacteria;c__Deltaproteobacteria;o__Myxococcales;f__Cystobacteraceae;
1870	0	0	0	0	0	0	0	3	0	0	k__Bacteria;p__Proteobacteria;c__Betaproteobacteria;o__BetaproteobacteriaCL;f__BetaproteobacteriaCL;g__BetaproteobacteriaCL;
1506	0	0	0	1	1	0	0	0	0	1	k__Bacteria;p__Armatimonadetes;c__Armatimonadia;o__Armatimonadales;
1472	0	1	0	0	0	0	0	0	0	2	k__Bacteria;p__Chloroflexi;c__Thermomicrobia;o__ThermomicrobiaCL;f__ThermomicrobiaCL;g__ThermomicrobiaCL;
1792	0	0	0	0	0	0	2	1	0	0	k__Archaea;p__ArchaeaKI;c__ArchaeaKI;o__ArchaeaKI;f__ArchaeaKI;g__ArchaeaKI;
1772	0	0	0	0	1	0	0	0	1	1	k__Bacteria;p__Chlorobi;c__BSV19;o__BSV19CL;f__BSV19CL;g__BSV19CL;
1518	0	0	0	0	0	0	2	0	0	1	k__Bacteria;p__Planctomycetes;c__Phycisphaerae;o__Phycisphaerales;f__PhycisphaeralesOR;g__PhycisphaeralesOR;
1876	0	0	0	0	0	0	1	0	0	2	k__Bacteria;p__GN04;c__MSB-5A5;o__MSB-5A5CL;f__MSB-5A5CL;g__MSB-5A5CL;
1759	0	1	0	0	0	1	0	0	0	1	k__Bacteria;p__Chlamydiae;c__Chlamydiae (class);o__Chlamydiales;f__Parachlamydiaceae;g__ParachlamydiaceaeFA;
1974	0	0	0	0	1	0	0	2	0	0	k__Bacteria;p__Gemmatimonadetes;c__Gemmatimonadetes (class);o__Gemmatimonadales;f__Gemmatimonadaceae;g__Gemmatimonas;
1934	0	0	0	0	0	0	0	1	1	1	k__Bacteria;p__OP3;c__koll11;o__GIF10;f__GIF10OR;g__GIF10OR;
1916	0	0	1	0	0	1	0	1	0	0	k__Bacteria;p__Nitrospirae;c__Nitrospira (class);o__Nitrospirales;f__Nitrospiraceae;g__Nitrospira;
1722	0	1	0	0	0	0	1	1	0	0	k__Bacteria;p__Proteobacteria;c__Deltaproteobacteria;o__Myxococcales;f__MyxococcalesOR;g__MyxococcalesOR;
1528	1	0	0	0	1	0	0	0	0	1	k__Bacteria;p__Bacteroidetes;c__Bacteroidia;o__Bacteroidales;f__Porphyromonadaceae;g__PorphyromonadaceaeFA;
1692	0	0	0	0	2	0	0	0	1	0	k__Bacteria;p__Proteobacteria;c__Deltaproteobacteria;o__NB1-j;f__NB1-jOR;g__NB1-jOR;
1845	0	0	0	0	0	0	1	0	0	2	k__Bacteria;p__Proteobacteria;c__Betaproteobacteria;o__Burkholderiales;f__Comamonadaceae;g__Giesbergeria;
1678	0	0	1	0	0	0	0	1	1	0	k__Bacteria;p__BRC1;
1821	1	0	0	0	0	0	0	2	0	0	k__Bacteria;p__Proteobacteria;c__Epsilonproteobacteria;o__Nautiliales;f__NautilialesOR;g__NautilialesOR;
1972	2	0	0	0	0	0	0	1	0	0	k__Archaea;p__ArchaeaKI;c__ArchaeaKI;o__ArchaeaKI;f__ArchaeaKI;g__ArchaeaKI;
1842	0	0	1	0	0	0	0	1	0	1	k__Bacteria;p__Chloroflexi;c__Anaerolineae;o__Anaerolineales;f__Anaerolinaceae;
1466	0	0	0	0	0	0	0	1	0	2	k__Bacteria;p__Chloroflexi;c__ChloroflexiPH;o__ChloroflexiPH;f__ChloroflexiPH;g__ChloroflexiPH;
1645	0	0	1	1	0	0	0	1	0	0	k__Bacteria;p__Proteobacteria;c__Deltaproteobacteria;
1460	0	0	0	1	0	2	0	0	0	0	k__Bacteria;p__Planctomycetes;c__Planctomycea;o__Pirellulales;f__Pirellulaceae;g__Pirellula;
1755	0	0	0	0	0	3	0	0	0	0	k__Bacteria;p__Proteobacteria;c__Deltaproteobacteria;o__Myxococcales;f__Polyangiaceae;g__PolyangiaceaeFA;
1854	1	0	0	0	0	0	0	2	0	0	k__Bacteria;p__Verrucomicrobia;c__Verrucomicrobiae;o__Verrucomicrobiales;f__Verrucomicrobia subdivision 3;g__Verrucomicrobia subdivision 3FA;
1607	0	0	0	0	1	0	0	0	0	2	k__Bacteria;p__BRC1;c__BRC1PH;o__BRC1PH;f__BRC1PH;g__BRC1PH;
1536	0	0	2	0	0	0	1	0	0	0	k__Bacteria;p__Proteobacteria;c__Deltaproteobacteria;o__DeltaproteobacteriaCL;f__DeltaproteobacteriaCL;g__DeltaproteobacteriaCL;
1639	0	1	0	0	0	0	0	0	1	1	k__Bacteria;p__Proteobacteria;c__Alphaproteobacteria;o__Rhodospirillales;f__Acetobacteraceae;g__Gluconacetobacter;
1894	0	0	0	0	2	0	1	0	0	0	k__Bacteria;p__Gemmatimonadetes;c__Gemmatimonadetes (class);o__Gemmatimonadales;f__Gemmatimonadaceae;g__GemmatimonadaceaeFA;
1618	0	0	0	0	0	0	0	3	0	0	k__Bacteria;p__WS6;
1628	1	0	0	0	0	0	0	1	0	1	k__Bacteria;p__Planctomycetes;c__Phycisphaerae;o__PhycisphaeraeCL;f__PhycisphaeraeCL;g__PhycisphaeraeCL;
1963	0	0	0	0	0	3	0	0	0	0	k__Bacteria;p__Chlamydiae;c__Chlamydiae (class);o__Chlamydiales;f__Parachlamydiaceae;g__ParachlamydiaceaeFA;
1734	0	1	0	1	0	0	0	0	0	1	k__Bacteria;p__Armatimonadetes;c__5B-18;o__5B-18CL;f__5B-18CL;g__5B-18CL;
1733	0	0	2	0	0	0	0	1	0	0	k__Bacteria;p__Planctomycetes;c__Planctomycea;o__Pirellulales;f__Pirellulaceae;g__PirellulaceaeFA;
1779	0	0	0	1	0	0	0	1	0	1	k__Bacteria;p__Chlamydiae;c__Chlamydiae (class);o__Chlamydiales;f__Parachlamydiaceae;g__Parachlamydia;
1568	0	0	0	0	0	0	0	1	1	1	k__Bacteria;p__Acidobacteria;c__AcidobacteriaPH;o__AcidobacteriaPH;f__AcidobacteriaPH;g__AcidobacteriaPH;
1807	1	0	0	2	0	0	0	0	0	0	k__Bacteria;p__Chloroflexi;c__Anaerolineae;o__GN14;f__GN14OR;g__GN14OR;
1699	0	0	3	0	0	0	0	0	0	0	k__Bacteria;p__Planctomycetes;c__Phycisphaerae;o__PhycisphaeraeCL;f__PhycisphaeraeCL;g__PhycisphaeraeCL;
1931	0	1	0	0	1	0	0	1	0	0	k__Bacteria;p__Proteobacteria;c__Deltaproteobacteria;o__Myxococcales;f__Haliangiaceae;g__HaliangiaceaeFA;
1811	0	0	0	0	2	0	1	0	0	0	k__Bacteria;p__Elusimicrobia;c__Elusimicrobia (class);o__Elusimicrobiales;f__ElusimicrobialesOR;g__ElusimicrobialesOR;
1968	0	1	0	0	1	0	0	0	0	1	k__Bacteria;p__Bacteroidetes;c__Sphingobacteria;o__Sphingobacteriales;f__Sphingobacteriaceae;g__SphingobacteriaceaeFA;
1700	1	0	1	0	0	0	0	0	0	1	k__Bacteria;p__NC10;c__12-24;o__JH-WHS47;f__JH-WHS47OR;g__JH-WHS47OR;
1961	0	0	0	3	0	0	0	0	0	0	k__Bacteria;
1621	0	3	0	0	0	0	0	0	0	0	k__Bacteria;p__TM6;c__SJA-4;o__SJA-4CL;f__SJA-4CL;g__SJA-4CL;
1866	0	0	0	0	0	0	0	1	1	1	k__Bacteria;p__Armatimonadetes;c__Armatimonadia;o__Armatimonadales;f__WD294;g__WD294FA;
1858	0	0	1	0	0	0	0	2	0	0	k__Bacteria;p__Proteobacteria;c__Deltaproteobacteria;o__Syntrophobacterales;f__Desulfobacteraceae;g__DesulfobacteraceaeFA;
1581	0	0	0	0	0	0	0	1	1	1	k__Bacteria;p__OP11;c__OP11-1;o__OPB92;f__OPB92OR;g__OPB92OR;
1507	0	0	0	0	0	0	1	1	1	0	k__Bacteria;p__Bacteroidetes;c__Sphingobacteria;o__Sphingobacteriales;
1604	1	0	0	0	0	0	1	1	0	0	k__Bacteria;p__Proteobacteria;c__Alphaproteobacteria;o__Rhodobacterales;f__Hyphomonadaceae;g__HyphomonadaceaeFA;
1556	0	0	0	0	0	2	0	0	1	0	k__Bacteria;p__Acidobacteria;c__Acidobacteria (class);o__Acidobacteriales;f__AcidobacterialesOR;g__AcidobacterialesOR;
1500	0	0	1	0	0	0	0	0	0	2	k__Bacteria;p__Chlamydiae;c__Chlamydiae (class);o__Chlamydiales;f__Chlamydiaceae;g__ChlamydiaceaeFA;
1766	0	0	0	1	0	1	0	1	0	0	k__Bacteria;p__Planctomycetes;c__Planctomycea;o__Planctomycetales;f__Planctomycetaceae;g__Planctomyces;
1746	0	0	0	0	0	0	0	2	0	1	k__Bacteria;p__Bacteroidetes;c__Bacteroidia;o__Bacteroidales;f__Marinilabiaceae;g__MarinilabiaceaeFA;
1980	0	0	0	0	0	0	0	2	0	1	k__Bacteria;p__Bacteroidetes;c__Bacteroidia;o__Bacteroidales;f__BacteroidalesOR;g__BacteroidalesOR;
1676	0	1	0	2	0	0	0	0	0	0	k__Bacteria;p__Proteobacteria;c__Alphaproteobacteria;o__Rhizobiales;f__RhizobialesOR;g__RhizobialesOR;
1868	1	0	0	0	0	0	0	2	0	0	k__Bacteria;p__Planctomycetes;c__Planctomycea;o__Pirellulales;f__PirellulalesOR;g__PirellulalesOR;
1763	0	1	0	0	0	0	1	0	0	1	k__Bacteria;p__OP11;c__OP11-4;o__KNA6-NB14;f__KNA6-NB14OR;g__KNA6-NB14OR;
1910	0	0	0	0	0	0	0	1	0	2	k__Bacteria;p__Chlamydiae;c__Chlamydiae (class);o__Chlamydiales;
1470	0	0	0	1	0	0	0	1	1	0	k__Archaea;p__Crenarchaeota;c__Thermoprotei;o__ThermoproteiCL;f__ThermoproteiCL;g__ThermoproteiCL;
1790	0	0	0	0	0	1	0	1	0	1	k__Bacteria;p__TM6;c__SJA-4;o__SJA-4CL;f__SJA-4CL;g__SJA-4CL;
1878	0	0	1	1	0	0	0	1	0	0	k__Bacteria;p__Proteobacteria;c__Deltaproteobacteria;o__Syntrophobacterales;f__Syntrophobacteraceae;g__SyntrophobacteraceaeFA;
1594	0	1	0	0	0	0	0	1	1	0	k__Bacteria;p__Proteobacteria;c__Alphaproteobacteria;o__Rhizobiales;f__Hyphomicrobiaceae;g__Devosia;
1533	0	1	0	0	0	0	0	0	0	2	k__Bacteria;
1548	0	0	0	0	0	0	1	1	0	1	k__Bacteria;p__Verrucomicrobia;c__Verrucomicrobiae;o__Verrucomicrobiales;f__VerrucomicrobialesOR;g__VerrucomicrobialesOR;
1840	0	0	0	0	0	0	1	1	0	1	k__Bacteria;p__Proteobacteria;c__Deltaproteobacteria;o__NKB15;f__NKB15OR;g__NKB15OR;
1540	0	0	0	0	2	0	0	0	0	1	k__Bacteria;p__Proteobacteria;c__Deltaproteobacteria;o__Myxococcales;f__MyxococcalesOR;g__MyxococcalesOR;
1661	0	0	3	0	0	0	0	0	0	0	k__Bacteria;
1606	0	0	0	1	0	0	0	0	0	2	k__Bacteria;
1592	0	0	0	1	0	0	0	0	0	2	k__Bacteria;p__Proteobacteria;c__Deltaproteobacteria;o__Syntrophobacterales;f__Syntrophobacteraceae;g__SyntrophobacteraceaeFA;
1496	0	1	0	0	0	0	0	1	0	1	k__Bacteria;p__Firmicutes;c__Clostridia;o__Clostridiales;f__Ruminococcaceae;g__Acetivibrio;
1933	0	0	0	0	1	0	0	2	0	0	k__Bacteria;p__Planctomycetes;c__Phycisphaerae;o__PhycisphaeraeCL;f__PhycisphaeraeCL;g__PhycisphaeraeCL;
1757	0	0	1	0	0	0	0	2	0	0	k__Bacteria;p__Elusimicrobia;c__Elusimicrobia (class);o__MVP-88;f__MVP-88OR;g__MVP-88OR;
1682	1	0	0	0	0	0	0	2	0	0	k__Bacteria;p__OP11;c__OP11-3;o__OP11-3CL;f__OP11-3CL;g__OP11-3CL;
1697	0	0	1	0	0	0	0	2	0	0	k__Bacteria;p__Nitrospirae;c__Nitrospira (class);o__Nitrospirales;f__FW;g__GOUTA7;
1598	0	0	0	0	0	0	1	1	0	1	k__Archaea;p__ArchaeaKI;c__ArchaeaKI;o__ArchaeaKI;f__ArchaeaKI;g__ArchaeaKI;
1770	0	0	1	0	0	0	0	2	0	0	k__Bacteria;p__Chloroflexi;c__Anaerolineae;o__A4b;f__A4bOR;g__A4bOR;
1856	0	0	0	0	0	1	0	0	0	2	k__Bacteria;p__GN04;c__MSB-5A5;o__MSB-5A5CL;f__MSB-5A5CL;g__MSB-5A5CL;
1491	0	0	0	3	0	0	0	0	0	0	k__Bacteria;p__Proteobacteria;c__Deltaproteobacteria;o__Desulfobacterales;f__Desulfobulbaceae;g__DesulfobulbaceaeFA;
1804	0	1	1	0	0	0	0	1	0	0	k__Bacteria;p__Chloroflexi;c__Dehalococcoidetes;o__NT-B4;f__NT-B4OR;g__NT-B4OR;
1519	0	0	0	0	0	0	0	3	0	0	k__Bacteria;p__Proteobacteria;c__Gammaproteobacteria;o__Chromatiales;f__ChromatialesOR;g__ChromatialesOR;
1716	0	0	0	0	1	0	0	1	0	1	k__Archaea;p__ArchaeaKI;c__ArchaeaKI;o__ArchaeaKI;f__ArchaeaKI;g__ArchaeaKI;
1683	0	0	1	0	0	0	0	1	0	1	k__Bacteria;p__Planctomycetes;c__Phycisphaerae;o__PhycisphaeraeCL;f__PhycisphaeraeCL;g__PhycisphaeraeCL;
1611	0	0	1	0	0	0	0	1	1	0	k__Bacteria;p__ABY1_OD1;c__ABY1_OD1PH;o__ABY1_OD1PH;f__ABY1_OD1PH;g__ABY1_OD1PH;
1835	0	1	0	0	0	0	0	0	0	2	k__Bacteria;p__WPS-2;c__WPS-2PH;o__WPS-2PH;f__WPS-2PH;g__WPS-2PH;
1815	1	0	1	1	0	0	0	0	0	0	k__Bacteria;p__Nitrospirae;c__Nitrospira (class);o__Nitrospirales;f__FW;g__GOUTA7;
1707	0	0	0	0	0	0	1	2	0	0	k__Bacteria;p__Firmicutes;c__Clostridia;o__Clostridiales;f__ClostridialesOR;g__ClostridialesOR;
1892	0	0	0	0	0	0	0	2	0	1	k__Bacteria;p__TM6;c__SJA-4;o__SJA-4CL;f__SJA-4CL;g__SJA-4CL;
1777	0	0	0	0	0	0	0	2	0	1	k__Bacteria;p__Proteobacteria;c__Deltaproteobacteria;o__Syntrophobacterales;f__Syntrophaceae;g__Desulfomonile;
1965	0	0	0	0	0	0	1	2	0	0	k__Bacteria;p__Chloroflexi;c__Anaerolineae;o__Anaerolineales;f__Anaerolinaceae;g__Anaerolinea;
1740	1	0	0	0	1	0	0	0	0	1	k__Bacteria;p__Proteobacteria;c__Deltaproteobacteria;o__Syntrophobacterales;f__Syntrophaceae;g__Syntrophus;
1850	0	0	0	0	0	0	1	0	0	2	k__Bacteria;p__Proteobacteria;c__Gammaproteobacteria;o__Legionellales;f__Coxiellaceae;g__CoxiellaceaeFA;
1964	0	1	0	0	0	0	0	0	1	1	k__Bacteria;p__Proteobacteria;c__Deltaproteobacteria;o__Myxococcales;f__MyxococcalesOR;g__MyxococcalesOR;
1619	0	0	0	0	0	0	0	2	0	1	k__Bacteria;p__Spirochaetes;c__Spirochaetes (class);o__Spirochaetales;f__Spirochaetaceae;g__SA-8;
1490	1	0	1	1	0	0	0	0	0	0	k__Archaea;p__Euryarchaeota;c__Thermoplasmata;o__E2;
1693	0	0	0	0	0	1	0	1	1	0	k__Bacteria;p__Bacteroidetes;c__Bacteroidia;o__Bacteroidales;f__Porphyromonadaceae;g__Candidatus Azobacteroides;
1806	0	0	0	1	0	0	0	2	0	0	k__Bacteria;p__AC1;c__SHA-114;o__SHA-114CL;f__SHA-114CL;g__SHA-114CL;
1738	0	0	0	0	0	0	0	1	0	2	k__Bacteria;p__TM6;c__SJA-4;o__SJA-4CL;f__SJA-4CL;g__SJA-4CL;
1786	0	0	0	0	0	0	0	1	0	2	k__Bacteria;p__Chlorobi;c__BSV19;o__BSV19CL;f__BSV19CL;g__BSV19CL;
1523	0	0	0	0	2	0	0	1	0	0	k__Bacteria;p__Chloroflexi;c__Anaerolineae;o__Anaerolineales;f__Anaerolinaceae;g__Anaerolinea;
1939	1	0	1	0	0	0	0	1	0	0	k__Bacteria;p__Tenericutes;c__Mollicutes;o__Acholeplasmatales;f__Acholeplasmataceae;g__AcholeplasmataceaeFA;
1979	0	0	0	1	0	0	1	1	0	0	k__Bacteria;p__Proteobacteria;c__Alphaproteobacteria;o__Rhizobiales;f__Hyphomicrobiaceae;g__Hyphomicrobium;
1899	0	0	0	0	1	0	0	1	0	1	k__Bacteria;p__Firmicutes;c__Clostridia;o__Clostridiales;f__ClostridialesOR;g__ClostridialesOR;
1737	0	0	0	0	0	3	0	0	0	0	k__Bacteria;p__Chloroflexi;c__SOGA31;o__SOGA31CL;f__SOGA31CL;g__SOGA31CL;
1948	0	0	0	0	0	1	0	0	0	2	k__Bacteria;p__Firmicutes;c__Clostridia;o__Clostridiales;f__Veillonellaceae;g__Desulfosporomusa;
1962	0	0	2	0	0	0	0	0	0	1	k__Bacteria;p__Planctomycetes;
1958	0	0	0	0	0	3	0	0	0	0	k__Bacteria;p__Bacteroidetes;c__Bacteroidia;o__Bacteroidales;f__BacteroidalesOR;g__BacteroidalesOR;
1609	0	0	0	0	1	0	0	0	2	0	k__Bacteria;p__Chlamydiae;c__Chlamydiae (class);o__Chlamydiales;f__ChlamydialesOR;g__ChlamydialesOR;
1970	0	0	1	0	0	0	0	2	0	0	k__Bacteria;p__Verrucomicrobia;c__Verrucomicrobiae;o__Verrucomicrobiales;f__VerrucomicrobialesOR;g__VerrucomicrobialesOR;
1864	0	0	0	0	0	0	0	0	0	3	k__Archaea;p__DHVE3;c__DHVE3PH;o__DHVE3PH;f__DHVE3PH;g__DHVE3PH;
1603	0	0	0	0	3	0	0	0	0	0	k__Bacteria;p__Planctomycetes;c__agg27;o__OM190;f__OM190OR;g__OM190OR;
1881	0	0	0	0	1	0	0	0	0	2	k__Bacteria;
1503	0	0	3	0	0	0	0	0	0	0	k__Bacteria;p__SC3;c__SC3PH;o__SC3PH;f__SC3PH;g__SC3PH;
1936	0	0	0	0	0	0	1	2	0	0	k__Bacteria;p__Proteobacteria;c__Deltaproteobacteria;o__Syntrophobacterales;f__Syntrophobacteraceae;g__SyntrophobacteraceaeFA;
1658	0	0	0	0	0	2	0	0	1	0	k__Bacteria;p__Bacteroidetes;c__Bacteroidia;o__Bacteroidales;f__Marinilabiaceae;g__MarinilabiaceaeFA;
1643	0	0	0	0	1	0	0	1	0	1	k__Archaea;p__Euryarchaeota;
1565	0	2	0	0	0	0	1	0	0	0	k__Archaea;p__ArchaeaKI;c__ArchaeaKI;o__ArchaeaKI;f__ArchaeaKI;g__ArchaeaKI;
1558	0	0	0	1	0	0	1	1	0	0	k__Bacteria;p__Chloroflexi;c__Dehalococcoidetes;o__Dehalococcoidales;f__Dehalococcoidaceae;g__DehalococcoidaceaeFA;
1796	0	0	1	0	0	0	1	0	0	1	k__Bacteria;p__Proteobacteria;c__Deltaproteobacteria;o__Bdellovibrionales;f__Bdellovibrionaceae;g__BdellovibrionaceaeFA;
1635	0	0	0	1	0	0	1	1	0	0	k__Bacteria;p__Proteobacteria;c__Gammaproteobacteria;o__Legionellales;
1513	1	1	0	0	0	0	0	1	0	0	k__Bacteria;p__WS6;c__SC72;o__A-2AF;f__A-2AFOR;g__A-2AFOR;
1502	0	1	0	0	0	0	1	1	0	0	k__Bacteria;p__Proteobacteria;c__Deltaproteobacteria;o__Syntrophobacterales;f__Syntrophobacteraceae;g__SyntrophobacteraceaeFA;
1872	0	0	0	0	0	0	0	2	1	0	k__Bacteria;p__Bacteroidetes;c__Bacteroidia;o__Bacteroidales;f__Marinilabiaceae;g__MarinilabiaceaeFA;
1633	0	0	0	2	0	0	0	1	0	0	k__Bacteria;p__Firmicutes;c__Clostridia;o__Clostridiales;f__Catabacteriaceae;g__CatabacteriaceaeFA;
1942	0	0	0	0	0	0	1	0	0	2	k__Bacteria;p__OP8;c__OP8_2;o__OP8_2CL;f__OP8_2CL;g__OP8_2CL;
1484	0	0	0	1	0	0	2	0	0	0	k__Bacteria;p__Proteobacteria;c__Alphaproteobacteria;o__Sphingomonadales;f__Sphingomonadaceae;g__Blastomonas;
1706	0	0	0	2	0	0	1	0	0	0	k__Bacteria;p__Chlamydiae;c__Chlamydiae (class);o__Chlamydiales;f__Parachlamydiaceae;g__ParachlamydiaceaeFA;
1788	0	0	0	0	2	0	1	0	0	0	k__Bacteria;
1602	0	0	0	0	0	0	0	3	0	0	k__Bacteria;p__Acidobacteria;c__Sva0725;o__Sva0725;f__Sva0725OR;g__Sva0725OR;
1923	0	0	0	0	0	0	0	0	3	0	k__Bacteria;p__Planctomycetes;c__Planctomycea;o__Pirellulales;f__PirellulalesOR;g__PirellulalesOR;
1912	1	0	0	0	0	1	0	0	1	0	k__Bacteria;p__Planctomycetes;c__Phycisphaerae;o__PhycisphaeraeCL;f__PhycisphaeraeCL;g__PhycisphaeraeCL;
1680	0	0	0	0	0	3	0	0	0	0	k__Bacteria;p__Acidobacteria;c__Solibacteres;o__Solibacterales;f__Solibacteraceae;g__Candidatus Solibacter;
1826	0	1	0	0	0	0	0	2	0	0	k__Bacteria;p__TM6;c__SJA-4;o__SJA-4CL;f__SJA-4CL;g__SJA-4CL;
1747	0	0	0	0	0	1	0	0	0	2	k__Bacteria;p__Spirochaetes;c__Spirochaetes (class);o__Spirochaetales;f__Spirochaetaceae;g__Treponema;
1742	0	0	0	1	0	0	0	2	0	0	k__Bacteria;p__Chloroflexi;c__Anaerolineae;o__AnaerolineaeCL;f__AnaerolineaeCL;g__AnaerolineaeCL;
1624	0	0	1	0	0	0	0	0	0	2	k__Bacteria;p__Planctomycetes;c__Kueneniae;o__KueneniaeCL;f__KueneniaeCL;g__KueneniaeCL;
1695	0	0	0	1	0	0	1	1	0	0	k__Bacteria;p__Proteobacteria;c__Alphaproteobacteria;o__Rhizobiales;f__Phyllobacteriaceae;g__PhyllobacteriaceaeFA;
1552	0	1	0	1	0	0	0	1	0	0	k__Bacteria;p__Proteobacteria;c__Gammaproteobacteria;o__Alteromonadales;f__Alteromonadaceae;g__Simidua;
1534	0	0	0	0	0	0	0	0	3	0	k__Bacteria;p__Proteobacteria;c__Gammaproteobacteria;o__Oceanospirillales;f__OM60;g__OM60FA;
1940	3	0	0	0	0	0	0	0	0	0	k__Bacteria;p__Actinobacteria;c__Actinobacteria (class);o__Actinomycetales;f__Streptosporangiaceae;g__Acrocarpospora;
1915	0	2	0	0	0	0	0	0	0	1	k__Bacteria;p__OP11;c__OP11-4;o__RCP1-27;f__RCP1-27OR;g__RCP1-27OR;
1641	0	2	0	0	0	0	0	0	0	1	k__Bacteria;p__Proteobacteria;c__Gammaproteobacteria;o__Legionellales;f__Legionellaceae;g__Legionella;
1726	0	0	0	1	0	0	0	1	0	1	k__Bacteria;
1464	0	0	0	0	0	2	0	1	0	0	k__Bacteria;p__Planctomycetes;c__Planctomycea;o__Pirellulales;f__Pirellulaceae;g__Pirellula;
1494	0	0	0	0	0	0	0	1	0	2	k__Bacteria;p__Proteobacteria;c__Deltaproteobacteria;o__Myxococcales;f__Polyangiaceae;g__PolyangiaceaeFA;
1714	2	0	0	0	0	0	0	0	0	1	k__Bacteria;p__TM6;c__SBRH58;o__SBRH58CL;f__SBRH58CL;g__SBRH58CL;
1837	0	0	0	0	1	0	0	0	1	1	k__Bacteria;p__Planctomycetes;c__vadinHA49;o__vadinHA49CL;f__vadinHA49CL;g__vadinHA49CL;
1906	0	0	0	3	0	0	0	0	0	0	k__Bacteria;p__Planctomycetes;c__Phycisphaerae;o__PhycisphaeraeCL;f__PhycisphaeraeCL;g__PhycisphaeraeCL;
1672	0	0	0	0	0	0	0	1	1	1	k__Bacteria;p__Proteobacteria;c__Gammaproteobacteria;
1891	0	0	2	0	1	0	0	0	0	0	k__Bacteria;p__Chlorobi;c__OPB56;o__OPB56CL;f__OPB56CL;g__OPB56CL;
1497	0	1	0	0	0	0	0	1	0	1	k__Bacteria;p__Firmicutes;c__Clostridia;o__Clostridiales;f__Clostridiaceae;g__Clostridium;
1478	0	0	0	1	0	0	0	0	0	2	k__Bacteria;p__Spirochaetes;c__Spirochaetes (class);o__Spirochaetales;f__Spirochaetaceae;g__Spirochaeta;
1593	1	0	0	0	0	0	0	2	0	0	k__Bacteria;p__Chloroflexi;c__Anaerolineae;o__Anaerolineales;f__Anaerolinaceae;g__WCHB1-05;
1711	0	0	1	0	0	0	0	0	0	2	k__Bacteria;p__OP11;c__OP11-3;o__OP11-3CL;f__OP11-3CL;g__OP11-3CL;
1735	0	1	0	0	0	0	0	1	1	0	k__Bacteria;p__Firmicutes;c__Clostridia;o__Clostridiales;f__Clostridiaceae;g__Caloramator;
1720	0	0	0	0	0	0	0	1	0	2	k__Bacteria;p__Bacteroidetes;c__Bacteroidia;o__Bacteroidales;f__BacteroidalesOR;g__BacteroidalesOR;
1888	0	0	1	0	0	0	0	0	2	0	k__Bacteria;p__Planctomycetes;c__vadinHA49;o__vadinHA49CL;f__vadinHA49CL;g__vadinHA49CL;
1930	1	0	0	0	0	1	0	1	0	0	k__Bacteria;p__Actinobacteria;c__Actinobacteria (class);o__Actinomycetales;f__ActinomycetalesOR;g__ActinomycetalesOR;
1595	0	0	2	0	1	0	0	0	0	0	k__Bacteria;p__Chloroflexi;c__Anaerolineae;o__Anaerolineales;f__Anaerolinaceae;g__AnaerolinaceaeFA;
1808	1	0	1	0	0	0	0	0	0	1	k__Bacteria;p__Actinobacteria;c__Actinobacteria (class);o__Actinomycetales;f__Nocardioidaceae;g__Actinopolymorpha;
1750	1	0	0	1	0	0	0	1	0	0	k__Bacteria;p__Proteobacteria;c__Alphaproteobacteria;o__Rhodobacterales;f__Hyphomonadaceae;g__HyphomonadaceaeFA;
1739	0	0	0	0	0	0	0	3	0	0	k__Archaea;p__Euryarchaeota;c__Methanobacteria;o__Methanobacteriales;f__MethanobacterialesOR;g__MethanobacterialesOR;
1966	0	0	0	2	0	0	0	1	0	0	k__Archaea;p__Euryarchaeota;
1909	0	0	0	0	1	0	0	1	0	1	k__Bacteria;p__Proteobacteria;c__Deltaproteobacteria;o__Myxococcales;f__MyxococcalesOR;g__MyxococcalesOR;
1782	2	0	0	0	0	0	0	0	1	0	k__Bacteria;p__OP11;c__OP11-4;o__RCP1-27;f__RCP1-27OR;g__RCP1-27OR;
1590	1	0	0	1	0	0	0	0	1	0	k__Bacteria;p__Proteobacteria;c__Deltaproteobacteria;o__Syntrophobacterales;f__Desulfobacteraceae;g__Desulfobacterium;
1516	1	0	1	0	0	0	1	0	0	0	k__Bacteria;p__Proteobacteria;c__Deltaproteobacteria;o__Desulfobacterales;f__Desulfobulbaceae;g__DesulfobulbaceaeFA;
1482	0	0	0	0	0	0	0	1	2	0	k__Bacteria;p__Proteobacteria;c__Alphaproteobacteria;o__Sphingomonadales;f__SphingomonadalesOR;g__SphingomonadalesOR;
1745	0	0	0	1	0	0	0	1	0	1	k__Bacteria;p__Firmicutes;c__Clostridia;o__Clostridiales;f__Clostridiales Family XII. Incertae Sedis;g__Clostridiales Family XII. Incertae SedisFA;
1521	0	1	0	1	0	0	1	0	0	0	k__Bacteria;p__Proteobacteria;c__Deltaproteobacteria;o__Syntrophobacterales;f__Syntrophobacteraceae;g__Syntrophobacter;
1862	0	1	0	0	0	0	0	0	1	1	k__Bacteria;p__Acidobacteria;c__Solibacteres;o__Solibacterales;f__Solibacteraceae;g__Candidatus Solibacter;
1897	0	0	0	0	1	0	1	0	1	0	k__Bacteria;p__GOUTA4;c__RB384;o__RB384CL;f__RB384CL;g__RB384CL;
1852	1	0	0	0	0	0	0	1	1	0	k__Bacteria;p__Planctomycetes;c__Planctomycea;o__Pirellulales;f__Pirellulaceae;g__Pirellula;
1505	0	0	1	0	0	0	1	0	0	1	k__Bacteria;p__Verrucomicrobia;c__Verrucomicrobiae;o__Verrucomicrobiales;f__VerrucomicrobialesOR;g__VerrucomicrobialesOR;
1956	0	1	0	0	1	0	0	0	0	1	k__Bacteria;p__Acidobacteria;c__Sva0725;o__Sva0725CL;f__Sva0725CL;g__Sva0725CL;
1951	0	0	1	0	1	0	0	1	0	0	k__Archaea;p__ArchaeaKI;c__ArchaeaKI;o__ArchaeaKI;f__ArchaeaKI;g__ArchaeaKI;
1637	0	0	0	0	0	0	1	0	0	2	k__Bacteria;p__Firmicutes;c__Clostridia;o__Clostridiales;f__Catabacteriaceae;g__CatabacteriaceaeFA;
1532	1	0	0	0	1	0	0	1	0	0	k__Bacteria;p__Elusimicrobia;c__Elusimicrobia (class);o__Elusimicrobiales;f__ElusimicrobialesOR;g__ElusimicrobialesOR;
1475	0	1	0	0	0	0	0	1	1	0	k__Bacteria;p__Proteobacteria;c__Deltaproteobacteria;o__Syntrophobacterales;f__Desulfobacteraceae;g__DesulfobacteraceaeFA;
1794	1	0	0	2	0	0	0	0	0	0	k__Bacteria;p__Chlamydiae;c__Chlamydiae (class);o__Chlamydiales;f__ChlamydialesOR;g__ChlamydialesOR;
1784	0	0	1	1	0	0	0	0	0	1	k__Bacteria;p__Firmicutes;c__Clostridia;o__Clostridiales;f__Clostridiaceae;g__Clostridium;
1679	0	0	1	0	0	0	0	2	0	0	k__Bacteria;p__WS3;c__PRR-12;o__Sediment-1;f__Sediment-1OR;g__Sediment-1OR;
1830	0	0	3	0	0	0	0	0	0	0	k__Bacteria;p__OP3;
1527	0	0	0	3	0	0	0	0	0	0	k__Bacteria;p__Proteobacteria;c__Alphaproteobacteria;
1883	1	0	0	1	0	0	0	0	0	1	k__Bacteria;p__BRC1;c__PRR-11;o__PRR-11CL;f__PRR-11CL;g__PRR-11CL;
1846	0	0	0	0	0	0	0	3	0	0	k__Bacteria;p__Bacteroidetes;c__Bacteroidia;o__Bacteroidales;f__BacteroidalesOR;g__BacteroidalesOR;
1583	0	1	0	0	0	0	0	2	0	0	k__Archaea;
1544	0	0	0	1	0	0	0	2	0	0	k__Bacteria;p__Firmicutes;c__Clostridia;o__Clostridiales;f__ClostridialesOR;g__ClostridialesOR;
1538	0	0	0	0	0	0	0	2	0	1	k__Bacteria;p__Actinobacteria;c__Actinobacteria (class);o__Actinomycetales;f__Pseudonocardiaceae;g__Thermobispora;
1616	1	0	0	0	0	0	1	1	0	0	k__Bacteria;
1631	0	0	0	0	0	0	0	1	1	1	k__Bacteria;p__OP11;c__OP11-1;o__OPB92;f__OPB92OR;g__OPB92OR;
1578	1	0	0	0	0	0	0	1	0	1	k__Bacteria;p__Bacteroidetes;c__Sphingobacteria;o__Sphingobacteriales;f__SphingobacterialesOR;g__SphingobacterialesOR;
1917	0	0	0	0	0	1	0	0	0	2	k__Bacteria;p__Elusimicrobia;c__Elusimicrobia (class);o__Elusimicrobiales;f__ElusimicrobialesOR;g__ElusimicrobialesOR;
1904	0	1	0	0	0	1	1	0	0	0	k__Bacteria;p__Chlamydiae;c__Chlamydiae (class);o__Chlamydiales;f__Parachlamydiaceae;g__Parachlamydia;
1629	0	0	2	0	0	0	0	0	0	1	k__Bacteria;p__Elusimicrobia;c__Elusimicrobia (class);o__MVP-88;f__MVP-88OR;g__MVP-88OR;
1761	0	0	1	0	0	0	0	2	0	0	k__Archaea;p__ArchaeaKI;c__ArchaeaKI;o__ArchaeaKI;f__ArchaeaKI;g__ArchaeaKI;
1918	0	0	1	1	0	0	0	0	0	1	k__Bacteria;p__Verrucomicrobia;c__Verrucomicrobiae;o__Verrucomicrobiales;f__VerrucomicrobialesOR;g__VerrucomicrobialesOR;
1702	0	0	1	0	0	0	0	2	0	0	k__Bacteria;p__Proteobacteria;c__Deltaproteobacteria;o__Syntrophobacterales;f__Desulfobacteraceae;g__DesulfobacteraceaeFA;
1713	0	0	0	0	2	0	0	0	0	1	k__Bacteria;p__Firmicutes;c__Clostridia;o__Clostridiales;f__Lachnospiraceae;g__LachnospiraceaeFA;
1492	0	0	0	1	0	0	0	2	0	0	k__Bacteria;p__Chloroflexi;c__Anaerolineae;o__AnaerolineaeCL;f__AnaerolineaeCL;g__AnaerolineaeCL;
1729	0	0	0	1	0	0	1	1	0	0	k__Bacteria;
1774	0	2	0	0	0	0	0	0	0	1	k__Bacteria;
1719	0	0	0	0	0	0	0	3	0	0	k__Bacteria;p__Verrucomicrobia;c__Verrucomicrobiae;o__Verrucomicrobiales;f__VerrucomicrobialesOR;g__VerrucomicrobialesOR;
1691	0	0	2	1	0	0	0	0	0	0	k__Bacteria;p__Proteobacteria;c__Deltaproteobacteria;o__Myxococcales;f__MyxococcalesOR;g__MyxococcalesOR;
