# Supplementary material for: Primer and platform effects on 16S rRNA tag sequencing
Source: Front Microbiol. 2015 Aug 4;6:771. doi: 10.3389/fmicb.2015.00771 (PMC4523815; doi:10.3389/fmicb.2015.00771)
Supplement: Supplementary file 4 [file Additionalfile4.ZIP › miseq_psuwonensis_V7_R1.txt]

#Full OTU Counts
#OTU ID	psuwonensis_3	psuwonensis_1	psuwonensis_2	Consensus lineage
0	366553	258363	77732	k__Bacteria;p__Proteobacteria;c__Gammaproteobacteria;o__Xanthomonadales;f__Xanthomonadaceae;g__Pseudoxanthomonas;
1	123	94	34	k__Bacteria;p__Proteobacteria;c__Gammaproteobacteria;o__Pseudomonadales;f__Pseudomonadaceae;g__Azomonas;
2	81	54	17	k__Bacteria;p__Actinobacteria;c__Actinobacteria (class);o__Actinomycetales;f__Promicromonosporaceae;g__Isoptericola;
3	45	23	10	k__Bacteria;p__Firmicutes;c__Clostridia;o__Clostridiales;f__Lachnospiraceae;g__Coprococcus;
4	11	15	2	k__Bacteria;p__Acidobacteria;c__Acidobacteria (class);o__Acidobacteriales;f__Acidobacteriaceae;g__Terriglobus;
6	4	5	3	k__Bacteria;p__Proteobacteria;c__Gammaproteobacteria;o__Xanthomonadales;f__Xanthomonadaceae;g__Pseudoxanthomonas;
5	6	3	1	k__Bacteria;p__Proteobacteria;c__Gammaproteobacteria;o__Xanthomonadales;f__Xanthomonadaceae;
9	6	3	0	k__Bacteria;p__Proteobacteria;c__Gammaproteobacteria;o__Enterobacteriales;f__Enterobacteriaceae;g__Pantoea;
12	3	1	3	k__Bacteria;p__Bacteroidetes;c__Bacteroidia;o__Bacteroidales;f__BacteroidalesOR;g__BacteroidalesOR;
7	4	1	0	k__Bacteria;p__Proteobacteria;c__Gammaproteobacteria;o__Xanthomonadales;f__Xanthomonadaceae;
8	3	2	0	k__Bacteria;p__Firmicutes;c__Bacilli;o__Bacillales;f__Paenibacillaceae;g__Paenibacillus;
11	2	0	2	k__Bacteria;p__Proteobacteria;c__Gammaproteobacteria;o__Pseudomonadales;f__Pseudomonadaceae;g__Azomonas;
13	1	3	0	k__Bacteria;p__Proteobacteria;c__Gammaproteobacteria;o__Xanthomonadales;f__Xanthomonadaceae;
16	3	0	0	k__Bacteria;p__Proteobacteria;c__Gammaproteobacteria;o__Xanthomonadales;f__Xanthomonadaceae;
15	3	0	0	k__Bacteria;p__Proteobacteria;c__Deltaproteobacteria;o__Desulfobacterales;f__Desulfobulbaceae;g__DesulfobulbaceaeFA;
14	1	2	0	k__Bacteria;p__Proteobacteria;c__Betaproteobacteria;o__Rhodocyclales;f__Rhodocyclaceae;g__Azovibrio;
