# Supplementary material for: Primer and platform effects on 16S rRNA tag sequencing
Source: Front Microbiol. 2015 Aug 4;6:771. doi: 10.3389/fmicb.2015.00771 (PMC4523815; doi:10.3389/fmicb.2015.00771)
Supplement: Supplementary file 4 [file Additionalfile4.ZIP › miseq_synthcomm_V8_R2.txt]

#Full OTU Counts
#OTU ID	synthcomm_2	synthcomm_3	synthcomm_1	Consensus lineage
0	85875	101923	69984	k__Bacteria;p__Firmicutes;c__Clostridia;o__Clostridiales;f__Lachnospiraceae;g__Coprococcus;
1	24265	28515	21869	k__Bacteria;p__Proteobacteria;c__Gammaproteobacteria;o__Enterobacteriales;f__Enterobacteriaceae;g__Pantoea;
2	11959	17503	10697	k__Archaea;p__Euryarchaeota;c__Halobacteria;o__Halobacteriales;f__Halobacteriaceae;g__Natrinema;
3	4833	7435	4409	k__Archaea;p__Euryarchaeota;c__Halobacteria;o__Halobacteriales;f__Halobacteriaceae;g__Halobiforma;
4	1098	1604	1160	k__Bacteria;p__Proteobacteria;c__Gammaproteobacteria;o__Xanthomonadales;f__Xanthomonadaceae;g__Rhodanobacter;
5	1321	1352	1099	k__Bacteria;p__Proteobacteria;c__Gammaproteobacteria;o__Alteromonadales;f__Alteromonadaceae;g__HB2-32-21;
7	693	661	533	k__Bacteria;p__Proteobacteria;c__Alphaproteobacteria;o__Rhodospirillales;f__Acetobacteraceae;g__Acidocella;
6	479	613	444	k__Bacteria;p__Proteobacteria;c__Gammaproteobacteria;o__Enterobacteriales;f__Enterobacteriaceae;g__Pectobacterium;
10	272	367	252	k__Bacteria;p__Proteobacteria;c__Gammaproteobacteria;o__Xanthomonadales;f__Xanthomonadaceae;g__Arenimonas;
9	316	329	194	k__Archaea;p__Euryarchaeota;c__Halobacteria;o__Halobacteriales;f__Halobacteriaceae;g__Halostagnicola;
8	302	342	194	k__Archaea;p__Euryarchaeota;c__Halobacteria;o__Halobacteriales;f__Halobacteriaceae;g__HalobacteriaceaeFA;
12	241	268	195	k__Archaea;p__Euryarchaeota;c__Halobacteria;o__Halobacteriales;f__Halobacteriaceae;g__Natronorubrum;
13	188	258	200	k__Bacteria;p__Planctomycetes;c__Kueneniae;o__KueneniaeCL;f__KueneniaeCL;g__KueneniaeCL;
14	137	186	130	k__Archaea;p__Euryarchaeota;c__Halobacteria;o__Halobacteriales;f__Halobacteriaceae;g__Halobacterium;
15	141	169	130	k__Bacteria;p__Firmicutes;c__Bacilli;o__Bacillales;f__Paenibacillaceae;g__Cohnella;
18	121	124	104	k__Archaea;p__Euryarchaeota;c__Halobacteria;o__Halobacteriales;f__Halobacteriaceae;g__Halostagnicola;
19	77	134	93	k__Bacteria;p__Firmicutes;c__Clostridia;o__Clostridiales;f__Clostridiaceae;g__Clostridium;
16	69	141	80	k__Bacteria;p__Actinobacteria;c__Actinobacteria (class);o__Actinomycetales;f__Micromonosporaceae;g__Micromonospora;
17	95	85	80	k__Bacteria;p__Proteobacteria;c__Gammaproteobacteria;
20	59	78	47	k__Archaea;p__Euryarchaeota;c__Halobacteria;o__Halobacteriales;f__Halobacteriaceae;g__Natronobacterium;
21	54	49	38	k__Bacteria;p__Proteobacteria;c__Alphaproteobacteria;o__Rhodospirillales;f__Acetobacteraceae;g__Swaminathania;
23	29	41	25	k__Archaea;p__Euryarchaeota;c__Halobacteria;o__Halobacteriales;f__Halobacteriaceae;g__Natronorubrum;
22	20	42	30	k__Bacteria;p__Bacteroidetes;c__Sphingobacteria;o__Sphingobacteriales;f__Sphingobacteriaceae;g__Olivibacter;
27	20	20	22	k__Bacteria;p__Proteobacteria;c__Gammaproteobacteria;o__Aeromonadales;f__Aeromonadaceae;
24	22	22	12	k__Archaea;p__Euryarchaeota;c__Halobacteria;o__Halobacteriales;f__Halobacteriaceae;g__Natronobacterium;
25	7	19	19	k__Bacteria;p__Proteobacteria;c__Gammaproteobacteria;o__Oceanospirillales;f__Hahellaceae;g__Zooshikella;
30	14	19	9	k__Archaea;p__Euryarchaeota;c__Halobacteria;o__Halobacteriales;f__Halobacteriaceae;g__Halogeometricum;
28	15	16	8	k__Bacteria;p__Firmicutes;c__Clostridia;o__Clostridiales;f__Clostridiaceae;g__Clostridium;
33	14	17	7	k__Bacteria;p__Proteobacteria;c__Gammaproteobacteria;o__Pseudomonadales;f__Moraxellaceae;g__Alkanindiges;
31	16	15	7	k__Archaea;p__Euryarchaeota;c__Halobacteria;o__Halobacteriales;f__Halobacteriaceae;g__Natronobacterium;
39	12	10	14	k__Bacteria;p__Firmicutes;c__Clostridia;o__Clostridiales;f__Lachnospiraceae;g__Coprococcus;
26	15	9	8	k__Archaea;p__Euryarchaeota;c__Halobacteria;o__Halobacteriales;f__Halobacteriaceae;g__Natronobacterium;
65	9	9	7	k__Bacteria;p__Proteobacteria;c__Betaproteobacteria;o__Rhodocyclales;f__Rhodocyclaceae;g__Methyloversatilis;
59	11	8	6	k__Bacteria;p__Proteobacteria;c__Gammaproteobacteria;o__Aeromonadales;f__Aeromonadaceae;g__Oceanisphaera;
38	5	9	10	k__Bacteria;p__Firmicutes;c__Clostridia;o__Halanaerobiales;f__Halobacteroidaceae;g__HalobacteroidaceaeFA;
29	9	10	4	k__Bacteria;p__Firmicutes;c__Clostridia;o__Halanaerobiales;f__Halobacteroidaceae;g__HalobacteroidaceaeFA;
37	8	10	5	k__Archaea;p__Euryarchaeota;c__Halobacteria;o__Halobacteriales;f__Halobacteriaceae;g__HalobacteriaceaeFA;
32	11	5	6	k__Bacteria;p__Firmicutes;c__Clostridia;o__Clostridiales;f__Ruminococcaceae;g__Ruminococcus;
53	1	2	18	k__Bacteria;p__Proteobacteria;c__Gammaproteobacteria;o__Chromatiales;f__ChromatialesOR;g__ChromatialesOR;
44	6	8	4	k__Archaea;p__Euryarchaeota;c__Halobacteria;o__Halobacteriales;f__Halobacteriaceae;g__Natronobacterium;
36	6	7	4	k__Bacteria;p__Proteobacteria;c__Gammaproteobacteria;o__Oceanospirillales;
66	4	4	8	k__Bacteria;p__Actinobacteria;c__Actinobacteria (class);o__Actinomycetales;f__Micromonosporaceae;
47	6	5	5	k__Archaea;p__Euryarchaeota;c__Halobacteria;o__Halobacteriales;f__Halobacteriaceae;g__Halostagnicola;
34	4	9	3	k__Bacteria;p__Proteobacteria;c__Gammaproteobacteria;o__Xanthomonadales;f__Xanthomonadaceae;g__Rhodanobacter;
57	5	5	5	k__Bacteria;p__Actinobacteria;c__Actinobacteria (class);o__Actinomycetales;f__Micromonosporaceae;g__Luedemannella;
35	3	7	5	k__Archaea;p__Euryarchaeota;c__Methanomicrobia;o__Methanomicrobiales;f__MethanomicrobialesOR;g__MethanomicrobialesOR;
40	4	4	7	k__Archaea;p__Euryarchaeota;c__Halobacteria;o__Halobacteriales;f__Halobacteriaceae;g__Natronobacterium;
51	9	1	4	k__Bacteria;p__Proteobacteria;
71	4	0	9	k__Bacteria;p__Firmicutes;c__Clostridia;o__Clostridiales;f__Lachnospiraceae;g__Coprococcus;
52	6	2	5	k__Bacteria;p__Firmicutes;c__Clostridia;o__Halanaerobiales;f__Halobacteroidaceae;g__HalobacteroidaceaeFA;
56	3	5	5	k__Bacteria;p__Proteobacteria;c__Gammaproteobacteria;o__Aeromonadales;f__Aeromonadaceae;g__Oceanisphaera;
48	1	3	8	k__Archaea;p__Euryarchaeota;c__Halobacteria;o__Halobacteriales;f__Halobacteriaceae;g__Natronobacterium;
50	3	5	4	k__Bacteria;p__Bacteroidetes;c__Bacteroidia;o__Bacteroidales;f__Porphyromonadaceae;g__Tannerella;
42	1	6	3	k__Archaea;p__Euryarchaeota;c__Halobacteria;o__Halobacteriales;f__Halobacteriaceae;g__Natronobacterium;
60	1	2	6	k__Archaea;p__Euryarchaeota;c__Halobacteria;o__Halobacteriales;f__Halobacteriaceae;g__Natrialba;
45	4	2	3	k__Archaea;p__Euryarchaeota;c__Methanomicrobia;o__Methanosarcinales;f__Methanosaetaceae;g__Methanosaeta;
73	2	5	1	k__Bacteria;p__Planctomycetes;c__Kueneniae;o__KueneniaeCL;f__KueneniaeCL;g__KueneniaeCL;
49	5	3	0	k__Archaea;p__Euryarchaeota;c__Halobacteria;o__Halobacteriales;f__Halobacteriaceae;g__Halobacterium;
55	1	4	2	k__Archaea;p__Euryarchaeota;c__Methanobacteria;o__Methanobacteriales;f__Methanobacteriaceae;g__Methanobacterium;
54	3	2	2	k__Bacteria;p__Proteobacteria;c__Gammaproteobacteria;o__Oceanospirillales;f__Halomonadaceae;g__Kushneria;
70	2	3	2	k__Archaea;p__Euryarchaeota;c__Methanomicrobia;o__Methanomicrobiales;f__MethanomicrobialesOR;g__MethanomicrobialesOR;
75	1	3	3	k__Bacteria;p__Proteobacteria;c__Gammaproteobacteria;o__Aeromonadales;f__Aeromonadaceae;g__Zobellella;
61	4	1	1	k__Bacteria;p__Proteobacteria;c__Gammaproteobacteria;o__Enterobacteriales;f__Enterobacteriaceae;g__Dickeya;
58	3	2	1	k__Archaea;p__Euryarchaeota;c__Halobacteria;o__Halobacteriales;f__Halobacteriaceae;g__Halobacterium;
64	0	2	3	k__Bacteria;p__Proteobacteria;c__Deltaproteobacteria;o__Desulfobacterales;f__Desulfobulbaceae;g__Desulfobulbus;
62	1	1	3	k__Bacteria;p__Proteobacteria;c__Alphaproteobacteria;o__Caulobacterales;f__Caulobacteraceae;g__Phenylobacterium;
67	3	0	2	k__Archaea;p__Euryarchaeota;c__Halobacteria;o__Halobacteriales;f__Halobacteriaceae;g__Natronobacterium;
74	1	0	3	k__Bacteria;p__Proteobacteria;c__Gammaproteobacteria;o__Xanthomonadales;f__Xanthomonadaceae;g__Arenimonas;
76	2	2	0	k__Bacteria;
69	2	0	2	k__Bacteria;p__Firmicutes;c__Clostridia;o__Clostridiales;f__Lachnospiraceae;g__Coprococcus;
80	0	2	1	k__Archaea;p__Euryarchaeota;c__Halobacteria;o__Halobacteriales;f__Halobacteriaceae;g__Halogeometricum;
84	0	1	2	k__Archaea;p__Euryarchaeota;c__Halobacteria;o__Halobacteriales;f__Halobacteriaceae;g__Natrialba;
78	1	1	1	k__Bacteria;p__Proteobacteria;c__Betaproteobacteria;o__Hydrogenophilales;f__Hydrogenophilaceae;g__Thiobacillus;
87	2	0	1	k__Bacteria;p__Proteobacteria;c__Deltaproteobacteria;o__Syntrophobacterales;f__Syntrophobacteraceae;g__Syntrophobacter;
77	1	0	2	k__Bacteria;p__Firmicutes;c__Bacilli;o__Bacillales;f__Staphylococcaceae;g__Salinicoccus;
86	1	0	2	k__Archaea;p__Euryarchaeota;c__Methanomicrobia;o__Methanomicrobiales;f__MethanomicrobialesOR;g__MethanomicrobialesOR;
88	2	0	1	k__Archaea;p__Euryarchaeota;c__Halobacteria;o__Halobacteriales;f__Halobacteriaceae;g__Natronobacterium;
82	1	1	1	k__Archaea;p__Euryarchaeota;c__Halobacteria;o__Halobacteriales;f__Halobacteriaceae;g__Natronobacterium;
83	0	2	1	k__Bacteria;
79	1	2	0	k__Bacteria;p__Proteobacteria;c__Gammaproteobacteria;
85	2	1	0	k__Bacteria;p__Planctomycetes;c__Planctomycea;o__Pirellulales;f__Pirellulaceae;g__A17;
