# Supplementary material for: Primer and platform effects on 16S rRNA tag sequencing
Source: Front Microbiol. 2015 Aug 4;6:771. doi: 10.3389/fmicb.2015.00771 (PMC4523815; doi:10.3389/fmicb.2015.00771)
Supplement: Supplementary file 4 [file Additionalfile4.ZIP › miseq_wetlands_V7_ASS.txt]

#Full OTU Counts
#OTU ID	WL04	WL08	WL07	WL01	WL05	WL02	WL09	WL10	WL11	WL03	Consensus lineage
0	6392	7990	11689	8696	15819	6237	9186	5887	5488	11122	k__Bacteria;p__Bacteroidetes;c__Bacteroidia;o__Bacteroidales;f__BacteroidalesOR;g__BacteroidalesOR;
1	4189	5047	4525	3290	3371	3776	2795	977	2874	3913	k__Bacteria;p__Proteobacteria;c__Deltaproteobacteria;o__Syntrophobacterales;f__Syntrophaceae;g__Desulfobacca;
3	6190	2431	3343	6241	3552	4350	1073	741	675	4945	k__Bacteria;p__Proteobacteria;c__Betaproteobacteria;o__Rhodocyclales;f__Rhodocyclaceae;g__RhodocyclaceaeFA;
8	4185	2586	3276	2426	3955	2563	1109	2086	2597	3734	k__Bacteria;p__Proteobacteria;c__Gammaproteobacteria;o__Methylococcales;f__Crenotrichaceae;g__Crenothrix;
4	6518	2701	2050	3843	995	5456	997	598	1099	3767	k__Bacteria;p__Chloroflexi;c__Anaerolineae;o__SJA-15;f__SJA-15OR;g__SJA-15OR;
2	4329	1560	2114	2363	1554	2554	1385	548	2464	3894	k__Bacteria;p__Proteobacteria;c__Betaproteobacteria;o__Rhodocyclales;f__Rhodocyclaceae;g__Methyloversatilis;
9	2765	666	966	4927	1338	3182	1877	390	500	4289	k__Bacteria;p__Nitrospirae;c__Nitrospira (class);o__Nitrospirales;f__Thermodesulfovibrionaceae;g__LCP-6;
27	3056	907	963	3618	1793	2604	1722	1446	1439	3319	k__Bacteria;p__Acidobacteria;c__MVS-40;o__MVS-40CL;f__MVS-40CL;g__MVS-40CL;
5	1280	1745	1179	1692	3985	1133	2742	1387	2121	1722	k__Bacteria;p__Proteobacteria;c__Deltaproteobacteria;o__Syntrophobacterales;f__SyntrophobacteralesOR;g__SyntrophobacteralesOR;
12	2780	2186	2097	2173	1220	2099	2373	738	1148	2152	k__Bacteria;p__Proteobacteria;c__Deltaproteobacteria;o__Syntrophobacterales;f__Desulfobacteraceae;g__DesulfobacteraceaeFA;
18	247	1891	1554	751	7905	339	2234	918	571	859	k__Bacteria;p__Proteobacteria;c__Betaproteobacteria;o__Gallionellales;f__Gallionellaceae;g__Gallionella;
11	1503	2454	3536	1116	2542	963	1009	658	796	1490	k__Bacteria;p__Proteobacteria;c__Deltaproteobacteria;o__Syntrophobacterales;f__Desulfobacteraceae;g__DesulfobacteraceaeFA;
10	1498	4341	3746	386	811	467	1524	575	993	1025	k__Bacteria;p__Proteobacteria;c__Deltaproteobacteria;o__Desulfobacterales;f__Desulfobulbaceae;g__DesulfobulbaceaeFA;
41	1383	1344	1466	1271	2037	1148	1589	769	1663	1319	k__Bacteria;p__Proteobacteria;c__Deltaproteobacteria;o__Syntrophobacterales;f__Syntrophobacteraceae;g__Syntrophobacter;
7	1919	1119	1279	1893	1492	1415	1166	456	595	2333	k__Bacteria;p__Proteobacteria;c__Deltaproteobacteria;o__Syntrophobacterales;f__Desulfobacteraceae;g__DesulfobacteraceaeFA;
6	2168	2210	1502	1194	729	1102	1525	393	973	1383	k__Bacteria;p__Proteobacteria;c__Deltaproteobacteria;o__Syntrophobacterales;f__Syntrophaceae;g__Desulfomonile;
15	1296	1089	1262	1690	1654	1353	909	903	761	2239	k__Bacteria;p__Bacteroidetes;c__Bacteroidia;o__Bacteroidales;f__BacteroidalesOR;g__BacteroidalesOR;
33	765	1438	435	293	394	1097	1169	1344	4853	730	k__Bacteria;p__Proteobacteria;c__Alphaproteobacteria;o__Rhizobiales;f__Methylocystaceae;g__MethylocystaceaeFA;
45	242	2625	1815	320	1582	133	3288	989	601	469	k__Bacteria;p__Spirochaetes;c__Spirochaetes (class);o__Spirochaetales;f__Spirochaetaceae;g__SA-8;
19	1537	280	265	2059	673	1399	1080	635	600	2295	k__Bacteria;p__Proteobacteria;c__Deltaproteobacteria;o__Syntrophobacterales;f__Desulfobacteraceae;g__Desulfobacterium;
24	2386	980	529	110	273	468	1391	366	3981	267	k__Bacteria;p__Proteobacteria;c__Alphaproteobacteria;o__Rhizobiales;f__Hyphomicrobiaceae;g__Rhodomicrobium;
43	3616	1755	417	279	114	2378	356	110	507	626	k__Bacteria;p__Firmicutes;c__Bacilli;o__Bacillales;f__Bacillaceae;g__Natronobacillus;
29	1514	575	662	1479	777	1243	1379	267	264	1800	k__Bacteria;p__Proteobacteria;c__Deltaproteobacteria;o__Syntrophobacterales;f__Syntrophobacteraceae;g__SyntrophobacteraceaeFA;
28	688	1011	1530	1253	1560	921	759	494	463	1244	k__Bacteria;p__Nitrospirae;c__Nitrospira (class);o__Nitrospirales;f__Thermodesulfovibrionaceae;g__LCP-6;
13	851	1395	960	655	2277	623	487	756	767	1068	k__Bacteria;p__Chlorobi;c__Ignavibacteria;o__Ignavibacteriales;f__Ignavibacteriaceae;g__IgnavibacteriaceaeFA;
21	925	1133	1128	952	992	785	878	458	466	1133	k__Bacteria;p__Proteobacteria;c__Deltaproteobacteria;o__Syntrophobacterales;f__Desulfobacteraceae;g__DesulfobacteraceaeFA;
25	999	1275	1231	724	1039	927	596	375	517	917	k__Bacteria;p__Chloroflexi;c__Anaerolineae;o__WCHB1-50;f__WCHB1-50OR;g__WCHB1-50OR;
34	426	1468	549	586	731	465	876	809	1805	693	k__Bacteria;p__Bacteroidetes;c__Bacteroidia;o__Bacteroidales;f__Porphyromonadaceae;g__PorphyromonadaceaeFA;
50	647	1055	1959	557	1282	587	723	287	366	903	k__Bacteria;p__Proteobacteria;c__Betaproteobacteria;o__Methylophilales;f__Methylophilaceae;g__Methylotenera;
95	1676	1319	937	521	324	1086	423	267	788	748	k__Bacteria;p__Proteobacteria;c__Deltaproteobacteria;o__Syntrophobacterales;f__Syntrophaceae;g__Desulfobacca;
49	412	964	1334	577	962	328	1891	424	470	709	k__Bacteria;p__Proteobacteria;c__Betaproteobacteria;o__Burkholderiales;f__Comamonadaceae;
32	2000	1075	587	678	158	849	715	181	924	880	k__Bacteria;p__Proteobacteria;c__Deltaproteobacteria;o__Syntrophobacterales;f__Syntrophaceae;g__Desulfomonile;
16	279	887	1965	237	1562	170	1475	446	515	347	k__Bacteria;p__Nitrospirae;c__Nitrospira (class);o__Nitrospirales;f__Thermodesulfovibrionaceae;g__LCP-6;
17	751	658	694	899	1459	742	565	433	676	998	k__Bacteria;p__Proteobacteria;c__Deltaproteobacteria;o__DeltaproteobacteriaCL;f__DeltaproteobacteriaCL;g__DeltaproteobacteriaCL;
14	1685	539	638	1090	479	1325	211	179	195	1486	k__Bacteria;p__Proteobacteria;c__Gammaproteobacteria;o__Chromatiales;f__Chromatiaceae;g__ChromatiaceaeFA;
44	366	994	1323	435	1746	246	1282	382	567	472	k__Bacteria;p__Proteobacteria;c__Deltaproteobacteria;o__Syntrophobacterales;f__Desulfobacteraceae;g__Desulfobacterium;
30	453	549	485	590	1020	763	1836	259	410	907	k__Bacteria;p__Proteobacteria;c__Deltaproteobacteria;o__Desulfuromonadales;f__Geobacteraceae;g__Geobacter;
22	550	737	605	738	1079	486	757	697	854	667	k__Bacteria;p__Proteobacteria;c__Deltaproteobacteria;o__DeltaproteobacteriaCL;f__DeltaproteobacteriaCL;g__DeltaproteobacteriaCL;
47	673	560	1164	715	1112	747	415	259	258	1036	k__Bacteria;p__Bacteroidetes;c__Sphingobacteria;o__Sphingobacteriales;f__SphingobacterialesOR;g__SphingobacterialesOR;
26	396	1262	3392	92	254	129	797	147	196	238	k__Bacteria;p__Proteobacteria;c__Deltaproteobacteria;o__Desulfobacterales;f__Desulfobulbaceae;g__DesulfobulbaceaeFA;
62	385	666	1069	480	1238	466	596	521	566	858	k__Bacteria;p__Proteobacteria;c__Betaproteobacteria;o__Burkholderiales;f__BurkholderialesOR;g__BurkholderialesOR;
39	663	775	1109	413	744	539	1011	447	514	583	k__Bacteria;p__Chloroflexi;c__Anaerolineae;o__envOPS12;f__envOPS12OR;g__envOPS12OR;
20	824	617	845	891	822	583	538	466	294	761	k__Bacteria;p__Chloroflexi;c__Anaerolineae;o__Anaerolineales;f__Anaerolinaceae;g__AnaerolinaceaeFA;
23	835	843	705	618	703	797	414	262	599	835	k__Bacteria;p__Chloroflexi;c__Anaerolineae;o__envOPS12;f__envOPS12OR;g__envOPS12OR;
81	162	1436	1139	313	950	88	990	649	224	554	k__Bacteria;p__Proteobacteria;c__Deltaproteobacteria;o__Myxococcales;f__Haliangiaceae;g__HaliangiaceaeFA;
87	984	684	364	615	330	573	802	344	1075	697	k__Bacteria;p__Proteobacteria;c__Deltaproteobacteria;o__Syntrophobacterales;f__Syntrophaceae;g__Desulfomonile;
42	970	454	644	1038	648	780	318	176	198	1196	k__Bacteria;p__Proteobacteria;c__Deltaproteobacteria;o__Syntrophobacterales;f__Desulfobacteraceae;g__Desulfococcus;
130	209	561	1364	266	1263	233	679	647	491	428	k__Bacteria;p__Verrucomicrobia;c__Verrucomicrobiae;o__Verrucomicrobiales;f__VerrucomicrobialesOR;g__VerrucomicrobialesOR;
53	1013	785	366	326	473	566	939	310	779	507	k__Bacteria;p__Actinobacteria;c__Actinobacteria (class);o__Rubrobacterales;f__Rubrobacteraceae;g__RubrobacteraceaeFA;
102	250	719	1095	364	1578	317	289	310	437	516	k__Bacteria;p__Bacteroidetes;c__Bacteroidia;o__Bacteroidales;f__BacteroidalesOR;g__BacteroidalesOR;
31	361	683	653	809	1387	525	215	218	108	713	k__Bacteria;p__Proteobacteria;c__Betaproteobacteria;o__Hydrogenophilales;f__Hydrogenophilaceae;g__Thiobacillus;
52	549	577	604	608	648	405	780	464	429	586	k__Bacteria;p__Acidobacteria;c__MVS-40;o__MVS-40CL;f__MVS-40CL;g__MVS-40CL;
64	654	1006	591	333	570	488	488	235	800	416	k__Bacteria;p__Actinobacteria;c__Actinobacteria (class);o__Actinobacteria (class)CL;f__Actinobacteria (class)CL;g__Actinobacteria (class)CL;
107	242	670	722	728	1448	165	365	300	185	747	k__Bacteria;p__Proteobacteria;c__Deltaproteobacteria;o__Myxococcales;f__Myxococcaceae;g__Anaeromyxobacter;
36	384	539	1057	370	603	382	651	267	636	539	k__Bacteria;p__Bacteroidetes;c__Bacteroidia;o__Bacteroidales;f__BacteroidalesOR;g__BacteroidalesOR;
37	294	524	442	384	1150	298	989	633	307	359	k__Bacteria;p__Proteobacteria;c__Deltaproteobacteria;o__DeltaproteobacteriaCL;f__DeltaproteobacteriaCL;g__DeltaproteobacteriaCL;
98	380	730	414	355	666	393	753	256	1039	339	k__Bacteria;p__Proteobacteria;c__Deltaproteobacteria;o__Desulfuromonadales;f__Geobacteraceae;g__Geobacter;
113	219	547	525	499	1635	297	417	391	305	478	k__Bacteria;p__Proteobacteria;c__Gammaproteobacteria;o__Xanthomonadales;f__Sinobacteraceae;g__SinobacteraceaeFA;
179	1006	689	459	488	319	811	219	146	557	559	k__Bacteria;p__Chloroflexi;c__Anaerolineae;o__SJA-15;f__SJA-15OR;g__SJA-15OR;
78	587	309	319	877	809	486	474	249	146	908	k__Bacteria;p__Proteobacteria;c__Deltaproteobacteria;o__Desulfuromonadales;f__Geobacteraceae;g__Geobacter;
117	418	682	987	287	662	234	479	233	423	350	k__Bacteria;p__Proteobacteria;c__Deltaproteobacteria;o__Desulfobacterales;f__Desulfobulbaceae;g__Desulfobulbus;
89	306	617	666	360	997	269	505	160	271	400	k__Bacteria;p__Proteobacteria;c__Deltaproteobacteria;o__Desulfobacterales;f__DesulfobacteralesOR;g__DesulfobacteralesOR;
101	346	551	316	533	1069	379	163	257	329	531	k__Bacteria;p__Proteobacteria;c__Betaproteobacteria;o__BetaproteobacteriaCL;f__BetaproteobacteriaCL;g__BetaproteobacteriaCL;
138	728	119	45	1051	421	676	138	17	45	1136	k__Bacteria;p__Nitrospirae;c__Nitrospira (class);o__Nitrospirales;f__Thermodesulfovibrionaceae;g__GOUTA19;
35	323	909	683	193	350	187	369	184	866	179	k__Bacteria;p__Proteobacteria;c__Deltaproteobacteria;o__Syntrophobacterales;f__Syntrophaceae;g__Desulfomonile;
68	834	247	296	777	166	819	64	99	125	759	k__Bacteria;p__Chloroflexi;c__Anaerolineae;o__AnaerolineaeCL;f__AnaerolineaeCL;g__AnaerolineaeCL;
40	455	386	250	364	683	294	264	396	698	362	k__Bacteria;p__Proteobacteria;c__Deltaproteobacteria;o__DeltaproteobacteriaCL;f__DeltaproteobacteriaCL;g__DeltaproteobacteriaCL;
55	378	476	473	273	533	284	326	94	746	554	k__Bacteria;p__Proteobacteria;c__Betaproteobacteria;o__Gallionellales;f__Gallionellaceae;g__GallionellaceaeFA;
72	168	558	448	310	1048	180	438	246	218	498	k__Bacteria;p__NC10;c__12-24;o__JH-WHS47;f__JH-WHS47OR;g__JH-WHS47OR;
57	255	237	127	847	572	244	286	171	43	1315	k__Bacteria;p__Nitrospirae;c__Nitrospira (class);o__Nitrospirales;f__FW;g__4-29;
74	176	264	519	379	1115	268	407	265	295	397	k__Bacteria;p__Verrucomicrobia;c__Verrucomicrobiae;o__Verrucomicrobiales;f__Verrucomicrobia subdivision 3;g__Verrucomicrobia subdivision 3FA;
69	217	376	1345	108	554	66	546	323	352	168	k__Bacteria;p__Nitrospirae;c__Nitrospira (class);o__Nitrospirales;f__Thermodesulfovibrionaceae;g__LCP-6;
38	536	279	303	451	639	471	216	246	327	574	k__Bacteria;p__Bacteroidetes;c__Bacteroidia;o__Bacteroidales;f__BacteroidalesOR;g__BacteroidalesOR;
59	1024	634	238	191	309	258	474	80	402	386	k__Bacteria;p__Actinobacteria;c__Actinobacteria (class);o__Coriobacteriales;f__CoriobacterialesOR;g__CoriobacterialesOR;
80	0	82	226	0	62	0	3525	37	30	2	k__Bacteria;p__Chlorobi;c__Chlorobia;o__Chlorobiales;f__Chlorobiaceae;g__Pelodictyon;
108	915	70	61	739	45	807	172	122	121	757	k__Bacteria;p__Chloroflexi;c__Anaerolineae;o__AnaerolineaeCL;f__AnaerolineaeCL;g__AnaerolineaeCL;
103	215	349	412	216	484	120	887	476	343	304	k__Bacteria;p__Chlorobi;c__BSV19;o__BSV19CL;f__BSV19CL;g__BSV19CL;
46	466	227	147	626	367	470	389	217	239	623	k__Bacteria;p__Proteobacteria;c__Deltaproteobacteria;o__Desulfobacterales;f__DesulfobacteralesOR;g__DesulfobacteralesOR;
76	368	239	212	462	454	317	591	245	306	478	k__Bacteria;p__Proteobacteria;c__Deltaproteobacteria;o__Syntrophobacterales;f__Syntrophobacteraceae;g__SyntrophobacteraceaeFA;
136	664	12	19	875	24	721	26	7	11	1282	k__Bacteria;p__Nitrospirae;c__Nitrospira (class);o__Nitrospirales;f__Thermodesulfovibrionaceae;g__LCP-6;
65	86	575	448	127	1342	84	400	208	125	244	k__Bacteria;p__Proteobacteria;c__Betaproteobacteria;o__Rhodocyclales;f__RhodocyclalesOR;g__RhodocyclalesOR;
174	373	463	318	400	361	376	304	189	212	612	k__Bacteria;p__Acidobacteria;c__AcidobacteriaPH;o__AcidobacteriaPH;f__AcidobacteriaPH;g__AcidobacteriaPH;
188	464	145	127	594	404	497	250	159	342	624	k__Bacteria;p__Proteobacteria;c__Deltaproteobacteria;o__DeltaproteobacteriaCL;f__DeltaproteobacteriaCL;g__DeltaproteobacteriaCL;
67	613	438	311	347	222	426	335	100	301	447	k__Bacteria;p__Proteobacteria;c__Deltaproteobacteria;o__Syntrophobacterales;f__Syntrophaceae;g__Desulfomonile;
54	1969	24	11	127	15	545	9	24	427	355	k__Bacteria;p__Proteobacteria;c__Alphaproteobacteria;o__Rhizobiales;f__Phyllobacteriaceae;g__PhyllobacteriaceaeFA;
160	632	402	376	253	117	475	200	144	498	394	k__Bacteria;p__Proteobacteria;c__Deltaproteobacteria;o__Syntrophobacterales;f__Syntrophaceae;g__Desulfobacca;
163	288	184	496	504	268	210	526	206	273	480	k__Bacteria;p__Chlorobi;c__BSV19;o__BSV19CL;f__BSV19CL;g__BSV19CL;
70	826	70	34	423	96	1126	91	31	42	652	k__Bacteria;p__Chloroflexi;c__Anaerolineae;
119	157	448	728	118	303	108	748	311	301	143	k__Bacteria;p__Chloroflexi;c__Anaerolineae;o__Anaerolineales;f__Anaerolinaceae;g__AnaerolinaceaeFA;
92	44	670	523	93	777	47	205	152	764	79	k__Bacteria;p__Bacteroidetes;c__Sphingobacteria;o__Sphingobacteriales;f__SphingobacterialesOR;g__SphingobacterialesOR;
51	626	178	208	591	288	505	141	52	55	681	k__Bacteria;p__Proteobacteria;c__Deltaproteobacteria;o__Syntrophobacterales;f__Syntrophobacteraceae;g__SyntrophobacteraceaeFA;
214	282	227	407	334	538	262	429	187	172	466	k__Bacteria;p__Verrucomicrobia;c__Verrucomicrobiae;o__Verrucomicrobiales;f__Verrucomicrobia subdivision 3;g__Verrucomicrobia subdivision 3FA;
100	151	395	321	164	812	95	626	251	302	180	k__Bacteria;p__Proteobacteria;c__Deltaproteobacteria;o__DeltaproteobacteriaCL;f__DeltaproteobacteriaCL;g__DeltaproteobacteriaCL;
84	237	418	148	223	309	159	276	336	950	220	k__Bacteria;p__Proteobacteria;c__Deltaproteobacteria;o__DeltaproteobacteriaCL;f__DeltaproteobacteriaCL;g__DeltaproteobacteriaCL;
85	213	215	299	195	295	164	1336	110	163	278	k__Bacteria;p__Acidobacteria;c__Holophagae;o__Holophagales;f__Holophagaceae;g__HolophagaceaeFA;
116	430	568	698	84	252	246	81	67	690	144	k__Bacteria;p__Proteobacteria;c__Deltaproteobacteria;o__Desulfobacterales;f__Desulfobulbaceae;g__Desulfocapsa;
48	719	146	138	575	138	715	111	43	62	593	k__Bacteria;p__Chloroflexi;c__Anaerolineae;
120	1374	523	93	113	22	738	77	10	88	190	k__Bacteria;p__Firmicutes;c__Bacilli;o__Bacillales;f__Sporolactobacillaceae;g__Pullulanibacillus;
66	208	505	339	238	865	134	142	181	297	278	k__Bacteria;p__Chlorobi;c__BSV19;o__BSV19CL;f__BSV19CL;g__BSV19CL;
135	292	351	403	320	279	229	594	205	213	266	k__Bacteria;p__Acidobacteria;c__MVS-40;o__MVS-40CL;f__MVS-40CL;g__MVS-40CL;
114	549	127	121	594	279	414	208	119	141	566	k__Bacteria;p__Acidobacteria;c__MVS-40;o__MVS-40CL;f__MVS-40CL;g__MVS-40CL;
131	95	827	300	18	285	22	298	584	623	45	k__Bacteria;p__Proteobacteria;c__Alphaproteobacteria;o__AlphaproteobacteriaCL;f__AlphaproteobacteriaCL;g__AlphaproteobacteriaCL;
123	146	394	112	258	534	88	619	264	256	418	k__Bacteria;p__Chlorobi;c__BSV19;o__BSV19CL;f__BSV19CL;g__BSV19CL;
181	523	68	41	699	161	435	269	93	99	591	k__Bacteria;p__Proteobacteria;c__Deltaproteobacteria;o__DeltaproteobacteriaCL;f__DeltaproteobacteriaCL;g__DeltaproteobacteriaCL;
158	434	323	358	361	246	397	113	90	141	431	k__Bacteria;p__Proteobacteria;c__Gammaproteobacteria;o__Chromatiales;f__Chromatiaceae;g__ChromatiaceaeFA;
63	143	617	422	95	644	114	168	170	384	90	k__Bacteria;p__Proteobacteria;c__Deltaproteobacteria;o__Syntrophobacterales;f__Syntrophobacteraceae;g__Syntrophobacter;
58	496	196	146	469	154	618	134	74	76	479	k__Bacteria;p__Chloroflexi;c__Anaerolineae;o__SJA-15;f__SJA-15OR;g__SJA-15OR;
285	192	352	438	127	467	128	386	238	324	185	k__Bacteria;p__Acidobacteria;c__Solibacteres;o__Solibacterales;f__Solibacteraceae;g__Candidatus Solibacter;
60	247	227	170	363	714	253	185	119	220	338	k__Bacteria;p__Proteobacteria;c__Deltaproteobacteria;o__DeltaproteobacteriaCL;f__DeltaproteobacteriaCL;g__DeltaproteobacteriaCL;
125	33	230	548	62	723	28	203	571	368	62	k__Bacteria;p__Proteobacteria;c__Gammaproteobacteria;o__Xanthomonadales;f__Sinobacteraceae;g__SinobacteraceaeFA;
56	152	480	175	68	581	71	467	171	545	68	k__Bacteria;p__Firmicutes;c__Clostridia;o__Clostridiales;f__ClostridialesOR;g__ClostridialesOR;
97	668	128	181	415	164	566	33	30	89	503	k__Bacteria;p__Chloroflexi;c__Anaerolineae;o__AnaerolineaeCL;f__AnaerolineaeCL;g__AnaerolineaeCL;
156	223	228	469	344	298	154	353	132	135	420	k__Bacteria;p__Proteobacteria;c__Betaproteobacteria;o__Rhodocyclales;f__Rhodocyclaceae;g__Methyloversatilis;
106	546	270	155	340	150	501	131	88	184	384	k__Bacteria;p__Chloroflexi;c__Anaerolineae;o__AnaerolineaeCL;f__AnaerolineaeCL;g__AnaerolineaeCL;
187	176	140	175	274	350	212	444	362	200	297	k__Bacteria;p__Firmicutes;c__Clostridia;o__Clostridiales;f__ClostridialesOR;g__ClostridialesOR;
61	817	0	0	605	0	780	15	5	9	368	k__Bacteria;p__Chloroflexi;c__Anaerolineae;o__BPC110;f__BPC110OR;g__BPC110OR;
112	185	391	213	50	199	102	366	132	857	89	k__Bacteria;p__Proteobacteria;c__Alphaproteobacteria;o__Rhizobiales;f__Bradyrhizobiaceae;g__Bradyrhizobium;
246	83	691	247	83	395	67	152	271	489	79	k__Bacteria;p__Bacteroidetes;c__Sphingobacteria;o__Sphingobacteriales;f__SphingobacterialesOR;g__SphingobacterialesOR;
248	55	160	606	45	147	29	223	626	583	50	k__Bacteria;p__Bacteroidetes;c__Flavobacteria;o__Flavobacteriales;f__Flavobacteriaceae;g__Flavobacterium;
141	445	182	163	322	212	295	287	35	57	475	k__Bacteria;p__Proteobacteria;c__Deltaproteobacteria;o__Syntrophobacterales;f__Syntrophobacteraceae;g__SyntrophobacteraceaeFA;
223	197	651	178	23	34	82	104	80	1048	60	k__Bacteria;p__Proteobacteria;c__Alphaproteobacteria;o__Rhizobiales;f__Rhizobiaceae;
129	125	138	566	196	134	95	684	132	89	289	k__Bacteria;p__Proteobacteria;c__Betaproteobacteria;o__Methylophilales;f__Methylophilaceae;g__Methylotenera;
250	296	135	238	320	279	246	121	142	227	414	k__Bacteria;p__Bacteroidetes;c__Bacteroidia;o__Bacteroidales;f__BacteroidalesOR;g__BacteroidalesOR;
316	234	310	111	305	164	153	442	120	284	278	k__Bacteria;p__Proteobacteria;c__Deltaproteobacteria;o__Desulfuromonadales;f__Geobacteraceae;g__Geobacter;
176	485	0	1	639	0	626	17	17	12	600	k__Bacteria;p__Chloroflexi;c__Anaerolineae;o__AnaerolineaeCL;f__AnaerolineaeCL;g__AnaerolineaeCL;
105	56	151	111	307	309	51	636	312	72	381	k__Bacteria;p__Spirochaetes;c__Spirochaetes (class);o__Spirochaetales;f__Spirochaetaceae;g__TM3;
71	215	331	412	128	235	167	314	197	178	170	k__Bacteria;p__Proteobacteria;c__Deltaproteobacteria;o__Syntrophobacterales;f__Syntrophobacteraceae;g__Syntrophobacter;
145	212	168	291	369	271	250	209	100	77	383	k__Bacteria;p__Nitrospirae;c__Nitrospira (class);o__Nitrospirales;f__Thermodesulfovibrionaceae;g__LCP-6;
73	222	609	435	86	182	185	85	121	273	130	k__Bacteria;p__Chloroflexi;c__Anaerolineae;o__Caldilineales;f__Caldilineaceae;g__Caldilinea;
127	60	637	191	71	196	29	190	292	507	148	k__Bacteria;p__TG3;c__TG3-1;o__GN09;f__GN09OR;g__GN09OR;
99	178	348	281	136	459	163	110	231	150	259	k__Bacteria;p__Chlorobi;c__Ignavibacteria;o__Ignavibacteriales;f__Ignavibacteriaceae;g__IgnavibacteriaceaeFA;
199	104	212	335	167	654	142	202	132	152	192	k__Bacteria;p__Verrucomicrobia;c__Verrucomicrobiae;o__Verrucomicrobiales;f__Verrucomicrobia subdivision 3;g__Verrucomicrobia subdivision 3FA;
162	757	162	207	105	68	302	78	41	269	253	k__Bacteria;p__Proteobacteria;c__Alphaproteobacteria;o__Rhizobiales;f__Hyphomicrobiaceae;g__Rhodomicrobium;
182	293	124	380	220	232	205	231	82	122	350	k__Bacteria;p__Proteobacteria;c__Deltaproteobacteria;o__Syntrophobacterales;f__Desulfobacteraceae;g__DesulfobacteraceaeFA;
133	78	271	150	225	349	53	510	290	61	251	k__Bacteria;p__Spirochaetes;c__Leptospirae;o__Leptospirales;f__Leptospiraceae;g__SJA-88;
83	152	140	223	247	177	163	299	317	141	369	k__Bacteria;p__Bacteroidetes;c__Bacteroidia;o__Bacteroidales;f__BacteroidalesOR;g__BacteroidalesOR;
122	543	13	9	523	44	380	63	46	36	555	k__Bacteria;p__Proteobacteria;c__Deltaproteobacteria;o__Desulfobacterales;f__DesulfobacteralesOR;g__DesulfobacteralesOR;
93	290	281	298	133	242	190	369	84	124	199	k__Bacteria;p__Proteobacteria;c__Deltaproteobacteria;o__Syntrophobacterales;f__Syntrophobacteraceae;g__Syntrophobacter;
88	9	323	263	26	1328	14	48	117	46	33	k__Bacteria;p__Gemmatimonadetes;c__Gemmatimonadetes (class);o__Gemmatimonadales;f__GemmatimonadalesOR;g__GemmatimonadalesOR;
164	91	296	202	149	443	101	190	348	174	192	k__Bacteria;p__Proteobacteria;c__Betaproteobacteria;o__BetaproteobacteriaCL;f__BetaproteobacteriaCL;g__BetaproteobacteriaCL;
75	79	539	553	51	115	48	259	81	370	74	k__Bacteria;p__Proteobacteria;c__Deltaproteobacteria;o__Syntrophobacterales;f__Syntrophaceae;g__Desulfomonile;
192	80	220	214	67	304	37	360	434	328	124	k__Bacteria;p__GN04;c__MSB-5A5;o__MSB-5A5CL;f__MSB-5A5CL;g__MSB-5A5CL;
86	616	197	198	175	47	378	68	9	18	457	k__Bacteria;p__Proteobacteria;c__Deltaproteobacteria;o__Desulfobacterales;f__Desulfobulbaceae;g__DesulfobulbaceaeFA;
221	41	419	191	13	131	41	867	64	356	27	k__Bacteria;p__Proteobacteria;c__Alphaproteobacteria;o__Rhizobiales;f__Beijerinckiaceae;g__BeijerinckiaceaeFA;
297	118	142	264	35	166	83	406	524	323	60	k__Bacteria;p__Bacteroidetes;c__Bacteroidia;o__Bacteroidales;f__Porphyromonadaceae;g__PorphyromonadaceaeFA;
79	164	391	450	11	387	16	545	3	15	129	k__Bacteria;p__Cyanobacteria;c__Chloroplast;o__Streptophyta;f__StreptophytaOR;g__StreptophytaOR;
170	201	118	198	426	176	143	166	136	97	448	k__Bacteria;p__Chlorobi;c__BSV19;o__BSV19CL;f__BSV19CL;g__BSV19CL;
171	80	225	562	43	327	54	450	103	189	68	k__Bacteria;p__Chloroflexi;c__Anaerolineae;o__Anaerolineales;f__Anaerolinaceae;g__AnaerolinaceaeFA;
132	313	77	55	430	224	281	173	68	77	380	k__Bacteria;p__Proteobacteria;c__Deltaproteobacteria;o__DeltaproteobacteriaCL;f__DeltaproteobacteriaCL;g__DeltaproteobacteriaCL;
115	82	793	571	28	87	94	17	142	152	97	k__Bacteria;p__Proteobacteria;c__Epsilonproteobacteria;o__Campylobacterales;f__Helicobacteraceae;g__Sulfuricurvum;
109	198	231	257	199	241	213	66	211	261	185	k__Bacteria;p__Actinobacteria;c__Actinobacteria (class);o__Actinomycetales;f__ActinomycetalesOR;g__ActinomycetalesOR;
191	202	561	371	95	140	103	147	56	262	124	k__Bacteria;p__Proteobacteria;c__Deltaproteobacteria;o__Syntrophobacterales;f__Syntrophaceae;g__Desulfomonile;
90	182	281	222	208	194	189	166	155	242	216	k__Bacteria;p__Chloroflexi;c__SOGA31;o__SOGA31CL;f__SOGA31CL;g__SOGA31CL;
144	23	539	267	31	757	16	54	160	159	47	k__Bacteria;p__Proteobacteria;c__Gammaproteobacteria;o__Oceanospirillales;f__HTCC2089;g__HTCC2089FA;
96	41	260	239	43	221	8	721	152	209	154	k__Bacteria;p__Nitrospirae;c__Nitrospira (class);o__Nitrospirales;f__Thermodesulfovibrionaceae;g__ThermodesulfovibrionaceaeFA;
82	45	177	179	150	464	36	380	336	123	141	k__Bacteria;p__Chlorobi;c__BSV19;o__BSV19CL;f__BSV19CL;g__BSV19CL;
205	465	5	4	470	10	485	19	5	11	543	k__Bacteria;p__Chloroflexi;c__Anaerolineae;o__AnaerolineaeCL;f__AnaerolineaeCL;g__AnaerolineaeCL;
121	292	47	184	264	132	227	205	82	54	517	k__Bacteria;p__Bacteroidetes;c__Bacteroidia;o__Bacteroidales;f__BacteroidalesOR;g__BacteroidalesOR;
238	103	193	969	83	149	49	145	26	173	103	k__Bacteria;p__Proteobacteria;c__Gammaproteobacteria;o__Methylococcales;f__Crenotrichaceae;g__Crenothrix;
104	393	155	81	156	91	401	175	61	157	284	k__Bacteria;p__Chloroflexi;c__Anaerolineae;o__AnaerolineaeCL;f__AnaerolineaeCL;g__AnaerolineaeCL;
91	152	310	592	60	220	124	103	151	157	82	k__Bacteria;p__Bacteroidetes;c__Bacteroidia;o__Bacteroidales;f__BacteroidalesOR;g__BacteroidalesOR;
147	231	15	9	557	35	234	309	89	71	395	k__Bacteria;p__Proteobacteria;c__Deltaproteobacteria;o__Syntrophobacterales;f__Desulfobacteraceae;g__Desulfobacterium;
339	138	238	104	137	238	93	281	161	397	137	k__Bacteria;p__Proteobacteria;c__Deltaproteobacteria;o__Syntrophobacterales;f__Syntrophaceae;g__Syntrophus;
269	253	123	98	248	319	173	236	98	105	255	k__Bacteria;p__Acidobacteria;c__MVS-40;o__MVS-40CL;f__MVS-40CL;g__MVS-40CL;
159	89	116	206	182	454	122	251	156	103	224	k__Bacteria;p__Verrucomicrobia;c__Verrucomicrobiae;o__Verrucomicrobiales;f__VerrucomicrobialesOR;g__VerrucomicrobialesOR;
185	150	370	81	22	494	12	200	114	428	30	k__Bacteria;p__Acidobacteria;c__Acidobacteria (class);o__Acidobacteriales;f__Acidobacteriaceae;g__AcidobacteriaceaeFA;
139	193	82	41	309	142	272	366	64	140	272	k__Bacteria;p__Chloroflexi;c__Anaerolineae;o__envOPS12;f__envOPS12OR;g__envOPS12OR;
280	111	223	492	73	313	55	158	152	194	104	k__Bacteria;p__Proteobacteria;c__Gammaproteobacteria;o__Oceanospirillales;f__OM60;g__OM60FA;
143	262	203	167	216	141	232	204	68	77	302	k__Bacteria;p__Acidobacteria;c__Acidobacteria (class);o__Acidobacteriales;f__AcidobacterialesOR;g__AcidobacterialesOR;
157	125	284	288	140	205	133	247	132	82	233	k__Bacteria;p__Bacteroidetes;c__Bacteroidia;o__Bacteroidales;f__BacteroidalesOR;g__BacteroidalesOR;
111	390	15	6	427	19	356	73	6	7	564	k__Bacteria;p__Proteobacteria;c__Deltaproteobacteria;o__Desulfobacterales;f__DesulfobacteralesOR;g__DesulfobacteralesOR;
256	32	219	195	142	403	13	434	192	71	161	k__Bacteria;p__Spirochaetes;c__Leptospirae;o__Leptospirales;f__Leptospiraceae;g__SJA-88;
126	130	176	79	177	432	92	262	111	156	214	k__Bacteria;p__AC1;c__SHA-114;o__SHA-114CL;f__SHA-114CL;g__SHA-114CL;
94	616	177	125	125	47	165	120	87	232	131	k__Bacteria;p__TG3;c__TG3-1;o__GN09;f__GN09OR;g__GN09OR;
321	96	52	79	160	266	74	426	275	169	225	k__Bacteria;p__Chloroflexi;c__Dehalococcoidetes;o__Dehalococcoidales;f__Dehalococcoidaceae;g__DehalococcoidaceaeFA;
137	263	137	427	101	138	181	183	54	187	147	k__Bacteria;p__Actinobacteria;c__Actinobacteria (class);o__Actinomycetales;f__Kineosporiaceae;g__Kineosporia;
128	152	178	227	89	195	55	269	174	259	196	k__Bacteria;p__Chlorobi;c__SJA-28;o__SJA-28CL;f__SJA-28CL;g__SJA-28CL;
118	42	267	211	96	618	41	63	238	114	85	k__Bacteria;p__Acidobacteria;c__RB25;o__RB25CL;f__RB25CL;g__RB25CL;
267	379	357	74	88	89	186	115	134	202	139	k__Bacteria;p__Firmicutes;c__Clostridia;o__Clostridiales;f__Clostridiaceae;g__Clostridium;
200	526	39	26	188	11	502	89	27	39	300	k__Bacteria;p__Chloroflexi;c__Anaerolineae;o__AnaerolineaeCL;f__AnaerolineaeCL;g__AnaerolineaeCL;
169	275	18	11	518	23	299	79	28	29	461	k__Bacteria;p__Proteobacteria;c__Deltaproteobacteria;o__DeltaproteobacteriaCL;f__DeltaproteobacteriaCL;g__DeltaproteobacteriaCL;
212	243	77	41	234	192	181	191	140	159	281	k__Bacteria;p__Acidobacteria;c__MVS-40;o__MVS-40CL;f__MVS-40CL;g__MVS-40CL;
110	112	178	70	310	480	105	32	45	13	383	k__Bacteria;p__Nitrospirae;c__Nitrospira (class);o__Nitrospirales;f__FW;g__4-29;
264	13	94	185	4	60	11	165	410	768	18	k__Bacteria;p__Bacteroidetes;c__Bacteroidia;o__Bacteroidales;f__BacteroidalesOR;g__BacteroidalesOR;
230	66	290	137	144	201	53	329	159	109	238	k__Bacteria;p__Acidobacteria;c__AcidobacteriaPH;o__AcidobacteriaPH;f__AcidobacteriaPH;g__AcidobacteriaPH;
196	52	187	713	40	164	29	114	133	226	52	k__Bacteria;p__Bacteroidetes;c__Sphingobacteria;o__Sphingobacteriales;f__SphingobacterialesOR;g__SphingobacterialesOR;
206	40	717	357	20	98	28	153	37	216	25	k__Bacteria;p__Proteobacteria;c__Deltaproteobacteria;o__Desulfovibrionales;f__Desulfovibrionaceae;g__Desulfovibrio;
216	183	222	265	35	127	75	478	68	169	58	k__Bacteria;p__Firmicutes;c__Clostridia;o__Clostridiales;f__Catabacteriaceae;g__CatabacteriaceaeFA;
153	201	85	70	354	127	186	62	52	65	453	k__Bacteria;p__Chlorobi;c__SJA-28;o__SJA-28CL;f__SJA-28CL;g__SJA-28CL;
315	158	115	104	175	125	117	397	150	141	169	k__Bacteria;p__Actinobacteria;c__Actinobacteria (class);o__WCHB1-81;f__At425_EubF1;g__At425_EubF1FA;
435	53	293	446	25	122	36	415	72	71	110	k__Bacteria;p__Bacteroidetes;c__Bacteroidia;o__Bacteroidales;f__BacteroidalesOR;g__BacteroidalesOR;
249	40	321	201	71	309	59	242	78	239	80	k__Bacteria;p__Proteobacteria;c__Betaproteobacteria;o__Burkholderiales;f__Comamonadaceae;g__ComamonadaceaeFA;
219	156	88	117	296	146	215	107	49	18	432	k__Bacteria;p__Acidobacteria;c__OS-K;o__OS-KCL;f__OS-KCL;g__OS-KCL;
172	80	62	71	183	203	79	319	183	120	309	k__Bacteria;p__TG3;c__TG3-1;o__GN09;f__GN09OR;g__GN09OR;
320	120	51	251	153	78	143	332	135	128	198	k__Bacteria;p__Bacteroidetes;c__Bacteroidia;o__Bacteroidales;f__BacteroidalesOR;g__BacteroidalesOR;
213	60	117	307	64	194	52	422	162	84	110	k__Bacteria;p__Proteobacteria;c__Betaproteobacteria;o__Rhodocyclales;f__RhodocyclalesOR;g__RhodocyclalesOR;
140	39	210	29	12	26	22	72	39	1101	11	k__Bacteria;p__Actinobacteria;c__Actinobacteria (class);o__Actinomycetales;f__Nocardioidaceae;g__Propionicimonas;
293	117	186	507	53	102	51	116	93	265	66	k__Bacteria;p__Proteobacteria;c__Alphaproteobacteria;o__Rhodobacterales;f__Rhodobacteraceae;g__Rhodobacter;
155	212	114	113	209	261	175	123	54	58	222	k__Bacteria;p__Acidobacteria;c__MVS-40;o__MVS-40CL;f__MVS-40CL;g__MVS-40CL;
220	16	143	178	21	266	5	349	226	292	43	k__Bacteria;p__Spirochaetes;c__Spirochaetes (class);o__Spirochaetales;f__Spirochaetaceae;g__TM3;
289	46	240	276	79	176	54	365	66	80	151	k__Bacteria;p__Bacteroidetes;c__Bacteroidia;o__Bacteroidales;f__BacteroidalesOR;g__BacteroidalesOR;
235	416	286	46	5	59	62	119	23	502	15	k__Bacteria;p__Firmicutes;c__Clostridia;o__Clostridiales;f__ClostridialesOR;g__ClostridialesOR;
149	350	6	5	362	14	274	42	11	3	460	k__Bacteria;p__Proteobacteria;c__Deltaproteobacteria;o__Syntrophobacterales;f__Syntrophobacteraceae;g__SyntrophobacteraceaeFA;
254	120	98	67	15	66	65	30	52	930	41	k__Bacteria;p__Proteobacteria;c__Alphaproteobacteria;o__Rhizobiales;f__Phyllobacteriaceae;g__PhyllobacteriaceaeFA;
342	85	88	240	179	153	95	169	88	77	308	k__Bacteria;p__Proteobacteria;c__Betaproteobacteria;o__Hydrogenophilales;f__Hydrogenophilaceae;g__HydrogenophilaceaeFA;
281	71	106	417	151	182	54	197	79	56	160	k__Bacteria;p__Chlorobi;c__BSV19;o__BSV19CL;f__BSV19CL;g__BSV19CL;
467	134	57	92	218	214	136	192	96	78	252	k__Bacteria;p__Verrucomicrobia;c__Verrucomicrobiae;o__Verrucomicrobiales;f__Verrucomicrobia subdivision 3;g__Verrucomicrobia subdivision 3FA;
142	83	20	41	277	96	104	274	192	101	279	k__Bacteria;p__OP8;c__OP8_1;o__SHA-124;f__SHA-124OR;g__SHA-124OR;
178	7	551	132	13	173	8	203	222	115	29	k__Bacteria;
368	20	296	241	60	120	26	438	86	57	105	k__Bacteria;p__Proteobacteria;c__Deltaproteobacteria;o__Myxococcales;f__MyxococcalesOR;g__MyxococcalesOR;
150	87	295	154	72	379	45	73	117	158	66	k__Bacteria;p__Actinobacteria;c__Actinobacteria (class);o__MC47;f__MC47OR;g__MC47OR;
218	22	113	253	13	527	9	174	193	89	41	k__Bacteria;p__Bacteroidetes;c__Sphingobacteria;o__Sphingobacteriales;f__Flexibacteraceae;g__Cytophaga;
328	37	172	238	101	252	25	222	122	67	179	k__Bacteria;p__WS3;c__PRR-12;o__Sediment-1;f__PRR-10;g__PRR-10FA;
124	187	272	113	40	118	73	102	78	379	47	k__Bacteria;p__Proteobacteria;c__Deltaproteobacteria;o__Desulfovibrionales;f__Desulfovibrionaceae;g__Desulfovibrio;
431	76	183	127	69	484	59	44	126	111	110	k__Bacteria;p__Proteobacteria;c__Deltaproteobacteria;o__Syntrophobacterales;f__Syntrophobacteraceae;g__SyntrophobacteraceaeFA;
541	22	183	239	15	159	29	50	30	611	32	k__Bacteria;p__Proteobacteria;c__Gammaproteobacteria;o__Chromatiales;
167	34	124	154	66	245	10	281	256	102	90	k__Bacteria;p__Hyd24-12;c__Hyd24-12PH;o__Hyd24-12PH;f__Hyd24-12PH;g__Hyd24-12PH;
346	157	199	101	123	131	90	74	115	270	99	k__Bacteria;p__Proteobacteria;c__Alphaproteobacteria;o__Rhizobiales;f__Phyllobacteriaceae;g__PhyllobacteriaceaeFA;
175	21	93	48	54	290	22	82	184	512	46	k__Bacteria;p__Bacteroidetes;c__Bacteroidia;o__Bacteroidales;f__BacteroidalesOR;g__BacteroidalesOR;
374	51	299	140	39	219	33	229	73	202	57	k__Bacteria;p__Proteobacteria;c__Alphaproteobacteria;o__Rhizobiales;f__Hyphomicrobiaceae;g__Rhodoplanes;
253	59	136	216	46	473	75	64	102	98	73	k__Bacteria;p__Verrucomicrobia;c__Methylacidiphilae;o__Methylacidiphilales;f__Methylacidiphilaceae;g__LP2A;
152	0	4	6	0	1	0	8	1139	172	0	k__Bacteria;p__Bacteroidetes;c__Bacteroidia;o__Bacteroidales;f__BacteroidalesOR;g__BacteroidalesOR;
201	68	189	138	29	67	63	188	130	422	34	k__Bacteria;p__Actinobacteria;c__Actinobacteria (class);o__Actinomycetales;f__Mycobacteriaceae;g__Mycobacterium;
405	105	70	92	192	164	88	269	64	51	232	k__Bacteria;p__Proteobacteria;c__Deltaproteobacteria;o__Syntrophobacterales;f__Desulfobacteraceae;g__Desulfobacterium;
229	91	41	63	77	142	113	267	206	149	169	k__Bacteria;p__Chloroflexi;c__Dehalococcoidetes;o__Dehalococcoidales;f__Dehalococcoidaceae;g__DehalococcoidaceaeFA;
146	2	32	35	6	118	5	11	782	304	21	k__Bacteria;p__Nitrospirae;c__Nitrospira (class);o__Nitrospirales;f__Nitrospiraceae;g__Nitrospira;
517	214	289	110	72	60	143	161	38	112	113	k__Bacteria;p__Actinobacteria;c__Actinobacteria (class);o__Coriobacteriales;f__CoriobacterialesOR;g__CoriobacterialesOR;
134	296	0	1	337	0	282	1	6	2	385	k__Bacteria;p__Proteobacteria;c__Gammaproteobacteria;o__Chromatiales;f__Chromatiaceae;g__ChromatiaceaeFA;
288	193	87	91	210	109	185	135	71	74	153	k__Bacteria;p__Chloroflexi;c__Anaerolineae;o__AnaerolineaeCL;f__AnaerolineaeCL;g__AnaerolineaeCL;
173	20	254	83	9	32	457	27	158	174	81	k__Bacteria;p__Firmicutes;c__Clostridia;o__Clostridiales;f__Veillonellaceae;g__Thermosinus;
151	58	56	54	100	114	44	488	154	68	157	k__Bacteria;p__Proteobacteria;c__Deltaproteobacteria;o__Syntrophobacterales;f__Syntrophobacteraceae;g__SyntrophobacteraceaeFA;
168	151	455	156	17	43	52	203	36	148	24	k__Bacteria;p__Proteobacteria;c__Deltaproteobacteria;o__Syntrophobacterales;f__Syntrophaceae;g__Desulfomonile;
228	110	120	175	81	144	77	335	68	48	124	k__Bacteria;p__OP8;c__OP8_2;o__OP8_2CL;f__OP8_2CL;g__OP8_2CL;
148	127	133	138	96	272	138	64	69	82	149	k__Bacteria;p__Acidobacteria;c__PAUC37f;o__PAUC37fCL;f__PAUC37fCL;g__PAUC37fCL;
705	52	69	380	71	78	50	359	46	27	133	k__Bacteria;p__Bacteroidetes;c__Bacteroidia;o__Bacteroidales;
243	12	191	166	15	370	9	57	142	266	16	k__Bacteria;p__Bacteroidetes;c__Sphingobacteria;o__Sphingobacteriales;f__SphingobacterialesOR;g__SphingobacterialesOR;
263	64	93	147	119	244	83	65	211	70	147	k__Bacteria;p__Bacteroidetes;c__Sphingobacteria;o__Sphingobacteriales;f__Flexibacteraceae;g__Cytophaga;
195	212	81	74	85	97	230	195	40	83	146	k__Bacteria;p__Chloroflexi;c__Anaerolineae;o__Anaerolineales;f__Anaerolinaceae;g__Anaerolinea;
290	51	182	236	59	138	50	288	109	53	71	k__Bacteria;p__Chloroflexi;c__Anaerolineae;o__Anaerolineales;f__Anaerolinaceae;g__AnaerolinaceaeFA;
389	211	87	233	75	61	119	103	82	89	163	k__Bacteria;p__Bacteroidetes;c__Bacteroidia;o__Bacteroidales;f__BacteroidalesOR;g__BacteroidalesOR;
161	62	184	207	82	285	55	76	54	93	124	k__Bacteria;p__Acidobacteria;c__OS-K;o__OS-KCL;f__OS-KCL;g__OS-KCL;
275	93	139	224	83	155	104	64	96	144	95	k__Bacteria;p__Actinobacteria;c__Actinobacteria (class);o__Actinomycetales;f__ActinomycetalesOR;g__ActinomycetalesOR;
261	90	187	147	36	123	40	295	86	140	43	k__Bacteria;p__Chloroflexi;c__Anaerolineae;o__Anaerolineales;f__Anaerolinaceae;g__WCHB1-05;
154	88	131	98	62	15	340	27	307	47	71	k__Bacteria;p__Bacteroidetes;c__Sphingobacteria;o__Sphingobacteriales;f__SphingobacterialesOR;g__SphingobacterialesOR;
209	2	42	37	0	13	5	73	135	872	0	k__Bacteria;p__Bacteroidetes;c__Bacteroidia;o__Bacteroidales;f__Porphyromonadaceae;
292	52	94	55	38	276	54	259	109	166	76	k__Bacteria;p__Chloroflexi;c__Anaerolineae;o__envOPS12;f__envOPS12OR;g__envOPS12OR;
302	40	138	352	80	163	23	93	95	94	98	k__Bacteria;p__Proteobacteria;c__Gammaproteobacteria;o__Oceanospirillales;f__FCPT525;g__FCPT525FA;
203	9	162	124	58	229	13	308	152	50	69	k__Bacteria;p__Chloroflexi;c__Anaerolineae;o__H39;f__H39OR;g__H39OR;
311	202	98	60	176	116	136	58	16	70	237	k__Bacteria;p__Proteobacteria;c__Deltaproteobacteria;o__Syntrophobacterales;f__Syntrophaceae;g__Desulfobacca;
586	69	150	119	60	177	120	246	48	43	129	k__Bacteria;p__Proteobacteria;c__Betaproteobacteria;o__Methylophilales;f__MethylophilalesOR;g__MethylophilalesOR;
165	215	1	0	347	0	227	6	7	5	343	k__Bacteria;p__Proteobacteria;c__Gammaproteobacteria;o__Chromatiales;f__ChromatialesOR;g__ChromatialesOR;
329	64	153	113	42	212	49	198	100	137	77	k__Bacteria;p__Proteobacteria;c__Deltaproteobacteria;o__DeltaproteobacteriaCL;f__DeltaproteobacteriaCL;g__DeltaproteobacteriaCL;
647	53	192	131	21	80	34	128	139	333	32	k__Bacteria;p__Proteobacteria;c__Alphaproteobacteria;o__Rhizobiales;f__Hyphomicrobiaceae;g__Rhodoplanes;
198	136	133	92	79	180	82	71	113	114	141	k__Bacteria;p__Proteobacteria;c__Gammaproteobacteria;o__Oceanospirillales;f__125ds10;g__125ds10FA;
511	182	94	82	123	77	137	96	26	105	219	k__Bacteria;p__Proteobacteria;c__Deltaproteobacteria;o__Syntrophobacterales;f__Syntrophaceae;g__Desulfobacca;
189	26	94	326	25	342	23	125	34	106	37	k__Bacteria;p__Bacteroidetes;c__Bacteroidia;o__Bacteroidales;f__BacteroidalesOR;g__BacteroidalesOR;
237	17	188	121	47	82	12	304	152	79	111	k__Bacteria;p__Spirochaetes;c__Spirochaetes (class);o__Spirochaetales;f__Spirochaetaceae;g__TM3;
509	38	70	282	66	230	32	149	80	74	91	k__Bacteria;p__Verrucomicrobia;c__Verrucomicrobiae;o__Verrucomicrobiales;f__VerrucomicrobialesOR;g__VerrucomicrobialesOR;
210	479	145	31	51	7	262	24	2	17	84	k__Bacteria;p__Firmicutes;c__Bacilli;o__Bacillales;f__Paenibacillaceae;g__Ammoniphilus;
255	144	142	153	85	92	95	117	61	125	87	k__Bacteria;p__Proteobacteria;c__Deltaproteobacteria;o__Syntrophobacterales;f__Syntrophaceae;g__Desulfobacca;
166	82	144	126	97	217	65	152	60	68	86	k__Bacteria;p__Chloroflexi;c__Anaerolineae;o__Anaerolineales;f__Anaerolinaceae;
670	16	50	151	8	49	9	765	18	10	19	k__Bacteria;p__Chlorobi;c__Chlorobia;o__Chlorobiales;f__Chlorobiaceae;g__Chlorobaculum;
180	39	97	41	83	314	26	224	108	33	123	k__Bacteria;p__Proteobacteria;c__Gammaproteobacteria;o__Chromatiales;f__ChromatialesOR;g__ChromatialesOR;
476	38	149	160	31	236	18	206	89	107	53	k__Bacteria;p__Proteobacteria;c__Deltaproteobacteria;o__Syntrophobacterales;f__Syntrophaceae;g__Syntrophus;
190	51	558	266	21	102	39	19	1	0	30	k__Bacteria;p__Proteobacteria;c__Gammaproteobacteria;o__Methylococcales;f__Crenotrichaceae;g__Crenothrix;
323	14	189	87	10	117	16	404	66	137	43	k__Bacteria;p__Actinobacteria;c__Actinobacteria (class);o__Actinomycetales;f__Micromonosporaceae;g__MicromonosporaceaeFA;
351	29	93	117	100	149	27	284	81	24	168	k__Bacteria;p__Spirochaetes;c__Spirochaetes (class);o__Spirochaetales;f__Spirochaetaceae;g__TM3;
257	69	204	218	22	93	39	198	62	119	41	k__Bacteria;p__Bacteroidetes;c__Bacteroidia;o__Bacteroidales;f__Porphyromonadaceae;g__PorphyromonadaceaeFA;
536	199	83	22	5	28	44	159	176	333	13	k__Bacteria;p__Firmicutes;c__Clostridia;o__Clostridiales;f__ClostridialesOR;g__ClostridialesOR;
208	72	130	60	51	50	49	104	163	348	33	k__Bacteria;p__Proteobacteria;c__Alphaproteobacteria;o__Rhizobiales;f__Hyphomicrobiaceae;g__Hyphomicrobium;
244	7	147	52	17	296	6	86	310	104	31	k__Bacteria;p__Proteobacteria;c__Betaproteobacteria;o__Rhodocyclales;f__RhodocyclalesOR;g__RhodocyclalesOR;
177	10	516	151	1	173	7	106	33	51	3	k__Bacteria;p__Acidobacteria;c__Acidobacteria (class);o__Acidobacteriales;f__Acidobacteriaceae;g__AcidobacteriaceaeFA;
217	43	134	276	39	215	33	223	11	21	50	k__Bacteria;p__Proteobacteria;c__Deltaproteobacteria;o__Desulfobacterales;f__DesulfobacteralesOR;g__DesulfobacteralesOR;
616	104	98	118	73	97	46	220	80	129	79	k__Bacteria;p__Armatimonadetes;c__SJA-176;o__SJA-176CL;f__SJA-176CL;g__SJA-176CL;
326	46	132	135	68	354	24	66	64	52	91	k__Bacteria;p__Spirochaetes;c__WWE1;o__PBS-18;f__SHA-116;g__SHA-116FA;
184	45	117	239	33	126	33	200	59	102	77	k__Bacteria;p__Bacteroidetes;
385	258	36	147	100	48	154	72	30	38	142	k__Bacteria;p__Proteobacteria;c__Gammaproteobacteria;o__Methylococcales;f__Crenotrichaceae;
239	13	166	75	13	436	8	6	146	148	14	k__Bacteria;p__Proteobacteria;c__Betaproteobacteria;o__Rhodocyclales;f__RhodocyclalesOR;g__RhodocyclalesOR;
186	125	5	11	389	31	157	55	25	19	204	k__Bacteria;p__Chlorobi;c__Ignavibacteria;o__Ignavibacteriales;f__Ignavibacteriaceae;g__IgnavibacteriaceaeFA;
225	48	98	157	33	129	23	290	96	73	74	k__Bacteria;p__Chloroflexi;c__Anaerolineae;o__H39;f__H39OR;g__H39OR;
525	112	193	161	17	49	42	207	94	127	19	k__Bacteria;p__Firmicutes;c__Clostridia;o__Clostridiales;
236	65	180	93	59	257	52	80	51	95	88	k__Bacteria;p__Acidobacteria;c__AcidobacteriaPH;o__AcidobacteriaPH;f__AcidobacteriaPH;g__AcidobacteriaPH;
359	19	151	102	17	81	28	197	62	321	35	k__Bacteria;p__Chloroflexi;c__Anaerolineae;o__Anaerolineales;f__Anaerolinaceae;g__AnaerolinaceaeFA;
480	149	55	81	144	107	124	78	32	50	191	k__Bacteria;p__Nitrospirae;c__Nitrospira (class);o__Nitrospirales;f__Thermodesulfovibrionaceae;g__LCP-6;
395	24	85	146	58	169	9	177	177	86	75	k__Bacteria;p__Spirochaetes;c__Spirochaetes (class);o__Spirochaetales;f__Spirochaetaceae;g__TM3;
194	149	186	113	35	51	80	52	16	240	83	k__Bacteria;p__Proteobacteria;c__Alphaproteobacteria;o__Rhizobiales;f__Hyphomicrobiaceae;g__Rhodomicrobium;
306	93	59	247	144	101	78	90	30	22	141	k__Bacteria;p__Proteobacteria;c__Deltaproteobacteria;o__Syntrophobacterales;f__Desulfobacteraceae;g__DesulfobacteraceaeFA;
197	26	228	144	16	76	12	254	77	102	65	k__Bacteria;p__Spirochaetes;c__Spirochaetes (class);o__Spirochaetales;f__Spirochaetaceae;g__Treponema;
224	105	427	41	13	25	65	35	10	251	25	k__Bacteria;p__Firmicutes;c__Clostridia;o__OPB54;f__OPB54OR;g__OPB54OR;
413	65	36	37	84	154	42	226	192	66	94	k__Bacteria;p__Chloroflexi;c__Dehalococcoidetes;o__Dehalococcoidales;f__Dehalococcoidaceae;g__DehalococcoidaceaeFA;
295	92	75	159	19	87	34	284	95	108	41	k__Bacteria;p__Proteobacteria;c__Deltaproteobacteria;
736	15	161	109	15	312	5	231	60	71	13	k__Bacteria;p__OP11;c__OP11-2;o__KD3-145;f__KD3-145OR;g__KD3-145OR;
232	20	90	46	47	275	17	213	150	44	89	k__Bacteria;p__Proteobacteria;c__Betaproteobacteria;o__Rhodocyclales;f__RhodocyclalesOR;g__RhodocyclalesOR;
308	218	68	30	99	12	149	54	112	86	160	k__Bacteria;p__TG3;c__TG3-1;o__GN09;f__GN09OR;g__GN09OR;
350	11	86	82	131	180	24	173	125	22	143	k__Bacteria;p__LCP-89;c__LCP-89PH;o__LCP-89PH;f__LCP-89PH;g__LCP-89PH;
183	45	4	5	0	0	0	233	270	416	3	k__Bacteria;p__Bacteroidetes;c__Bacteroidia;o__Bacteroidales;f__BacteroidalesOR;g__BacteroidalesOR;
567	43	95	58	68	186	47	172	103	139	64	k__Bacteria;p__Chloroflexi;c__Anaerolineae;o__envOPS12;f__envOPS12OR;g__envOPS12OR;
262	132	95	134	106	102	114	65	41	35	150	k__Bacteria;p__Acidobacteria;c__Acidobacteria (class);o__Acidobacteriales;f__AcidobacterialesOR;g__AcidobacterialesOR;
3573	126	105	170	153	129	90	27	16	40	116	k__Bacteria;p__Proteobacteria;c__Betaproteobacteria;o__Rhodocyclales;f__Rhodocyclaceae;g__Dechloromonas;
751	81	44	47	81	127	77	218	97	76	123	k__Bacteria;p__Acidobacteria;c__Solibacteres;o__Solibacterales;f__Solibacteraceae;g__Candidatus Solibacter;
481	121	62	28	40	34	46	86	37	465	51	k__Bacteria;p__Proteobacteria;c__Deltaproteobacteria;o__Syntrophobacterales;f__Syntrophobacteraceae;g__Syntrophobacter;
358	96	81	123	107	123	65	161	30	61	116	k__Bacteria;p__Proteobacteria;c__Deltaproteobacteria;o__Myxococcales;f__MyxococcalesOR;g__MyxococcalesOR;
816	27	143	142	28	192	9	172	88	103	55	k__Bacteria;p__GOUTA4;c__RB384;o__RB384CL;f__RB384CL;g__RB384CL;
561	17	85	89	26	384	10	49	189	93	16	k__Bacteria;p__Proteobacteria;c__Gammaproteobacteria;o__Xanthomonadales;f__Sinobacteraceae;g__SinobacteraceaeFA;
202	334	64	48	67	16	187	97	8	33	102	k__Bacteria;p__Proteobacteria;c__Gammaproteobacteria;o__Legionellales;f__Coxiellaceae;g__Rickettsiella;
522	75	249	367	27	47	28	42	25	44	52	k__Bacteria;p__Proteobacteria;c__Deltaproteobacteria;o__Desulfobacterales;f__Desulfobulbaceae;g__DesulfobulbaceaeFA;
211	45	82	90	46	118	50	33	186	248	57	k__Bacteria;p__Acidobacteria;c__Solibacteres;o__Solibacterales;f__Solibacteraceae;g__Candidatus Solibacter;
227	48	186	124	77	249	41	73	33	43	77	k__Bacteria;p__Acidobacteria;c__iii1-8;o__SJA-36;f__SJA-36OR;g__SJA-36OR;
204	25	64	40	83	136	36	259	134	36	128	k__Bacteria;p__Chloroflexi;c__Anaerolineae;o__H39;f__H39OR;g__H39OR;
274	15	79	70	21	165	6	142	215	214	13	k__Bacteria;p__Acidobacteria;c__Solibacteres;o__Solibacterales;f__Solibacteraceae;g__Candidatus Solibacter;
332	8	81	81	11	190	13	178	194	168	11	k__Bacteria;p__Proteobacteria;c__Gammaproteobacteria;o__Xanthomonadales;f__Sinobacteraceae;g__SinobacteraceaeFA;
486	51	219	160	31	60	33	111	50	194	23	k__Bacteria;p__Chlamydiae;c__Chlamydiae (class);o__Chlamydiales;f__Parachlamydiaceae;
240	11	153	183	27	100	1	307	90	28	31	k__Bacteria;p__Spirochaetes;c__Leptospirae;o__Leptospirales;f__Leptospiraceae;g__SJA-88;
447	332	177	31	37	14	166	40	14	67	50	k__Bacteria;p__Firmicutes;c__Bacilli;o__Bacillales;f__Sporolactobacillaceae;g__SporolactobacillaceaeFA;
524	71	28	26	84	63	50	229	175	113	88	k__Bacteria;p__Acidobacteria;c__MVS-40;o__MVS-40CL;f__MVS-40CL;g__MVS-40CL;
493	46	59	91	17	84	18	271	130	173	38	k__Bacteria;p__GN04;c__MSB-5A5;o__MSB-5A5CL;f__MSB-5A5CL;g__MSB-5A5CL;
283	110	97	91	49	118	157	55	41	69	138	k__Bacteria;p__Acidobacteria;c__Acidobacteria (class);o__Acidobacteriales;f__AcidobacterialesOR;g__AcidobacterialesOR;
284	250	12	3	197	17	193	18	8	6	214	k__Bacteria;p__Proteobacteria;c__Deltaproteobacteria;o__Desulfobacterales;f__Desulfobulbaceae;g__DesulfobulbaceaeFA;
312	130	105	184	86	97	102	86	15	19	93	k__Bacteria;p__Chloroflexi;c__Anaerolineae;o__AnaerolineaeCL;f__AnaerolineaeCL;g__AnaerolineaeCL;
1093	33	104	173	33	179	23	100	50	146	73	k__Bacteria;p__Verrucomicrobia;c__Verrucomicrobiae;o__Verrucomicrobiales;f__VerrucomicrobialesOR;g__VerrucomicrobialesOR;
193	213	77	76	89	9	212	25	36	83	90	k__Bacteria;p__Chloroflexi;c__Anaerolineae;o__AnaerolineaeCL;f__AnaerolineaeCL;g__AnaerolineaeCL;
252	169	30	59	139	77	158	33	23	45	170	k__Bacteria;p__Bacteroidetes;c__Bacteroidia;o__Bacteroidales;f__BacteroidalesOR;g__BacteroidalesOR;
422	111	189	57	8	6	44	168	51	255	14	k__Bacteria;p__Firmicutes;c__Clostridia;o__Clostridiales;f__Lachnospiraceae;g__Coprococcus;
241	85	180	134	29	49	111	76	12	200	27	k__Bacteria;p__Firmicutes;c__Clostridia;o__OPB54;f__OPB54OR;g__OPB54OR;
353	125	72	134	105	78	84	54	37	89	124	k__Bacteria;p__Acidobacteria;c__Acidobacteria (class);o__Acidobacteriales;f__AcidobacterialesOR;g__AcidobacterialesOR;
222	127	56	65	121	92	106	148	23	27	122	k__Bacteria;p__Proteobacteria;c__Deltaproteobacteria;o__Syntrophobacterales;f__Syntrophobacteraceae;g__Syntrophobacter;
344	92	104	99	41	110	40	67	116	172	36	k__Bacteria;p__Proteobacteria;c__Deltaproteobacteria;o__Syntrophobacterales;f__Syntrophaceae;g__Syntrophus;
584	40	228	57	24	80	22	165	34	181	36	k__Bacteria;p__Proteobacteria;c__Deltaproteobacteria;o__Desulfuromonadales;f__Geobacteraceae;g__Geobacter;
215	38	98	75	27	133	18	186	82	163	43	k__Bacteria;
207	94	74	97	129	168	88	20	34	39	118	k__Bacteria;p__Chlorobi;c__BSV19;o__BSV19CL;f__BSV19CL;g__BSV19CL;
233	76	73	85	18	56	30	198	134	155	36	k__Bacteria;p__Chloroflexi;c__Anaerolineae;o__SJA-101;
426	19	82	73	23	95	10	236	83	181	55	k__Bacteria;
414	201	53	90	84	25	139	31	57	90	87	k__Bacteria;p__Chloroflexi;c__Anaerolineae;o__Caldilineales;f__Caldilineaceae;g__Caldilinea;
933	45	48	24	57	118	38	258	95	99	74	k__Bacteria;p__Proteobacteria;c__Deltaproteobacteria;o__Syntrophobacterales;f__Syntrophaceae;g__SyntrophaceaeFA;
613	42	259	146	7	18	19	95	27	230	8	k__Bacteria;p__Cyanobacteria;c__4C0d-2;o__YS2;f__YS2OR;g__YS2OR;
242	30	123	59	10	6	89	4	97	405	27	k__Bacteria;p__Proteobacteria;c__Epsilonproteobacteria;o__Campylobacterales;f__CampylobacteralesOR;g__CampylobacteralesOR;
489	316	106	65	27	22	75	20	9	123	86	k__Bacteria;p__Proteobacteria;c__Alphaproteobacteria;o__AlphaproteobacteriaCL;f__AlphaproteobacteriaCL;g__AlphaproteobacteriaCL;
1149	23	87	65	43	117	20	202	136	109	46	k__Bacteria;p__Proteobacteria;c__Deltaproteobacteria;o__Syntrophobacterales;f__Syntrophaceae;g__Syntrophus;
504	54	101	183	88	133	58	48	40	21	119	k__Bacteria;p__Acidobacteria;c__iii1-8;o__SJA-36;f__SJA-36OR;g__SJA-36OR;
392	20	291	80	18	52	13	181	89	41	56	k__Bacteria;p__Spirochaetes;c__Spirochaetes (class);o__Spirochaetales;f__Spirochaetaceae;g__Treponema;
666	201	130	29	29	9	67	35	27	257	57	k__Bacteria;p__Firmicutes;c__Clostridia;o__Clostridiales;f__Veillonellaceae;g__Thermosinus;
502	3	189	73	4	56	19	58	133	275	27	k__Bacteria;p__Bacteroidetes;c__Bacteroidia;o__Bacteroidales;f__Porphyromonadaceae;g__PorphyromonadaceaeFA;
809	158	76	77	110	49	123	57	28	45	113	k__Bacteria;p__Chloroflexi;c__Anaerolineae;o__SJA-15;f__SJA-15OR;g__SJA-15OR;
367	83	130	134	24	17	103	63	60	167	52	k__Bacteria;p__Firmicutes;c__Clostridia;o__Clostridiales;f__Veillonellaceae;g__Sporotalea;
990	88	41	61	138	112	92	94	34	31	134	k__Bacteria;p__Verrucomicrobia;c__Verrucomicrobiae;o__Verrucomicrobiales;f__Verrucomicrobia subdivision 3;g__Verrucomicrobia subdivision 3FA;
831	47	90	137	64	146	48	59	43	100	87	k__Bacteria;p__Bacteroidetes;c__Sphingobacteria;o__Sphingobacteriales;f__SphingobacterialesOR;g__SphingobacterialesOR;
383	48	105	47	80	231	40	59	59	26	125	k__Bacteria;p__Proteobacteria;c__Betaproteobacteria;o__Rhodocyclales;f__RhodocyclalesOR;g__RhodocyclalesOR;
363	10	279	68	35	134	6	140	65	34	46	k__Bacteria;p__Spirochaetes;c__M1NP2-04;o__M1NP2-04CL;f__M1NP2-04CL;g__M1NP2-04CL;
347	67	116	68	38	90	51	159	48	114	51	k__Bacteria;p__Chloroflexi;c__Anaerolineae;o__SJA-15;f__SJA-15OR;g__SJA-15OR;
455	39	83	89	20	153	16	166	80	129	23	k__Bacteria;p__Proteobacteria;c__Alphaproteobacteria;o__Sphingomonadales;f__Sphingomonadaceae;g__Novosphingobium;
1314	91	5	4	265	5	151	68	4	3	201	k__Bacteria;p__Nitrospirae;c__Nitrospira (class);o__Nitrospirales;f__Thermodesulfovibrionaceae;g__LCP-6;
260	6	30	15	21	102	3	24	455	123	18	k__Bacteria;p__Proteobacteria;c__Betaproteobacteria;o__Rhodocyclales;f__RhodocyclalesOR;g__RhodocyclalesOR;
695	24	120	112	13	243	14	55	50	144	20	k__Bacteria;p__Proteobacteria;c__Alphaproteobacteria;o__Rhodospirillales;f__Acetobacteraceae;g__AcetobacteraceaeFA;
265	149	34	17	122	38	136	99	23	28	149	k__Bacteria;p__Chloroflexi;c__Anaerolineae;o__AnaerolineaeCL;f__AnaerolineaeCL;g__AnaerolineaeCL;
761	16	62	143	18	169	8	57	183	109	23	k__Bacteria;p__Bacteroidetes;c__Sphingobacteria;o__Sphingobacteriales;f__Flexibacteraceae;g__Cytophaga;
377	42	34	103	107	126	62	99	56	38	115	k__Bacteria;p__OP3;c__PBS-25;o__PBS-25CL;f__PBS-25CL;g__PBS-25CL;
333	29	76	62	99	170	39	57	95	57	94	k__Bacteria;p__Proteobacteria;c__Betaproteobacteria;o__BetaproteobacteriaCL;f__BetaproteobacteriaCL;g__BetaproteobacteriaCL;
730	59	54	109	58	82	32	168	82	35	95	k__Bacteria;p__KSB1;
251	61	44	135	60	159	40	57	64	56	98	k__Bacteria;p__Bacteroidetes;c__Bacteroidia;o__Bacteroidales;f__BacteroidalesOR;g__BacteroidalesOR;
391	26	135	98	32	107	15	115	94	122	23	k__Bacteria;p__Acidobacteria;c__Acidobacteria (class);o__Acidobacteriales;f__AcidobacterialesOR;g__AcidobacterialesOR;
268	196	0	1	171	0	197	6	2	5	180	k__Bacteria;p__Chloroflexi;c__Anaerolineae;o__AnaerolineaeCL;f__AnaerolineaeCL;g__AnaerolineaeCL;
307	20	81	82	26	114	31	181	80	94	48	k__Bacteria;p__AC1;c__SHA-114;o__SHA-114CL;f__SHA-114CL;g__SHA-114CL;
299	176	16	18	119	24	136	124	20	22	102	k__Bacteria;p__Proteobacteria;c__Deltaproteobacteria;o__Syntrophobacterales;f__Syntrophobacteraceae;g__Syntrophobacter;
498	30	78	346	20	59	14	126	14	14	54	k__Bacteria;p__Bacteroidetes;c__Bacteroidia;o__Bacteroidales;f__Porphyromonadaceae;g__PorphyromonadaceaeFA;
1214	158	124	95	51	40	97	36	16	65	70	k__Bacteria;p__Proteobacteria;c__Deltaproteobacteria;o__Syntrophobacterales;f__Syntrophaceae;g__Desulfobacca;
291	121	109	49	50	51	77	97	36	101	59	k__Bacteria;p__Actinobacteria;c__Actinobacteria (class);o__Rubrobacterales;f__Rubrobacteraceae;g__RubrobacteraceaeFA;
226	35	80	60	11	157	5	159	74	149	16	k__Bacteria;p__OP8;c__OP8_2;o__OP8_2CL;f__OP8_2CL;g__OP8_2CL;
402	7	195	190	17	52	2	221	32	15	15	k__Bacteria;p__Proteobacteria;c__Betaproteobacteria;o__Burkholderiales;f__Oxalobacteraceae;g__Herbaspirillum;
1033	11	95	119	12	64	13	129	26	267	9	k__Bacteria;p__Proteobacteria;c__Alphaproteobacteria;o__Rhizobiales;f__RhizobialesOR;g__RhizobialesOR;
231	128	21	69	51	60	64	17	171	100	64	k__Bacteria;p__Chloroflexi;c__Anaerolineae;o__envOPS12;f__envOPS12OR;g__envOPS12OR;
403	39	85	61	43	136	28	118	76	109	50	k__Bacteria;p__Armatimonadetes;c__SJA-176;o__SJA-176CL;f__SJA-176CL;g__SJA-176CL;
449	53	196	67	13	67	43	122	51	105	27	k__Bacteria;p__Chloroflexi;c__Anaerolineae;o__envOPS12;f__envOPS12OR;g__envOPS12OR;
1536	198	64	40	118	17	153	19	8	22	100	k__Bacteria;p__Chloroflexi;c__Anaerolineae;o__SJA-15;f__SJA-15OR;g__SJA-15OR;
296	29	43	57	28	95	18	129	156	154	26	k__Bacteria;p__OP8;c__OP8_1;o__OP8_1CL;f__OP8_1CL;g__OP8_1CL;
492	80	48	25	147	94	99	21	12	11	195	k__Bacteria;p__Acidobacteria;c__iii1-8;o__SJA-36;f__SJA-36OR;g__SJA-36OR;
692	38	80	22	23	42	23	167	92	215	30	k__Bacteria;p__Firmicutes;c__Clostridia;o__Clostridiales;f__ClostridialesOR;g__ClostridialesOR;
234	50	67	23	79	164	55	53	83	62	95	k__Bacteria;p__Acidobacteria;c__AcidobacteriaPH;o__AcidobacteriaPH;f__AcidobacteriaPH;g__AcidobacteriaPH;
564	24	193	191	13	54	23	68	27	127	11	k__Bacteria;p__Chlamydiae;c__Chlamydiae (class);o__Chlamydiales;f__Parachlamydiaceae;g__Parachlamydia;
668	51	78	85	45	133	32	94	56	57	98	k__Bacteria;p__Bacteroidetes;c__Bacteroidia;o__Bacteroidales;f__BacteroidalesOR;g__BacteroidalesOR;
461	2	57	110	5	218	12	123	136	46	18	k__Bacteria;p__Verrucomicrobia;c__Opitutae;o__Opitutales;f__Opitutaceae;g__OpitutaceaeFA;
310	17	325	62	7	83	11	100	31	58	30	k__Bacteria;p__Bacteroidetes;c__Bacteroidia;o__Bacteroidales;f__BacteroidalesOR;g__BacteroidalesOR;
3940	14	96	90	12	80	10	277	44	83	18	k__Bacteria;p__Proteobacteria;c__Betaproteobacteria;o__Burkholderiales;f__Comamonadaceae;g__Rhodoferax;
812	45	42	167	34	54	23	81	92	127	52	k__Bacteria;p__Bacteroidetes;c__Flavobacteria;o__Flavobacteriales;f__Flavobacteriaceae;g__Flavobacterium;
343	72	157	113	35	33	51	41	36	148	30	k__Bacteria;p__Proteobacteria;c__Deltaproteobacteria;o__Syntrophobacterales;f__Syntrophaceae;g__Desulfobacca;
335	96	227	101	11	26	21	55	20	147	10	k__Bacteria;p__Firmicutes;c__Clostridia;o__Clostridiales;f__Veillonellaceae;g__Thermosinus;
412	36	58	79	71	116	27	104	98	38	85	k__Bacteria;p__Chlorobi;c__BSV19;o__BSV19CL;f__BSV19CL;g__BSV19CL;
364	178	46	12	111	36	132	31	12	27	122	k__Bacteria;p__Actinobacteria;c__Actinobacteria (class);o__Coriobacteriales;f__CoriobacterialesOR;g__CoriobacterialesOR;
657	3	202	90	5	30	2	244	39	73	18	k__Bacteria;p__Spirochaetes;c__Spirochaetes (class);o__Spirochaetales;f__Spirochaetaceae;g__Treponema;
273	21	93	34	20	83	9	70	140	198	37	k__Bacteria;p__Proteobacteria;c__Deltaproteobacteria;o__Syntrophobacterales;f__Syntrophobacteraceae;g__SyntrophobacteraceaeFA;
245	1	103	51	12	454	6	18	28	11	21	k__Bacteria;p__Gemmatimonadetes;c__Gemmatimonadetes (class);o__Gemmatimonadales;f__GemmatimonadalesOR;g__GemmatimonadalesOR;
583	18	80	38	9	96	13	85	75	278	4	k__Bacteria;p__Proteobacteria;c__Alphaproteobacteria;o__Rhizobiales;f__RhizobialesOR;g__RhizobialesOR;
442	66	36	113	68	48	55	50	105	38	117	k__Bacteria;p__Bacteroidetes;c__Bacteroidia;o__Bacteroidales;f__BacteroidalesOR;g__BacteroidalesOR;
439	133	9	3	87	42	60	1	2	8	350	k__Bacteria;p__Proteobacteria;c__Gammaproteobacteria;o__Chromatiales;f__ChromatialesOR;g__ChromatialesOR;
445	77	16	38	110	59	67	75	24	37	185	k__Bacteria;p__Bacteroidetes;c__Bacteroidia;o__Bacteroidales;f__BacteroidalesOR;g__BacteroidalesOR;
325	52	64	33	41	83	25	62	48	229	49	k__Bacteria;p__Proteobacteria;c__Deltaproteobacteria;o__Syntrophobacterales;f__Syntrophobacteraceae;g__Syntrophobacter;
485	51	79	81	47	111	37	91	33	100	54	k__Bacteria;p__Armatimonadetes;c__SJA-176;o__SJA-176CL;f__SJA-176CL;g__SJA-176CL;
1118	31	37	113	59	157	38	57	44	53	92	k__Bacteria;p__Verrucomicrobia;c__Verrucomicrobiae;o__Verrucomicrobiales;f__VerrucomicrobialesOR;g__VerrucomicrobialesOR;
773	62	67	83	41	133	42	70	37	74	71	k__Bacteria;p__Acidobacteria;c__Solibacteres;o__Solibacterales;f__Solibacteraceae;g__Candidatus Solibacter;
276	31	115	45	16	199	6	30	63	151	23	k__Bacteria;
686	22	71	62	26	39	17	48	21	341	32	k__Bacteria;p__Proteobacteria;c__Gammaproteobacteria;o__Methylococcales;f__Methylococcaceae;g__Methylomonas;
682	60	24	41	25	47	30	191	53	118	90	k__Bacteria;p__Chlorobi;c__BSV19;o__BSV19CL;f__BSV19CL;g__BSV19CL;
398	59	44	90	67	76	50	95	65	35	97	k__Bacteria;p__Chlorobi;c__BSV19;o__BSV19CL;f__BSV19CL;g__BSV19CL;
508	82	101	113	37	34	47	44	26	156	35	k__Bacteria;p__Proteobacteria;c__Deltaproteobacteria;o__Syntrophobacterales;f__Syntrophaceae;g__Desulfomonile;
354	22	65	113	16	118	16	109	96	89	27	k__Bacteria;p__GN04;c__GN15;o__GN15CL;f__GN15CL;g__GN15CL;
704	159	107	40	13	19	35	91	27	172	7	k__Bacteria;p__Firmicutes;c__Clostridia;o__Clostridiales;f__Veillonellaceae;g__VeillonellaceaeFA;
713	47	85	108	35	164	38	58	31	41	62	k__Bacteria;p__Proteobacteria;c__Betaproteobacteria;
365	71	165	66	16	10	30	122	33	135	15	k__Bacteria;p__Firmicutes;c__Clostridia;o__Clostridiales;f__Ruminococcaceae;g__Acetivibrio;
271	10	77	69	8	142	5	83	123	137	9	k__Bacteria;p__Acidobacteria;c__Solibacteres;o__Solibacterales;f__Solibacteraceae;g__Candidatus Solibacter;
529	69	44	74	38	63	54	74	65	122	56	k__Bacteria;p__Chloroflexi;c__Anaerolineae;o__S0208;f__S0208OR;g__S0208OR;
397	37	63	169	12	49	28	199	32	37	32	k__Bacteria;p__Chloroflexi;c__Anaerolineae;o__Anaerolineales;f__Anaerolinaceae;g__Anaerolinea;
680	27	53	11	30	55	32	168	52	178	50	k__Bacteria;p__Chloroflexi;c__Anaerolineae;o__A31;f__KNA6-EB22;g__KNA6-EB22FA;
338	23	66	114	41	152	26	57	63	62	51	k__Bacteria;p__Bacteroidetes;c__Sphingobacteria;o__Sphingobacteriales;f__SphingobacterialesOR;g__SphingobacterialesOR;
438	53	50	187	5	75	16	155	47	47	16	k__Bacteria;p__Cyanobacteria;c__Chloroplast;o__Stramenopiles;f__StramenopilesOR;g__StramenopilesOR;
259	54	181	237	17	42	25	30	13	20	31	k__Bacteria;p__Proteobacteria;c__Deltaproteobacteria;o__Syntrophobacterales;f__Syntrophaceae;g__Desulfomonile;
526	34	106	67	0	10	6	360	22	43	1	k__Bacteria;p__Firmicutes;c__Clostridia;o__Clostridiales;f__Veillonellaceae;g__VeillonellaceaeFA;
247	28	137	57	46	268	24	9	10	6	64	k__Bacteria;p__Chlorobi;c__SJA-28;o__SJA-28CL;f__SJA-28CL;g__SJA-28CL;
983	73	102	59	20	89	19	65	50	133	38	k__Bacteria;p__Chloroflexi;c__Anaerolineae;o__A4b;f__A4bOR;g__A4bOR;
671	36	88	17	6	116	45	72	28	179	60	k__Bacteria;p__Acidobacteria;c__Acidobacteria (class);o__Acidobacteriales;f__Acidobacteriaceae;g__AcidobacteriaceaeFA;
464	17	44	89	103	107	21	38	54	41	133	k__Bacteria;p__Spirochaetes;c__Spirochaetes (class);o__Spirochaetales;f__Spirochaetaceae;g__Treponema;
369	90	1	1	189	4	85	62	7	0	207	k__Bacteria;p__Spirochaetes;c__SpirochaetesPH;o__SpirochaetesPH;f__SpirochaetesPH;g__SpirochaetesPH;
1124	37	57	134	31	103	45	42	36	120	39	k__Bacteria;p__Verrucomicrobia;c__Verrucomicrobiae;o__Verrucomicrobiales;f__Verrucomicrobiaceae;g__Luteolibacter;
747	9	69	114	10	127	7	73	65	164	6	k__Bacteria;p__Proteobacteria;c__Alphaproteobacteria;o__Caulobacterales;f__Caulobacteraceae;g__Phenylobacterium;
1032	34	93	50	14	35	29	122	52	196	18	k__Bacteria;p__Proteobacteria;c__Deltaproteobacteria;o__MIZ46;f__MIZ46OR;g__MIZ46OR;
771	48	83	33	37	34	35	106	63	186	17	k__Bacteria;p__Proteobacteria;c__Deltaproteobacteria;o__MIZ46;f__MIZ46OR;g__MIZ46OR;
440	5	0	13	4	0	5	5	327	280	1	k__Bacteria;p__Bacteroidetes;c__Sphingobacteria;o__Sphingobacteriales;f__Flexibacteraceae;g__Cytophaga;
258	6	41	12	1	4	8	1	2	556	6	k__Bacteria;p__Proteobacteria;c__Alphaproteobacteria;o__Rhodospirillales;f__Rhodospirillaceae;g__RhodospirillaceaeFA;
362	172	3	2	150	7	113	4	6	1	177	k__Bacteria;p__Nitrospirae;c__Nitrospira (class);o__Nitrospirales;f__Thermodesulfovibrionaceae;g__GOUTA19;
373	15	96	136	8	74	8	39	124	127	8	k__Bacteria;p__Proteobacteria;c__Gammaproteobacteria;o__Pseudomonadales;f__Pseudomonadaceae;g__Pseudomonas;
356	20	37	7	3	17	34	28	191	286	11	k__Bacteria;p__Proteobacteria;c__Alphaproteobacteria;o__Rhizobiales;f__Beijerinckiaceae;g__BeijerinckiaceaeFA;
349	139	58	27	14	25	37	47	56	164	66	k__Bacteria;p__Chloroflexi;c__Anaerolineae;o__S0208;f__S0208OR;g__S0208OR;
520	30	129	65	113	58	20	62	29	10	114	k__Bacteria;p__Proteobacteria;c__Deltaproteobacteria;o__Myxococcales;f__MyxococcalesOR;g__MyxococcalesOR;
378	29	165	79	17	191	15	2	49	56	21	k__Bacteria;p__Acidobacteria;c__PAUC37f;o__PAUC37fCL;f__PAUC37fCL;g__PAUC37fCL;
286	44	35	52	32	125	22	123	43	77	67	k__Bacteria;p__Chlorobi;c__BSV19;o__BSV19CL;f__BSV19CL;g__BSV19CL;
423	6	315	94	15	55	6	79	18	21	10	k__Bacteria;p__OP11;c__OP11-1;o__BB36;f__BB36OR;g__BB36OR;
278	5	91	156	12	130	11	68	13	125	8	k__Bacteria;p__Proteobacteria;c__Alphaproteobacteria;o__Rhodobacterales;f__Rhodobacteraceae;g__Rhodobacter;
272	131	2	11	162	5	162	9	5	10	119	k__Bacteria;p__Chloroflexi;c__Anaerolineae;o__AnaerolineaeCL;f__AnaerolineaeCL;g__AnaerolineaeCL;
477	25	35	8	5	25	36	97	64	305	15	k__Bacteria;p__Firmicutes;c__Clostridia;o__Clostridiales;f__Peptococcaceae;g__Desulfosporosinus;
513	46	58	37	63	38	43	118	70	38	104	k__Bacteria;p__Bacteroidetes;c__Bacteroidia;o__Bacteroidales;f__BacteroidalesOR;g__BacteroidalesOR;
360	35	24	19	109	74	34	91	69	18	142	k__Bacteria;p__WS3;c__PRR-12;o__SSS58A;f__SSS58AOR;g__SSS58AOR;
305	37	43	19	102	111	53	35	67	35	111	k__Bacteria;p__Proteobacteria;c__Betaproteobacteria;o__BetaproteobacteriaCL;f__BetaproteobacteriaCL;g__BetaproteobacteriaCL;
336	92	142	51	20	59	121	25	12	15	72	k__Bacteria;p__Chloroflexi;c__Anaerolineae;o__AnaerolineaeCL;f__AnaerolineaeCL;g__AnaerolineaeCL;
322	117	0	0	169	1	87	34	11	10	180	k__Bacteria;p__Proteobacteria;c__Deltaproteobacteria;o__DeltaproteobacteriaCL;f__DeltaproteobacteriaCL;g__DeltaproteobacteriaCL;
409	157	1	2	110	2	141	0	0	1	190	k__Bacteria;p__Chloroflexi;c__Anaerolineae;o__AnaerolineaeCL;f__AnaerolineaeCL;g__AnaerolineaeCL;
266	43	81	87	38	152	48	10	72	33	39	k__Bacteria;p__Chloroflexi;c__Anaerolineae;o__S0208;f__S0208OR;g__S0208OR;
700	106	3	7	85	9	132	101	11	20	129	k__Bacteria;p__Chloroflexi;c__Anaerolineae;o__WCHB1-50;f__WCHB1-50OR;g__WCHB1-50OR;
530	69	38	80	46	85	61	48	53	48	74	k__Bacteria;p__Bacteroidetes;c__Bacteroidia;o__Bacteroidales;f__BacteroidalesOR;g__BacteroidalesOR;
376	13	11	23	0	5	6	16	300	223	4	k__Bacteria;p__Bacteroidetes;c__Bacteroidia;o__Bacteroidales;f__BacteroidalesOR;g__BacteroidalesOR;
282	52	39	107	43	72	68	39	27	49	103	k__Bacteria;p__SC4;c__SC4PH;o__SC4PH;f__SC4PH;g__SC4PH;
803	43	87	59	27	82	16	78	66	85	49	k__Bacteria;p__Chlorobi;c__Ignavibacteria;o__ZB1;f__ZB1OR;g__ZB1OR;
418	55	62	112	43	94	39	71	35	30	50	k__Bacteria;p__Verrucomicrobia;c__TP21;o__TP21CL;f__TP21CL;g__TP21CL;
496	20	53	93	70	67	25	112	72	10	68	k__Bacteria;p__Spirochaetes;c__Spirochaetes (class);o__Spirochaetales;f__Spirochaetaceae;g__Treponema;
270	74	120	75	20	80	77	29	9	44	61	k__Bacteria;p__Chloroflexi;c__Anaerolineae;o__Anaerolineales;f__Anaerolinaceae;g__Anaerolinea;
608	80	5	1	126	18	69	94	43	23	130	k__Bacteria;p__Proteobacteria;c__Deltaproteobacteria;o__Syntrophobacterales;
648	43	74	91	41	46	36	160	20	39	38	k__Bacteria;p__Proteobacteria;c__Gammaproteobacteria;o__Methylococcales;f__Methylococcaceae;g__Methylocaldum;
792	16	111	71	12	101	13	25	87	135	17	k__Bacteria;p__Proteobacteria;c__Alphaproteobacteria;o__Rhodospirillales;f__Rhodospirillaceae;g__RhodospirillaceaeFA;
313	8	75	40	6	180	2	14	59	195	8	k__Bacteria;p__Acidobacteria;c__AcidobacteriaPH;o__AcidobacteriaPH;f__AcidobacteriaPH;g__AcidobacteriaPH;
1005	30	151	89	7	27	18	162	29	61	12	k__Bacteria;p__Firmicutes;c__Clostridia;o__Clostridiales;f__Catabacteriaceae;g__CatabacteriaceaeFA;
279	89	0	0	194	0	78	3	2	1	218	k__Bacteria;p__Chlorobi;c__BSV19;o__BSV19CL;f__BSV19CL;g__BSV19CL;
470	65	82	70	42	77	50	41	40	60	57	k__Bacteria;p__Acidobacteria;c__Solibacteres;o__Solibacterales;f__Solibacteraceae;g__Candidatus Solibacter;
317	28	108	7	12	70	19	92	26	188	34	k__Bacteria;p__Proteobacteria;c__Alphaproteobacteria;o__Rhizobiales;f__Hyphomicrobiaceae;g__Rhodoplanes;
776	26	132	89	7	21	7	84	29	180	6	k__Bacteria;p__Proteobacteria;c__Gammaproteobacteria;o__Legionellales;f__Legionellaceae;g__Legionella;
572	10	63	78	26	157	12	80	101	21	29	k__Bacteria;p__Verrucomicrobia;c__Opitutae;o__Opitutales;f__Opitutaceae;g__Opitutus;
399	17	55	56	88	136	17	88	33	12	75	k__Bacteria;p__Acidobacteria;c__RB25;o__RB25CL;f__RB25CL;g__RB25CL;
706	87	24	55	70	72	70	46	20	30	102	k__Bacteria;p__Verrucomicrobia;c__Verrucomicrobiae;o__Verrucomicrobiales;f__VerrucomicrobialesOR;g__VerrucomicrobialesOR;
556	18	86	148	5	36	6	112	63	74	27	k__Bacteria;p__Chlorobi;c__SJA-28;o__SJA-28CL;f__SJA-28CL;g__SJA-28CL;
610	24	60	91	20	89	24	123	35	70	39	k__Bacteria;p__Bacteroidetes;c__Bacteroidia;o__Bacteroidales;f__BacteroidalesOR;g__BacteroidalesOR;
277	36	34	122	48	69	37	90	45	44	49	k__Bacteria;p__GN04;c__MSB-5A5;o__MSB-5A5CL;f__MSB-5A5CL;g__MSB-5A5CL;
553	84	75	57	60	21	53	61	25	78	59	k__Bacteria;p__Proteobacteria;c__Deltaproteobacteria;o__Syntrophobacterales;f__Syntrophaceae;g__Desulfomonile;
678	3	66	132	4	193	1	103	27	30	13	k__Bacteria;p__Proteobacteria;c__Gammaproteobacteria;
940	18	70	109	22	44	37	80	28	119	45	k__Bacteria;p__Proteobacteria;c__Gammaproteobacteria;o__Methylococcales;f__Methylococcaceae;g__Methylomonas;
563	13	64	172	8	29	7	258	4	4	13	k__Bacteria;p__Proteobacteria;c__Gammaproteobacteria;o__Chromatiales;f__Chromatiaceae;g__ChromatiaceaeFA;
304	130	284	83	4	3	34	3	1	19	8	k__Bacteria;p__Firmicutes;c__Bacilli;o__Bacillales;f__Bacillaceae;g__Bacillus;
960	10	73	75	42	56	15	199	26	13	59	k__Bacteria;p__Proteobacteria;c__Deltaproteobacteria;o__Myxococcales;f__MyxococcalesOR;g__MyxococcalesOR;
845	3	4	11	14	15	4	16	395	99	6	k__Bacteria;p__Proteobacteria;c__Gammaproteobacteria;o__Xanthomonadales;f__Sinobacteraceae;g__SinobacteraceaeFA;
294	22	111	72	21	124	17	58	48	74	19	k__Bacteria;p__Actinobacteria;c__Actinobacteria (class);o__Acidimicrobiales;f__AcidimicrobialesOR;g__AcidimicrobialesOR;
1262	22	74	35	38	144	24	77	31	35	86	k__Bacteria;p__Proteobacteria;c__Betaproteobacteria;o__Gallionellales;f__Gallionellaceae;g__GallionellaceaeFA;
1501	36	45	71	77	131	29	54	24	22	73	k__Bacteria;p__Verrucomicrobia;c__Verrucomicrobiae;o__Verrucomicrobiales;f__Verrucomicrobia subdivision 3;g__Verrucomicrobia subdivision 3FA;
396	74	37	24	56	57	68	101	49	45	51	k__Bacteria;p__Chloroflexi;c__Anaerolineae;o__Anaerolineales;f__Anaerolinaceae;g__C1_B004;
330	8	58	211	6	35	7	95	16	118	7	k__Bacteria;p__Chloroflexi;c__Anaerolineae;o__A4b;f__A4bOR;g__A4bOR;
327	76	73	60	48	115	69	11	11	26	71	k__Bacteria;p__Acidobacteria;c__PAUC37f;o__PAUC37fCL;f__PAUC37fCL;g__PAUC37fCL;
542	39	115	95	13	22	32	53	72	96	21	k__Bacteria;p__Actinobacteria;c__Actinobacteria (class);o__Actinomycetales;f__Microbacteriaceae;g__Microbacterium;
340	41	160	202	4	32	8	77	2	24	7	k__Bacteria;p__Proteobacteria;c__Deltaproteobacteria;o__Desulfobacterales;f__Desulfobulbaceae;g__DesulfobulbaceaeFA;
1051	44	55	43	36	83	24	155	41	48	24	k__Bacteria;p__Proteobacteria;c__Deltaproteobacteria;o__Syntrophobacterales;f__Syntrophaceae;g__SyntrophaceaeFA;
366	21	127	66	8	23	12	42	18	222	11	k__Bacteria;p__Proteobacteria;c__Alphaproteobacteria;o__Rhizobiales;f__RhizobialesOR;g__RhizobialesOR;
287	15	45	24	25	6	4	0	10	407	12	k__Bacteria;p__Proteobacteria;c__Deltaproteobacteria;o__Desulfobacterales;f__Desulfobulbaceae;g__DesulfobulbaceaeFA;
914	29	56	38	23	153	17	93	43	45	50	k__Bacteria;p__WS3;c__PRR-12;o__PBS-III-9;f__PBS-III-9OR;g__PBS-III-9OR;
1171	6	40	55	6	45	9	27	62	279	14	k__Bacteria;p__Proteobacteria;c__Gammaproteobacteria;o__Chromatiales;f__ChromatialesOR;g__ChromatialesOR;
863	7	12	50	7	13	8	17	185	233	11	k__Bacteria;p__Verrucomicrobia;c__Verrucomicrobiae;o__Verrucomicrobiales;f__Verrucomicrobiaceae;g__Luteolibacter;
531	18	28	34	3	2	27	360	5	56	6	k__Bacteria;p__Firmicutes;c__Clostridia;o__Clostridiales;f__Veillonellaceae;g__Anaerospora;
301	35	55	27	4	27	26	34	173	148	10	k__Bacteria;p__Chlorobi;c__Ignavibacteria;o__ZB1;f__ZB1OR;g__ZB1OR;
314	61	18	14	89	71	82	43	12	19	129	k__Bacteria;p__Proteobacteria;c__Deltaproteobacteria;o__DeltaproteobacteriaCL;f__DeltaproteobacteriaCL;g__DeltaproteobacteriaCL;
662	43	77	34	23	142	11	71	24	83	29	k__Bacteria;p__Chlorobi;c__Ignavibacteria;o__Ignavibacteriales;f__Ignavibacteriaceae;g__IgnavibacteriaceaeFA;
2253	76	26	50	42	89	57	25	40	38	94	k__Bacteria;p__Proteobacteria;c__Gammaproteobacteria;o__Methylococcales;f__Crenotrichaceae;g__Crenothrix;
628	17	66	86	45	71	8	122	55	27	39	k__Bacteria;p__Spirochaetes;c__Spirochaetes (class);o__Spirochaetales;f__Spirochaetaceae;g__TM3;
463	59	25	25	22	63	18	83	49	158	34	k__Bacteria;p__Proteobacteria;c__Deltaproteobacteria;o__DeltaproteobacteriaCL;f__DeltaproteobacteriaCL;g__DeltaproteobacteriaCL;
460	6	152	56	7	121	15	48	20	99	12	k__Bacteria;p__Chlamydiae;c__Chlamydiae (class);o__Chlamydiales;f__Waddliaceae;g__Waddlia;
372	78	79	108	48	15	37	87	9	21	53	k__Bacteria;p__Proteobacteria;c__Deltaproteobacteria;o__Syntrophobacterales;f__Syntrophaceae;g__Desulfomonile;
535	41	59	76	26	45	23	77	37	108	43	k__Bacteria;p__Acidobacteria;c__Acidobacteria (class);o__Acidobacteriales;f__AcidobacterialesOR;g__AcidobacterialesOR;
361	90	46	8	4	12	0	39	77	256	2	k__Bacteria;p__Acidobacteria;c__Acidobacteria (class);o__Acidobacteriales;f__Acidobacteriaceae;g__AcidobacteriaceaeFA;
1238	28	46	96	39	117	25	45	58	35	45	k__Bacteria;p__Verrucomicrobia;c__Verrucomicrobiae;o__Verrucomicrobiales;f__VerrucomicrobialesOR;g__VerrucomicrobialesOR;
954	59	166	56	8	25	29	89	22	71	9	k__Bacteria;p__Firmicutes;c__Clostridia;o__Clostridiales;f__Ruminococcaceae;g__RuminococcaceaeFA;
844	119	5	2	125	7	115	14	3	1	142	k__Bacteria;p__Chloroflexi;c__Anaerolineae;o__AnaerolineaeCL;f__AnaerolineaeCL;g__AnaerolineaeCL;
404	58	46	122	1	55	0	62	58	126	3	k__Bacteria;p__Proteobacteria;c__Gammaproteobacteria;o__GammaproteobacteriaCL;f__GammaproteobacteriaCL;g__GammaproteobacteriaCL;
936	24	42	188	15	67	31	91	26	23	23	k__Bacteria;p__Verrucomicrobia;c__Verrucomicrobiae;o__Verrucomicrobiales;f__Verrucomicrobiaceae;g__VerrucomicrobiaceaeFA;
382	0	70	52	0	258	0	61	19	66	4	k__Bacteria;p__Proteobacteria;c__Gammaproteobacteria;o__Xanthomonadales;f__Sinobacteraceae;g__SinobacteraceaeFA;
298	78	19	4	92	64	89	21	21	22	118	k__Bacteria;p__Chloroflexi;c__Anaerolineae;o__envOPS12;f__envOPS12OR;g__envOPS12OR;
684	23	65	58	42	169	25	22	28	20	76	k__Bacteria;p__Elusimicrobia;c__Elusimicrobia (class);o__FAC88;f__FAC88OR;g__FAC88OR;
370	94	104	35	43	34	66	55	19	35	40	k__Bacteria;p__Actinobacteria;c__Actinobacteria (class);o__Coriobacteriales;f__CoriobacterialesOR;g__CoriobacterialesOR;
380	76	102	98	6	9	29	74	15	101	14	k__Bacteria;p__TG3;c__TG3-1;o__GN09;f__GN09OR;g__GN09OR;
787	1	31	8	0	106	1	227	91	58	0	k__Bacteria;p__Spirochaetes;c__Spirochaetes (class);o__Spirochaetales;f__Spirochaetaceae;g__TM3;
1057	34	28	20	63	66	18	144	41	49	59	k__Bacteria;p__Proteobacteria;c__Deltaproteobacteria;o__DeltaproteobacteriaCL;f__DeltaproteobacteriaCL;g__DeltaproteobacteriaCL;
303	8	42	60	11	155	10	126	49	42	18	k__Bacteria;p__Acidobacteria;c__PAUC37f;o__PAUC37fCL;f__PAUC37fCL;g__PAUC37fCL;
532	59	53	30	45	71	55	21	49	67	70	k__Bacteria;p__Actinobacteria;c__Actinobacteria (class);o__Actinomycetales;f__ActinomycetalesOR;g__ActinomycetalesOR;
406	73	15	13	60	13	78	110	36	47	73	k__Bacteria;p__Chloroflexi;c__Anaerolineae;o__AnaerolineaeCL;f__AnaerolineaeCL;g__AnaerolineaeCL;
309	25	37	87	47	152	40	15	53	13	47	k__Bacteria;p__OP3;c__PBS-25;o__PBS-25CL;f__PBS-25CL;g__PBS-25CL;
626	18	70	88	10	31	35	58	8	177	21	k__Bacteria;p__Proteobacteria;c__Deltaproteobacteria;o__Syntrophobacterales;f__Desulfobacteraceae;g__DesulfobacteraceaeFA;
1802	191	94	25	11	4	94	26	9	43	18	k__Bacteria;p__Firmicutes;c__Bacilli;o__Bacillales;f__Bacillaceae;g__BacillaceaeFA;
512	23	113	37	6	26	19	27	56	185	23	k__Bacteria;p__Verrucomicrobia;c__Spartobacteria;o__Spartobacteriales;f__Spartobacteriaceae;g__Candidatus Xiphinematobacter;
318	22	74	74	29	134	38	23	28	58	35	k__Bacteria;p__Acidobacteria;c__Solibacteres;o__Solibacterales;f__Solibacteraceae;g__Candidatus Solibacter;
598	44	55	36	40	39	26	37	69	131	37	k__Bacteria;p__Proteobacteria;c__Alphaproteobacteria;o__Rhizobiales;f__Xanthobacteraceae;g__Labrys;
767	26	106	73	15	71	17	84	72	30	19	k__Bacteria;p__Proteobacteria;c__Gammaproteobacteria;o__Legionellales;f__Coxiellaceae;g__CoxiellaceaeFA;
677	12	14	22	15	111	11	120	93	95	19	k__Bacteria;p__OP8;c__OP8_1;o__SHA-124;f__SHA-124OR;g__SHA-124OR;
777	87	95	49	23	10	54	61	29	78	25	k__Bacteria;p__Firmicutes;c__Clostridia;o__Clostridiales;f__Veillonellaceae;g__Sporotalea;
345	26	82	218	22	42	20	36	12	17	34	k__Bacteria;p__Proteobacteria;c__Deltaproteobacteria;o__Syntrophobacterales;f__Desulfobacteraceae;g__Desulfococcus;
379	31	17	24	103	54	36	78	53	13	100	k__Bacteria;p__Bacteroidetes;c__Bacteroidia;o__Bacteroidales;f__BacteroidalesOR;g__BacteroidalesOR;
452	11	74	89	11	51	12	169	42	40	10	k__Bacteria;p__Firmicutes;c__Clostridia;o__Clostridiales;f__ClostridialesOR;g__ClostridialesOR;
444	62	65	44	52	49	54	55	13	51	64	k__Bacteria;p__Chloroflexi;c__Bljii12;o__B07_WMSP1;f__AKYH910;g__AKYH910FA;
590	8	34	63	13	286	12	48	3	17	24	k__Bacteria;p__Bacteroidetes;c__Bacteroidia;o__Bacteroidales;f__BacteroidalesOR;g__BacteroidalesOR;
589	18	36	54	69	108	11	96	29	12	73	k__Bacteria;p__Proteobacteria;c__Deltaproteobacteria;o__Myxococcales;f__Haliangiaceae;g__HaliangiaceaeFA;
580	10	45	30	10	45	11	94	78	177	6	k__Bacteria;p__Chloroflexi;c__Anaerolineae;o__Anaerolineales;f__Anaerolinaceae;g__AnaerolinaceaeFA;
341	125	30	27	72	12	122	11	4	10	92	k__Bacteria;p__Chloroflexi;c__Anaerolineae;
644	64	90	81	35	65	45	20	4	31	69	k__Bacteria;p__Proteobacteria;c__Deltaproteobacteria;o__Syntrophobacterales;f__Syntrophaceae;g__Desulfobacca;
434	34	17	33	32	63	21	183	40	25	55	k__Bacteria;p__Chloroflexi;c__Anaerolineae;o__envOPS12;f__envOPS12OR;g__envOPS12OR;
348	49	13	16	52	79	12	121	41	78	41	k__Archaea;p__Euryarchaeota;c__Methanomicrobia;o__Methanosarcinales;f__Methanosaetaceae;g__Methanosaeta;
617	4	63	51	6	277	8	10	25	52	6	k__Bacteria;p__Bacteroidetes;c__Bacteroidia;o__Bacteroidales;f__BacteroidalesOR;g__BacteroidalesOR;
518	23	91	66	9	87	7	26	85	90	18	k__Bacteria;p__Acidobacteria;c__Chloracidobacteria;o__ChloracidobacteriaCL;f__ChloracidobacteriaCL;g__ChloracidobacteriaCL;
465	52	39	35	38	30	35	87	67	14	101	k__Bacteria;p__GN06;c__GN06PH;o__GN06PH;f__GN06PH;g__GN06PH;
683	4	98	25	6	63	16	76	7	191	10	k__Bacteria;p__Spirochaetes;c__Leptospirae;o__Leptospirales;f__Leptospiraceae;g__SJA-88;
324	10	101	27	18	93	6	126	67	18	29	k__Bacteria;p__LCP-89;c__LCP-89PH;o__LCP-89PH;f__LCP-89PH;g__LCP-89PH;
499	34	27	9	51	87	49	36	77	83	41	k__Bacteria;p__Bacteroidetes;c__Sphingobacteria;o__Sphingobacteriales;f__SphingobacterialesOR;g__SphingobacterialesOR;
926	43	24	25	69	69	32	66	32	51	80	k__Bacteria;p__Proteobacteria;c__Deltaproteobacteria;o__Syntrophobacterales;f__Syntrophaceae;g__SyntrophaceaeFA;
500	12	10	7	30	1	23	6	180	197	24	k__Bacteria;p__Proteobacteria;c__Gammaproteobacteria;o__GammaproteobacteriaCL;f__GammaproteobacteriaCL;g__GammaproteobacteriaCL;
453	61	93	59	54	46	40	56	11	28	41	k__Bacteria;p__Proteobacteria;c__Deltaproteobacteria;o__Syntrophobacterales;f__Syntrophaceae;g__Desulfomonile;
786	11	40	40	59	88	14	114	48	17	56	k__Bacteria;p__Chloroflexi;c__Anaerolineae;o__Anaerolineales;f__Anaerolinaceae;g__AnaerolinaceaeFA;
337	47	68	15	23	18	38	27	55	172	23	k__Bacteria;p__Proteobacteria;c__Alphaproteobacteria;o__Rhizobiales;f__Hyphomicrobiaceae;g__Hyphomicrobium;
319	52	3	1	0	2	2	8	386	30	1	k__Bacteria;p__Bacteroidetes;c__Bacteroidia;o__Bacteroidales;f__BacteroidalesOR;g__BacteroidalesOR;
468	0	365	36	0	49	1	16	11	3	2	k__Bacteria;p__OP11;c__OP11-2;o__WCHB1-07;f__WCHB1-07OR;g__WCHB1-07OR;
533	8	69	140	9	142	1	28	49	32	5	k__Bacteria;p__Proteobacteria;c__Deltaproteobacteria;o__Myxococcales;f__MyxococcalesOR;g__MyxococcalesOR;
974	4	45	68	2	13	5	13	107	225	1	k__Bacteria;p__Proteobacteria;c__Alphaproteobacteria;o__Rhodobacterales;f__Rhodobacteraceae;g__Amaricoccus;
436	13	58	84	8	16	5	173	44	72	9	k__Bacteria;p__Firmicutes;c__Clostridia;o__Clostridiales;f__Clostridiales Family XII. Incertae Sedis;g__Clostridiales Family XII. Incertae SedisFA;
507	25	29	20	35	76	14	94	108	16	64	k__Bacteria;p__Chloroflexi;c__Dehalococcoidetes;o__NT-B4;f__NT-B4OR;g__NT-B4OR;
1778	86	19	23	99	30	71	18	4	10	120	k__Bacteria;p__Bacteroidetes;c__Bacteroidia;o__Bacteroidales;f__BacteroidalesOR;g__BacteroidalesOR;
334	74	60	49	26	59	44	26	53	34	50	k__Bacteria;p__Chloroflexi;c__Anaerolineae;o__Anaerolineales;f__Anaerolinaceae;g__Anaerolinea;
820	32	25	63	45	102	57	39	29	10	73	k__Bacteria;p__Verrucomicrobia;c__Verrucomicrobiae;o__Verrucomicrobiales;f__VerrucomicrobialesOR;g__VerrucomicrobialesOR;
371	8	47	20	9	63	3	224	64	29	7	k__Bacteria;p__Proteobacteria;c__Deltaproteobacteria;o__Syntrophobacterales;f__Syntrophaceae;g__SyntrophaceaeFA;
381	31	29	64	52	34	12	114	32	2	103	k__Bacteria;p__Proteobacteria;c__Deltaproteobacteria;o__Syntrophobacterales;f__Desulfobacteraceae;g__Desulfobacterium;
472	15	62	111	5	72	8	112	23	52	13	k__Bacteria;p__Bacteroidetes;c__Bacteroidia;o__Bacteroidales;f__BacteroidalesOR;g__BacteroidalesOR;
331	76	29	48	52	44	70	43	33	22	55	k__Bacteria;p__Chloroflexi;c__Anaerolineae;o__AnaerolineaeCL;f__AnaerolineaeCL;g__AnaerolineaeCL;
587	102	82	76	48	19	29	34	13	22	47	k__Bacteria;p__Proteobacteria;c__Deltaproteobacteria;o__Syntrophobacterales;f__Syntrophaceae;g__Desulfomonile;
855	8	27	44	22	121	7	137	59	14	29	k__Bacteria;p__Chloroflexi;c__Dehalococcoidetes;o__NT-B4;f__NT-B4OR;g__NT-B4OR;
579	19	32	15	22	17	24	20	19	286	13	k__Bacteria;p__Chlamydiae;c__Chlamydiae (class);o__Chlamydiales;f__Waddliaceae;g__Waddlia;
462	5	40	26	0	62	1	133	37	158	3	k__Bacteria;p__Chloroflexi;c__Anaerolineae;o__Anaerolineales;f__Anaerolinaceae;g__AnaerolinaceaeFA;
387	30	5	5	20	7	10	187	76	98	26	k__Bacteria;p__Chloroflexi;c__Anaerolineae;o__AnaerolineaeCL;f__AnaerolineaeCL;g__AnaerolineaeCL;
639	36	31	25	29	94	19	101	18	66	45	k__Bacteria;p__Proteobacteria;c__Deltaproteobacteria;o__Desulfobacterales;f__Desulfobulbaceae;g__DesulfobulbaceaeFA;
416	20	103	60	17	121	25	27	12	51	27	k__Bacteria;p__Acidobacteria;c__Solibacteres;o__Solibacterales;f__Solibacteraceae;g__Candidatus Solibacter;
393	4	99	142	6	87	4	84	15	10	11	k__Bacteria;p__OP11;c__OP11-2;o__WCHB1-07;f__WCHB1-07OR;g__WCHB1-07OR;
458	28	27	41	39	152	22	54	37	28	34	k__Bacteria;p__Verrucomicrobia;c__Verrucomicrobiae;o__Verrucomicrobiales;f__VerrucomicrobialesOR;g__VerrucomicrobialesOR;
620	26	25	50	21	59	18	10	125	99	29	k__Bacteria;p__Nitrospirae;c__Nitrospira (class);o__Nitrospirales;f__Nitrospiraceae;g__Nitrospira;
745	41	23	42	39	55	58	85	23	33	63	k__Bacteria;p__Verrucomicrobia;c__VerrucomicrobiaPH;o__VerrucomicrobiaPH;f__VerrucomicrobiaPH;g__VerrucomicrobiaPH;
3228	86	1	0	110	1	96	5	5	4	153	k__Bacteria;p__Nitrospirae;c__Nitrospira (class);o__Nitrospirales;f__Thermodesulfovibrionaceae;g__LCP-6;
653	6	33	53	30	46	2	88	128	45	30	k__Bacteria;p__Proteobacteria;c__Deltaproteobacteria;o__NB1-j;f__JTB38;g__JTB38FA;
581	23	85	135	16	70	15	38	33	22	23	k__Bacteria;
594	20	84	136	3	100	8	66	13	22	8	k__Bacteria;p__Proteobacteria;c__Deltaproteobacteria;o__Desulfobacterales;f__Desulfobulbaceae;g__DesulfobulbaceaeFA;
394	14	63	47	13	162	4	69	15	61	12	k__Bacteria;p__Acidobacteria;c__Acidobacteria (class);o__Acidobacteriales;f__Acidobacteriaceae;g__AcidobacteriaceaeFA;
681	25	98	18	28	23	34	12	81	108	33	k__Bacteria;p__Actinobacteria;c__Actinobacteria (class);o__Solirubrobacterales;f__SolirubrobacteralesOR;g__SolirubrobacteralesOR;
869	1	58	34	3	276	0	51	15	13	8	k__Bacteria;p__Proteobacteria;c__Deltaproteobacteria;o__Myxococcales;f__MyxococcalesOR;g__MyxococcalesOR;
917	25	48	13	27	47	20	7	106	131	33	k__Bacteria;p__Proteobacteria;c__Betaproteobacteria;o__Burkholderiales;
643	45	202	87	5	5	32	17	10	51	3	k__Bacteria;p__Firmicutes;c__Bacilli;o__Bacillales;f__Paenibacillaceae;g__Paenibacillus;
469	4	49	6	0	5	1	364	8	19	0	k__Bacteria;p__Spirochaetes;c__Spirochaetes (class);o__Spirochaetales;f__Spirochaetaceae;g__Treponema;
450	68	14	16	80	42	50	102	13	9	61	k__Bacteria;p__Acidobacteria;
1087	11	53	89	0	112	4	49	33	100	4	k__Bacteria;
1119	18	33	90	22	109	29	44	20	40	50	k__Bacteria;p__Verrucomicrobia;c__Verrucomicrobiae;o__Verrucomicrobiales;f__VerrucomicrobialesOR;g__VerrucomicrobialesOR;
879	8	51	96	16	119	5	79	33	32	16	k__Bacteria;p__Chlorobi;c__BSV19;o__BSV19CL;f__BSV19CL;g__BSV19CL;
949	31	12	8	49	30	33	35	111	78	68	k__Bacteria;p__Acidobacteria;c__Acidobacteria (class);o__Acidobacteriales;f__AcidobacterialesOR;g__AcidobacterialesOR;
1542	32	44	99	14	34	19	68	49	74	19	k__Bacteria;p__Proteobacteria;c__Gammaproteobacteria;o__Methylococcales;f__Crenotrichaceae;g__Crenothrix;
664	70	81	80	30	10	23	82	15	16	43	k__Bacteria;p__Acidobacteria;c__AcidobacteriaPH;o__AcidobacteriaPH;f__AcidobacteriaPH;g__AcidobacteriaPH;
488	5	111	56	4	121	8	34	38	66	7	k__Bacteria;p__Actinobacteria;c__Actinobacteria (class);o__Acidimicrobiales;f__EB1017;g__EB1017FA;
534	13	85	46	26	77	10	61	42	37	53	k__Bacteria;p__TG3;c__TG3-1;o__GN09;f__GN09OR;g__GN09OR;
797	2	95	62	3	78	7	67	89	37	9	k__Bacteria;p__Spirochaetes;c__M1NP2-04;o__M1NP2-04CL;f__M1NP2-04CL;g__M1NP2-04CL;
390	39	77	162	27	48	20	26	3	2	43	k__Bacteria;p__Proteobacteria;c__Gammaproteobacteria;o__Chromatiales;f__Chromatiaceae;g__ChromatiaceaeFA;
454	15	44	65	26	88	12	75	55	34	31	k__Bacteria;p__WS3;c__PRR-12;o__Sediment-1;f__Sediment-1OR;g__Sediment-1OR;
895	6	49	135	10	46	2	26	90	74	6	k__Bacteria;p__Bacteroidetes;c__Sphingobacteria;o__Sphingobacteriales;f__SphingobacterialesOR;g__SphingobacterialesOR;
352	58	57	8	4	1	21	26	102	161	5	k__Bacteria;p__Firmicutes;c__Clostridia;o__Clostridiales;f__Lachnospiraceae;g__LachnospiraceaeFA;
2956	43	53	33	63	94	42	12	24	21	56	k__Bacteria;p__Proteobacteria;c__Betaproteobacteria;o__BetaproteobacteriaCL;f__BetaproteobacteriaCL;g__BetaproteobacteriaCL;
355	2	30	57	0	4	2	9	1	336	0	k__Bacteria;p__Proteobacteria;c__Gammaproteobacteria;o__Enterobacteriales;f__Enterobacteriaceae;g__Ewingella;
783	30	23	45	38	126	33	37	8	19	81	k__Bacteria;p__Verrucomicrobia;c__Verrucomicrobiae;o__Verrucomicrobiales;
891	69	14	32	65	41	51	42	23	18	85	k__Bacteria;p__WS3;c__PRR-12;o__Sediment-1;f__Sediment-1OR;g__Sediment-1OR;
401	12	103	78	7	31	4	42	64	94	4	k__Bacteria;p__Proteobacteria;
725	24	24	33	28	49	20	26	101	101	33	k__Bacteria;p__Bacteroidetes;c__Sphingobacteria;o__Sphingobacteriales;f__SphingobacterialesOR;g__SphingobacterialesOR;
432	23	38	18	41	27	24	158	44	27	39	k__Bacteria;p__Chloroflexi;c__Anaerolineae;o__A31;f__KNA6-EB22;g__KNA6-EB22FA;
571	82	66	46	42	11	39	47	14	13	77	k__Bacteria;p__Proteobacteria;c__Deltaproteobacteria;o__Syntrophobacterales;f__Syntrophaceae;g__Desulfomonile;
357	47	85	59	19	20	42	23	29	92	21	k__Bacteria;p__Chloroflexi;c__Anaerolineae;o__Caldilineales;f__Caldilineaceae;g__Caldilinea;
446	11	59	55	20	105	17	94	29	29	17	k__Bacteria;p__Chloroflexi;c__Anaerolineae;o__Anaerolineales;f__Anaerolinaceae;g__WCHB1-05;
766	7	32	66	43	53	7	123	36	8	60	k__Bacteria;p__Spirochaetes;c__Spirochaetes (class);o__Spirochaetales;f__Spirochaetaceae;g__TM3;
621	83	20	5	14	60	14	72	56	70	39	k__Bacteria;p__Chlorobi;c__Ignavibacteria;o__ZB1;f__ZB1OR;g__ZB1OR;
884	48	47	21	17	35	24	86	30	89	36	k__Bacteria;p__Actinobacteria;c__Actinobacteria (class);o__Actinobacteria (class)CL;f__Actinobacteria (class)CL;g__Actinobacteria (class)CL;
375	120	0	0	108	0	89	0	1	0	115	k__Bacteria;p__Nitrospirae;c__Nitrospira (class);o__Nitrospirales;f__Thermodesulfovibrionaceae;g__GOUTA19;
546	68	25	42	52	15	47	60	37	36	50	k__Bacteria;p__Chloroflexi;c__Anaerolineae;o__AnaerolineaeCL;f__AnaerolineaeCL;g__AnaerolineaeCL;
1263	64	40	58	4	29	17	68	8	116	27	k__Bacteria;p__Proteobacteria;c__Alphaproteobacteria;o__Rhodospirillales;f__Rhodospirillaceae;g__RhodospirillaceaeFA;
482	11	22	6	8	6	9	61	20	278	8	k__Bacteria;p__Proteobacteria;c__Alphaproteobacteria;o__Rhizobiales;f__Methylocystaceae;g__MethylocystaceaeFA;
1022	11	210	21	6	51	2	26	15	76	11	k__Bacteria;p__Firmicutes;c__Clostridia;o__Clostridiales;f__Catabacteriaceae;g__CatabacteriaceaeFA;
742	41	37	78	9	11	24	8	34	175	11	k__Bacteria;p__Planctomycetes;c__Planctomycea;o__Planctomycetales;f__Planctomycetaceae;g__Planctomyces;
417	102	1	4	83	3	104	9	4	6	112	k__Bacteria;p__Chloroflexi;c__Anaerolineae;o__AnaerolineaeCL;f__AnaerolineaeCL;g__AnaerolineaeCL;
471	3	95	36	2	215	0	35	22	19	0	k__Bacteria;p__Acidobacteria;c__Solibacteres;o__Solibacterales;f__Solibacteraceae;g__Candidatus Solibacter;
1010	10	93	66	7	68	9	62	36	71	4	k__Bacteria;p__Firmicutes;c__Clostridia;o__Clostridiales;f__ClostridialesOR;g__ClostridialesOR;
1813	48	45	63	34	48	46	50	14	17	61	k__Bacteria;p__Verrucomicrobia;c__Verrucomicrobiae;o__Verrucomicrobiales;f__VerrucomicrobialesOR;g__VerrucomicrobialesOR;
673	23	103	25	0	5	11	15	17	223	2	k__Bacteria;p__Firmicutes;c__Clostridia;o__Clostridiales;f__Veillonellaceae;g__Desulfosporomusa;
1290	18	31	51	43	89	30	89	16	13	44	k__Bacteria;p__Proteobacteria;c__Deltaproteobacteria;o__Syntrophobacterales;f__Desulfobacteraceae;g__Desulfobacterium;
1143	31	36	76	40	71	31	50	14	16	57	k__Bacteria;p__Bacteroidetes;c__Sphingobacteria;o__Sphingobacteriales;f__SphingobacterialesOR;g__SphingobacterialesOR;
1199	50	14	22	35	60	33	104	17	38	48	k__Bacteria;p__Acidobacteria;c__MVS-40;o__MVS-40CL;f__MVS-40CL;g__MVS-40CL;
400	11	110	66	6	6	5	14	4	192	7	k__Bacteria;p__Bacteroidetes;c__Bacteroidia;o__Bacteroidales;f__BacteroidalesOR;g__BacteroidalesOR;
388	10	35	65	7	36	6	183	28	34	17	k__Bacteria;p__Proteobacteria;c__Deltaproteobacteria;o__Syntrophobacterales;f__Syntrophobacteraceae;g__Syntrophobacter;
744	45	75	57	5	49	12	54	20	86	17	k__Bacteria;p__Proteobacteria;c__Deltaproteobacteria;o__Myxococcales;f__MyxococcalesOR;g__MyxococcalesOR;
407	1	10	17	0	11	2	7	9	363	0	k__Bacteria;p__Proteobacteria;c__Gammaproteobacteria;o__Xanthomonadales;f__Xanthomonadaceae;g__Dyella;
527	45	47	27	31	43	47	70	21	21	68	k__Bacteria;p__Chloroflexi;c__Anaerolineae;o__S0208;f__S0208OR;g__S0208OR;
441	19	79	104	10	75	2	44	44	26	16	k__Bacteria;p__Bacteroidetes;c__Sphingobacteria;o__Sphingobacteriales;f__SphingobacterialesOR;g__SphingobacterialesOR;
1625	84	26	25	41	15	37	46	21	55	65	k__Bacteria;p__Proteobacteria;c__Deltaproteobacteria;o__Syntrophobacterales;f__Syntrophaceae;g__Desulfomonile;
483	33	28	38	12	45	8	151	28	28	43	k__Bacteria;p__GN04;c__GN15;o__GN15CL;f__GN15CL;g__GN15CL;
487	14	39	36	8	30	9	13	108	148	9	k__Bacteria;p__Acidobacteria;c__Acidobacteria (class);o__Acidobacteriales;f__AcidobacterialesOR;g__AcidobacterialesOR;
528	15	19	9	14	88	12	109	44	79	23	k__Bacteria;p__Acidobacteria;c__Solibacteres;o__Solibacterales;f__Solibacteraceae;g__Candidatus Solibacter;
811	20	63	53	20	55	8	39	51	74	27	k__Bacteria;p__Acidobacteria;c__Solibacteres;o__Solibacterales;f__Solibacteraceae;g__Candidatus Solibacter;
756	18	29	24	21	73	12	65	51	87	29	k__Bacteria;p__Chlorobi;c__BSV19;o__BSV19CL;f__BSV19CL;g__BSV19CL;
1437	41	32	45	32	39	28	86	17	30	59	k__Bacteria;p__Verrucomicrobia;c__Verrucomicrobiae;o__Verrucomicrobiales;f__Verrucomicrobia subdivision 3;g__Verrucomicrobia subdivision 3FA;
760	40	90	39	13	18	32	55	23	85	14	k__Bacteria;p__Proteobacteria;c__Deltaproteobacteria;o__MIZ46;f__MIZ46OR;g__MIZ46OR;
1038	3	54	104	2	70	4	152	2	3	14	k__Bacteria;p__Proteobacteria;c__Gammaproteobacteria;o__Chromatiales;f__Chromatiaceae;g__Thiococcus;
1361	8	32	31	47	36	11	159	19	15	48	k__Bacteria;p__Spirochaetes;c__Spirochaetes (class);o__Spirochaetales;f__Spirochaetaceae;g__SA-8;
629	11	81	60	11	88	6	19	60	59	11	k__Bacteria;p__Actinobacteria;c__Actinobacteria (class);o__Acidimicrobiales;f__EB1017;g__EB1017FA;
1490	33	43	12	4	14	44	40	71	130	15	k__Bacteria;p__Proteobacteria;c__Alphaproteobacteria;o__Rhizobiales;f__Methylocystaceae;g__Methylosinus;
408	32	120	64	25	25	28	48	19	25	19	k__Bacteria;p__Proteobacteria;c__Deltaproteobacteria;o__Desulfovibrionales;f__Desulfovibrionaceae;g__Desulfovibrio;
410	35	54	23	29	91	20	1	52	64	35	k__Bacteria;p__Proteobacteria;c__Betaproteobacteria;
4707	44	47	36	46	50	45	32	14	29	61	k__Bacteria;p__Bacteroidetes;c__Bacteroidia;o__Bacteroidales;f__BacteroidalesOR;g__BacteroidalesOR;
694	104	15	7	27	4	132	12	6	20	76	k__Bacteria;p__Chloroflexi;c__Anaerolineae;o__Anaerolineales;f__Anaerolinaceae;g__Anaerolinea;
386	0	0	2	0	5	0	2	0	394	0	k__Bacteria;p__Bacteroidetes;c__Bacteroidia;o__Bacteroidales;f__BacteroidalesOR;g__BacteroidalesOR;
466	25	23	15	44	75	10	112	45	25	28	k__Archaea;p__Euryarchaeota;c__Methanomicrobia;o__Methanomicrobiales;f__MethanomicrobialesOR;g__MethanomicrobialesOR;
882	7	33	30	9	17	9	235	20	17	25	k__Bacteria;p__Spirochaetes;c__Spirochaetes (class);o__Spirochaetales;f__Spirochaetaceae;g__Treponema;
976	39	25	36	43	34	32	60	15	10	107	k__Bacteria;p__Chloroflexi;c__Anaerolineae;o__A31;f__KNA6-EB22;g__KNA6-EB22FA;
780	21	36	104	16	61	20	39	41	16	47	k__Bacteria;p__WS3;c__PRR-12;o__GN03;f__GN03OR;g__GN03OR;
550	24	57	52	20	48	26	68	32	44	28	k__Bacteria;
866	1	92	88	9	56	1	108	20	14	10	k__Bacteria;p__Spirochaetes;c__Spirochaetes (class);o__Spirochaetales;f__Spirochaetaceae;g__SA-8;
411	64	0	2	101	2	46	23	4	16	141	k__Bacteria;p__Chlorobi;c__SJA-28;o__SJA-28CL;f__SJA-28CL;g__SJA-28CL;
836	3	42	64	7	222	4	17	14	15	10	k__Bacteria;p__Verrucomicrobia;c__Verrucomicrobiae;o__Verrucomicrobiales;f__VerrucomicrobialesOR;g__VerrucomicrobialesOR;
712	9	48	72	0	18	6	206	19	17	3	k__Bacteria;p__Bacteroidetes;c__Bacteroidia;o__Bacteroidales;f__BacteroidalesOR;g__BacteroidalesOR;
693	53	97	24	19	27	27	25	73	33	20	k__Bacteria;p__Firmicutes;c__Clostridia;o__Clostridiales;f__Clostridiaceae;g__Clostridium;
384	3	23	5	0	1	0	350	3	13	0	k__Bacteria;p__Spirochaetes;c__Spirochaetes (class);o__Spirochaetales;f__Spirochaetaceae;g__Treponema;
419	39	41	31	41	58	21	83	16	38	28	k__Bacteria;p__Proteobacteria;c__Deltaproteobacteria;o__DeltaproteobacteriaCL;f__DeltaproteobacteriaCL;g__DeltaproteobacteriaCL;
428	71	6	4	88	7	60	26	13	3	118	k__Bacteria;p__Chloroflexi;c__Anaerolineae;o__SJA-101;f__SHA-31;g__SHA-31FA;
510	55	56	66	45	74	45	2	5	1	46	k__Bacteria;p__Chloroflexi;c__Anaerolineae;o__AnaerolineaeCL;f__AnaerolineaeCL;g__AnaerolineaeCL;
928	27	56	18	26	23	33	34	20	134	23	k__Bacteria;p__Chlamydiae;c__Chlamydiae (class);o__Chlamydiales;f__ChlamydialesOR;g__ChlamydialesOR;
619	9	19	39	13	72	5	127	51	41	18	k__Bacteria;p__GN04;c__MSB-5A5;o__MSB-5A5CL;f__MSB-5A5CL;g__MSB-5A5CL;
782	41	23	8	15	8	35	25	121	100	17	k__Bacteria;p__Proteobacteria;c__Alphaproteobacteria;o__Rhizobiales;f__Hyphomicrobiaceae;g__Hyphomicrobium;
660	26	26	3	3	1	20	14	70	209	19	k__Bacteria;p__Proteobacteria;c__Alphaproteobacteria;o__Rhizobiales;f__Xanthobacteraceae;g__Xanthobacter;
424	29	34	66	7	25	8	129	27	36	30	k__Bacteria;p__Proteobacteria;c__Gammaproteobacteria;o__GammaproteobacteriaCL;f__GammaproteobacteriaCL;g__GammaproteobacteriaCL;
568	73	1	6	74	10	43	69	12	10	92	k__Bacteria;p__Proteobacteria;c__Deltaproteobacteria;o__Syntrophobacterales;f__Desulfobacteraceae;g__DesulfobacteraceaeFA;
425	0	5	48	0	1	0	335	1	0	0	k__Bacteria;p__Chloroflexi;c__ChloroflexiPH;o__ChloroflexiPH;f__ChloroflexiPH;g__ChloroflexiPH;
514	16	27	7	16	29	6	73	41	164	11	k__Bacteria;p__Acidobacteria;c__Solibacteres;o__Solibacterales;f__Solibacteraceae;g__Candidatus Solibacter;
490	10	29	180	3	6	6	141	2	5	7	k__Bacteria;p__Proteobacteria;c__Gammaproteobacteria;o__Thiotrichales;f__Thiotrichaceae;g__Thiothrix;
560	15	38	27	11	133	11	49	37	43	24	k__Bacteria;p__Proteobacteria;c__Gammaproteobacteria;o__Oceanospirillales;f__125ds10;g__125ds10FA;
491	69	0	0	94	0	88	0	2	22	113	k__Bacteria;p__Proteobacteria;c__Deltaproteobacteria;o__DeltaproteobacteriaCL;f__DeltaproteobacteriaCL;g__DeltaproteobacteriaCL;
699	70	35	41	12	11	20	60	30	91	18	k__Bacteria;p__Proteobacteria;c__Alphaproteobacteria;o__Rhizobiales;f__Rhizobiaceae;g__Kaistia;
614	62	12	8	63	29	51	47	27	17	71	k__Bacteria;p__Acidobacteria;c__Solibacteres;o__Solibacterales;f__Solibacteraceae;g__Candidatus Solibacter;
451	1	101	65	5	62	1	36	53	55	7	k__Bacteria;p__Bacteroidetes;c__Sphingobacteria;o__Sphingobacteriales;f__SphingobacterialesOR;g__SphingobacterialesOR;
497	5	60	80	5	104	1	73	28	27	3	k__Bacteria;p__Proteobacteria;c__Deltaproteobacteria;o__Syntrophobacterales;f__Syntrophaceae;g__SyntrophaceaeFA;
519	41	10	7	87	17	54	10	3	3	152	k__Bacteria;p__Proteobacteria;c__Deltaproteobacteria;o__Myxococcales;f__Myxococcaceae;g__Anaeromyxobacter;
615	97	15	19	46	13	91	4	21	32	46	k__Bacteria;p__Chloroflexi;c__Anaerolineae;o__Caldilineales;f__Caldilineaceae;g__Caldilinea;
478	8	27	20	61	41	7	71	33	13	102	k__Bacteria;p__AC1;c__LC-1;o__LC-1CL;f__LC-1CL;g__LC-1CL;
601	52	11	12	96	11	63	7	7	4	120	k__Bacteria;p__Acidobacteria;c__AcidobacteriaPH;o__AcidobacteriaPH;f__AcidobacteriaPH;g__AcidobacteriaPH;
433	7	42	58	37	80	11	47	37	24	39	k__Bacteria;p__Bacteroidetes;c__Bacteroidia;o__Bacteroidales;f__Porphyromonadaceae;g__PorphyromonadaceaeFA;
1092	32	29	25	34	80	15	55	10	81	21	k__Bacteria;p__Proteobacteria;c__Deltaproteobacteria;o__Desulfuromonadales;f__Geobacteraceae;g__Geobacter;
506	0	0	24	0	3	1	351	1	0	0	k__Bacteria;p__Chloroflexi;c__Chloroflexi (class);o__Chloroflexales;f__Oscillochloridaceae;g__Oscillochloris;
656	42	32	29	6	19	24	64	2	144	18	k__Bacteria;p__Proteobacteria;c__Alphaproteobacteria;
862	11	18	40	21	28	10	82	74	70	22	k__Bacteria;p__Proteobacteria;c__Alphaproteobacteria;o__Rhodobacterales;f__Hyphomonadaceae;g__HyphomonadaceaeFA;
429	79	3	1	112	17	62	8	8	3	82	k__Bacteria;p__Acidobacteria;c__RB25;o__RB25CL;f__RB25CL;g__RB25CL;
624	36	47	22	42	93	36	22	11	26	39	k__Bacteria;p__Actinobacteria;c__Actinobacteria (class);o__Actinobacteria (class)CL;f__Actinobacteria (class)CL;g__Actinobacteria (class)CL;
427	21	31	29	4	38	8	83	35	102	21	k__Bacteria;p__Bacteroidetes;c__Bacteroidia;o__Bacteroidales;f__BacteroidalesOR;g__BacteroidalesOR;
448	83	0	0	109	0	57	3	1	0	118	k__Bacteria;p__Acidobacteria;c__MVS-40;o__MVS-40CL;f__MVS-40CL;g__MVS-40CL;
415	28	19	11	68	54	26	68	26	24	46	k__Bacteria;p__Proteobacteria;c__Deltaproteobacteria;o__DeltaproteobacteriaCL;f__DeltaproteobacteriaCL;g__DeltaproteobacteriaCL;
443	82	92	14	6	6	40	54	6	64	6	k__Bacteria;p__Firmicutes;c__Clostridia;o__Clostridiales;f__Peptostreptococcaceae;g__Peptostreptococcus;
958	45	29	82	8	30	22	51	3	58	42	k__Bacteria;p__Proteobacteria;c__Deltaproteobacteria;o__Myxococcales;f__Cystobacteraceae;g__Stigmatella;
1018	42	74	85	20	17	24	34	17	45	11	k__Bacteria;p__Proteobacteria;c__Deltaproteobacteria;o__Syntrophobacterales;f__Syntrophaceae;g__Desulfomonile;
721	7	143	13	7	27	6	93	29	19	25	k__Bacteria;p__TG3;c__TG3-1;o__GN09;f__GN09OR;g__GN09OR;
1029	30	37	42	12	65	31	78	33	23	18	k__Bacteria;p__Chloroflexi;c__Anaerolineae;o__envOPS12;f__envOPS12OR;g__envOPS12OR;
420	17	23	13	1	3	4	40	43	219	5	k__Bacteria;p__Firmicutes;c__Bacilli;o__Lactobacillales;f__Carnobacteriaceae;g__Trichococcus;
807	2	105	86	23	24	9	63	8	24	24	k__Bacteria;p__Spirochaetes;c__Spirochaetes (class);o__Spirochaetales;f__Spirochaetaceae;g__Spirochaeta;
606	48	37	41	16	13	20	18	49	105	21	k__Bacteria;p__Proteobacteria;c__Alphaproteobacteria;o__Rhizobiales;f__RhizobialesOR;g__RhizobialesOR;
565	4	13	17	8	17	5	67	130	94	12	k__Bacteria;p__Acidobacteria;c__Acidobacteria (class);o__Acidobacteriales;f__AcidobacterialesOR;g__AcidobacterialesOR;
632	5	6	7	0	2	1	321	14	9	1	k__Bacteria;p__Spirochaetes;c__Spirochaetes (class);o__Spirochaetales;f__Spirochaetaceae;g__Treponema;
421	18	37	265	1	7	9	26	0	0	3	k__Bacteria;p__Proteobacteria;c__Gammaproteobacteria;o__Thiotrichales;f__Thiotrichaceae;g__Thiothrix;
1028	45	25	31	43	22	26	34	28	41	70	k__Bacteria;p__Proteobacteria;c__Deltaproteobacteria;o__Bdellovibrionales;f__Bacteriovoracaceae;g__BacteriovoracaceaeFA;
734	47	29	54	36	41	31	25	9	6	87	k__Bacteria;p__Proteobacteria;c__Betaproteobacteria;o__Hydrogenophilales;f__Hydrogenophilaceae;g__HydrogenophilaceaeFA;
672	34	45	56	21	58	29	28	12	34	46	k__Bacteria;p__Proteobacteria;c__Alphaproteobacteria;o__Rhodospirillales;f__Rhodospirillaceae;g__RhodospirillaceaeFA;
687	42	23	22	58	21	72	32	17	14	62	k__Bacteria;p__Chloroflexi;c__Anaerolineae;o__Anaerolineales;f__Anaerolinaceae;g__AnaerolinaceaeFA;
857	4	33	26	16	93	8	30	22	119	12	k__Bacteria;p__TM6;c__SJA-4;o__SJA-4CL;f__SJA-4CL;g__SJA-4CL;
1090	31	82	39	5	1	16	129	3	49	6	k__Bacteria;p__Firmicutes;c__Clostridia;o__Clostridiales;f__Veillonellaceae;g__Desulfosporomusa;
494	57	1	1	103	7	39	1	18	17	117	k__Bacteria;p__Proteobacteria;c__Deltaproteobacteria;o__Desulfuromonadales;f__DesulfuromonadalesOR;g__DesulfuromonadalesOR;
430	9	0	0	196	0	5	6	0	0	144	k__Bacteria;p__Spirochaetes;c__Leptospirae;o__Leptospirales;f__Leptospiraceae;g__SJA-88;
558	23	3	3	30	6	61	14	1	0	216	k__Bacteria;p__Nitrospirae;c__Nitrospira (class);o__Nitrospirales;f__FW;g__4-29;
600	9	77	48	9	53	9	92	11	36	13	k__Bacteria;p__Bacteroidetes;c__Sphingobacteria;o__Sphingobacteriales;f__SphingobacterialesOR;g__SphingobacterialesOR;
630	4	9	8	1	65	0	150	73	43	3	k__Bacteria;p__OP3;c__koll11;o__GIF10;f__GIF10OR;g__GIF10OR;
437	0	220	96	0	11	0	8	9	12	0	k__Bacteria;p__Bacteroidetes;c__Bacteroidia;o__Bacteroidales;f__Porphyromonadaceae;g__PorphyromonadaceaeFA;
822	52	6	2	101	9	71	4	1	2	108	k__Bacteria;p__Proteobacteria;c__Deltaproteobacteria;o__Desulfobacterales;f__DesulfobacteralesOR;g__DesulfobacteralesOR;
473	31	46	46	21	21	22	40	35	60	34	k__Bacteria;p__Verrucomicrobia;c__Verrucomicrobiae;o__Verrucomicrobiales;f__Verrucomicrobiaceae;g__Prosthecobacter;
986	12	40	42	13	84	7	98	14	26	20	k__Bacteria;p__Spirochaetes;c__WWE1;o__PBS-18;f__SHA-116;g__SHA-116FA;
503	32	31	27	11	39	34	75	27	43	35	k__Bacteria;p__Chloroflexi;c__Anaerolineae;o__GN14;f__GN14OR;g__GN14OR;
1266	88	18	16	56	17	60	15	8	6	69	k__Bacteria;p__Proteobacteria;c__Gammaproteobacteria;o__Methylococcales;f__Crenotrichaceae;g__Crenothrix;
1194	60	6	6	83	19	50	53	17	13	46	k__Bacteria;p__Proteobacteria;c__Deltaproteobacteria;o__Desulfobacterales;f__Nitrospinaceae;g__NitrospinaceaeFA;
459	9	57	73	4	176	3	8	5	8	10	k__Bacteria;p__Caldiserica;
585	4	44	35	13	152	2	66	14	5	18	k__Bacteria;
545	6	46	96	23	77	3	74	3	1	23	k__Bacteria;p__Firmicutes;c__Clostridia;o__Clostridiales;f__ClostridialesOR;g__ClostridialesOR;
538	10	51	49	10	107	11	41	36	23	14	k__Bacteria;p__WS3;c__PRR-12;o__PBS-III-9;f__PBS-III-9OR;g__PBS-III-9OR;
918	34	115	20	5	5	22	39	24	81	5	k__Bacteria;p__Firmicutes;c__Clostridia;o__Clostridiales;f__ClostridialesOR;g__ClostridialesOR;
856	50	67	16	3	6	28	65	6	106	3	k__Bacteria;p__Firmicutes;c__Clostridia;o__Clostridiales;f__Veillonellaceae;g__VeillonellaceaeFA;
1181	11	113	44	2	31	15	64	18	40	12	k__Bacteria;p__Bacteroidetes;c__Bacteroidia;o__Bacteroidales;
860	33	20	19	62	59	39	17	11	46	44	k__Bacteria;p__OP3;c__BD4-9;o__BD4-9CL;f__BD4-9CL;g__BD4-9CL;
1189	76	108	40	1	5	14	15	6	73	11	k__Bacteria;p__Firmicutes;c__Clostridia;o__Clostridiales;f__Lachnospiraceae;g__Coprococcus;
544	12	14	5	32	36	17	158	25	18	32	k__Bacteria;p__Actinobacteria;c__Actinobacteria (class);o__koll13;f__koll13OR;g__koll13OR;
593	18	153	67	1	53	9	16	3	22	7	k__Bacteria;p__Bacteroidetes;c__Bacteroidia;o__Bacteroidales;f__Porphyromonadaceae;g__PorphyromonadaceaeFA;
591	32	31	19	38	27	27	66	23	36	49	k__Bacteria;p__Acidobacteria;c__Acidobacteria (class);o__Acidobacteriales;f__AcidobacterialesOR;g__AcidobacterialesOR;
1112	81	68	9	16	2	68	17	6	61	19	k__Bacteria;p__Firmicutes;c__Clostridia;o__Clostridiales;f__Peptococcaceae;g__Desulfosporosinus;
456	49	0	0	109	0	67	8	3	2	109	k__Bacteria;p__Acidobacteria;c__OS-K;o__OS-KCL;f__OS-KCL;g__OS-KCL;
540	56	13	21	28	8	44	10	21	121	24	k__Bacteria;p__Proteobacteria;c__Alphaproteobacteria;o__AlphaproteobacteriaCL;f__AlphaproteobacteriaCL;g__AlphaproteobacteriaCL;
457	16	22	20	40	45	8	103	45	12	31	k__Bacteria;p__Proteobacteria;c__Deltaproteobacteria;o__Desulfobacterales;f__DesulfobacteralesOR;g__DesulfobacteralesOR;
578	50	6	3	82	27	40	21	14	13	86	k__Bacteria;p__Proteobacteria;c__Deltaproteobacteria;o__Desulfurellales;f__Desulfurellaceae;g__DesulfurellaceaeFA;
805	9	15	41	3	3	4	208	13	40	6	k__Bacteria;p__Bacteroidetes;c__Bacteroidia;o__Bacteroidales;f__BacteroidalesOR;g__BacteroidalesOR;
714	16	21	58	35	63	18	46	24	24	36	k__Bacteria;p__Proteobacteria;c__Deltaproteobacteria;o__Syntrophobacterales;f__Syntrophobacteraceae;g__SyntrophobacteraceaeFA;
847	6	28	81	38	64	8	61	21	2	32	k__Bacteria;p__Spirochaetes;c__Spirochaetes (class);o__Spirochaetales;f__Spirochaetaceae;g__TM3;
479	19	73	129	9	33	10	12	20	22	14	k__Bacteria;p__Chlamydiae;c__Chlamydiae (class);o__Chlamydiales;f__Rhabdochlamydiaceae;g__Candidatus Rhabdochlamydia;
1197	23	27	23	45	46	38	30	14	28	67	k__Bacteria;p__Acidobacteria;c__OS-K;o__OS-KCL;f__OS-KCL;g__OS-KCL;
946	62	23	26	16	36	27	16	10	113	11	k__Bacteria;p__Proteobacteria;c__Alphaproteobacteria;o__Rhodospirillales;f__Rhodospirillaceae;g__Azospirillum;
827	11	34	33	8	26	5	53	72	76	22	k__Bacteria;p__TG3;c__TG3-1;o__GN09;f__GN09OR;g__GN09OR;
1239	14	24	40	5	34	3	141	26	40	12	k__Bacteria;p__Bacteroidetes;c__Bacteroidia;o__Bacteroidales;f__Porphyromonadaceae;g__PorphyromonadaceaeFA;
728	12	72	83	11	31	2	19	32	60	15	k__Bacteria;p__Bacteroidetes;c__Sphingobacteria;o__Sphingobacteriales;f__SphingobacterialesOR;g__SphingobacterialesOR;
848	39	11	52	43	4	25	34	16	9	104	k__Bacteria;p__Proteobacteria;c__Deltaproteobacteria;o__Syntrophobacterales;f__Desulfobacteraceae;g__DesulfobacteraceaeFA;
663	76	0	0	66	0	83	3	2	6	101	k__Bacteria;p__OP8;c__OP8_1;o__OP8_1CL;f__OP8_1CL;g__OP8_1CL;
679	35	48	30	18	41	17	21	32	78	17	k__Bacteria;p__Proteobacteria;c__Alphaproteobacteria;o__Rhizobiales;f__Rhizobiaceae;g__Kaistia;
873	1	87	81	7	32	2	46	7	59	15	k__Bacteria;p__Spirochaetes;c__Spirochaetes (class);o__Spirochaetales;f__Spirochaetaceae;g__Spirochaeta;
829	78	43	35	21	15	35	19	12	51	27	k__Bacteria;p__Proteobacteria;c__Deltaproteobacteria;o__Syntrophobacterales;f__Syntrophaceae;g__Desulfomonile;
576	37	7	3	79	17	35	50	16	6	84	k__Bacteria;p__Proteobacteria;c__Deltaproteobacteria;o__NKB15;f__NKB15OR;g__NKB15OR;
634	1	81	3	0	209	0	6	9	25	0	k__Bacteria;p__Bacteroidetes;c__Sphingobacteria;o__Sphingobacteriales;f__Sphingobacteriaceae;g__SphingobacteriaceaeFA;
732	30	20	21	29	44	21	27	30	73	39	k__Bacteria;p__Proteobacteria;c__Deltaproteobacteria;o__DeltaproteobacteriaCL;f__DeltaproteobacteriaCL;g__DeltaproteobacteriaCL;
575	95	0	1	58	2	80	8	1	2	85	k__Bacteria;p__Chloroflexi;c__Anaerolineae;o__GN14;f__GN14OR;g__GN14OR;
1209	6	57	79	4	43	4	44	13	47	35	k__Bacteria;p__Proteobacteria;c__Betaproteobacteria;o__Methylophilales;f__Methylophilaceae;g__Methylotenera;
474	83	0	0	75	0	99	1	0	0	73	k__Bacteria;p__Proteobacteria;c__Deltaproteobacteria;o__Syntrophobacterales;f__Desulfobacteraceae;g__Desulfobacterium;
716	0	25	34	1	75	0	147	8	38	3	k__Bacteria;p__Spirochaetes;c__Spirochaetes (class);o__Spirochaetales;f__Spirochaetaceae;g__TM3;
800	10	7	7	94	28	10	33	28	11	102	k__Bacteria;p__Spirochaetes;c__Spirochaetes (class);o__Spirochaetales;f__Spirochaetaceae;g__SpirochaetaceaeFA;
1357	44	18	20	12	8	25	66	11	104	22	k__Bacteria;p__Chloroflexi;c__Anaerolineae;o__SJA-15;f__SJA-15OR;g__SJA-15OR;
867	67	82	22	9	5	34	43	10	48	10	k__Bacteria;p__Firmicutes;c__Clostridia;o__Clostridiales;f__Clostridiaceae;g__Caloramator;
702	105	27	17	44	4	34	27	9	16	47	k__Bacteria;p__Proteobacteria;c__Deltaproteobacteria;o__Syntrophobacterales;f__Syntrophaceae;g__Desulfomonile;
543	4	63	59	9	134	1	25	13	16	4	k__Bacteria;p__Bacteroidetes;c__Sphingobacteria;o__Sphingobacteriales;f__SphingobacterialesOR;g__SphingobacterialesOR;
640	29	11	22	55	54	30	42	15	22	48	k__Bacteria;p__Acidobacteria;c__Solibacteres;o__Solibacterales;f__Solibacteraceae;g__Candidatus Solibacter;
592	7	115	41	9	39	7	61	15	16	17	k__Bacteria;p__Bacteroidetes;c__Sphingobacteria;o__Sphingobacteriales;f__SphingobacterialesOR;g__SphingobacterialesOR;
1144	14	5	12	53	45	29	22	40	12	95	k__Bacteria;p__Bacteroidetes;c__Bacteroidia;o__Bacteroidales;f__Marinilabiaceae;g__MarinilabiaceaeFA;
475	57	0	0	87	1	97	12	5	2	66	k__Bacteria;p__Chloroflexi;c__Anaerolineae;o__GCA004;f__GCA004OR;g__GCA004OR;
769	14	36	24	27	65	10	75	33	27	14	k__Bacteria;p__Proteobacteria;c__Deltaproteobacteria;o__Syntrophobacterales;f__SyntrophobacteralesOR;g__SyntrophobacteralesOR;
484	70	4	9	74	16	51	11	10	9	71	k__Bacteria;p__Proteobacteria;c__Deltaproteobacteria;
582	14	44	28	12	20	9	8	68	110	12	k__Bacteria;p__Actinobacteria;c__Actinobacteria (class);o__Acidimicrobiales;f__CL500-29;g__CL500-29FA;
569	0	162	41	0	52	1	39	3	26	1	k__Bacteria;p__Bacteroidetes;c__Bacteroidia;o__Bacteroidales;f__BacteroidalesOR;g__BacteroidalesOR;
1322	7	14	15	10	51	5	73	32	93	24	k__Bacteria;p__Acidobacteria;c__Solibacteres;o__Solibacterales;f__Solibacteraceae;g__Candidatus Solibacter;
752	7	25	25	34	33	0	93	65	3	39	k__Bacteria;p__Spirochaetes;c__Leptospirae;o__Leptospirales;f__Leptospiraceae;g__SJA-88;
785	6	64	29	0	113	4	60	7	38	3	k__Bacteria;p__OP8;c__OP8_1;o__OP8_1CL;f__OP8_1CL;g__OP8_1CL;
521	52	42	46	36	16	49	10	18	13	42	k__Bacteria;p__GN06;c__GN06PH;o__GN06PH;f__GN06PH;g__GN06PH;
881	10	12	11	11	6	7	32	102	111	21	k__Bacteria;p__Bacteroidetes;c__Sphingobacteria;o__Sphingobacteriales;f__Saprospiraceae;g__SaprospiraceaeFA;
562	87	17	13	52	9	75	11	4	9	46	k__Bacteria;p__Chloroflexi;c__Anaerolineae;o__SHA-20;f__SHA-20OR;g__SHA-20OR;
635	62	48	43	28	17	33	21	18	26	26	k__Bacteria;p__Proteobacteria;c__Alphaproteobacteria;o__Rhizobiales;f__RhizobialesOR;g__RhizobialesOR;
516	8	49	72	18	27	9	36	47	34	22	k__Bacteria;p__Acidobacteria;c__AcidobacteriaPH;o__AcidobacteriaPH;f__AcidobacteriaPH;g__AcidobacteriaPH;
551	39	56	8	4	15	15	45	39	94	7	k__Bacteria;p__Firmicutes;c__Clostridia;o__Clostridiales;f__Clostridiaceae;g__Clostridium;
925	11	10	11	52	65	22	39	38	12	60	k__Bacteria;p__Chloroflexi;c__Anaerolineae;o__envOPS12;f__envOPS12OR;g__envOPS12OR;
1106	8	87	74	2	28	1	73	11	25	10	k__Bacteria;p__Verrucomicrobia;c__Opitutae;o__Opitutales;f__Opitutaceae;g__OpitutaceaeFA;
557	13	16	32	21	23	19	109	24	41	20	k__Bacteria;p__Chloroflexi;c__Anaerolineae;o__Anaerolineales;f__Anaerolinaceae;g__AnaerolinaceaeFA;
1034	6	10	4	5	27	7	11	114	127	7	k__Bacteria;p__Acidobacteria;c__Acidobacteria (class);o__Acidobacteriales;f__AcidobacterialesOR;g__AcidobacterialesOR;
850	11	63	71	13	47	2	65	19	4	21	k__Bacteria;p__Proteobacteria;c__Deltaproteobacteria;o__Desulfovibrionales;f__Desulfovibrionaceae;g__Desulfovibrio;
1154	24	8	4	27	48	18	70	50	46	21	k__Bacteria;p__Chloroflexi;c__Dehalococcoidetes;o__Dehalococcoidales;f__Dehalococcoidaceae;g__DehalococcoidaceaeFA;
655	69	1	0	73	3	41	27	5	2	94	k__Bacteria;p__Proteobacteria;c__Gammaproteobacteria;o__Methylococcales;f__MethylococcalesOR;g__MethylococcalesOR;
922	53	90	24	14	20	20	12	32	34	16	k__Bacteria;p__Firmicutes;c__Clostridia;o__Clostridiales;f__Clostridiaceae;g__Clostridium;
755	32	12	22	16	30	20	77	43	43	20	k__Bacteria;p__Bacteroidetes;c__Bacteroidia;o__Bacteroidales;f__BacteroidalesOR;g__BacteroidalesOR;
690	30	3	5	72	7	32	65	15	17	68	k__Bacteria;p__Proteobacteria;c__Deltaproteobacteria;o__DeltaproteobacteriaCL;f__DeltaproteobacteriaCL;g__DeltaproteobacteriaCL;
495	16	1	1	100	2	9	36	29	5	114	k__Bacteria;p__GN04;c__5bav_B12;o__5bav_B12CL;f__5bav_B12CL;g__5bav_B12CL;
652	69	70	7	20	18	46	15	11	36	21	k__Bacteria;p__Firmicutes;c__Clostridia;o__Clostridiales;f__Clostridiaceae;g__Clostridium;
625	6	19	35	0	43	2	123	25	53	6	k__Bacteria;p__Chloroflexi;c__Anaerolineae;o__Anaerolineales;f__Anaerolinaceae;g__Anaerolinea;
658	4	18	50	2	20	1	146	30	38	2	k__Bacteria;p__Proteobacteria;c__Alphaproteobacteria;o__Sphingomonadales;f__Sphingomonadaceae;g__SphingomonadaceaeFA;
523	4	10	4	1	4	6	78	34	169	1	k__Bacteria;p__Firmicutes;c__Clostridia;o__Clostridiales;f__Clostridiaceae;g__Clostridium;
654	65	49	32	24	16	54	29	8	9	25	k__Bacteria;p__Firmicutes;c__Clostridia;o__Thermoanaerobacterales;f__Thermodesulfobiaceae;g__ThermodesulfobiaceaeFA;
824	4	67	87	12	3	5	68	23	27	14	k__Bacteria;p__TG3;c__TG3-1;o__GN09;f__GN09OR;g__GN09OR;
1387	32	34	43	32	63	29	25	6	25	20	k__Bacteria;p__OP3;c__BD4-9;o__BD4-9CL;f__BD4-9CL;g__BD4-9CL;
1148	29	16	3	4	17	2	37	28	161	12	k__Bacteria;p__Proteobacteria;c__Deltaproteobacteria;o__Syntrophobacterales;f__Syntrophobacteraceae;g__Syntrophobacter;
763	47	67	26	14	42	22	24	7	36	24	k__Bacteria;p__Proteobacteria;c__Deltaproteobacteria;o__Syntrophobacterales;f__Syntrophobacteraceae;g__Syntrophobacter;
774	17	13	11	5	9	12	22	55	159	6	k__Bacteria;p__Verrucomicrobia;c__Spartobacteria;o__Spartobacteriales;f__Spartobacteriaceae;g__Chthoniobacter;
636	91	83	42	3	1	28	17	4	28	11	k__Bacteria;p__Firmicutes;c__Bacilli;o__Bacillales;f__Planococcaceae;g__Lysinibacillus;
853	22	33	52	30	63	12	20	24	6	46	k__Bacteria;p__Elusimicrobia;c__Elusimicrobia (class);o__MVP-88;f__MVP-88OR;g__MVP-88OR;
674	19	24	42	26	36	23	52	26	10	50	k__Bacteria;p__GOUTA4;
607	40	20	26	43	40	28	26	10	9	66	k__Bacteria;p__Acidobacteria;c__OS-K;o__OS-KCL;f__OS-KCL;g__OS-KCL;
1325	10	75	25	18	38	11	43	12	48	27	k__Bacteria;p__Acidobacteria;c__Holophagae;o__Holophagales;f__Holophagaceae;g__HolophagaceaeFA;
956	1	6	14	5	9	0	4	184	77	7	k__Bacteria;p__Bacteroidetes;c__Sphingobacteria;o__Sphingobacteriales;f__Flexibacteraceae;g__Cytophaga;
554	16	47	95	6	49	7	22	31	27	6	k__Bacteria;p__Bacteroidetes;c__Bacteroidia;o__Bacteroidales;f__BacteroidalesOR;g__BacteroidalesOR;
548	63	0	0	56	3	33	74	14	11	52	k__Bacteria;p__Proteobacteria;c__Deltaproteobacteria;o__Syntrophobacterales;f__Desulfobacteraceae;g__DesulfobacteraceaeFA;
1318	6	38	49	4	14	5	61	31	82	15	k__Bacteria;p__Spirochaetes;c__Spirochaetes (class);o__Spirochaetales;f__Spirochaetaceae;g__Treponema;
691	20	15	129	27	8	24	8	4	4	66	k__Bacteria;p__Proteobacteria;c__Deltaproteobacteria;o__Syntrophobacterales;f__Desulfobacteraceae;g__DesulfobacteraceaeFA;
707	11	32	65	16	53	11	41	21	10	45	k__Bacteria;p__Acidobacteria;c__Holophagae;o__Holophagales;f__Holophagaceae;g__HolophagaceaeFA;
515	12	14	48	18	18	8	55	73	44	15	k__Bacteria;p__Proteobacteria;c__Alphaproteobacteria;o__Rhodobacterales;f__Hyphomonadaceae;g__HyphomonadaceaeFA;
697	0	48	65	0	120	0	32	4	36	0	k__Bacteria;p__Proteobacteria;c__Gammaproteobacteria;o__Alteromonadales;
834	8	30	92	10	33	6	72	19	20	15	k__Bacteria;p__GOUTA4;c__RB384;o__RB384CL;f__RB384CL;g__RB384CL;
501	19	5	7	73	8	23	46	7	1	116	k__Bacteria;p__Verrucomicrobia;c__Opitutae;o__OpitutaeCL;f__OpitutaeCL;g__OpitutaeCL;
746	15	11	16	0	1	1	70	1	190	0	k__Bacteria;p__Proteobacteria;c__Alphaproteobacteria;o__Rhodospirillales;f__Acetobacteraceae;g__Acidocella;
688	0	189	23	5	31	0	36	9	2	7	k__Bacteria;p__Spirochaetes;c__Leptospirae;o__Leptospirales;f__Leptospiraceae;g__SJA-88;
549	2	35	6	0	33	0	1	0	224	0	k__Bacteria;p__Acidobacteria;c__Acidobacteria (class);o__Acidobacteriales;f__Acidobacteriaceae;g__AcidobacteriaceaeFA;
505	3	8	2	0	3	0	251	20	13	1	k__Bacteria;p__Spirochaetes;c__Spirochaetes (class);o__Spirochaetales;f__Spirochaetaceae;g__Treponema;
574	3	74	11	72	27	0	52	23	13	26	k__Bacteria;p__Spirochaetes;c__Leptospirae;o__Leptospirales;f__Leptospiraceae;g__SJA-88;
599	31	8	4	63	15	39	26	25	29	60	k__Bacteria;p__Proteobacteria;c__Deltaproteobacteria;o__Syntrophobacterales;f__Syntrophobacteraceae;g__SyntrophobacteraceaeFA;
641	75	7	11	51	13	71	2	4	2	63	k__Bacteria;p__Actinobacteria;c__Actinobacteria (class);o__Coriobacteriales;f__CoriobacterialesOR;g__CoriobacterialesOR;
1123	28	26	20	4	46	11	84	22	53	4	k__Bacteria;p__Proteobacteria;c__Alphaproteobacteria;o__Rhodospirillales;f__Rhodospirillaceae;g__RhodospirillaceaeFA;
676	14	11	3	14	14	5	184	24	18	11	k__Bacteria;p__Nitrospirae;c__Nitrospira (class);o__Nitrospirales;f__Thermodesulfovibrionaceae;g__ThermodesulfovibrionaceaeFA;
964	49	83	1	3	1	30	17	10	96	8	k__Bacteria;p__Firmicutes;c__Clostridia;o__Clostridiales;f__Veillonellaceae;g__Thermosinus;
710	13	23	22	4	58	4	73	28	54	18	k__Bacteria;p__Chlorobi;c__BSV19;o__BSV19CL;f__BSV19CL;g__BSV19CL;
709	1	118	55	8	18	2	62	12	7	14	k__Bacteria;p__Spirochaetes;c__Leptospirae;o__Leptospirales;f__Leptospiraceae;g__SJA-88;
1019	12	33	44	22	67	6	36	21	22	34	k__Bacteria;p__CCM11b;c__CCM11bPH;o__CCM11bPH;f__CCM11bPH;g__CCM11bPH;
948	4	26	39	42	77	7	44	12	3	42	k__Bacteria;p__Proteobacteria;c__Deltaproteobacteria;o__Syntrophobacterales;f__Syntrophobacteraceae;g__SyntrophobacteraceaeFA;
631	29	7	8	54	31	34	44	18	17	54	k__Bacteria;p__Proteobacteria;c__Deltaproteobacteria;o__DeltaproteobacteriaCL;f__DeltaproteobacteriaCL;g__DeltaproteobacteriaCL;
1500	6	44	95	4	80	6	27	10	15	9	k__Bacteria;p__Proteobacteria;c__Gammaproteobacteria;o__Methylococcales;f__Methylococcaceae;g__Methylococcus;
864	21	8	21	29	30	23	32	20	12	98	k__Bacteria;p__Verrucomicrobia;c__Verrucomicrobiae;o__Verrucomicrobiales;f__VerrucomicrobialesOR;g__VerrucomicrobialesOR;
937	32	18	12	11	2	15	13	33	148	10	k__Bacteria;p__Actinobacteria;c__Actinobacteria (class);o__Actinomycetales;f__Micromonosporaceae;g__Luedemannella;
896	10	48	87	12	39	4	55	19	12	7	k__Bacteria;p__Chlorobi;c__BSV19;o__BSV19CL;f__BSV19CL;g__BSV19CL;
938	2	33	46	18	25	2	110	30	1	26	k__Bacteria;p__Proteobacteria;c__Betaproteobacteria;o__Burkholderiales;f__Oxalobacteraceae;g__Oxalobacter;
826	2	70	50	0	32	2	34	5	95	2	k__Bacteria;p__Bacteroidetes;c__Bacteroidia;o__Bacteroidales;f__Porphyromonadaceae;g__PorphyromonadaceaeFA;
1101	54	31	32	32	21	37	29	9	17	30	k__Bacteria;p__Proteobacteria;c__Alphaproteobacteria;o__Kordiimonadales;f__KordiimonadalesOR;g__KordiimonadalesOR;
5726	12	23	39	39	54	24	35	17	21	27	k__Bacteria;p__Nitrospirae;c__Nitrospira (class);o__Nitrospirales;f__Thermodesulfovibrionaceae;g__LCP-6;
768	39	68	28	7	43	1	66	5	18	16	k__Bacteria;p__SC3;c__SC3PH;o__SC3PH;f__SC3PH;g__SC3PH;
808	11	46	47	9	10	16	44	6	86	16	k__Bacteria;p__Proteobacteria;c__Alphaproteobacteria;o__Rhizobiales;f__Methylocystaceae;g__MethylocystaceaeFA;
651	0	29	47	14	62	6	57	34	15	26	k__Bacteria;p__Proteobacteria;c__Deltaproteobacteria;o__Myxococcales;f__MyxococcalesOR;g__MyxococcalesOR;
1430	6	44	73	1	2	1	7	48	107	0	k__Bacteria;p__Proteobacteria;c__Deltaproteobacteria;o__Bdellovibrionales;f__Bacteriovoracaceae;g__BacteriovoracaceaeFA;
537	0	35	111	10	60	1	28	36	5	3	k__Bacteria;p__Proteobacteria;c__Deltaproteobacteria;o__Myxococcales;f__MyxococcalesOR;g__MyxococcalesOR;
1110	53	28	12	50	5	50	23	5	24	39	k__Bacteria;p__Actinobacteria;c__Actinobacteria (class);o__Actinomycetales;f__Streptomycetaceae;g__Streptomyces;
1788	7	85	41	10	25	1	37	14	59	9	k__Bacteria;p__Proteobacteria;c__Deltaproteobacteria;o__Desulfovibrionales;f__Desulfovibrionaceae;g__Desulfovibrio;
779	30	4	0	23	3	53	62	11	1	101	k__Bacteria;p__Chloroflexi;c__Anaerolineae;o__AnaerolineaeCL;f__AnaerolineaeCL;g__AnaerolineaeCL;
788	1	68	19	2	125	1	42	8	16	5	k__Bacteria;p__Actinobacteria;c__Actinobacteria (class);o__Actinomycetales;f__ACK-M1;g__ACK-M1FA;
3868	57	7	10	55	8	61	12	7	14	56	k__Bacteria;p__Proteobacteria;c__Betaproteobacteria;o__Rhodocyclales;f__Rhodocyclaceae;g__RhodocyclaceaeFA;
1002	28	38	31	23	16	32	11	48	47	13	k__Bacteria;p__Actinobacteria;c__Actinobacteria (class);o__Actinomycetales;f__ActinomycetalesOR;g__ActinomycetalesOR;
552	3	41	16	3	34	0	60	44	79	6	k__Bacteria;p__Spirochaetes;c__Spirochaetes (class);o__Spirochaetales;f__Spirochaetaceae;g__SA-8;
1547	4	80	48	2	18	11	33	24	62	4	k__Bacteria;p__Chlamydiae;c__Chlamydiae (class);o__Chlamydiales;f__Parachlamydiaceae;g__Parachlamydia;
801	28	45	26	0	18	8	40	16	103	2	k__Bacteria;p__Chloroflexi;c__Anaerolineae;o__Anaerolineales;f__Anaerolinaceae;g__Anaerolinea;
814	16	12	23	25	25	17	78	28	20	41	k__Bacteria;p__Chloroflexi;c__Anaerolineae;o__envOPS12;f__envOPS12OR;g__envOPS12OR;
612	35	10	18	39	26	23	61	5	7	61	k__Bacteria;p__Proteobacteria;c__Deltaproteobacteria;o__Syntrophobacterales;f__Desulfobacteraceae;g__Desulfobacterium;
841	3	52	40	4	133	3	35	2	7	5	k__Bacteria;p__Proteobacteria;c__Alphaproteobacteria;o__Rhizobiales;f__Cohaesibacteraceae;g__CohaesibacteraceaeFA;
1554	48	73	34	10	18	19	15	12	32	23	k__Bacteria;p__Firmicutes;c__Clostridia;o__Clostridiales;f__Clostridiaceae;g__Clostridium;
854	7	31	66	19	55	14	47	13	17	15	k__Bacteria;p__Verrucomicrobia;c__Verrucomicrobiae;o__Verrucomicrobiales;f__VerrucomicrobialesOR;g__VerrucomicrobialesOR;
859	21	23	18	3	13	10	87	15	81	12	k__Bacteria;p__Armatimonadetes;c__SJA-176;o__SJA-176CL;f__SJA-176CL;g__SJA-176CL;
1577	8	29	66	14	44	5	57	21	22	16	k__Bacteria;p__Acidobacteria;c__Solibacteres;o__Solibacterales;f__Solibacteraceae;g__Candidatus Solibacter;
573	94	0	0	69	0	44	0	0	0	75	k__Bacteria;p__Proteobacteria;c__Gammaproteobacteria;o__Chromatiales;f__ChromatialesOR;g__ChromatialesOR;
623	121	9	13	18	5	28	18	0	16	53	k__Bacteria;p__Actinobacteria;c__Actinobacteria (class);o__Actinomycetales;f__Bogoriellaceae;g__BogoriellaceaeFA;
1666	17	35	47	5	11	15	49	35	58	9	k__Bacteria;p__Actinobacteria;c__Actinobacteria (class);o__Actinomycetales;f__Microbacteriaceae;g__Curtobacterium;
1270	6	17	23	3	25	1	51	85	65	5	k__Bacteria;p__Proteobacteria;c__Betaproteobacteria;o__Rhodocyclales;f__RhodocyclalesOR;g__RhodocyclalesOR;
595	22	9	9	54	14	29	39	17	4	83	k__Bacteria;p__WS3;c__PRR-12;o__Sediment-1;f__Sediment-1OR;g__Sediment-1OR;
547	16	5	6	3	10	2	51	17	168	2	k__Bacteria;p__Chloroflexi;c__Anaerolineae;o__Anaerolineales;f__Anaerolinaceae;g__AnaerolinaceaeFA;
907	7	46	27	7	47	2	43	35	57	8	k__Bacteria;p__Actinobacteria;c__Actinobacteria (class);o__Acidimicrobiales;f__EB1017;g__EB1017FA;
1224	6	22	11	4	13	2	11	101	99	10	k__Bacteria;p__Acidobacteria;c__Acidobacteria (class);o__Acidobacteriales;f__AcidobacterialesOR;g__AcidobacterialesOR;
810	34	18	17	56	29	16	41	11	16	41	k__Bacteria;p__Proteobacteria;c__Deltaproteobacteria;
735	35	10	16	11	31	20	24	19	104	8	k__Bacteria;p__Proteobacteria;c__Deltaproteobacteria;o__DeltaproteobacteriaCL;f__DeltaproteobacteriaCL;g__DeltaproteobacteriaCL;
1576	23	25	40	9	13	46	33	27	51	11	k__Bacteria;p__Proteobacteria;c__Alphaproteobacteria;o__Rhizobiales;f__Rhizobiaceae;g__Rhizobium;
603	11	1	0	65	0	20	3	13	1	162	k__Bacteria;p__Spirochaetes;c__Spirochaetes (class);o__Spirochaetales;f__Spirochaetaceae;g__TM3;
758	1	94	41	1	78	0	12	7	41	1	k__Bacteria;p__Proteobacteria;c__Gammaproteobacteria;o__Legionellales;f__Coxiellaceae;g__CoxiellaceaeFA;
618	41	0	0	85	1	64	1	11	6	67	k__Bacteria;p__Proteobacteria;c__Betaproteobacteria;o__Rhodocyclales;f__Rhodocyclaceae;g__Methyloversatilis;
1017	7	101	53	8	36	3	20	3	39	6	k__Bacteria;p__Proteobacteria;c__Alphaproteobacteria;o__Rhizobiales;f__Methylocystaceae;g__Methylosinus;
880	7	60	55	4	33	10	56	13	31	7	k__Bacteria;p__Spirochaetes;c__WWE1;o__PBS-18;f__SHA-116;g__SHA-116FA;
555	3	46	37	0	15	0	3	170	1	1	k__Bacteria;
764	32	17	9	40	45	18	42	15	17	40	k__Bacteria;p__Proteobacteria;c__Deltaproteobacteria;
602	0	206	8	0	2	0	4	1	53	1	k__Bacteria;p__Bacteroidetes;c__Bacteroidia;o__Bacteroidales;f__Marinilabiaceae;g__MarinilabiaceaeFA;
1077	13	7	9	26	27	17	108	18	17	33	k__Bacteria;p__Chloroflexi;c__Anaerolineae;o__envOPS12;f__envOPS12OR;g__envOPS12OR;
984	1	76	48	10	21	0	80	20	7	11	k__Bacteria;
781	47	5	2	53	15	43	29	11	15	54	k__Bacteria;p__Proteobacteria;c__Deltaproteobacteria;o__DeltaproteobacteriaCL;f__DeltaproteobacteriaCL;g__DeltaproteobacteriaCL;
646	6	248	7	1	6	3	1	0	1	1	k__Bacteria;p__Proteobacteria;c__Betaproteobacteria;o__Neisseriales;f__Neisseriaceae;g__Chromobacterium;
909	58	102	16	4	1	20	12	15	39	7	k__Bacteria;p__Firmicutes;c__Bacilli;o__Bacillales;f__Bacillaceae;g__BacillaceaeFA;
737	9	15	26	39	52	18	34	16	7	58	k__Bacteria;p__Proteobacteria;c__Deltaproteobacteria;o__Myxococcales;f__Haliangiaceae;g__HaliangiaceaeFA;
813	1	14	20	3	6	2	149	23	51	4	k__Bacteria;p__Proteobacteria;c__Betaproteobacteria;o__Rhodocyclales;f__Rhodocyclaceae;g__RhodocyclaceaeFA;
932	20	15	13	19	92	24	31	6	18	35	k__Bacteria;p__Verrucomicrobia;c__Opitutae;o__OpitutaeCL;f__OpitutaeCL;g__OpitutaeCL;
577	2	47	47	12	64	8	22	19	37	15	k__Bacteria;p__Verrucomicrobia;c__Spartobacteria;o__Spartobacteriales;f__Spartobacteriaceae;g__Chthoniobacter;
886	61	2	1	76	3	42	7	3	1	76	k__Bacteria;p__Proteobacteria;c__Deltaproteobacteria;o__DeltaproteobacteriaCL;f__DeltaproteobacteriaCL;g__DeltaproteobacteriaCL;
778	9	19	40	19	76	9	12	44	13	31	k__Bacteria;p__Bacteroidetes;c__Sphingobacteria;o__Sphingobacteriales;f__SphingobacterialesOR;g__SphingobacterialesOR;
930	45	15	44	36	16	28	5	14	23	46	k__Bacteria;p__TG3;c__TG3-2;o__TG3-2CL;f__TG3-2CL;g__TG3-2CL;
604	58	2	5	68	4	53	16	4	1	61	k__Bacteria;p__Chloroflexi;c__Anaerolineae;o__SJA-15;f__SJA-15OR;g__SJA-15OR;
1114	28	9	7	40	20	15	75	21	10	47	k__Bacteria;p__Proteobacteria;c__Deltaproteobacteria;o__Syntrophobacterales;f__Syntrophobacteraceae;g__SyntrophobacteraceaeFA;
1487	33	39	12	3	17	11	35	25	89	7	k__Bacteria;p__Firmicutes;c__Clostridia;o__Clostridiales;f__Syntrophomonadaceae;g__Syntrophomonas;
609	9	53	13	0	29	0	112	42	13	0	k__Bacteria;p__Verrucomicrobia;c__Opitutae;o__OpitutaeCL;f__OpitutaeCL;g__OpitutaeCL;
1041	43	24	19	29	15	33	31	14	23	39	k__Bacteria;p__Chloroflexi;c__ChloroflexiPH;o__ChloroflexiPH;f__ChloroflexiPH;g__ChloroflexiPH;
1715	26	32	26	13	28	11	40	29	17	48	k__Bacteria;p__ABY1_OD1;c__ABY1_OD1PH;o__ABY1_OD1PH;f__ABY1_OD1PH;g__ABY1_OD1PH;
570	22	37	41	24	49	13	22	10	26	24	k__Bacteria;p__Armatimonadetes;c__SJA-176;o__SJA-176CL;f__SJA-176CL;g__SJA-176CL;
698	45	5	5	68	16	48	6	2	3	70	k__Bacteria;p__Proteobacteria;c__Deltaproteobacteria;
1115	42	9	5	42	0	58	6	7	39	60	k__Bacteria;p__GN06;c__GN06PH;o__GN06PH;f__GN06PH;g__GN06PH;
566	62	3	8	80	3	47	4	1	2	58	k__Bacteria;p__Chloroflexi;c__Anaerolineae;o__SJA-15;f__SJA-15OR;g__SJA-15OR;
649	40	26	22	33	44	26	6	16	19	35	k__Bacteria;p__OP11;c__OP11-4;o__RCP1-27;f__RCP1-27OR;g__RCP1-27OR;
894	0	33	100	1	23	4	47	19	32	8	k__Bacteria;p__Bacteroidetes;c__Bacteroidia;o__Bacteroidales;f__BacteroidalesOR;g__BacteroidalesOR;
596	66	0	0	48	0	51	6	2	3	90	k__Bacteria;p__Nitrospirae;c__Nitrospira (class);o__Nitrospirales;f__Thermodesulfovibrionaceae;g__LCP-6;
724	20	20	76	9	8	16	4	55	47	11	k__Bacteria;p__Chloroflexi;c__Anaerolineae;o__DRC31;f__DRC31OR;g__DRC31OR;
1686	34	8	9	51	24	29	19	9	23	59	k__Bacteria;p__Proteobacteria;c__Deltaproteobacteria;o__Syntrophobacterales;f__Syntrophobacteraceae;g__SyntrophobacteraceaeFA;
799	2	69	49	0	4	0	29	10	102	0	k__Bacteria;p__Bacteroidetes;c__Bacteroidia;o__Bacteroidales;f__BacteroidalesOR;g__BacteroidalesOR;
1069	12	55	17	22	40	8	34	29	36	12	k__Bacteria;p__Chloroflexi;c__Anaerolineae;o__Anaerolineales;f__Anaerolinaceae;g__Levilinea;
1546	11	32	17	14	105	9	33	13	9	22	k__Bacteria;p__OP11;c__OP11-4;o__KNA6-NB14;f__KNA6-NB14OR;g__KNA6-NB14OR;
661	4	114	28	3	35	0	32	2	43	3	k__Bacteria;p__Proteobacteria;c__Gammaproteobacteria;o__Legionellales;f__Legionellaceae;g__Legionella;
7972	30	4	16	46	37	37	20	15	15	44	k__Bacteria;p__Verrucomicrobia;c__Verrucomicrobiae;o__Verrucomicrobiales;f__Verrucomicrobia subdivision 3;g__Verrucomicrobia subdivision 3FA;
1491	57	64	21	13	9	33	26	11	20	9	k__Bacteria;p__Firmicutes;c__Clostridia;o__Clostridiales;f__Ruminococcaceae;g__Acetivibrio;
2162	28	18	27	33	26	24	26	16	13	52	k__Bacteria;p__Bacteroidetes;c__Bacteroidia;o__Bacteroidales;f__BacteroidalesOR;g__BacteroidalesOR;
765	21	17	25	43	47	14	34	7	10	44	k__Bacteria;p__WS3;c__PRR-12;o__Sediment-1;f__Sediment-1OR;g__Sediment-1OR;
1122	19	5	10	37	29	8	56	27	15	55	k__Bacteria;p__GN04;c__MSB-5A5;o__MSB-5A5CL;f__MSB-5A5CL;g__MSB-5A5CL;
642	60	45	45	17	17	15	20	7	13	21	k__Bacteria;p__Proteobacteria;c__Deltaproteobacteria;o__Syntrophobacterales;f__Syntrophobacteraceae;g__SyntrophobacteraceaeFA;
605	22	0	0	132	0	34	1	6	2	63	k__Bacteria;p__WS6;c__SC72;o__SC72CL;f__SC72CL;g__SC72CL;
3857	16	9	20	40	45	18	49	7	21	35	k__Bacteria;p__Verrucomicrobia;c__Verrucomicrobiae;o__Verrucomicrobiales;f__Verrucomicrobia subdivision 3;g__Verrucomicrobia subdivision 3FA;
1228	23	79	116	0	30	0	2	1	3	5	k__Bacteria;p__Proteobacteria;c__Deltaproteobacteria;o__Syntrophobacterales;f__Desulfobacteraceae;g__DesulfobacteraceaeFA;
1440	15	6	1	62	18	15	34	14	7	87	k__Bacteria;p__TG3;c__TG3-1;o__GN09;f__GN09OR;g__GN09OR;
941	30	78	26	3	2	21	37	16	40	6	k__Bacteria;p__Firmicutes;c__Clostridia;o__Clostridiales;f__ClostridialesOR;g__ClostridialesOR;
1571	21	15	19	30	45	29	21	13	28	38	k__Bacteria;p__OP3;c__BD4-9;o__BD4-9CL;f__BD4-9CL;g__BD4-9CL;
597	21	19	38	31	14	15	37	36	27	20	k__Bacteria;p__GN04;c__GN15;o__GN15CL;f__GN15CL;g__GN15CL;
1524	12	10	172	0	5	2	19	20	7	11	k__Bacteria;p__Proteobacteria;c__Deltaproteobacteria;o__Syntrophobacterales;f__Desulfobacteraceae;g__DesulfobacteraceaeFA;
2428	13	19	79	7	13	5	19	54	42	6	k__Bacteria;p__Bacteroidetes;c__Flavobacteria;o__Flavobacteriales;f__Flavobacteriaceae;g__Flavobacterium;
685	19	13	10	22	67	13	38	23	31	21	k__Bacteria;p__Proteobacteria;c__Deltaproteobacteria;o__DeltaproteobacteriaCL;f__DeltaproteobacteriaCL;g__DeltaproteobacteriaCL;
924	10	18	31	11	49	4	89	17	2	26	k__Bacteria;
1040	26	53	11	17	26	12	10	32	53	14	k__Bacteria;p__Actinobacteria;c__Actinobacteria (class);o__MC47;f__MC47OR;g__MC47OR;
611	62	1	0	68	1	40	0	3	0	79	k__Bacteria;p__Proteobacteria;c__Deltaproteobacteria;o__Desulfobacterales;f__Desulfobulbaceae;g__DesulfobulbaceaeFA;
750	39	13	29	40	15	33	18	19	10	38	k__Bacteria;p__Chloroflexi;c__Anaerolineae;o__AnaerolineaeCL;f__AnaerolineaeCL;g__AnaerolineaeCL;
943	34	5	5	50	39	29	19	16	20	36	k__Bacteria;p__Proteobacteria;c__Deltaproteobacteria;o__Syntrophobacterales;f__Syntrophobacteraceae;g__SyntrophobacteraceaeFA;
1000	48	50	13	27	41	30	8	2	3	30	k__Bacteria;p__Actinobacteria;c__Actinobacteria (class);o__MC47;f__MC47OR;g__MC47OR;
627	23	21	21	19	40	9	53	10	36	20	k__Bacteria;p__Chloroflexi;c__Anaerolineae;o__GN14;f__GN14OR;g__GN14OR;
740	1	91	11	8	18	3	23	22	70	5	k__Bacteria;p__Chlorobi;c__BSV19;o__BSV19CL;f__BSV19CL;g__BSV19CL;
890	32	45	27	16	8	22	36	10	44	12	k__Bacteria;p__Actinobacteria;c__Actinobacteria (class);o__Actinobacteria (class)CL;f__Actinobacteria (class)CL;g__Actinobacteria (class)CL;
1932	17	28	51	9	51	11	17	25	16	26	k__Bacteria;p__Verrucomicrobia;c__Verrucomicrobiae;o__Verrucomicrobiales;f__Verrucomicrobia subdivision 3;g__Verrucomicrobia subdivision 3FA;
1785	31	27	17	43	6	49	12	6	29	31	k__Bacteria;p__Actinobacteria;c__Actinobacteria (class);o__Actinomycetales;f__Nocardioidaceae;g__Nocardioides;
770	15	9	7	62	25	9	19	3	5	97	k__Bacteria;p__Nitrospirae;c__Nitrospira (class);o__Nitrospirales;f__NitrospiralesOR;g__NitrospiralesOR;
731	14	44	62	3	43	4	23	4	12	42	k__Bacteria;p__WS6;c__SC72;o__SC72CL;f__SC72CL;g__SC72CL;
901	4	32	64	4	28	6	61	28	15	8	k__Bacteria;p__TG3;c__TG3-1;o__GN09;f__GN09OR;g__GN09OR;
633	22	27	124	8	15	13	33	3	0	5	k__Bacteria;p__Proteobacteria;c__Alphaproteobacteria;o__Rhizobiales;f__RhizobialesOR;g__RhizobialesOR;
1362	27	65	14	13	22	12	19	13	54	11	k__Bacteria;p__Chloroflexi;c__Anaerolineae;o__A4b;f__A4bOR;g__A4bOR;
739	9	32	59	17	35	6	32	18	33	9	k__Bacteria;p__Proteobacteria;c__Deltaproteobacteria;o__Myxococcales;f__MyxococcalesOR;g__MyxococcalesOR;
794	15	42	40	5	40	22	10	9	50	16	k__Bacteria;p__Acidobacteria;c__Solibacteres;o__Solibacterales;f__Solibacteraceae;g__Candidatus Solibacter;
1003	10	25	27	7	33	5	25	27	78	12	k__Bacteria;p__Proteobacteria;c__Alphaproteobacteria;o__AlphaproteobacteriaCL;f__AlphaproteobacteriaCL;g__AlphaproteobacteriaCL;
959	7	130	5	0	2	4	11	18	71	1	k__Bacteria;p__Firmicutes;c__Clostridia;o__Clostridiales;f__Lachnospiraceae;g__Coprococcus;
733	15	7	10	55	31	19	60	0	0	51	k__Bacteria;p__Chloroflexi;c__Anaerolineae;o__H39;f__H39OR;g__H39OR;
650	2	41	21	1	133	2	0	18	26	4	k__Bacteria;p__Bacteroidetes;c__Sphingobacteria;o__Sphingobacteriales;f__SphingobacterialesOR;g__SphingobacterialesOR;
955	5	28	41	3	63	4	43	15	32	13	k__Bacteria;p__Chloroflexi;c__Anaerolineae;o__Anaerolineales;f__Anaerolinaceae;g__AnaerolinaceaeFA;
931	18	24	9	0	1	11	171	1	9	3	k__Bacteria;p__Firmicutes;c__Bacilli;o__Bacillales;f__Planococcaceae;g__Sporosarcina;
1155	23	15	47	5	32	5	28	56	24	11	k__Bacteria;p__Cyanobacteria;c__Chloroplast;o__Stramenopiles;f__StramenopilesOR;g__StramenopilesOR;
1313	74	31	36	11	10	16	3	10	21	34	k__Bacteria;p__Proteobacteria;c__Deltaproteobacteria;o__Desulfobacterales;f__Desulfobulbaceae;g__Desulfocapsa;
1291	7	40	22	19	135	6	6	4	3	4	k__Bacteria;p__OP11;c__OP11-2;o__WCHB1-07;f__WCHB1-07OR;g__WCHB1-07OR;
1141	13	70	66	6	26	2	25	5	11	20	k__Bacteria;p__Chlorobi;c__Ignavibacteria;o__ZB1;f__ZB1OR;g__ZB1OR;
1306	2	46	44	0	10	6	18	5	111	2	k__Bacteria;p__Spirochaetes;c__Spirochaetes (class);o__Spirochaetales;f__Spirochaetaceae;g__Treponema;
858	2	93	32	2	0	6	1	3	102	3	k__Bacteria;p__Proteobacteria;c__Alphaproteobacteria;o__Rhizobiales;f__Methylocystaceae;g__Pleomorphomonas;
722	9	31	60	5	48	1	5	41	39	5	k__Bacteria;p__Verrucomicrobia;c__Spartobacteria;o__Spartobacteriales;f__Spartobacteriaceae;g__Chthoniobacter;
832	5	73	19	2	66	1	27	22	29	0	k__Bacteria;p__TM7;c__TM7-1;o__TM7-1CL;f__TM7-1CL;g__TM7-1CL;
726	28	9	4	67	15	21	26	22	7	44	k__Bacteria;p__Chloroflexi;c__Anaerolineae;o__GN14;f__GN14OR;g__GN14OR;
1415	16	28	52	13	45	13	28	10	28	10	k__Bacteria;p__Bacteroidetes;
951	8	16	32	20	68	4	61	16	2	16	k__Bacteria;p__MD2896-B26;c__MD2896-B26PH;o__MD2896-B26PH;f__MD2896-B26PH;g__MD2896-B26PH;
971	8	16	24	2	57	0	3	65	60	8	k__Bacteria;p__Bacteroidetes;c__Flavobacteria;o__FlavobacteriaCL;f__FlavobacteriaCL;g__FlavobacteriaCL;
815	3	25	22	11	102	0	1	68	4	6	k__Bacteria;p__Proteobacteria;c__Deltaproteobacteria;o__NB1-j;f__MND4;g__MND4FA;
1062	17	35	109	4	32	6	25	2	2	10	k__Bacteria;p__Proteobacteria;c__Gammaproteobacteria;o__Methylococcales;f__Crenotrichaceae;g__Crenothrix;
638	10	55	7	6	13	3	63	7	73	5	k__Bacteria;p__Proteobacteria;c__Gammaproteobacteria;o__Legionellales;f__Coxiellaceae;g__CoxiellaceaeFA;
622	0	67	17	0	124	0	24	2	7	0	k__Bacteria;p__Bacteroidetes;c__Sphingobacteria;o__Sphingobacteriales;f__Saprospiraceae;g__SaprospiraceaeFA;
1044	7	23	84	7	42	10	50	10	2	6	k__Bacteria;p__Spirochaetes;c__WWE1;o__PBS-18;f__SHA-4;g__Candidatus Cloacamonas;
1014	3	28	25	4	52	1	58	42	23	5	k__Bacteria;p__GOUTA4;c__RB384;o__RB384CL;f__RB384CL;g__RB384CL;
1056	5	38	89	4	23	1	42	5	24	9	k__Bacteria;p__ABY1_OD1;c__ABY1_OD1PH;o__ABY1_OD1PH;f__ABY1_OD1PH;g__ABY1_OD1PH;
1463	7	78	54	2	39	1	19	2	34	4	k__Bacteria;p__Chlamydiae;c__Chlamydiae (class);o__Chlamydiales;
849	29	9	7	49	15	23	44	3	1	60	k__Bacteria;p__NC10;c__12-24;o__JH-WHS47;f__JH-WHS47OR;g__JH-WHS47OR;
1383	28	21	45	20	8	10	25	39	23	20	k__Bacteria;p__Bacteroidetes;c__Sphingobacteria;o__Sphingobacteriales;f__SphingobacterialesOR;g__SphingobacterialesOR;
851	8	51	22	3	109	3	17	9	5	12	k__Bacteria;p__Bacteroidetes;c__Sphingobacteria;o__Sphingobacteriales;f__SphingobacterialesOR;g__SphingobacterialesOR;
796	9	36	62	4	41	4	39	16	21	7	k__Bacteria;p__Armatimonadetes;c__SJA-176;o__SJA-176CL;f__SJA-176CL;g__SJA-176CL;
637	38	62	41	18	16	13	12	14	11	14	k__Bacteria;p__Chloroflexi;c__Anaerolineae;o__AnaerolineaeCL;f__AnaerolineaeCL;g__AnaerolineaeCL;
1128	2	11	75	2	9	2	131	4	1	1	k__Bacteria;p__Proteobacteria;c__Betaproteobacteria;o__Rhodocyclales;f__RhodocyclalesOR;g__RhodocyclalesOR;
927	20	25	20	10	36	21	5	11	62	28	k__Bacteria;p__Bacteroidetes;c__Bacteroidia;o__Bacteroidales;f__Porphyromonadaceae;g__PorphyromonadaceaeFA;
2211	61	75	21	2	2	36	14	3	11	13	k__Bacteria;p__Firmicutes;c__Bacilli;o__Bacillales;f__Bacillaceae;g__Virgibacillus;
667	49	21	15	21	3	34	10	26	36	23	k__Bacteria;p__Proteobacteria;c__Alphaproteobacteria;o__Rhizobiales;f__Phyllobacteriaceae;g__PhyllobacteriaceaeFA;
719	1	4	42	1	5	0	9	104	70	2	k__Bacteria;p__Bacteroidetes;c__Flavobacteria;o__FlavobacteriaCL;f__FlavobacteriaCL;g__FlavobacteriaCL;
950	25	6	8	13	28	10	80	17	17	33	k__Bacteria;p__Chlorobi;
957	6	30	8	1	46	2	16	22	106	0	k__Bacteria;p__HDBW-WB69;c__HDBW-WB69PH;o__HDBW-WB69PH;f__HDBW-WB69PH;g__HDBW-WB69PH;
793	4	33	14	9	101	4	36	10	6	20	k__Bacteria;p__Proteobacteria;c__Gammaproteobacteria;o__Chromatiales;f__ChromatialesOR;g__ChromatialesOR;
669	1	65	25	0	109	1	6	1	26	2	k__Bacteria;p__Bacteroidetes;c__Sphingobacteria;o__Sphingobacteriales;f__SphingobacterialesOR;g__SphingobacterialesOR;
1484	13	11	14	37	17	5	89	11	10	29	k__Bacteria;p__NC10;c__12-24;o__JH-WHS47;f__JH-WHS47OR;g__JH-WHS47OR;
659	17	3	0	0	0	1	1	3	209	1	k__Bacteria;p__Proteobacteria;c__Gammaproteobacteria;o__Methylococcales;f__Methylococcaceae;g__Methylococcus;
1493	8	95	5	5	38	6	33	4	38	3	k__Bacteria;p__Proteobacteria;c__Deltaproteobacteria;o__Desulfuromonadales;f__Geobacteraceae;g__Geobacter;
754	16	15	42	19	63	16	29	5	15	14	k__Bacteria;p__Bacteroidetes;c__Bacteroidia;o__Bacteroidales;f__BacteroidalesOR;g__BacteroidalesOR;
819	3	6	19	1	13	3	159	14	9	6	k__Bacteria;p__Verrucomicrobia;c__Opitutae;o__Opitutales;f__Opitutaceae;g__OpitutaceaeFA;
1138	16	42	20	8	6	26	44	9	58	4	k__Bacteria;p__TG3;c__TG3-1;o__GN09;f__GN09OR;g__GN09OR;
1264	2	33	61	2	18	2	100	2	6	7	k__Bacteria;p__Proteobacteria;c__Gammaproteobacteria;o__Chromatiales;f__Chromatiaceae;g__ChromatiaceaeFA;
1975	27	63	19	12	10	23	21	9	39	9	k__Bacteria;p__Firmicutes;c__Clostridia;o__Clostridiales;f__Lachnospiraceae;g__Coprococcus;
966	47	4	1	46	3	54	13	4	0	60	k__Bacteria;p__Chloroflexi;c__Anaerolineae;o__SHA-20;f__SHA-20OR;g__SHA-20OR;
1259	31	10	8	52	23	15	19	8	8	57	k__Bacteria;p__NC10;c__12-24;o__JH-WHS47;f__JH-WHS47OR;g__JH-WHS47OR;
1375	3	21	8	6	67	2	43	43	23	14	k__Bacteria;p__Spirochaetes;c__Spirochaetes (class);o__Spirochaetales;f__Spirochaetaceae;g__TM3;
645	3	0	0	0	0	2	22	5	198	0	k__Bacteria;p__Chlamydiae;c__Chlamydiae (class);o__Chlamydiales;f__ChlamydialesOR;g__ChlamydialesOR;
4101	29	17	37	25	44	18	12	7	8	33	k__Bacteria;p__Proteobacteria;c__Deltaproteobacteria;o__Syntrophobacterales;f__Desulfobacteraceae;g__Desulfococcus;
804	2	15	16	2	51	4	2	86	50	1	k__Bacteria;p__Gemmatimonadetes;c__Gemmatimonadetes (class);o__Gemmatimonadales;f__GemmatimonadalesOR;g__GemmatimonadalesOR;
1015	32	34	38	4	14	17	54	16	11	9	k__Bacteria;p__Chloroflexi;c__Anaerolineae;
1934	14	14	66	18	61	12	15	1	7	19	k__Bacteria;p__Verrucomicrobia;c__Verrucomicrobiae;o__Verrucomicrobiales;f__VerrucomicrobialesOR;g__VerrucomicrobialesOR;
2722	12	8	12	15	18	1	99	20	22	20	k__Bacteria;p__Proteobacteria;c__Deltaproteobacteria;o__Syntrophobacterales;f__Syntrophaceae;g__SyntrophaceaeFA;
665	21	10	11	9	17	14	36	7	86	16	k__Bacteria;p__Chloroflexi;c__Anaerolineae;
1443	0	14	11	2	21	3	17	7	145	7	k__Bacteria;p__Cyanobacteria;c__4C0d-2;o__mle1-12;f__mle1-12OR;g__mle1-12OR;
1431	18	25	27	11	18	12	78	7	10	21	k__Bacteria;p__Firmicutes;c__Clostridia;o__Clostridiales;f__Clostridiales Family XII. Incertae Sedis;g__Clostridiales Family XII. Incertae SedisFA;
980	28	54	41	7	21	18	4	17	29	7	k__Bacteria;p__Actinobacteria;c__Actinobacteria (class);o__Actinomycetales;f__Nocardioidaceae;g__NocardioidaceaeFA;
900	13	15	9	23	50	23	26	15	31	21	k__Bacteria;p__Chlamydiae;c__Chlamydiae (class);o__Chlamydiales;
1061	24	47	13	1	1	15	72	4	43	6	k__Bacteria;p__Firmicutes;c__Clostridia;o__Clostridiales;f__Ruminococcaceae;g__Ethanoligenens;
1348	23	17	65	21	13	18	18	6	9	35	k__Bacteria;p__Acidobacteria;c__Solibacteres;o__Solibacterales;f__Solibacteraceae;g__Candidatus Solibacter;
1312	31	6	5	44	13	23	33	24	8	37	k__Bacteria;p__Acidobacteria;c__RB25;o__RB25CL;f__RB25CL;g__RB25CL;
1167	14	20	39	19	32	12	53	15	11	9	k__Bacteria;p__Firmicutes;c__Clostridia;o__Clostridiales;f__Catabacteriaceae;g__CatabacteriaceaeFA;
4027	39	26	29	34	29	26	7	4	6	24	k__Bacteria;p__Proteobacteria;c__Betaproteobacteria;o__Rhodocyclales;f__Rhodocyclaceae;g__Dechloromonas;
982	31	24	15	36	43	12	6	8	11	37	k__Bacteria;p__Proteobacteria;c__Deltaproteobacteria;o__Desulfuromonadales;f__Geobacteraceae;g__Geobacter;
723	2	116	10	0	4	1	10	6	73	1	k__Bacteria;p__Acidobacteria;c__Holophagae;o__Holophagales;f__HolophagalesOR;g__HolophagalesOR;
1937	20	44	34	11	28	16	18	13	21	18	k__Bacteria;p__TM7;c__TM7-1;o__TM7-1CL;f__TM7-1CL;g__TM7-1CL;
1007	84	14	4	8	8	11	41	3	26	24	k__Bacteria;p__Proteobacteria;c__Deltaproteobacteria;o__Desulfobacterales;f__Desulfobulbaceae;g__DesulfobulbaceaeFA;
3226	55	37	17	14	5	38	5	9	23	20	k__Bacteria;p__Proteobacteria;c__Deltaproteobacteria;o__Syntrophobacterales;f__Syntrophaceae;g__Desulfobacca;
945	38	1	0	46	1	24	23	3	2	85	k__Bacteria;p__WS3;c__PRR-12;o__LD1-PA13;f__LD1-PA13OR;g__LD1-PA13OR;
748	34	2	1	31	1	31	63	5	15	39	k__Bacteria;p__Proteobacteria;c__Deltaproteobacteria;o__Desulfobacterales;f__DesulfobacteralesOR;g__DesulfobacteralesOR;
1837	16	29	17	2	55	7	42	18	29	7	k__Bacteria;p__Armatimonadetes;c__SJA-176;o__SJA-176CL;f__SJA-176CL;g__SJA-176CL;
2033	17	31	61	10	41	11	11	12	7	21	k__Bacteria;p__Proteobacteria;c__Deltaproteobacteria;o__Syntrophobacterales;f__Desulfobacteraceae;g__DesulfobacteraceaeFA;
1479	4	17	24	13	57	2	48	22	14	21	k__Bacteria;p__Chloroflexi;c__Dehalococcoidetes;o__NT-B4;f__NT-B4OR;g__NT-B4OR;
1127	18	28	28	7	35	8	28	13	43	14	k__Bacteria;p__Proteobacteria;c__Gammaproteobacteria;o__Methylococcales;f__Crenotrichaceae;g__Crenothrix;
1746	13	19	18	22	8	24	14	31	65	7	k__Bacteria;p__Verrucomicrobia;c__Spartobacteria;o__Spartobacteriales;f__Spartobacteriaceae;g__Chthoniobacter;
675	9	33	16	7	23	5	48	34	34	12	k__Bacteria;
689	49	0	0	112	0	37	3	0	1	19	k__Bacteria;p__Chloroflexi;c__Ktedonobacteria;o__KtedonobacteriaCL;f__KtedonobacteriaCL;g__KtedonobacteriaCL;
1054	7	11	13	11	39	4	59	50	18	8	k__Bacteria;p__GOUTA4;c__RB384;o__RB384CL;f__RB384CL;g__RB384CL;
757	35	9	4	14	15	25	9	9	19	81	k__Bacteria;p__GN02;c__GN02PH;o__GN02PH;f__GN02PH;g__GN02PH;
1280	12	25	13	23	59	5	26	11	9	37	k__Bacteria;p__Proteobacteria;c__Deltaproteobacteria;o__Myxococcales;f__MyxococcalesOR;g__MyxococcalesOR;
1027	12	26	22	6	48	4	16	38	35	12	k__Bacteria;p__Proteobacteria;c__Alphaproteobacteria;o__Rhodospirillales;f__Acetobacteraceae;g__Roseomonas;
1870	16	62	23	3	5	11	47	7	41	4	k__Bacteria;p__Firmicutes;c__Clostridia;o__Clostridiales;f__Ruminococcaceae;g__RuminococcaceaeFA;
1590	11	30	30	4	17	11	45	11	57	3	k__Bacteria;p__Chlamydiae;c__Chlamydiae (class);o__Chlamydiales;f__Parachlamydiaceae;g__Candidatus Protochlamydia;
4137	3	40	35	8	40	2	56	14	11	9	k__Bacteria;p__Spirochaetes;c__Spirochaetes (class);o__Spirochaetales;f__Spirochaetaceae;g__SA-8;
3154	31	29	23	13	20	34	13	1	20	33	k__Bacteria;p__Proteobacteria;c__Deltaproteobacteria;o__Syntrophobacterales;f__Syntrophaceae;g__Desulfobacca;
708	2	44	49	12	81	1	7	6	2	13	k__Bacteria;
762	23	0	0	90	0	35	0	0	0	68	k__Bacteria;p__OP11;c__OP11-3;o__OP11-3CL;f__OP11-3CL;g__OP11-3CL;
701	6	5	34	15	29	7	85	11	3	21	k__Bacteria;p__Verrucomicrobia;c__Opitutae;o__OpitutaeCL;f__OpitutaeCL;g__OpitutaeCL;
962	7	31	31	21	19	5	52	22	8	20	k__Bacteria;p__Elusimicrobia;c__Elusimicrobia (class);o__FAC88;f__FAC88OR;g__FAC88OR;
696	1	1	0	0	0	0	188	6	20	0	k__Bacteria;p__TM7;c__TM7-1;o__TM7-1CL;f__TM7-1CL;g__TM7-1CL;
703	18	32	38	14	5	12	26	11	44	15	k__Bacteria;p__Chloroflexi;c__Anaerolineae;o__Anaerolineales;f__Anaerolinaceae;g__AnaerolinaceaeFA;
1486	50	18	10	14	12	60	2	3	2	44	k__Bacteria;p__Chloroflexi;c__Anaerolineae;o__AnaerolineaeCL;f__AnaerolineaeCL;g__AnaerolineaeCL;
908	17	20	34	17	30	22	25	10	12	28	k__Bacteria;p__Chlamydiae;c__Chlamydiae (class);o__Chlamydiales;f__ChlamydialesOR;g__ChlamydialesOR;
1996	14	23	36	30	35	19	13	10	4	31	k__Bacteria;p__Nitrospirae;c__Nitrospira (class);o__Nitrospirales;f__Thermodesulfovibrionaceae;g__LCP-6;
878	7	65	33	3	61	4	24	2	9	7	k__Bacteria;p__Bacteroidetes;c__Bacteroidia;o__Bacteroidales;f__Porphyromonadaceae;g__PorphyromonadaceaeFA;
1868	14	29	53	11	28	2	50	5	8	14	k__Bacteria;p__SR1;c__SR1PH;o__SR1PH;f__SR1PH;g__SR1PH;
1142	2	34	23	24	26	2	53	13	7	30	k__Bacteria;p__Proteobacteria;c__Deltaproteobacteria;o__Desulfuromonadales;f__Desulfuromonadaceae;g__Desulfuromusa;
1308	47	6	0	52	3	36	1	3	3	63	k__Bacteria;p__Proteobacteria;c__Deltaproteobacteria;o__Desulfobacterales;f__DesulfobacteralesOR;g__DesulfobacteralesOR;
1046	16	10	14	8	22	7	87	18	12	20	k__Bacteria;p__Chloroflexi;c__Anaerolineae;o__GCA004;f__GCA004OR;g__GCA004OR;
1139	12	22	15	41	56	24	5	6	3	29	k__Bacteria;p__Acidobacteria;c__AcidobacteriaPH;o__AcidobacteriaPH;f__AcidobacteriaPH;g__AcidobacteriaPH;
997	16	19	14	17	54	16	28	17	10	22	k__Bacteria;p__Verrucomicrobia;
1230	22	54	45	11	12	16	14	8	15	15	k__Bacteria;p__Firmicutes;c__Clostridia;o__Clostridiales;f__Veillonellaceae;g__Sporotalea;
817	11	20	13	15	17	2	30	54	35	15	k__Bacteria;p__OP8;c__OP8_2;o__OP8_2CL;f__OP8_2CL;g__OP8_2CL;
1190	2	26	57	2	9	3	23	38	39	13	k__Bacteria;p__Bacteroidetes;c__Sphingobacteria;o__Sphingobacteriales;f__SphingobacterialesOR;g__SphingobacterialesOR;
715	38	0	0	54	0	46	8	3	1	62	k__Bacteria;p__Chlorobi;c__SJA-28;o__SJA-28CL;f__SJA-28CL;g__SJA-28CL;
967	9	35	59	5	49	7	37	1	2	8	k__Bacteria;p__Proteobacteria;c__Deltaproteobacteria;o__Desulfobacterales;f__DesulfobacteralesOR;g__DesulfobacteralesOR;
975	55	1	4	43	0	35	3	2	0	69	k__Bacteria;p__Proteobacteria;c__Gammaproteobacteria;o__Chromatiales;f__ChromatialesOR;g__ChromatialesOR;
738	4	14	22	12	42	4	32	38	14	29	k__Bacteria;p__Spirochaetes;c__Spirochaetes (class);o__Spirochaetales;f__Spirochaetaceae;g__Treponema;
1089	7	27	30	7	53	1	10	48	26	2	k__Bacteria;p__Bacteroidetes;c__Sphingobacteria;o__Sphingobacteriales;f__SphingobacterialesOR;g__SphingobacterialesOR;
1136	0	79	37	0	83	0	4	4	4	0	k__Bacteria;p__TM7;c__TM7-1;o__TM7-1CL;f__TM7-1CL;g__TM7-1CL;
2089	29	32	19	18	5	35	30	4	20	18	k__Bacteria;p__Cyanobacteria;c__4C0d-2;o__4C0d-2CL;f__4C0d-2CL;g__4C0d-2CL;
1011	20	14	25	27	20	21	8	24	8	43	k__Bacteria;p__Verrucomicrobia;c__Verrucomicrobiae;o__Verrucomicrobiales;f__VerrucomicrobialesOR;g__VerrucomicrobialesOR;
1558	26	14	12	2	10	9	46	16	67	8	k__Bacteria;p__Bacteroidetes;c__Bacteroidia;o__Bacteroidales;f__Porphyromonadaceae;g__PorphyromonadaceaeFA;
1526	7	15	27	4	33	3	31	38	46	6	k__Bacteria;p__Proteobacteria;c__Gammaproteobacteria;o__Methylococcales;f__Crenotrichaceae;g__Crenothrix;
711	16	8	18	36	58	5	13	15	4	37	k__Bacteria;p__TG3;c__TG3-1;o__GN09;f__GN09OR;g__GN09OR;
1447	20	51	12	5	10	15	46	6	39	5	k__Bacteria;p__Firmicutes;c__Clostridia;o__Clostridiales;f__Clostridiaceae;g__Clostridium;
5612	28	30	26	20	26	26	7	2	21	23	k__Bacteria;p__Proteobacteria;c__Deltaproteobacteria;o__Syntrophobacterales;f__Syntrophaceae;g__Desulfobacca;
1059	2	29	15	1	98	2	9	19	31	3	k__Bacteria;p__Bacteroidetes;c__Sphingobacteria;o__Sphingobacteriales;f__SphingobacterialesOR;g__SphingobacterialesOR;
5211	8	24	42	6	48	8	22	16	23	12	k__Bacteria;p__Verrucomicrobia;c__Verrucomicrobiae;o__Verrucomicrobiales;f__VerrucomicrobialesOR;g__VerrucomicrobialesOR;
846	19	15	20	20	39	13	30	14	7	32	k__Bacteria;p__Acidobacteria;c__OS-K;o__OS-KCL;f__OS-KCL;g__OS-KCL;
1064	55	15	36	21	9	16	19	2	4	32	k__Bacteria;p__Proteobacteria;c__Alphaproteobacteria;o__Rhodobacterales;f__Rhodobacteraceae;g__Rhodobacter;
1247	18	9	31	30	34	16	24	4	1	42	k__Bacteria;p__Proteobacteria;c__Deltaproteobacteria;o__Syntrophobacterales;f__Syntrophobacteraceae;g__SyntrophobacteraceaeFA;
981	5	10	8	32	31	6	45	12	3	57	k__Bacteria;p__KSB1;c__GW-22;o__GW-22CL;f__GW-22CL;g__GW-22CL;
8301	34	17	21	23	25	25	16	4	13	31	k__Bacteria;p__Proteobacteria;c__Deltaproteobacteria;o__Syntrophobacterales;f__Syntrophaceae;g__Desulfobacca;
1035	3	0	4	2	1	1	125	14	58	1	k__Bacteria;p__Proteobacteria;c__Alphaproteobacteria;o__Sphingomonadales;f__Sphingomonadaceae;g__Sphingomonas;
1809	18	11	13	26	48	17	27	15	10	23	k__Bacteria;p__Verrucomicrobia;c__Verruco-5;o__Verruco-5CL;f__Verruco-5CL;g__Verruco-5CL;
743	45	0	0	49	0	63	0	0	0	51	k__Bacteria;p__Chloroflexi;c__Anaerolineae;o__SHA-20;f__SHA-20OR;g__SHA-20OR;
1450	26	14	30	33	9	10	15	20	24	27	k__Bacteria;p__Proteobacteria;c__Gammaproteobacteria;o__Xanthomonadales;f__Sinobacteraceae;g__SinobacteraceaeFA;
1192	21	11	5	30	88	10	2	2	0	38	k__Bacteria;p__Bacteroidetes;c__Sphingobacteria;o__Sphingobacteriales;f__Flammeovirgaceae;g__Roseivirga;
1719	2	34	62	0	19	3	5	60	19	3	k__Bacteria;p__Verrucomicrobia;c__Verrucomicrobiae;o__Verrucomicrobiales;f__VerrucomicrobialesOR;g__VerrucomicrobialesOR;
961	1	14	14	0	76	1	53	30	18	0	k__Bacteria;p__Planctomycetes;c__Kueneniae;o__KueneniaeCL;f__KueneniaeCL;g__KueneniaeCL;
718	7	15	24	39	13	10	51	11	9	28	k__Bacteria;p__Hyd24-12;c__WM88;o__WM88CL;f__WM88CL;g__WM88CL;
720	12	25	24	21	43	8	41	8	5	20	k__Bacteria;p__Proteobacteria;c__Deltaproteobacteria;o__DeltaproteobacteriaCL;f__DeltaproteobacteriaCL;g__DeltaproteobacteriaCL;
897	16	29	14	47	26	20	5	7	2	41	k__Bacteria;p__Acidobacteria;c__AcidobacteriaPH;o__AcidobacteriaPH;f__AcidobacteriaPH;g__AcidobacteriaPH;
1156	32	36	7	19	14	28	16	3	13	39	k__Bacteria;p__Proteobacteria;c__Deltaproteobacteria;o__Syntrophobacterales;f__Syntrophaceae;g__Desulfomonile;
842	7	21	32	14	40	4	17	39	21	11	k__Bacteria;p__Proteobacteria;c__Alphaproteobacteria;o__Rhodospirillales;f__Rhodospirillaceae;g__RhodospirillaceaeFA;
899	6	22	7	7	88	0	33	10	16	17	k__Bacteria;p__Proteobacteria;c__Alphaproteobacteria;o__Kordiimonadales;f__KordiimonadalesOR;g__KordiimonadalesOR;
1204	6	37	25	23	44	10	20	10	17	14	k__Bacteria;p__Armatimonadetes;c__SJA-176;o__SJA-176CL;f__SJA-176CL;g__SJA-176CL;
717	23	35	72	18	20	11	2	3	3	18	k__Bacteria;p__Chlorobi;c__OPB56;o__OPB56CL;f__OPB56CL;g__OPB56CL;
872	0	10	6	1	6	0	9	4	168	0	k__Bacteria;p__Bacteroidetes;c__Bacteroidia;o__Bacteroidales;f__Porphyromonadaceae;g__PorphyromonadaceaeFA;
1741	5	11	12	11	3	6	80	14	55	7	k__Bacteria;p__Chlamydiae;c__Chlamydiae (class);o__Chlamydiales;f__Parachlamydiaceae;g__Parachlamydia;
1509	8	27	32	5	73	3	17	9	20	10	k__Bacteria;p__GOUTA4;c__RB384;o__RB384CL;f__RB384CL;g__RB384CL;
2508	22	25	9	5	8	3	13	44	66	9	k__Bacteria;p__Verrucomicrobia;c__Spartobacteria;o__Spartobacteriales;f__Spartobacteriaceae;g__Chthoniobacter;
1151	11	16	30	6	66	12	19	14	12	18	k__Bacteria;p__Verrucomicrobia;c__Opitutae;o__OpitutaeCL;f__OpitutaeCL;g__OpitutaeCL;
1186	2	33	49	1	14	2	73	5	15	9	k__Bacteria;p__Spirochaetes;c__Spirochaetes (class);o__Spirochaetales;f__Spirochaetaceae;g__Treponema;
2186	20	34	18	13	21	9	25	13	34	15	k__Bacteria;p__Armatimonadetes;c__SJA-176;o__SJA-176CL;f__SJA-176CL;g__SJA-176CL;
1021	0	16	66	1	43	3	45	10	16	2	k__Bacteria;p__Chloroflexi;c__Anaerolineae;o__envOPS12;f__envOPS12OR;g__envOPS12OR;
1094	6	14	9	10	14	8	14	57	49	21	k__Bacteria;p__Acidobacteria;c__AcidobacteriaPH;o__AcidobacteriaPH;f__AcidobacteriaPH;g__AcidobacteriaPH;
789	9	23	21	11	63	7	14	32	14	8	k__Bacteria;p__Bacteroidetes;c__Sphingobacteria;o__Sphingobacteriales;f__SphingobacterialesOR;g__SphingobacterialesOR;
753	20	0	0	65	0	19	9	0	0	89	k__Bacteria;p__WS3;c__PRR-12;o__Sediment-1;f__Sediment-1OR;g__Sediment-1OR;
727	74	0	0	29	0	57	0	0	12	30	k__Bacteria;p__Proteobacteria;c__Deltaproteobacteria;o__DeltaproteobacteriaCL;f__DeltaproteobacteriaCL;g__DeltaproteobacteriaCL;
741	3	39	48	3	48	0	22	8	27	3	k__Bacteria;p__Bacteroidetes;c__Sphingobacteria;o__Sphingobacteriales;f__SphingobacterialesOR;g__SphingobacterialesOR;
1410	2	22	70	3	16	6	54	10	11	7	k__Bacteria;p__BRC1;c__BRC1PH;o__BRC1PH;f__BRC1PH;g__BRC1PH;
729	1	93	4	0	1	0	90	1	11	0	k__Bacteria;p__Firmicutes;c__Clostridia;o__Clostridiales;f__Veillonellaceae;g__Selenomonas;
749	13	1	2	8	4	7	0	62	95	9	k__Bacteria;p__Bacteroidetes;c__Sphingobacteria;o__Sphingobacteriales;f__Flammeovirgaceae;g__FlammeovirgaceaeFA;
806	20	21	21	22	51	14	20	8	7	16	k__Bacteria;p__OP11;c__WCHB1-64;o__d153;f__d153OR;g__d153OR;
1208	25	19	17	27	32	16	14	14	1	35	k__Bacteria;p__BRC1;c__BRC1PH;o__BRC1PH;f__BRC1PH;g__BRC1PH;
1201	3	2	0	60	13	8	26	10	0	78	k__Bacteria;p__LCP-89;c__LCP-89PH;o__LCP-89PH;f__LCP-89PH;g__LCP-89PH;
1641	7	41	12	1	15	5	29	3	75	12	k__Bacteria;p__Proteobacteria;c__Gammaproteobacteria;o__Methylococcales;f__Methylococcaceae;g__Methylomonas;
1276	8	9	54	18	11	8	31	35	8	18	k__Bacteria;p__WS3;c__PRR-12;o__GN03;f__GN03OR;g__GN03OR;
784	16	6	15	13	4	11	75	12	28	19	k__Bacteria;p__Chloroflexi;c__Anaerolineae;o__S0208;f__S0208OR;g__S0208OR;
1091	9	27	44	8	36	6	30	7	12	19	k__Bacteria;p__Verrucomicrobia;c__Opitutae;o__Opitutales;f__Opitutaceae;g__OpitutaceaeFA;
1084	7	11	32	12	37	6	47	15	8	23	k__Bacteria;p__Lentisphaerae;c__Lentisphaerae (class);o__Z20;f__Z20OR;g__Z20OR;
915	2	6	5	31	83	2	13	19	2	35	k__Bacteria;p__Gemmatimonadetes;c__Gemmatimonadetes (class);o__Gemmatimonadales;f__GemmatimonadalesOR;g__GemmatimonadalesOR;
1309	2	15	5	6	35	1	76	26	14	18	k__Bacteria;p__MSBL6;c__AT425_EubG1;o__AT425_EubG1CL;f__AT425_EubG1CL;g__AT425_EubG1CL;
1111	62	0	0	30	0	62	3	1	0	39	k__Bacteria;p__Actinobacteria;c__Actinobacteria (class);o__Actinobacteria (class)CL;f__Actinobacteria (class)CL;g__Actinobacteria (class)CL;
998	1	51	30	0	62	1	43	4	3	2	k__Bacteria;p__Bacteroidetes;c__Sphingobacteria;o__Sphingobacteriales;f__Saprospiraceae;g__SaprospiraceaeFA;
1203	7	10	57	9	31	1	39	23	12	7	k__Bacteria;p__Proteobacteria;c__Alphaproteobacteria;o__Rhodobacterales;f__Hyphomonadaceae;g__HyphomonadaceaeFA;
775	3	26	38	14	68	8	20	2	1	16	k__Bacteria;p__Acidobacteria;c__Holophagae;o__Holophagales;f__Holophagaceae;g__HolophagaceaeFA;
1303	39	18	8	31	9	45	11	6	8	21	k__Bacteria;p__Actinobacteria;c__Actinobacteria (class);o__Actinobacteria (class)CL;f__Actinobacteria (class)CL;g__Actinobacteria (class)CL;
912	16	0	0	68	1	10	11	4	4	82	k__Bacteria;
1179	16	11	18	20	32	19	27	14	6	32	k__Bacteria;p__Bacteroidetes;c__Bacteroidia;o__Bacteroidales;f__BacteroidalesOR;g__BacteroidalesOR;
1273	1	31	9	2	28	0	8	16	99	1	k__Bacteria;p__Proteobacteria;c__Gammaproteobacteria;o__Thiotrichales;f__ThiotrichalesOR;g__ThiotrichalesOR;
1074	0	63	34	0	93	0	0	4	1	0	k__Bacteria;p__Bacteroidetes;c__Sphingobacteria;o__Sphingobacteriales;f__SphingobacterialesOR;g__SphingobacterialesOR;
1226	27	5	10	30	27	39	5	2	1	49	k__Bacteria;p__Acidobacteria;c__Acidobacteria (class);o__Acidobacteriales;f__AcidobacterialesOR;g__AcidobacterialesOR;
5014	2	24	56	6	59	1	21	6	11	9	k__Bacteria;p__Verrucomicrobia;c__Verrucomicrobiae;o__Verrucomicrobiales;f__VerrucomicrobialesOR;g__VerrucomicrobialesOR;
1042	13	21	15	2	6	6	21	14	96	1	k__Bacteria;p__Proteobacteria;c__Gammaproteobacteria;o__Chromatiales;
965	17	32	22	2	22	4	8	20	61	7	k__Bacteria;p__Proteobacteria;c__Alphaproteobacteria;o__Rhizobiales;f__Hyphomicrobiaceae;g__Rhodoplanes;
1026	0	81	61	1	14	0	28	1	5	3	k__Bacteria;p__Bacteroidetes;c__Bacteroidia;o__Bacteroidales;f__Porphyromonadaceae;g__PorphyromonadaceaeFA;
963	47	2	6	29	2	41	6	11	3	47	k__Bacteria;p__Proteobacteria;c__Gammaproteobacteria;o__Methylococcales;f__MethylococcalesOR;g__MethylococcalesOR;
1467	1	16	27	1	19	0	22	57	47	4	k__Bacteria;p__Proteobacteria;c__Betaproteobacteria;o__Rhodocyclales;f__RhodocyclalesOR;g__RhodocyclalesOR;
1346	2	16	46	3	70	2	15	22	15	3	k__Bacteria;p__Gemmatimonadetes;c__Gemmatimonadetes (class);o__Gemmatimonadales;f__Gemmatimonadaceae;g__Gemmatimonas;
1515	8	33	26	8	48	3	25	17	16	10	k__Bacteria;
3298	26	18	18	17	14	30	17	12	15	26	k__Bacteria;p__Proteobacteria;c__Deltaproteobacteria;o__Syntrophobacterales;f__Desulfobacteraceae;g__DesulfobacteraceaeFA;
1298	5	54	13	1	3	7	65	16	27	2	k__Bacteria;p__Firmicutes;c__Clostridia;o__Clostridiales;f__ClostridialesOR;g__ClostridialesOR;
1664	14	19	37	10	22	7	31	8	26	19	k__Bacteria;p__Armatimonadetes;c__CH21;o__CH21CL;f__CH21CL;g__CH21CL;
1231	2	26	30	3	7	8	53	3	54	7	k__Bacteria;p__Proteobacteria;c__Betaproteobacteria;o__Rhodocyclales;f__Rhodocyclaceae;g__RhodocyclaceaeFA;
2202	6	25	31	4	60	3	9	19	28	8	k__Bacteria;p__Chlamydiae;c__Chlamydiae (class);o__Chlamydiales;
1255	6	38	43	9	20	3	35	7	27	5	k__Bacteria;p__Acidobacteria;c__Holophagae;o__Holophagales;f__Holophagaceae;g__HolophagaceaeFA;
823	6	13	5	1	23	2	35	15	91	1	k__Bacteria;p__Chloroflexi;c__Anaerolineae;o__A4b;f__A4bOR;g__A4bOR;
759	2	24	40	1	9	3	87	23	0	3	k__Bacteria;p__Spirochaetes;c__Spirochaetes (class);o__Spirochaetales;f__Spirochaetaceae;g__SA-8;
772	35	2	2	45	3	26	13	5	1	60	k__Bacteria;p__Chloroflexi;c__Anaerolineae;o__A4b;f__A4bOR;g__A4bOR;
1506	11	21	83	7	2	0	9	29	25	4	k__Bacteria;p__Bacteroidetes;c__Flavobacteria;o__Flavobacteriales;f__Flavobacteriaceae;g__Flavobacterium;
1452	19	48	9	5	2	8	13	27	51	9	k__Bacteria;p__Firmicutes;c__Clostridia;o__OPB54;f__OPB54OR;g__OPB54OR;
979	4	9	23	13	23	1	47	23	8	39	k__Bacteria;p__Spirochaetes;c__Spirochaetes (class);o__Spirochaetales;f__Spirochaetaceae;g__za29;
1008	3	46	29	14	31	1	41	10	3	12	k__Bacteria;p__Proteobacteria;c__Deltaproteobacteria;o__Myxococcales;f__Haliangiaceae;g__HaliangiaceaeFA;
1401	17	23	34	7	46	6	19	10	20	8	k__Bacteria;p__TM6;c__SBRH58;o__SBRH58CL;f__SBRH58CL;g__SBRH58CL;
830	179	3	0	0	0	0	0	3	1	4	k__Bacteria;p__Actinobacteria;c__Actinobacteria (class);o__Actinomycetales;f__Streptosporangiaceae;
1133	17	28	30	16	22	9	24	10	18	15	k__Bacteria;p__Bacteroidetes;c__Sphingobacteria;o__Sphingobacteriales;f__Flexibacteraceae;g__FlexibacteraceaeFA;
934	56	44	19	6	2	28	8	0	21	5	k__Bacteria;p__Firmicutes;c__Bacilli;o__Bacillales;f__Paenibacillaceae;g__Paenibacillus;
1131	20	89	38	1	3	9	14	3	8	4	k__Bacteria;p__Firmicutes;c__Clostridia;o__Clostridiales;f__ClostridialesOR;g__ClostridialesOR;
835	29	10	2	25	37	29	4	0	1	52	k__Bacteria;p__Nitrospirae;c__Nitrospira (class);o__Nitrospirales;f__Thermodesulfovibrionaceae;g__GOUTA19;
1446	1	11	7	6	21	1	56	23	54	9	k__Bacteria;p__Proteobacteria;c__Deltaproteobacteria;o__Syntrophobacterales;f__Syntrophaceae;g__SyntrophaceaeFA;
818	16	12	18	28	17	12	37	13	7	29	k__Bacteria;p__NC10;c__12-24;o__JH-WHS47;f__JH-WHS47OR;g__JH-WHS47OR;
973	48	2	4	42	1	33	7	5	2	44	k__Bacteria;p__Chloroflexi;c__Anaerolineae;o__AnaerolineaeCL;f__AnaerolineaeCL;g__AnaerolineaeCL;
929	19	21	9	16	17	21	8	25	42	10	k__Bacteria;p__Actinobacteria;c__Actinobacteria (class);o__MC47;f__MC47OR;g__MC47OR;
1079	8	49	48	1	24	0	19	7	32	0	k__Bacteria;p__Chlamydiae;c__Chlamydiae (class);o__Chlamydiales;f__Parachlamydiaceae;g__Candidatus Protochlamydia;
1411	8	17	21	8	30	9	21	18	46	10	k__Bacteria;p__Armatimonadetes;c__Chthonomonadetes;o__Chthonomonadales;f__Chthonomonadaceae;g__ChthonomonadaceaeFA;
1844	3	38	34	0	28	2	20	6	56	0	k__Bacteria;p__Chlamydiae;c__Chlamydiae (class);o__Chlamydiales;f__Parachlamydiaceae;g__ParachlamydiaceaeFA;
1267	54	23	14	2	13	4	7	23	43	4	k__Bacteria;p__Proteobacteria;c__Gammaproteobacteria;o__Legionellales;f__Coxiellaceae;g__CoxiellaceaeFA;
1251	13	15	9	3	4	7	31	8	95	2	k__Bacteria;p__Cyanobacteria;c__4C0d-2;o__4C0d-2CL;f__4C0d-2CL;g__4C0d-2CL;
1716	22	31	22	6	11	22	12	24	32	4	k__Bacteria;p__Actinobacteria;c__Actinobacteria (class);o__Solirubrobacterales;f__SolirubrobacteralesOR;g__SolirubrobacteralesOR;
2151	6	18	26	20	22	10	11	29	8	36	k__Bacteria;p__Elusimicrobia;c__Elusimicrobia (class);o__MVP-88;f__MVP-88OR;g__MVP-88OR;
904	7	34	9	3	32	2	47	20	19	13	k__Bacteria;p__Proteobacteria;c__Deltaproteobacteria;o__Syntrophobacterales;f__SyntrophobacteralesOR;g__SyntrophobacteralesOR;
2183	20	38	10	0	2	19	38	4	52	3	k__Bacteria;p__Firmicutes;c__Clostridia;o__Clostridiales;f__Clostridiaceae;g__Sarcina;
1104	12	26	40	9	28	4	39	10	10	8	k__Bacteria;p__Chlorobi;
898	37	26	12	11	17	19	10	10	31	12	k__Bacteria;p__Chloroflexi;c__Anaerolineae;o__SJA-15;f__SJA-15OR;g__SJA-15OR;
1653	12	43	46	1	1	5	20	25	27	5	k__Bacteria;p__Cyanobacteria;c__4C0d-2;o__YS2;f__YS2OR;g__YS2OR;
1052	14	33	50	5	17	11	16	6	3	30	k__Bacteria;p__ABY1_OD1;c__ABY1_OD1PH;o__ABY1_OD1PH;f__ABY1_OD1PH;g__ABY1_OD1PH;
1393	11	46	34	13	25	4	17	13	4	18	k__Bacteria;p__Proteobacteria;c__Betaproteobacteria;o__Hydrogenophilales;f__Hydrogenophilaceae;g__HydrogenophilaceaeFA;
3945	25	40	10	26	15	24	8	6	11	19	k__Bacteria;p__Actinobacteria;c__Actinobacteria (class);o__Solirubrobacterales;f__SolirubrobacteralesOR;g__SolirubrobacteralesOR;
1162	1	3	3	0	0	3	27	6	136	5	k__Bacteria;p__Bacteroidetes;c__Bacteroidia;o__Bacteroidales;f__Porphyromonadaceae;g__PorphyromonadaceaeFA;
790	46	0	0	30	0	48	0	0	0	60	k__Bacteria;p__Chloroflexi;c__Anaerolineae;o__AnaerolineaeCL;f__AnaerolineaeCL;g__AnaerolineaeCL;
1088	21	16	45	27	16	13	4	10	1	30	k__Bacteria;p__Proteobacteria;c__Deltaproteobacteria;o__Bdellovibrionales;f__Bdellovibrionaceae;g__BdellovibrionaceaeFA;
1184	5	11	18	17	50	8	22	36	2	14	k__Bacteria;p__Chloroflexi;c__Dehalococcoidetes;o__NT-B4;f__NT-B4OR;g__NT-B4OR;
821	14	3	4	7	0	8	34	14	90	9	k__Bacteria;p__Proteobacteria;c__Gammaproteobacteria;o__Legionellales;f__Legionellaceae;g__Tatlockia;
1016	138	7	7	1	0	1	6	3	18	2	k__Bacteria;p__Bacteroidetes;c__Bacteroidia;o__Bacteroidales;f__Prevotellaceae;g__Prevotella;
1006	7	32	9	11	26	8	31	28	11	19	k__Bacteria;p__ABY1_OD1;c__ABY1_OD1PH;o__ABY1_OD1PH;f__ABY1_OD1PH;g__ABY1_OD1PH;
1724	24	26	20	14	12	20	3	26	20	17	k__Bacteria;p__Actinobacteria;c__Actinobacteria (class);o__Actinomycetales;f__Micrococcaceae;
1182	4	104	4	0	1	0	15	6	47	0	k__Bacteria;p__Proteobacteria;c__Gammaproteobacteria;o__Legionellales;f__Legionellaceae;g__Legionella;
791	7	146	3	4	9	3	0	0	7	2	k__Bacteria;p__Bacteroidetes;c__Bacteroidia;o__Bacteroidales;f__Porphyromonadaceae;g__PorphyromonadaceaeFA;
802	13	6	5	36	23	17	27	5	7	42	k__Bacteria;p__Chloroflexi;c__Anaerolineae;o__GN14;f__GN14OR;g__GN14OR;
1829	6	34	27	6	26	1	32	10	21	18	k__Bacteria;p__Elusimicrobia;c__Endomicrobia;o__EndomicrobiaCL;f__EndomicrobiaCL;g__EndomicrobiaCL;
1200	10	45	13	3	25	10	19	9	42	4	k__Bacteria;p__Actinobacteria;c__Actinobacteria (class);o__Actinobacteria (class)CL;f__Actinobacteria (class)CL;g__Actinobacteria (class)CL;
970	15	2	1	11	16	10	50	57	8	10	k__Bacteria;p__Chloroflexi;c__Anaerolineae;o__BPC110;f__BPC110OR;g__BPC110OR;
795	46	0	0	43	0	32	8	0	1	50	k__Bacteria;p__Proteobacteria;c__Deltaproteobacteria;o__Syntrophobacterales;f__Desulfobacteraceae;g__Desulfobacterium;
5889	18	20	14	13	41	16	6	10	14	28	k__Bacteria;p__Proteobacteria;c__Gammaproteobacteria;o__Methylococcales;f__Crenotrichaceae;g__Crenothrix;
1568	1	10	5	3	8	1	58	22	72	0	k__Bacteria;p__Chlamydiae;c__Chlamydiae (class);o__Chlamydiales;f__Parachlamydiaceae;g__ParachlamydiaceaeFA;
995	2	63	24	0	10	7	8	0	63	3	k__Bacteria;p__Bacteroidetes;c__Bacteroidia;o__Bacteroidales;f__BacteroidalesOR;g__BacteroidalesOR;
798	7	15	16	9	36	6	40	20	9	21	k__Bacteria;p__Caldiserica;c__OP5;o__BA129;f__SHBZ1169;g__SHBZ1169FA;
1818	4	7	6	0	45	1	59	37	16	4	k__Bacteria;p__OP3;c__koll11;o__GIF10;f__GIF10OR;g__GIF10OR;
5656	50	12	7	31	2	34	8	7	5	23	k__Bacteria;p__Chloroflexi;c__Anaerolineae;o__SJA-15;f__SJA-15OR;g__SJA-15OR;
987	4	13	25	4	31	6	34	25	23	14	k__Bacteria;p__Proteobacteria;c__Deltaproteobacteria;o__Syntrophobacterales;f__Desulfobacteraceae;g__DesulfobacteraceaeFA;
839	0	62	29	7	4	0	62	9	1	5	k__Bacteria;
5129	29	19	11	8	7	5	34	12	50	3	k__Bacteria;p__Proteobacteria;c__Deltaproteobacteria;o__Syntrophobacterales;f__Syntrophaceae;g__Desulfomonile;
1080	9	41	27	0	14	3	20	11	49	4	k__Bacteria;p__Spirochaetes;c__Leptospirae;o__Leptospirales;f__Leptospiraceae;g__SJA-88;
1095	0	5	5	5	10	4	6	5	135	3	k__Bacteria;p__TM6;c__SJA-4;o__SJA-4CL;f__SJA-4CL;g__SJA-4CL;
1806	1	47	23	5	17	4	39	22	1	19	k__Bacteria;p__Proteobacteria;
1863	8	6	19	32	26	20	12	16	2	37	k__Bacteria;p__Spirochaetes;c__Spirochaetes (class);o__Spirochaetales;f__Spirochaetaceae;g__Spirochaeta;
1116	0	34	14	0	129	0	0	0	1	0	k__Bacteria;p__OP11;c__OP11-4;o__RCP1-27;f__RCP1-27OR;g__RCP1-27OR;
1125	9	34	26	5	33	5	25	11	19	10	k__Bacteria;p__Bacteroidetes;c__Bacteroidia;o__Bacteroidales;f__BacteroidalesOR;g__BacteroidalesOR;
1531	43	24	5	0	4	9	15	10	65	2	k__Bacteria;p__Firmicutes;c__Clostridia;o__Clostridiales;f__Syntrophomonadaceae;g__Syntrophomonas;
2537	36	7	6	40	5	28	18	2	3	32	k__Bacteria;p__Proteobacteria;c__Deltaproteobacteria;o__Myxococcales;f__MyxococcalesOR;g__MyxococcalesOR;
825	5	6	43	6	8	2	88	13	5	1	k__Bacteria;p__Chlorobi;c__BSV19;o__BSV19CL;f__BSV19CL;g__BSV19CL;
1222	5	3	5	9	8	3	25	65	49	4	k__Bacteria;p__Acidobacteria;c__Acidobacteria (class);o__Acidobacteriales;f__AcidobacterialesOR;g__AcidobacterialesOR;
2045	14	19	24	5	26	0	59	12	13	4	k__Bacteria;p__Proteobacteria;c__Gammaproteobacteria;
871	7	2	13	17	29	4	50	25	12	17	k__Bacteria;p__Chloroflexi;c__Dehalococcoidetes;o__Dehalococcoidales;f__Dehalococcoidaceae;g__DehalococcoidaceaeFA;
903	5	3	4	3	24	1	93	13	26	4	k__Bacteria;p__GN04;c__GN15;o__GN15CL;f__GN15CL;g__GN15CL;
1900	38	5	4	30	10	27	25	3	10	24	k__Bacteria;p__Verrucomicrobia;c__VerrucomicrobiaPH;o__VerrucomicrobiaPH;f__VerrucomicrobiaPH;g__VerrucomicrobiaPH;
875	37	23	30	18	17	21	6	3	5	15	k__Bacteria;p__Acidobacteria;c__Acidobacteria (class);o__Acidobacteriales;f__AcidobacterialesOR;g__AcidobacterialesOR;
1045	26	29	17	16	22	19	12	14	7	13	k__Bacteria;p__GN06;c__GN06PH;o__GN06PH;f__GN06PH;g__GN06PH;
902	0	4	2	1	1	4	5	1	157	0	k__Bacteria;p__Actinobacteria;c__Actinobacteria (class);o__Actinomycetales;f__Nocardioidaceae;g__Aeromicrobium;
968	3	27	56	4	14	0	28	20	11	12	k__Bacteria;p__Bacteroidetes;c__Bacteroidia;o__Bacteroidales;f__Marinilabiaceae;g__MarinilabiaceaeFA;
2007	1	23	29	8	40	0	30	19	19	5	k__Bacteria;p__Proteobacteria;c__Gammaproteobacteria;o__Oceanospirillales;f__211ds20;g__211ds20FA;
861	2	15	4	9	57	0	48	19	14	6	k__Bacteria;p__TG3;c__TG3-1;o__GN09;f__GN09OR;g__GN09OR;
1512	20	22	20	7	10	10	40	17	20	7	k__Bacteria;p__Proteobacteria;c__Deltaproteobacteria;o__Syntrophobacterales;f__Syntrophaceae;g__Desulfobacca;
2782	11	11	8	8	23	9	39	17	24	23	k__Bacteria;p__Chloroflexi;c__Dehalococcoidetes;o__Dehalococcoidales;f__Dehalococcoidaceae;g__DehalococcoidaceaeFA;
935	11	2	2	12	5	6	40	20	40	35	k__Bacteria;p__GN04;c__GN15;o__GN15CL;f__GN15CL;g__GN15CL;
1176	2	7	9	1	3	3	31	8	106	3	k__Bacteria;p__OP11;c__OP11-3;o__OP11-3CL;f__OP11-3CL;g__OP11-3CL;
828	18	10	6	28	41	18	9	5	10	28	k__Bacteria;p__Proteobacteria;c__Deltaproteobacteria;o__DeltaproteobacteriaCL;f__DeltaproteobacteriaCL;g__DeltaproteobacteriaCL;
1030	6	16	4	9	47	2	16	30	31	11	k__Bacteria;p__HDBW-WB69;c__HDBW-WB69PH;o__HDBW-WB69PH;f__HDBW-WB69PH;g__HDBW-WB69PH;
1574	7	20	27	6	55	8	15	10	8	16	k__Bacteria;p__Elusimicrobia;c__Elusimicrobia (class);o__FAC88;f__FAC88OR;g__FAC88OR;
1555	1	82	18	0	48	0	15	3	4	1	k__Bacteria;
1058	18	18	21	6	28	7	33	12	23	5	k__Bacteria;p__BRC1;c__09D2Y74;o__09D2Y74CL;f__09D2Y74CL;g__09D2Y74CL;
1331	0	31	9	0	69	0	16	6	40	0	k__Bacteria;p__Acidobacteria;c__Solibacteres;o__Solibacterales;f__Solibacteraceae;g__Candidatus Solibacter;
2137	8	12	33	6	4	5	50	10	27	16	k__Bacteria;p__Bacteroidetes;c__Bacteroidia;o__Bacteroidales;f__BacteroidalesOR;g__BacteroidalesOR;
1609	16	41	60	1	4	3	13	8	23	2	k__Bacteria;p__Cyanobacteria;c__4C0d-2;o__YS2;f__YS2OR;g__YS2OR;
1297	10	21	21	21	14	11	16	12	16	29	k__Bacteria;p__Elusimicrobia;c__Elusimicrobia (class);o__MVP-88;f__MVP-88OR;g__MVP-88OR;
2222	38	24	10	35	2	40	3	0	8	11	k__Bacteria;p__Chloroflexi;c__Anaerolineae;o__SJA-15;f__SJA-15OR;g__SJA-15OR;
2760	8	2	40	3	7	1	31	24	43	12	k__Bacteria;p__Bacteroidetes;c__Flavobacteria;o__Flavobacteriales;f__Flavobacteriaceae;g__Flavobacterium;
2806	31	2	7	35	8	19	12	10	10	36	k__Bacteria;p__Acidobacteria;c__MVS-40;o__MVS-40CL;f__MVS-40CL;g__MVS-40CL;
883	2	4	3	2	14	2	129	7	6	1	k__Bacteria;p__Chlamydiae;c__Chlamydiae (class);o__Chlamydiales;f__ChlamydialesOR;g__ChlamydialesOR;
1121	19	16	18	33	31	14	8	4	2	25	k__Bacteria;p__Chloroflexi;c__Anaerolineae;
1102	18	23	26	24	17	10	10	4	10	28	k__Bacteria;p__Proteobacteria;c__Deltaproteobacteria;o__Bdellovibrionales;f__Bdellovibrionaceae;g__Bdellovibrio;
1601	10	15	3	44	27	7	6	1	0	57	k__Bacteria;p__Nitrospirae;c__Nitrospira (class);o__Nitrospirales;f__FW;g__4-29;
1068	3	10	19	1	2	0	14	0	118	3	k__Bacteria;p__Bacteroidetes;c__Sphingobacteria;o__Sphingobacteriales;f__Saprospiraceae;g__SaprospiraceaeFA;
1126	2	1	0	0	0	0	48	10	108	1	k__Bacteria;p__Firmicutes;c__Clostridia;o__Clostridiales;f__Lachnospiraceae;g__Coprococcus;
978	7	17	35	11	30	5	31	9	9	16	k__Bacteria;
870	0	5	2	1	1	1	3	16	140	0	k__Bacteria;p__TM7;c__TM7-3;o__I025;f__Rs-045;g__Rs-045FA;
1169	13	15	2	5	8	6	10	14	84	12	k__Bacteria;p__Proteobacteria;c__Deltaproteobacteria;o__DeltaproteobacteriaCL;f__DeltaproteobacteriaCL;g__DeltaproteobacteriaCL;
1335	2	17	43	0	19	1	23	10	47	6	k__Bacteria;p__Proteobacteria;c__Deltaproteobacteria;o__Myxococcales;f__Polyangiaceae;g__PolyangiaceaeFA;
1856	56	35	8	1	5	28	13	2	13	7	k__Bacteria;p__Firmicutes;c__Bacilli;o__Bacillales;f__Planococcaceae;g__Paenisporosarcina;
1336	0	3	28	2	0	2	11	63	57	2	k__Bacteria;p__Bacteroidetes;c__Flavobacteria;o__FlavobacteriaCL;f__FlavobacteriaCL;g__FlavobacteriaCL;
1504	0	28	25	4	7	2	40	17	40	5	k__Bacteria;p__Bacteroidetes;c__Bacteroidia;o__Bacteroidales;f__Porphyromonadaceae;g__PorphyromonadaceaeFA;
833	6	27	40	6	46	2	33	2	2	4	k__Bacteria;p__Proteobacteria;c__Gammaproteobacteria;o__Xanthomonadales;f__Sinobacteraceae;g__SinobacteraceaeFA;
876	4	9	3	2	16	2	6	79	43	4	k__Bacteria;p__Proteobacteria;c__Betaproteobacteria;o__Rhodocyclales;f__RhodocyclalesOR;g__RhodocyclalesOR;
1048	12	5	5	12	29	14	34	25	18	14	k__Bacteria;p__Firmicutes;c__Clostridia;o__Clostridiales;f__Ruminococcaceae;g__Acetivibrio;
838	6	28	5	1	1	0	112	9	4	1	k__Bacteria;p__Spirochaetes;c__Spirochaetes (class);o__Spirochaetales;f__Spirochaetaceae;g__Treponema;
1004	4	16	9	3	92	1	21	13	7	1	k__Bacteria;p__OP11;c__OP11-1;o__OPB92;f__OPB92OR;g__OPB92OR;
837	20	4	5	36	1	35	0	13	7	46	k__Bacteria;p__Bacteroidetes;c__Bacteroidia;o__Bacteroidales;f__BacteroidalesOR;g__BacteroidalesOR;
913	39	8	6	29	15	15	12	6	10	27	k__Bacteria;p__Chloroflexi;c__Anaerolineae;o__GN14;f__GN14OR;g__GN14OR;
1599	0	37	31	0	78	0	2	8	11	0	k__Bacteria;p__BRC1;c__BRC1PH;o__BRC1PH;f__BRC1PH;g__BRC1PH;
1775	1	31	14	1	27	0	28	26	37	1	k__Bacteria;p__Proteobacteria;c__Alphaproteobacteria;o__Rhizobiales;f__Hyphomicrobiaceae;g__Rhodoplanes;
840	0	26	54	0	18	0	38	13	17	0	k__Bacteria;p__Firmicutes;c__Clostridia;o__Clostridiales;f__Clostridiales Family XII. Incertae Sedis;g__Clostridiales Family XII. Incertae SedisFA;
1252	12	12	72	13	8	2	11	9	7	20	k__Bacteria;p__Proteobacteria;c__Alphaproteobacteria;o__AlphaproteobacteriaCL;f__AlphaproteobacteriaCL;g__AlphaproteobacteriaCL;
843	16	0	0	32	0	25	2	0	2	89	k__Bacteria;p__Proteobacteria;c__Deltaproteobacteria;o__Desulfovibrionales;f__Desulfohalobiaceae;g__Desulfonatronospira;
1617	12	6	10	18	24	12	17	20	4	42	k__Bacteria;p__TG3;c__TG3-1;o__GN09;f__GN09OR;g__GN09OR;
1478	9	21	26	16	32	12	15	6	17	11	k__Bacteria;p__Chlamydiae;c__Chlamydiae (class);o__Chlamydiales;f__ChlamydialesOR;g__ChlamydialesOR;
2491	4	16	29	8	14	3	62	6	3	20	k__Bacteria;p__Proteobacteria;c__Deltaproteobacteria;o__Desulfovibrionales;f__Desulfohalobiaceae;g__Desulfonauticus;
2576	5	8	24	2	49	1	58	6	8	4	k__Bacteria;p__Verrucomicrobia;c__Verruco-5;o__Verruco-5CL;f__Verruco-5CL;g__Verruco-5CL;
1835	14	13	6	25	10	16	29	11	2	39	k__Bacteria;p__Proteobacteria;c__Deltaproteobacteria;o__Myxococcales;f__Haliangiaceae;g__HaliangiaceaeFA;
1425	27	34	11	18	2	19	10	14	6	24	k__Bacteria;p__Actinobacteria;c__Actinobacteria (class);o__Actinomycetales;f__Streptomycetaceae;g__Streptomyces;
1220	32	2	3	34	1	22	24	7	7	33	k__Bacteria;p__Proteobacteria;c__Deltaproteobacteria;o__NKB15;f__NKB15OR;g__NKB15OR;
889	0	13	11	2	5	3	40	20	70	1	k__Bacteria;p__Proteobacteria;c__Deltaproteobacteria;o__Syntrophobacterales;f__Syntrophaceae;g__Desulfomonile;
865	1	30	24	3	56	0	14	17	19	1	k__Bacteria;p__Bacteroidetes;c__Sphingobacteria;o__Sphingobacteriales;f__SphingobacterialesOR;g__SphingobacterialesOR;
1060	0	81	47	0	9	0	3	8	16	0	k__Bacteria;p__Proteobacteria;c__Gammaproteobacteria;o__Legionellales;f__Coxiellaceae;g__CoxiellaceaeFA;
1397	33	56	12	4	2	27	9	1	16	4	k__Bacteria;p__Firmicutes;c__Bacilli;o__Bacillales;f__Paenibacillaceae;g__Paenibacillus;
1407	14	71	32	1	14	8	0	1	4	19	k__Bacteria;p__Proteobacteria;c__Epsilonproteobacteria;o__EpsilonproteobacteriaCL;f__EpsilonproteobacteriaCL;g__EpsilonproteobacteriaCL;
1414	5	49	19	2	26	2	2	30	23	6	k__Bacteria;p__Actinobacteria;c__Actinobacteria (class);o__Actinomycetales;f__Nocardioidaceae;g__Pimelobacter;
1013	0	17	18	6	16	1	22	17	59	8	k__Bacteria;p__Proteobacteria;c__Gammaproteobacteria;o__Xanthomonadales;f__Sinobacteraceae;g__SinobacteraceaeFA;
885	12	42	27	9	3	15	38	6	3	9	k__Bacteria;p__Chloroflexi;c__Anaerolineae;o__A4b;f__A4bOR;g__A4bOR;
877	0	0	27	0	1	1	133	1	0	1	k__Bacteria;p__Chloroflexi;c__Chloroflexi (class);o__Chloroflexales;f__Oscillochloridaceae;g__Oscillochloris;
1037	4	7	12	13	62	4	19	23	8	12	k__Bacteria;p__Chlamydiae;c__Chlamydiae (class);o__Chlamydiales;f__Parachlamydiaceae;g__Parachlamydia;
1327	6	17	18	1	2	1	60	12	47	0	k__Bacteria;p__Firmicutes;c__Clostridia;o__Clostridiales;f__Veillonellaceae;g__VeillonellaceaeFA;
1075	35	52	11	0	0	1	17	1	47	0	k__Bacteria;p__Firmicutes;c__Clostridia;o__Clostridiales;f__Lachnospiraceae;g__LachnospiraceaeFA;
1177	41	2	15	10	3	21	29	13	10	19	k__Bacteria;p__Bacteroidetes;c__Bacteroidia;o__Bacteroidales;f__BacteroidalesOR;g__BacteroidalesOR;
939	1	11	21	23	21	7	49	9	2	19	k__Bacteria;p__Acidobacteria;c__AcidobacteriaPH;o__AcidobacteriaPH;f__AcidobacteriaPH;g__AcidobacteriaPH;
1878	5	25	13	4	41	0	35	15	13	12	k__Bacteria;p__Chlorobi;c__BSV19;o__BSV19CL;f__BSV19CL;g__BSV19CL;
1592	1	5	10	29	26	14	27	5	2	44	k__Bacteria;p__Proteobacteria;c__Deltaproteobacteria;o__Myxococcales;f__MyxococcalesOR;g__MyxococcalesOR;
916	4	13	43	7	43	6	28	7	3	8	k__Bacteria;p__Chloroflexi;c__Anaerolineae;o__Anaerolineales;f__Anaerolinaceae;g__AnaerolinaceaeFA;
3603	23	7	6	27	13	30	19	7	6	24	k__Bacteria;p__Nitrospirae;c__Nitrospira (class);o__Nitrospirales;f__Thermodesulfovibrionaceae;g__LCP-6;
921	6	18	12	18	56	8	22	9	6	7	k__Bacteria;p__WS3;c__PRR-12;o__Sediment-1;f__PRR-10;g__PRR-10FA;
1580	10	48	14	0	2	5	24	5	52	2	k__Bacteria;p__Firmicutes;c__Clostridia;o__Clostridiales;f__Veillonellaceae;g__Thermosinus;
1534	12	7	0	31	8	4	39	25	6	30	k__Bacteria;p__Proteobacteria;c__Deltaproteobacteria;o__Myxococcales;f__MyxococcalesOR;g__MyxococcalesOR;
1234	1	24	7	1	21	1	62	21	20	3	k__Bacteria;p__Chlamydiae;c__Chlamydiae (class);o__Chlamydiales;f__ChlamydialesOR;g__ChlamydialesOR;
1705	17	10	12	29	25	16	19	7	7	19	k__Bacteria;p__Nitrospirae;c__Nitrospira (class);o__Nitrospirales;f__Thermodesulfovibrionaceae;g__LCP-6;
2128	6	64	19	1	10	7	19	9	23	3	k__Bacteria;p__Firmicutes;c__Clostridia;o__Clostridiales;f__ClostridialesOR;g__ClostridialesOR;
1036	3	12	3	0	4	7	9	9	113	1	k__Bacteria;p__Proteobacteria;c__Deltaproteobacteria;o__Syntrophobacterales;f__Syntrophaceae;g__Syntrophus;
1216	27	0	0	31	0	32	1	0	0	70	k__Bacteria;p__Chloroflexi;c__Anaerolineae;
911	16	0	0	53	15	12	12	4	5	44	k__Bacteria;p__OP11;c__OP11-3;o__OP11-3CL;f__OP11-3CL;g__OP11-3CL;
1163	0	12	34	1	12	3	9	0	87	3	k__Bacteria;p__Bacteroidetes;c__Sphingobacteria;o__Sphingobacteriales;f__Saprospiraceae;g__SaprospiraceaeFA;
5212	7	11	27	18	26	16	17	14	7	18	k__Bacteria;p__Verrucomicrobia;c__Verrucomicrobiae;o__Verrucomicrobiales;f__VerrucomicrobialesOR;g__VerrucomicrobialesOR;
994	4	19	16	12	34	5	15	24	30	1	k__Bacteria;p__Actinobacteria;c__Actinobacteria (class);o__Acidimicrobiales;f__EB1017;g__EB1017FA;
910	7	22	42	2	29	4	23	8	8	15	k__Bacteria;p__Proteobacteria;c__Deltaproteobacteria;o__MIZ46;f__MIZ46OR;g__MIZ46OR;
1612	5	23	16	8	29	4	27	17	10	21	k__Bacteria;p__Elusimicrobia;c__Elusimicrobia (class);o__Elusimicrobiales;f__ElusimicrobialesOR;g__ElusimicrobialesOR;
947	6	11	16	3	19	8	57	15	20	5	k__Bacteria;p__OP8;c__OP8_1;o__OP8_1CL;f__OP8_1CL;g__OP8_1CL;
1012	35	7	10	23	8	28	5	6	6	32	k__Bacteria;p__Chloroflexi;c__Anaerolineae;o__AnaerolineaeCL;f__AnaerolineaeCL;g__AnaerolineaeCL;
874	0	1	0	0	1	0	25	40	92	0	k__Bacteria;p__Verrucomicrobia;c__Opitutae;o__OpitutaeCL;f__OpitutaeCL;g__OpitutaeCL;
892	16	14	19	31	11	13	6	9	1	39	k__Bacteria;p__Acidobacteria;c__OS-K;o__OS-KCL;f__OS-KCL;g__OS-KCL;
905	0	56	15	2	69	0	13	1	3	0	k__Bacteria;p__TM7;c__TM7-1;o__TM7-1CL;f__TM7-1CL;g__TM7-1CL;
1537	0	0	1	0	1	0	3	103	51	0	k__Bacteria;p__Proteobacteria;c__Gammaproteobacteria;o__Chromatiales;f__ChromatialesOR;g__ChromatialesOR;
868	38	5	4	17	12	16	23	14	10	20	k__Bacteria;p__Firmicutes;c__Clostridia;o__Clostridiales;f__ClostridialesOR;g__ClostridialesOR;
1165	17	13	6	17	18	7	5	31	30	15	k__Bacteria;p__Acidobacteria;c__Solibacteres;o__Solibacterales;f__Solibacteraceae;g__Candidatus Solibacter;
4810	15	23	13	17	24	14	20	6	4	23	k__Bacteria;p__Proteobacteria;c__Betaproteobacteria;o__Rhodocyclales;f__Rhodocyclaceae;g__RhodocyclaceaeFA;
1302	5	36	23	6	29	3	23	9	1	24	k__Bacteria;p__Proteobacteria;c__Deltaproteobacteria;o__Myxococcales;f__Haliangiaceae;g__HaliangiaceaeFA;
2251	8	13	14	5	53	3	40	10	3	10	k__Bacteria;p__Elusimicrobia;c__Elusimicrobia (class);o__Elusimicrobiales;f__ElusimicrobialesOR;g__ElusimicrobialesOR;
969	8	14	25	9	10	4	56	8	7	17	k__Bacteria;p__Chloroflexi;c__ChloroflexiPH;o__ChloroflexiPH;f__ChloroflexiPH;g__ChloroflexiPH;
3453	15	15	20	19	17	12	17	9	16	18	k__Bacteria;p__Proteobacteria;c__Deltaproteobacteria;o__Syntrophobacterales;f__Syntrophobacteraceae;g__Syntrophobacter;
1205	1	38	34	2	31	0	29	9	10	4	k__Bacteria;p__Proteobacteria;c__Deltaproteobacteria;o__Myxococcales;f__MyxococcalesOR;g__MyxococcalesOR;
1001	2	2	14	0	2	4	124	0	5	5	k__Bacteria;p__Chloroflexi;c__Anaerolineae;o__envOPS12;f__envOPS12OR;g__envOPS12OR;
1522	1	2	1	2	1	3	65	13	69	1	k__Bacteria;p__Acidobacteria;c__AcidobacteriaPH;o__AcidobacteriaPH;f__AcidobacteriaPH;g__AcidobacteriaPH;
2174	5	22	25	3	26	3	34	18	15	6	k__Bacteria;p__WS3;c__PRR-12;o__PBS-III-9;f__PBS-III-9OR;g__PBS-III-9OR;
2207	26	68	5	4	4	12	8	5	18	7	k__Bacteria;p__Firmicutes;c__Clostridia;o__Clostridiales;f__Clostridiaceae;g__Clostridium;
887	3	45	21	1	28	1	34	0	8	16	k__Bacteria;p__Verrucomicrobia;c__Spartobacteria;o__Spartobacteriales;f__Spartobacteriaceae;g__Candidatus Xiphinematobacter;
4829	8	17	19	14	27	22	15	10	7	18	k__Bacteria;p__Bacteroidetes;c__Bacteroidia;o__Bacteroidales;f__BacteroidalesOR;g__BacteroidalesOR;
920	8	9	4	10	32	2	42	24	11	15	k__Bacteria;p__WS3;c__PRR-12;o__PBS-III-9;f__PBS-III-9OR;g__PBS-III-9OR;
3314	29	20	16	9	5	26	6	2	17	27	k__Bacteria;p__Proteobacteria;c__Deltaproteobacteria;o__Syntrophobacterales;f__Syntrophaceae;g__Desulfobacca;
1305	7	20	17	12	11	9	34	6	25	15	k__Bacteria;p__Acidobacteria;c__Acidobacteria (class);o__Acidobacteriales;f__AcidobacterialesOR;g__AcidobacterialesOR;
923	1	8	11	2	1	4	3	45	81	0	k__Bacteria;p__Chloroflexi;c__Anaerolineae;o__Caldilineales;f__Caldilineaceae;g__Caldilinea;
2204	5	19	18	5	36	5	31	16	13	8	k__Bacteria;
1120	20	0	0	41	1	30	26	9	7	22	k__Bacteria;p__Verrucomicrobia;c__Verrucomicrobiae;o__Verrucomicrobiales;f__VerrucomicrobialesOR;g__VerrucomicrobialesOR;
2164	14	18	15	14	32	15	8	9	12	19	k__Bacteria;p__Verrucomicrobia;c__Verrucomicrobiae;o__Verrucomicrobiales;f__VerrucomicrobialesOR;g__VerrucomicrobialesOR;
893	9	0	0	65	0	11	0	0	0	71	k__Bacteria;p__Caldithrix;c__Caldithrixae;o__Caldithrixales;f__CaldithrixalesOR;g__CaldithrixalesOR;
1250	2	13	20	6	17	4	48	21	10	14	k__Bacteria;p__WS3;c__PRR-12;o__GN03;f__GN03OR;g__GN03OR;
1153	35	0	1	38	0	25	13	1	1	41	k__Bacteria;p__Proteobacteria;c__Deltaproteobacteria;o__Desulfobacterales;f__DesulfobacteralesOR;g__DesulfobacteralesOR;
1166	4	12	7	9	21	3	45	13	39	2	k__Bacteria;p__Firmicutes;c__Clostridia;o__Clostridiales;f__ClostridialesOR;g__ClostridialesOR;
1300	14	50	7	16	6	6	18	2	2	34	k__Bacteria;p__Proteobacteria;c__Deltaproteobacteria;o__Myxococcales;f__MyxococcalesOR;g__MyxococcalesOR;
6543	35	3	10	30	4	30	4	3	4	32	k__Bacteria;p__Proteobacteria;c__Deltaproteobacteria;o__Syntrophobacterales;f__Desulfobacteraceae;g__DesulfobacteraceaeFA;
906	34	3	11	14	13	14	23	6	22	14	k__Bacteria;p__Chloroflexi;c__Anaerolineae;o__S0208;f__S0208OR;g__S0208OR;
1391	22	14	19	8	3	7	21	23	27	10	k__Bacteria;p__Proteobacteria;c__Alphaproteobacteria;o__Rhizobiales;f__Hyphomicrobiaceae;g__HyphomicrobiaceaeFA;
1243	19	6	13	11	4	3	18	44	20	16	k__Bacteria;p__Bacteroidetes;c__Flavobacteria;o__Flavobacteriales;f__Cryomorphaceae;g__CryomorphaceaeFA;
989	8	22	19	7	37	7	21	8	11	14	k__Bacteria;
2043	10	4	8	14	19	6	30	21	20	21	k__Bacteria;p__Spirochaetes;c__WWE1;o__PBS-18;f__SHA-116;g__SHA-116FA;
1645	6	18	21	4	28	3	22	15	26	10	k__Bacteria;p__Armatimonadetes;c__SJA-176;o__SJA-176CL;f__SJA-176CL;g__SJA-176CL;
2259	9	17	26	2	14	7	23	14	30	10	k__Bacteria;p__NKB19;c__GN13;o__GN13CL;f__GN13CL;g__GN13CL;
1024	13	4	1	42	17	6	17	5	3	44	k__Bacteria;p__Chloroflexi;c__Anaerolineae;o__Anaerolineales;f__Anaerolinaceae;g__AnaerolinaceaeFA;
1880	17	16	25	22	10	10	27	8	4	13	k__Bacteria;p__Proteobacteria;c__Deltaproteobacteria;o__Syntrophobacterales;f__Syntrophobacteraceae;g__Syntrophobacter;
1282	24	0	0	45	0	33	0	0	0	50	k__Bacteria;p__Chloroflexi;c__Anaerolineae;o__SB-34;f__SB-34OR;g__SB-34OR;
1687	0	35	10	2	52	1	15	14	20	2	k__Bacteria;p__Proteobacteria;c__Alphaproteobacteria;o__AlphaproteobacteriaCL;f__AlphaproteobacteriaCL;g__AlphaproteobacteriaCL;
1432	1	19	20	2	57	0	37	3	12	0	k__Bacteria;p__Proteobacteria;c__Gammaproteobacteria;o__Xanthomonadales;f__Sinobacteraceae;g__SinobacteraceaeFA;
1260	6	16	35	18	22	9	8	11	6	19	k__Bacteria;
1275	6	6	8	10	13	10	46	14	21	16	k__Bacteria;p__Bacteroidetes;c__Bacteroidia;o__Bacteroidales;f__BacteroidalesOR;g__BacteroidalesOR;
1241	10	25	18	7	8	1	46	14	17	4	k__Bacteria;p__Armatimonadetes;c__SJA-176;o__SJA-176CL;f__SJA-176CL;g__SJA-176CL;
2526	17	21	7	12	4	16	30	4	15	23	k__Bacteria;p__Firmicutes;c__Clostridia;o__Clostridiales;f__Catabacteriaceae;g__CatabacteriaceaeFA;
10282	2	18	28	9	12	5	41	20	3	11	k__Bacteria;p__Proteobacteria;c__Betaproteobacteria;o__Burkholderiales;f__Comamonadaceae;
985	1	2	0	0	1	0	13	13	119	0	k__Bacteria;p__Acidobacteria;c__Solibacteres;o__Solibacterales;f__Solibacteraceae;g__Candidatus Solibacter;
1085	23	0	0	45	0	23	1	16	0	41	k__Bacteria;p__GN02;c__BB34;o__BB34CL;f__BB34CL;g__BB34CL;
1417	10	12	22	2	11	7	54	3	15	13	k__Bacteria;p__Chloroflexi;c__Anaerolineae;o__Anaerolineales;f__Anaerolinaceae;g__AnaerolinaceaeFA;
1355	0	36	16	1	46	1	12	6	30	1	k__Bacteria;p__Proteobacteria;c__Deltaproteobacteria;o__CTD005-82B-02;f__CTD005-82B-02OR;g__CTD005-82B-02OR;
999	3	32	30	10	21	6	14	8	10	15	k__Bacteria;p__Bacteroidetes;c__Sphingobacteria;o__Sphingobacteriales;f__SphingobacterialesOR;g__SphingobacterialesOR;
1315	3	13	31	5	19	0	40	17	12	9	k__Bacteria;p__Elusimicrobia;c__Elusimicrobia (class);o__MVP-88;f__MVP-88OR;g__MVP-88OR;
1466	0	27	35	0	68	0	11	2	4	1	k__Bacteria;
1815	9	6	9	5	26	3	24	17	38	11	k__Bacteria;p__Armatimonadetes;c__SJA-176;o__SJA-176CL;f__SJA-176CL;g__SJA-176CL;
1703	3	30	32	1	25	4	23	12	7	11	k__Bacteria;p__Proteobacteria;c__Deltaproteobacteria;o__Myxococcales;f__MyxococcalesOR;g__MyxococcalesOR;
1249	3	15	0	12	52	1	31	19	4	11	k__Bacteria;p__OP11;c__OP11-1;o__OPB92;f__OPB92OR;g__OPB92OR;
1930	3	12	26	10	6	7	29	16	24	15	k__Bacteria;p__Proteobacteria;c__Alphaproteobacteria;o__AlphaproteobacteriaCL;f__AlphaproteobacteriaCL;g__AlphaproteobacteriaCL;
1701	5	26	9	2	6	5	12	44	33	6	k__Bacteria;p__Proteobacteria;c__Deltaproteobacteria;o__Myxococcales;f__MyxococcalesOR;g__MyxococcalesOR;
1178	0	6	24	1	6	5	24	40	41	1	k__Bacteria;p__Bacteroidetes;c__Flavobacteria;o__Flavobacteriales;f__Flavobacteriaceae;g__Algibacter;
1518	1	20	49	1	22	0	52	2	1	0	k__Bacteria;p__OP11;c__OP11-4;o__RCP1-27;f__RCP1-27OR;g__RCP1-27OR;
1053	8	29	34	6	29	4	17	6	6	9	k__Bacteria;
1191	25	25	18	1	3	7	7	5	52	5	k__Bacteria;p__Bacteroidetes;c__Bacteroidia;o__Bacteroidales;f__Porphyromonadaceae;g__PorphyromonadaceaeFA;
1958	26	31	2	2	2	6	43	0	33	3	k__Bacteria;p__Firmicutes;c__Clostridia;o__Clostridiales;f__Peptostreptococcaceae;g__Peptostreptococcus;
1071	14	100	20	0	0	2	5	1	4	1	k__Bacteria;p__Firmicutes;c__Bacilli;o__Bacillales;f__Bacillaceae;g__Bacillus;
972	50	0	0	20	0	29	0	0	0	48	k__Bacteria;p__Cyanobacteria;c__Chloroplast;o__Stramenopiles;f__StramenopilesOR;g__StramenopilesOR;
1324	10	13	7	8	23	7	22	10	40	7	k__Bacteria;p__Proteobacteria;c__Gammaproteobacteria;
953	9	8	4	32	7	15	1	7	0	64	k__Bacteria;p__GN02;c__GN02PH;o__GN02PH;f__GN02PH;g__GN02PH;
3090	8	28	25	9	36	11	5	6	11	8	k__Bacteria;p__Proteobacteria;c__Betaproteobacteria;o__BetaproteobacteriaCL;f__BetaproteobacteriaCL;g__BetaproteobacteriaCL;
1132	17	39	17	0	4	24	16	8	17	5	k__Bacteria;p__Firmicutes;c__Clostridia;o__Clostridiales;f__Lachnospiraceae;g__Epulopiscium;
2239	11	41	7	0	3	7	19	22	33	4	k__Bacteria;p__Proteobacteria;c__Alphaproteobacteria;o__Rhizobiales;f__Methylocystaceae;g__MethylocystaceaeFA;
1172	6	8	72	0	1	0	6	23	27	3	k__Bacteria;p__Chlorobi;c__SJA-28;o__SJA-28CL;f__SJA-28CL;g__SJA-28CL;
1949	2	26	17	0	14	5	3	25	51	3	k__Bacteria;p__Actinobacteria;c__Actinobacteria (class);o__Acidimicrobiales;f__Iamiaceae;g__IamiaceaeFA;
1480	0	12	17	4	36	2	5	34	34	2	k__Bacteria;p__Bacteroidetes;c__Sphingobacteria;o__Sphingobacteriales;f__SphingobacterialesOR;g__SphingobacterialesOR;
1570	1	23	37	4	34	1	34	6	0	5	k__Bacteria;p__Gemmatimonadetes;c__Gemmatimonadetes (class);o__Gemmatimonadales;f__Gemmatimonadaceae;g__Gemmatimonas;
1150	16	6	11	21	25	10	27	6	8	15	k__Bacteria;p__CCM11b;c__CCM11bPH;o__CCM11bPH;f__CCM11bPH;g__CCM11bPH;
991	7	9	46	0	3	1	69	4	0	6	k__Bacteria;p__Chloroflexi;c__Anaerolineae;o__A31;f__KNA6-EB22;g__KNA6-EB22FA;
1050	0	12	27	6	47	1	37	4	1	10	k__Bacteria;p__Gemmatimonadetes;c__Gemmatimonadetes (class);o__Gemmatimonadales;f__GemmatimonadalesOR;g__GemmatimonadalesOR;
2688	6	14	21	9	36	15	8	3	7	26	k__Bacteria;p__Verrucomicrobia;c__Verrucomicrobiae;o__Verrucomicrobiales;f__VerrucomicrobialesOR;g__VerrucomicrobialesOR;
3371	14	24	18	15	12	19	8	4	17	14	k__Bacteria;p__Proteobacteria;c__Deltaproteobacteria;o__Syntrophobacterales;f__Syntrophaceae;g__Desulfobacca;
1049	12	10	6	17	26	16	15	12	14	17	k__Bacteria;p__Proteobacteria;c__Deltaproteobacteria;o__Syntrophobacterales;f__Syntrophobacteraceae;g__SyntrophobacteraceaeFA;
2039	6	10	20	8	13	5	23	21	30	9	k__Bacteria;p__Acidobacteria;c__Acidobacteria (class);o__Acidobacteriales;f__AcidobacterialesOR;g__AcidobacterialesOR;
1541	2	12	26	9	29	3	31	11	8	14	k__Bacteria;p__OP8;c__OP8_1;o__OP8_1CL;f__OP8_1CL;g__OP8_1CL;
2145	31	36	10	4	0	23	5	7	24	5	k__Bacteria;p__Firmicutes;c__Bacilli;o__Bacillales;f__Bacillaceae;g__Bacillus;
942	29	19	11	5	14	2	8	0	14	43	k__Bacteria;p__GN02;c__GN07;o__GN07CL;f__GN07CL;g__GN07CL;
1540	5	25	26	6	24	7	13	5	22	11	k__Bacteria;p__OP3;c__BD4-9;o__BD4-9CL;f__BD4-9CL;g__BD4-9CL;
952	3	8	10	18	41	14	24	6	11	9	k__Bacteria;p__Chloroflexi;c__Anaerolineae;o__Anaerolineales;f__Anaerolinaceae;g__AnaerolinaceaeFA;
1160	9	1	0	48	9	14	2	20	2	39	k__Bacteria;p__Firmicutes;c__Clostridia;o__OPB54;f__OPB54OR;g__OPB54OR;
1472	1	5	21	0	1	21	2	3	90	0	k__Bacteria;p__Proteobacteria;c__Alphaproteobacteria;o__Rhodospirillales;f__Rhodospirillaceae;g__Telmatospirillum;
1043	0	10	28	11	28	1	19	32	1	14	k__Bacteria;p__Proteobacteria;c__Deltaproteobacteria;o__Myxococcales;f__MyxococcalesOR;g__MyxococcalesOR;
1485	5	15	17	10	28	4	39	8	7	11	k__Bacteria;p__Bacteroidetes;c__Bacteroidia;o__Bacteroidales;f__Porphyromonadaceae;g__PorphyromonadaceaeFA;
8823	8	24	38	5	20	5	30	8	2	4	k__Bacteria;p__Proteobacteria;c__Betaproteobacteria;o__Rhodocyclales;f__Rhodocyclaceae;g__Rhodocyclus;
1173	12	7	0	0	20	3	85	11	2	4	k__Bacteria;p__Chloroflexi;c__Anaerolineae;o__envOPS12;f__envOPS12OR;g__envOPS12OR;
1384	6	38	30	5	15	9	6	9	21	5	k__Bacteria;p__Actinobacteria;c__Actinobacteria (class);o__Solirubrobacterales;f__Patulibacteraceae;g__PatulibacteraceaeFA;
1782	22	44	30	5	7	7	10	6	9	4	k__Bacteria;p__Chloroflexi;c__Anaerolineae;o__A31;f__S47;g__S47FA;
1517	17	10	23	13	6	22	20	4	1	27	k__Bacteria;p__BRC1;c__PRR-11;o__PRR-11CL;f__PRR-11CL;g__PRR-11CL;
1688	10	16	18	14	21	5	7	25	15	12	k__Bacteria;p__Bacteroidetes;c__Sphingobacteria;o__Sphingobacteriales;f__SphingobacterialesOR;g__SphingobacterialesOR;
1217	25	8	18	14	8	25	14	3	8	20	k__Bacteria;
5248	4	20	12	6	58	4	18	1	11	9	k__Bacteria;p__Proteobacteria;c__Betaproteobacteria;o__Gallionellales;f__Gallionellaceae;g__Gallionella;
977	14	36	20	7	20	4	9	10	17	6	k__Bacteria;p__TM6;c__SBRH58;o__SBRH58CL;f__SBRH58CL;g__SBRH58CL;
1780	15	10	24	12	19	11	12	9	11	20	k__Bacteria;p__Verrucomicrobia;c__Verrucomicrobiae;o__Verrucomicrobiales;f__VerrucomicrobialesOR;g__VerrucomicrobialesOR;
1317	0	22	10	1	41	1	15	10	43	0	k__Bacteria;p__Proteobacteria;c__Alphaproteobacteria;o__Rhodospirillales;f__Acetobacteraceae;g__AcetobacteraceaeFA;
1385	10	17	5	4	14	1	58	15	9	9	k__Bacteria;p__Chloroflexi;c__Anaerolineae;o__Anaerolineales;f__Anaerolinaceae;g__AnaerolinaceaeFA;
3260	56	31	8	5	0	25	5	1	9	2	k__Bacteria;p__Firmicutes;c__Bacilli;o__Bacillales;f__BacillalesOR;g__BacillalesOR;
1347	8	17	59	21	15	2	3	2	5	10	k__Bacteria;p__Proteobacteria;c__Alphaproteobacteria;o__Rhodobacterales;f__Rhodobacteraceae;g__Thioclava;
2026	2	13	35	9	30	8	8	10	17	10	k__Bacteria;p__Bacteroidetes;c__Sphingobacteria;o__Sphingobacteriales;f__SphingobacterialesOR;g__SphingobacterialesOR;
1285	1	14	13	2	25	1	65	3	4	13	k__Bacteria;p__Proteobacteria;c__Gammaproteobacteria;o__Chromatiales;f__ChromatialesOR;g__ChromatialesOR;
1553	4	17	21	0	10	5	21	15	47	1	k__Bacteria;p__Bacteroidetes;c__Bacteroidia;o__Bacteroidales;f__Porphyromonadaceae;g__PorphyromonadaceaeFA;
996	0	14	19	0	73	0	20	0	15	0	k__Bacteria;p__Bacteroidetes;c__Sphingobacteria;o__Sphingobacteriales;f__Saprospiraceae;g__SaprospiraceaeFA;
1685	3	10	3	19	18	9	37	17	10	15	k__Bacteria;p__Verrucomicrobia;c__Verrucomicrobiae;o__Verrucomicrobiales;f__VerrucomicrobialesOR;g__VerrucomicrobialesOR;
1560	2	5	14	1	35	0	29	31	24	0	k__Bacteria;p__WS3;c__PRR-12;o__Sediment-1;f__Sediment-1OR;g__Sediment-1OR;
2226	8	8	23	11	20	9	24	11	11	16	k__Bacteria;p__NKB19;c__NKB19PH;o__NKB19PH;f__NKB19PH;g__NKB19PH;
1244	0	23	18	1	74	0	21	3	0	0	k__Bacteria;p__Bacteroidetes;c__Sphingobacteria;o__Sphingobacteriales;f__Flexibacteraceae;g__Cytophaga;
1973	8	9	28	5	25	2	20	22	11	10	k__Bacteria;p__Elusimicrobia;c__Elusimicrobia (class);o__MVP-88;f__MVP-88OR;g__MVP-88OR;
1929	9	22	26	4	9	9	10	8	33	10	k__Bacteria;p__Proteobacteria;c__Deltaproteobacteria;o__Syntrophobacterales;f__Syntrophaceae;g__Desulfomonile;
1097	18	10	14	12	28	13	14	8	10	13	k__Bacteria;p__Proteobacteria;c__Deltaproteobacteria;o__Syntrophobacterales;f__Syntrophobacteraceae;g__Syntrophobacter;
1888	5	23	10	0	34	0	43	12	2	11	k__Bacteria;p__OP11;c__OP11-4;o__RCP1-27;f__RCP1-27OR;g__RCP1-27OR;
1893	5	23	22	0	38	3	30	3	16	0	k__Bacteria;p__Proteobacteria;c__Deltaproteobacteria;o__Bdellovibrionales;f__Bdellovibrionaceae;g__Bdellovibrio;
1081	36	0	0	29	0	25	6	4	4	36	k__Bacteria;p__OP11;c__WCHB1-64;o__K2-4-19;f__K2-4-19OR;g__K2-4-19OR;
1009	9	12	25	24	11	19	1	9	6	24	k__Bacteria;p__Bacteroidetes;c__Sphingobacteria;o__Sphingobacteriales;f__SphingobacterialesOR;g__SphingobacterialesOR;
3678	6	19	40	6	18	3	18	11	13	5	k__Bacteria;p__Proteobacteria;c__Gammaproteobacteria;o__Oceanospirillales;f__OM60;g__OM60FA;
1588	16	12	14	14	9	22	17	0	3	32	k__Bacteria;p__Chlorobi;c__BSV19;o__BSV19CL;f__BSV19CL;g__BSV19CL;
988	32	0	0	36	0	40	0	0	0	30	k__Bacteria;p__Chloroflexi;c__Anaerolineae;o__BPC110;f__BPC110OR;g__BPC110OR;
1107	0	51	23	1	13	0	21	24	5	0	k__Bacteria;p__Proteobacteria;
2311	14	16	12	17	20	22	5	4	13	15	k__Bacteria;p__Acidobacteria;c__Solibacteres;o__Solibacterales;f__Solibacteraceae;g__Candidatus Solibacter;
1441	19	20	31	9	14	4	11	11	11	8	k__Bacteria;p__Proteobacteria;c__Deltaproteobacteria;o__CTD005-82B-02;f__CTD005-82B-02OR;g__CTD005-82B-02OR;
1158	3	19	53	0	22	2	33	4	0	2	k__Bacteria;p__Firmicutes;c__Clostridia;o__Clostridiales;f__ClostridialesOR;g__ClostridialesOR;
992	39	0	0	33	0	50	0	0	0	16	k__Bacteria;p__Chloroflexi;c__Anaerolineae;o__S0208;f__S0208OR;g__S0208OR;
1563	40	1	0	17	0	38	1	3	0	38	k__Bacteria;p__Chloroflexi;c__Anaerolineae;o__AnaerolineaeCL;f__AnaerolineaeCL;g__AnaerolineaeCL;
5053	12	5	4	5	1	28	9	14	58	2	k__Bacteria;p__Proteobacteria;c__Alphaproteobacteria;o__Rhizobiales;f__Methylocystaceae;g__Methylosinus;
1198	1	23	56	0	19	1	10	10	9	8	k__Bacteria;p__Proteobacteria;c__Gammaproteobacteria;o__Oceanospirillales;f__OceanospirillalesOR;g__OceanospirillalesOR;
2040	2	40	26	1	29	1	25	6	5	2	k__Bacteria;p__OP11;c__OP11-4;o__KNA6-NB14;f__KNA6-NB14OR;g__KNA6-NB14OR;
993	14	23	17	0	24	0	32	11	8	8	k__Bacteria;p__Chlorobi;c__Ignavibacteria;o__ZB1;f__ZB1OR;g__ZB1OR;
1773	11	13	11	2	12	5	31	19	24	9	k__Bacteria;p__Acidobacteria;c__Acidobacteria (class);o__Acidobacteriales;f__AcidobacterialesOR;g__AcidobacterialesOR;
1378	4	9	3	36	11	5	27	6	3	32	k__Bacteria;p__Spirochaetes;c__Spirochaetes (class);o__Spirochaetales;f__Spirochaetaceae;g__TM3;
1589	17	20	13	5	31	9	15	8	9	9	k__Bacteria;p__Actinobacteria;c__Actinobacteria (class);o__Actinomycetales;f__ActinomycetalesOR;g__ActinomycetalesOR;
1597	1	72	35	1	4	0	14	3	6	0	k__Bacteria;p__Spirochaetes;c__Leptospirae;o__Leptospirales;f__Leptospiraceae;g__SJA-88;
1545	11	17	7	7	7	3	31	5	43	4	k__Archaea;p__Euryarchaeota;c__Methanobacteria;o__Methanobacteriales;f__Methanobacteriaceae;g__Methanobacterium;
2528	43	0	0	29	0	25	2	1	0	35	k__Bacteria;p__Chloroflexi;c__Anaerolineae;o__AnaerolineaeCL;f__AnaerolineaeCL;g__AnaerolineaeCL;
1100	7	7	8	20	35	10	17	8	4	19	k__Bacteria;p__Spirochaetes;c__Spirochaetes (class);o__Spirochaetales;f__Spirochaetaceae;g__TM3;
1076	0	33	6	0	37	0	19	16	23	1	k__Bacteria;p__Acidobacteria;c__Holophagae;o__Holophagales;f__Holophagaceae;g__HolophagaceaeFA;
3083	16	9	5	16	4	21	8	1	12	43	k__Bacteria;p__Proteobacteria;c__Deltaproteobacteria;o__Myxococcales;f__MyxococcalesOR;g__MyxococcalesOR;
6344	16	6	5	20	18	21	11	7	3	28	k__Bacteria;p__Verrucomicrobia;c__Verrucomicrobiae;o__Verrucomicrobiales;f__Verrucomicrobia subdivision 3;g__Verrucomicrobia subdivision 3FA;
1055	8	5	4	14	10	12	32	7	15	28	k__Bacteria;p__CCM11b;c__CCM11bPH;o__CCM11bPH;f__CCM11bPH;g__CCM11bPH;
10195	17	21	8	11	29	12	4	9	5	19	k__Bacteria;p__Proteobacteria;c__Betaproteobacteria;o__BetaproteobacteriaCL;f__BetaproteobacteriaCL;g__BetaproteobacteriaCL;
1073	1	2	6	2	2	0	1	52	67	2	k__Bacteria;p__Bacteroidetes;c__Sphingobacteria;o__Sphingobacteriales;f__SphingobacterialesOR;g__SphingobacterialesOR;
1140	3	7	10	4	70	2	14	4	19	2	k__Bacteria;p__Acidobacteria;c__Solibacteres;o__Solibacterales;f__Solibacteraceae;g__Candidatus Solibacter;
1862	9	5	50	7	3	5	31	2	5	17	k__Bacteria;p__Proteobacteria;c__Deltaproteobacteria;o__Desulfobacterales;f__Desulfobulbaceae;g__Desulfobulbus;
1631	3	10	2	5	24	2	7	45	25	11	k__Bacteria;p__ABY1_OD1;c__ABY1_OD1PH;o__ABY1_OD1PH;f__ABY1_OD1PH;g__ABY1_OD1PH;
2934	12	8	6	26	21	8	23	11	5	14	k__Bacteria;p__Acidobacteria;c__MVS-40;o__MVS-40CL;f__MVS-40CL;g__MVS-40CL;
1764	28	15	34	9	7	4	23	1	0	12	k__Bacteria;p__Proteobacteria;c__Gammaproteobacteria;o__Methylococcales;f__Crenotrichaceae;g__Crenothrix;
1434	7	17	18	1	6	7	11	27	33	6	k__Bacteria;p__Proteobacteria;c__Alphaproteobacteria;o__Caulobacterales;f__Caulobacteraceae;g__Asticcacaulis;
1020	7	37	18	9	2	4	31	1	23	1	k__Bacteria;p__Proteobacteria;c__Deltaproteobacteria;o__Desulfovibrionales;f__Desulfovibrionaceae;g__Desulfovibrio;
1926	5	8	11	2	25	6	26	4	43	3	k__Bacteria;p__Chlamydiae;c__Chlamydiae (class);o__Chlamydiales;f__Rhabdochlamydiaceae;g__Candidatus Rhabdochlamydia;
1400	14	24	8	4	7	6	38	12	12	7	k__Bacteria;
1078	3	61	20	0	40	0	7	1	0	0	k__Bacteria;p__OP11;c__WCHB1-64;o__d153;f__d153OR;g__d153OR;
2097	6	9	22	4	3	4	22	3	49	10	k__Bacteria;p__Bacteroidetes;c__Bacteroidia;o__Bacteroidales;f__BacteroidalesOR;g__BacteroidalesOR;
1135	6	13	4	9	47	7	13	8	5	20	k__Bacteria;p__AC1;c__SHA-114;o__SHA-114CL;f__SHA-114CL;g__SHA-114CL;
1670	19	3	14	19	12	9	23	2	5	26	k__Bacteria;p__Acidobacteria;c__Acidobacteria (class);o__Acidobacteriales;f__AcidobacterialesOR;g__AcidobacterialesOR;
1025	0	42	11	0	72	0	0	0	7	0	k__Bacteria;
1023	11	48	21	0	30	4	2	1	2	13	k__Bacteria;p__Proteobacteria;c__Epsilonproteobacteria;o__EpsilonproteobacteriaCL;f__EpsilonproteobacteriaCL;g__EpsilonproteobacteriaCL;
1232	2	25	18	1	26	2	10	11	35	2	k__Bacteria;p__Verrucomicrobia;c__Verrucomicrobiae;o__Verrucomicrobiales;f__Verrucomicrobiaceae;g__Prosthecobacter;
1684	10	9	7	11	29	4	22	6	13	20	k__Bacteria;p__Bacteroidetes;c__Sphingobacteria;o__Sphingobacteriales;f__SphingobacterialesOR;g__SphingobacterialesOR;
5365	24	22	10	18	14	8	7	4	2	22	k__Bacteria;p__Proteobacteria;c__Betaproteobacteria;o__Rhodocyclales;f__Rhodocyclaceae;g__Methyloversatilis;
1350	5	12	17	21	28	10	10	12	6	10	k__Bacteria;p__OP11;c__OP11-1;o__BB36;f__BB36OR;g__BB36OR;
2296	12	16	6	3	13	5	21	23	28	4	k__Bacteria;p__Firmicutes;c__Clostridia;o__Clostridiales;f__Syntrophomonadaceae;g__Syntrophomonas;
1031	57	21	0	2	1	35	3	0	7	5	k__Bacteria;p__Firmicutes;c__Bacilli;o__Bacillales;f__Bacillaceae;g__Anaerobacillus;
1246	0	2	5	0	0	0	123	1	0	0	k__Bacteria;p__Chloroflexi;c__Chloroflexi (class);o__Chloroflexales;f__Oscillochloridaceae;g__Oscillochloris;
1993	43	1	1	24	0	26	5	1	3	27	k__Bacteria;p__Actinobacteria;c__Actinobacteria (class);o__Actinobacteria (class)CL;f__Actinobacteria (class)CL;g__Actinobacteria (class)CL;
1710	1	20	38	0	11	0	54	3	3	0	k__Bacteria;p__Proteobacteria;c__Gammaproteobacteria;o__Chromatiales;f__Chromatiaceae;g__ChromatiaceaeFA;
1301	24	2	2	16	0	18	9	5	1	53	k__Bacteria;p__Proteobacteria;c__Gammaproteobacteria;o__Oceanospirillales;f__125ds10;g__125ds10FA;
3380	16	8	4	16	10	9	33	10	8	16	k__Bacteria;p__Proteobacteria;c__Deltaproteobacteria;o__Syntrophobacterales;f__Syntrophaceae;g__SyntrophaceaeFA;
1984	28	17	13	15	15	12	8	4	5	13	k__Bacteria;p__Proteobacteria;c__Deltaproteobacteria;o__Syntrophobacterales;f__Desulfobacteraceae;g__DesulfobacteraceaeFA;
1468	5	12	14	21	33	7	4	11	3	20	k__Bacteria;p__Elusimicrobia;c__Elusimicrobia (class);o__MVP-88;f__MVP-88OR;g__MVP-88OR;
1233	3	52	16	0	9	5	19	3	21	2	k__Bacteria;p__Proteobacteria;c__Gammaproteobacteria;
1791	2	18	11	11	13	7	22	10	5	31	k__Bacteria;p__Proteobacteria;c__Deltaproteobacteria;o__Myxococcales;f__MyxococcalesOR;g__MyxococcalesOR;
1474	28	2	1	24	8	14	14	10	4	25	k__Bacteria;p__TM7;c__TM7-1;o__TM7-1CL;f__TM7-1CL;g__TM7-1CL;
2087	28	14	13	9	13	22	9	0	7	15	k__Bacteria;p__BRC1;c__PRR-11;o__PRR-11CL;f__PRR-11CL;g__PRR-11CL;
1168	38	6	9	6	2	32	7	0	15	15	k__Bacteria;p__Cyanobacteria;c__4C0d-2;o__4C0d-2CL;f__4C0d-2CL;g__4C0d-2CL;
1067	1	76	8	0	26	1	12	2	0	3	k__Bacteria;p__OP11;c__OP11-4;o__KNA6-NB14;f__KNA6-NB14OR;g__KNA6-NB14OR;
1296	2	36	29	1	3	1	10	6	39	2	k__Bacteria;p__Bacteroidetes;c__Bacteroidia;o__Bacteroidales;f__Porphyromonadaceae;g__PorphyromonadaceaeFA;
1419	7	13	2	7	5	16	7	8	62	2	k__Bacteria;p__Proteobacteria;c__Gammaproteobacteria;o__Legionellales;f__Coxiellaceae;g__CoxiellaceaeFA;
1039	15	60	31	3	5	8	2	0	3	2	k__Bacteria;p__Firmicutes;c__Clostridia;o__Clostridiales;f__Clostridiaceae;g__Clostridium;
2381	19	7	3	21	1	11	8	15	14	30	k__Bacteria;p__Proteobacteria;c__Deltaproteobacteria;o__Syntrophobacterales;f__Syntrophobacteraceae;g__SyntrophobacteraceaeFA;
1455	5	10	12	3	1	2	26	36	32	2	k__Bacteria;p__Proteobacteria;c__Alphaproteobacteria;o__Sphingomonadales;f__SphingomonadalesOR;g__SphingomonadalesOR;
1063	1	27	67	0	12	1	21	0	0	0	k__Bacteria;p__Proteobacteria;c__Gammaproteobacteria;o__Chromatiales;f__Chromatiaceae;g__ChromatiaceaeFA;
1520	8	9	38	7	4	4	16	13	26	4	k__Bacteria;p__Bacteroidetes;c__Sphingobacteria;o__Sphingobacteriales;f__SphingobacterialesOR;g__SphingobacterialesOR;
2077	4	4	15	0	6	0	9	72	18	0	k__Bacteria;p__Lentisphaerae;c__Lentisphaerae (class);o__Victivallales;f__Victivallaceae;g__VictivallaceaeFA;
1170	32	1	1	0	0	30	3	8	48	5	k__Bacteria;p__Proteobacteria;c__Alphaproteobacteria;o__Rhizobiales;f__Beijerinckiaceae;g__BeijerinckiaceaeFA;
1370	1	18	20	4	15	1	18	25	22	4	k__Bacteria;p__Acidobacteria;c__Acidobacteria (class);o__Acidobacteriales;f__AcidobacterialesOR;g__AcidobacterialesOR;
1532	1	18	47	0	3	9	11	1	37	1	k__Bacteria;p__Bacteroidetes;c__Bacteroidia;o__Bacteroidales;f__Porphyromonadaceae;g__PorphyromonadaceaeFA;
1256	4	8	6	7	14	12	29	17	26	5	k__Bacteria;p__Proteobacteria;c__Deltaproteobacteria;o__Syntrophobacterales;f__Syntrophobacteraceae;g__SyntrophobacteraceaeFA;
1134	0	40	9	0	22	0	14	24	18	1	k__Bacteria;p__Actinobacteria;c__Actinobacteria (class);o__Acidimicrobiales;f__EB1017;g__EB1017FA;
1292	34	2	0	20	2	27	3	3	1	35	k__Bacteria;p__Proteobacteria;c__Deltaproteobacteria;o__Syntrophobacterales;f__Syntrophobacteraceae;g__Syntrophobacter;
1669	2	13	14	6	26	2	28	20	5	11	k__Bacteria;p__GN12;c__GN12PH;o__GN12PH;f__GN12PH;g__GN12PH;
1223	5	16	20	3	18	0	33	14	14	4	k__Bacteria;p__GN04;c__GN15;o__GN15CL;f__GN15CL;g__GN15CL;
1047	4	1	4	16	4	4	30	29	8	27	k__Bacteria;p__OP11;c__OP11-4;o__RCP1-27;f__RCP1-27OR;g__RCP1-27OR;
1072	0	24	19	2	58	0	10	5	9	0	k__Bacteria;p__Proteobacteria;c__Deltaproteobacteria;o__Myxococcales;f__MyxococcalesOR;g__MyxococcalesOR;
1196	1	3	12	0	0	4	9	4	94	0	k__Bacteria;p__Fibrobacteres;c__Fibrobacteres (class);o__Fibrobacterales;f__Fibrobacteraceae;g__Fibrobacter;
1070	23	11	19	17	6	9	20	3	6	13	k__Bacteria;p__NKB19;c__GN13;o__GN13CL;f__GN13CL;g__GN13CL;
1910	33	14	2	18	7	28	4	1	4	16	k__Bacteria;p__Chloroflexi;c__Anaerolineae;o__SJA-15;f__SJA-15OR;g__SJA-15OR;
1551	17	0	0	34	2	15	9	3	2	45	k__Bacteria;p__Proteobacteria;c__Deltaproteobacteria;o__Syntrophobacterales;f__Desulfobacteraceae;g__Desulfobacterium;
1963	2	17	11	1	10	1	35	13	33	4	k__Bacteria;p__Proteobacteria;c__Deltaproteobacteria;o__Bdellovibrionales;f__Bdellovibrionaceae;g__Bdellovibrio;
1364	6	7	10	9	32	15	23	2	4	19	k__Bacteria;p__Chloroflexi;c__Anaerolineae;o__WCHB1-50;f__WCHB1-50OR;g__WCHB1-50OR;
1109	2	11	9	1	0	1	4	2	91	5	k__Bacteria;p__Bacteroidetes;c__Sphingobacteria;o__Sphingobacteriales;f__Flexibacteraceae;g__FlexibacteraceaeFA;
1458	17	64	14	1	2	6	2	0	19	1	k__Bacteria;p__Firmicutes;c__Clostridia;o__Clostridiales;f__Ruminococcaceae;g__Acetivibrio;
1113	13	26	5	2	5	9	3	23	34	6	k__Bacteria;p__Actinobacteria;c__Actinobacteria (class);o__Solirubrobacterales;f__SolirubrobacteralesOR;g__SolirubrobacteralesOR;
1923	1	4	7	0	0	0	4	37	73	0	k__Bacteria;p__Bacteroidetes;c__Sphingobacteria;o__Sphingobacteriales;f__Cyclobacteriaceae;g__Aquiflexum;
2803	3	21	50	2	16	1	21	7	3	2	k__Bacteria;p__Proteobacteria;c__Deltaproteobacteria;o__Myxococcales;f__Polyangiaceae;g__PolyangiaceaeFA;
1979	3	6	9	13	36	4	34	8	2	11	k__Bacteria;p__Verrucomicrobia;c__VerrucomicrobiaPH;o__VerrucomicrobiaPH;f__VerrucomicrobiaPH;g__VerrucomicrobiaPH;
1083	0	6	1	1	6	0	59	47	4	1	k__Bacteria;p__Proteobacteria;c__Gammaproteobacteria;o__Chromatiales;f__ChromatialesOR;g__ChromatialesOR;
1707	3	44	52	3	10	2	1	0	0	10	k__Bacteria;p__Proteobacteria;c__Gammaproteobacteria;o__Thiotrichales;f__Thiotrichaceae;g__Achromatium;
7711	24	12	18	20	23	10	4	2	1	11	k__Bacteria;p__Proteobacteria;c__Betaproteobacteria;o__Rhodocyclales;f__Rhodocyclaceae;g__RhodocyclaceaeFA;
1065	33	1	0	35	0	24	3	0	0	29	k__Bacteria;p__Proteobacteria;c__Deltaproteobacteria;o__DeltaproteobacteriaCL;f__DeltaproteobacteriaCL;g__DeltaproteobacteriaCL;
2413	5	6	32	10	18	5	21	7	4	17	k__Bacteria;p__Verrucomicrobia;c__Verrucomicrobiae;o__Verrucomicrobiales;f__VerrucomicrobialesOR;g__VerrucomicrobialesOR;
6230	15	12	13	12	11	16	5	5	19	17	k__Bacteria;p__Proteobacteria;c__Betaproteobacteria;o__Methylophilales;f__Methylophilaceae;g__MethylophilaceaeFA;
1340	11	2	15	13	6	18	22	7	4	27	k__Bacteria;p__Chlorobi;c__Chlorobia;o__Chlorobiales;f__Chlorobiaceae;g__Chloroherpeton;
1159	41	0	1	13	2	35	0	0	1	32	k__Bacteria;p__Chloroflexi;c__Anaerolineae;o__AnaerolineaeCL;f__AnaerolineaeCL;g__AnaerolineaeCL;
1066	2	7	7	7	35	2	17	20	26	2	k__Bacteria;p__SM2F11;c__SM2F11PH;o__SM2F11PH;f__SM2F11PH;g__SM2F11PH;
3305	10	16	22	3	16	4	11	15	10	18	k__Bacteria;p__Acidobacteria;c__Holophagae;o__Holophagales;f__Holophagaceae;g__HolophagaceaeFA;
1792	1	37	11	0	37	0	24	8	6	0	k__Bacteria;p__OP11;c__OP11-4;o__KNA6-NB14;f__KNA6-NB14OR;g__KNA6-NB14OR;
7621	12	15	12	8	18	12	13	5	16	13	k__Bacteria;p__Bacteroidetes;c__Bacteroidia;o__Bacteroidales;f__BacteroidalesOR;g__BacteroidalesOR;
2210	1	10	9	2	61	0	7	26	5	3	k__Bacteria;p__Proteobacteria;c__Betaproteobacteria;o__Gallionellales;f__Gallionellaceae;g__GallionellaceaeFA;
1188	4	12	0	6	18	1	24	18	36	5	k__Bacteria;p__OP8;c__OP8_1;o__OP8_1CL;f__OP8_1CL;g__OP8_1CL;
1082	15	15	42	1	2	1	32	10	6	0	k__Bacteria;p__Proteobacteria;c__Deltaproteobacteria;o__Syntrophobacterales;f__Desulfobacteraceae;g__DesulfobacteraceaeFA;
1394	48	15	6	2	0	27	14	1	6	5	k__Bacteria;p__Firmicutes;c__Bacilli;o__Bacillales;f__Bacillaceae;g__Bacillus;
1816	12	8	12	2	25	8	12	23	16	6	k__Bacteria;p__Verrucomicrobia;c__R76-B18;o__R76-B18CL;f__R76-B18CL;g__R76-B18CL;
1460	23	6	17	20	7	12	1	8	5	25	k__Bacteria;p__Chloroflexi;c__Anaerolineae;o__AnaerolineaeCL;f__AnaerolineaeCL;g__AnaerolineaeCL;
1103	4	20	16	9	23	5	23	7	9	8	k__Bacteria;p__OP11;c__OP11-4;o__RCP1-27;f__RCP1-27OR;g__RCP1-27OR;
1207	2	21	9	1	50	2	15	6	15	3	k__Bacteria;p__Acidobacteria;c__Solibacteres;o__Solibacterales;f__Solibacteraceae;g__Candidatus Solibacter;
1235	30	4	8	24	3	18	5	5	3	24	k__Bacteria;p__OP8;c__OP8_2;o__OP8_2CL;f__OP8_2CL;g__OP8_2CL;
1924	1	17	8	3	79	0	8	1	4	3	k__Bacteria;p__WS6;c__SC72;o__SC72CL;f__SC72CL;g__SC72CL;
1086	2	15	20	10	25	3	15	4	6	24	k__Bacteria;p__Cyanobacteria;
1227	25	35	13	1	5	1	12	10	22	0	k__Bacteria;p__Firmicutes;c__Clostridia;o__Clostridiales;f__ClostridialesOR;g__ClostridialesOR;
1320	13	4	1	17	8	21	10	12	12	25	k__Bacteria;p__Proteobacteria;c__Deltaproteobacteria;o__Desulfobacterales;f__Desulfobulbaceae;g__DesulfobulbaceaeFA;
1977	19	6	9	26	6	16	7	7	6	21	k__Bacteria;p__Proteobacteria;c__Deltaproteobacteria;
1846	31	10	19	4	12	2	34	2	0	9	k__Bacteria;p__Bacteroidetes;c__Bacteroidia;o__Bacteroidales;f__BacteroidalesOR;g__BacteroidalesOR;
2081	7	11	18	3	8	3	5	2	48	18	k__Bacteria;p__Proteobacteria;c__Gammaproteobacteria;o__Methylococcales;f__Methylococcaceae;g__Methylocaldum;
2846	9	6	14	13	33	6	8	3	2	29	k__Bacteria;p__Verrucomicrobia;c__Verrucomicrobiae;o__Verrucomicrobiales;f__Verrucomicrobia subdivision 3;g__Verrucomicrobia subdivision 3FA;
1728	1	61	17	1	27	1	8	2	2	3	k__Bacteria;p__TM7;c__TM7-1;o__TM7-1CL;f__TM7-1CL;g__TM7-1CL;
1180	2	10	1	0	1	1	10	8	90	0	k__Bacteria;p__Chlamydiae;c__Chlamydiae (class);o__Chlamydiales;f__Parachlamydiaceae;g__Candidatus Protochlamydia;
1372	20	13	23	15	13	13	11	5	2	8	k__Bacteria;p__Proteobacteria;c__Deltaproteobacteria;o__CTD005-82B-02;f__CTD005-82B-02OR;g__CTD005-82B-02OR;
1359	2	5	1	0	7	0	3	65	39	1	k__Bacteria;p__Cyanobacteria;c__Chloroplast;o__Stramenopiles;f__StramenopilesOR;g__StramenopilesOR;
2212	1	4	10	8	9	0	47	12	23	8	k__Bacteria;p__Proteobacteria;c__Alphaproteobacteria;o__Rhodospirillales;f__Acetobacteraceae;g__AcetobacteraceaeFA;
2976	5	12	36	0	25	4	24	6	6	4	k__Bacteria;p__Verrucomicrobia;c__Verrucomicrobiae;o__Verrucomicrobiales;f__VerrucomicrobialesOR;g__VerrucomicrobialesOR;
1606	24	34	5	2	3	25	1	7	16	5	k__Bacteria;p__Firmicutes;c__Clostridia;o__Clostridiales;f__Clostridiaceae;g__Clostridium;
1096	6	12	4	6	24	4	40	13	2	11	k__Bacteria;p__Acidobacteria;c__Sva0725;o__Sva0725;f__Sva0725OR;g__Sva0725OR;
2633	32	15	7	4	1	14	13	5	17	14	k__Bacteria;p__Firmicutes;c__Clostridia;o__Clostridiales;f__Ruminococcaceae;g__Acetivibrio;
3688	7	12	24	7	13	6	19	8	16	10	k__Bacteria;p__WS1;c__WS1PH;o__WS1PH;f__WS1PH;g__WS1PH;
1787	6	15	10	5	7	2	11	17	45	3	k__Bacteria;p__Proteobacteria;c__Alphaproteobacteria;o__Rhizobiales;f__Hyphomicrobiaceae;g__Devosia;
1157	0	14	3	0	21	1	6	5	71	0	k__Bacteria;p__Actinobacteria;c__Actinobacteria (class);o__Acidimicrobiales;f__AcidimicrobialesOR;g__AcidimicrobialesOR;
1626	24	13	5	9	3	21	10	5	18	13	k__Bacteria;p__Proteobacteria;c__Deltaproteobacteria;o__Syntrophobacterales;f__Syntrophaceae;g__Desulfomonile;
1627	5	28	9	0	18	4	21	6	27	3	k__Bacteria;p__Firmicutes;c__Clostridia;o__Clostridiales;f__Catabacteriaceae;g__CatabacteriaceaeFA;
2295	21	21	22	0	6	2	24	10	5	10	k__Bacteria;p__Proteobacteria;c__Deltaproteobacteria;o__Syntrophobacterales;f__Desulfobacteraceae;g__DesulfobacteraceaeFA;
1503	9	43	14	1	7	9	10	3	20	5	k__Bacteria;p__Proteobacteria;c__Gammaproteobacteria;o__Legionellales;
1772	6	5	5	4	7	1	32	34	21	6	k__Bacteria;p__Chloroflexi;c__Dehalococcoidetes;o__Dehalococcoidales;f__Dehalococcoidaceae;g__DehalococcoidaceaeFA;
1338	13	15	6	1	0	5	25	11	42	2	k__Bacteria;p__Firmicutes;c__Clostridia;o__Clostridiales;f__Ruminococcaceae;g__Ethanoligenens;
3110	10	3	10	16	28	11	7	3	4	28	k__Bacteria;p__Verrucomicrobia;c__Verrucomicrobiae;o__Verrucomicrobiales;f__VerrucomicrobialesOR;g__VerrucomicrobialesOR;
1508	15	9	5	10	20	7	26	12	8	8	k__Bacteria;p__Firmicutes;c__Clostridia;o__Clostridiales;f__Ruminococcaceae;g__Acetivibrio;
1562	4	18	33	0	22	1	24	7	10	1	k__Bacteria;p__Proteobacteria;c__Deltaproteobacteria;o__Syntrophobacterales;f__Syntrophobacteraceae;g__Syntrophobacter;
1632	44	15	5	2	2	32	7	3	3	7	k__Bacteria;p__Firmicutes;c__Bacilli;o__Bacillales;f__Bacillaceae;g__Bacillus;
1779	9	23	4	17	10	2	11	9	11	24	k__Bacteria;p__Spirochaetes;c__M1NP2-04;o__M1NP2-04CL;f__M1NP2-04CL;g__M1NP2-04CL;
1602	5	14	12	3	46	2	4	15	9	9	k__Bacteria;p__Proteobacteria;c__Gammaproteobacteria;o__Xanthomonadales;f__Sinobacteraceae;g__SinobacteraceaeFA;
1761	4	23	21	0	19	0	9	38	5	0	k__Bacteria;p__Verrucomicrobia;c__Opitutae;o__Puniceicoccales;f__Puniceicoccaceae;g__PuniceicoccaceaeFA;
10000	24	8	5	11	15	10	6	14	9	17	k__Bacteria;p__Proteobacteria;c__Gammaproteobacteria;o__Methylococcales;f__Crenotrichaceae;g__Crenothrix;
1766	1	25	17	0	54	0	8	3	10	1	k__Bacteria;p__WPS-2;c__WPS-2PH;o__WPS-2PH;f__WPS-2PH;g__WPS-2PH;
1911	3	4	9	17	31	5	12	11	1	26	k__Bacteria;p__Proteobacteria;c__Deltaproteobacteria;o__Myxococcales;f__MyxococcalesOR;g__MyxococcalesOR;
1099	38	9	13	1	5	22	1	2	8	20	k__Bacteria;p__Proteobacteria;c__Deltaproteobacteria;o__Desulfobacterales;f__Desulfobulbaceae;g__DesulfobulbaceaeFA;
1098	1	21	23	6	20	3	28	5	2	10	k__Bacteria;p__Spirochaetes;c__Spirochaetes (class);o__Spirochaetales;f__Spirochaetaceae;g__Treponema;
1293	6	3	6	5	5	1	53	10	29	1	k__Bacteria;p__Chloroflexi;c__Anaerolineae;o__AnaerolineaeCL;f__AnaerolineaeCL;g__AnaerolineaeCL;
1706	2	14	16	7	11	12	9	11	27	10	k__Bacteria;p__Chlamydiae;c__Chlamydiae (class);o__Chlamydiales;f__Chlamydiaceae;g__ChlamydiaceaeFA;
1717	1	6	28	1	35	1	21	10	12	4	k__Bacteria;p__Proteobacteria;c__Betaproteobacteria;o__Gallionellales;f__Gallionellaceae;g__GallionellaceaeFA;
2312	1	34	9	0	25	0	1	16	32	0	k__Bacteria;p__TM7;c__TM7-1;o__TM7-1CL;f__TM7-1CL;g__TM7-1CL;
1274	5	3	46	4	3	5	45	2	2	3	k__Bacteria;p__Proteobacteria;c__Alphaproteobacteria;o__Rhizobiales;f__Bradyrhizobiaceae;g__BradyrhizobiaceaeFA;
1523	11	6	11	11	17	12	16	7	11	16	k__Bacteria;p__CCM11b;c__CCM11bPH;o__CCM11bPH;f__CCM11bPH;g__CCM11bPH;
1211	4	6	10	16	14	6	31	10	3	18	k__Bacteria;p__Bacteroidetes;c__Bacteroidia;o__Bacteroidales;f__BacteroidalesOR;g__BacteroidalesOR;
2019	5	6	16	3	10	8	18	25	19	8	k__Bacteria;p__Proteobacteria;c__Gammaproteobacteria;o__Xanthomonadales;f__Xanthomonadaceae;g__Pseudoxanthomonas;
1833	13	28	9	7	6	7	12	11	18	7	k__Bacteria;p__Firmicutes;c__Clostridia;o__Clostridiales;f__Lachnospiraceae;g__Coprococcus;
1966	10	16	6	11	2	15	21	8	18	11	k__Bacteria;p__Actinobacteria;c__Actinobacteria (class);o__Actinomycetales;f__Geodermatophilaceae;g__Blastococcus;
1952	8	26	25	1	2	7	9	10	29	1	k__Bacteria;p__Actinobacteria;c__Actinobacteria (class);o__Solirubrobacterales;f__SolirubrobacteralesOR;g__SolirubrobacteralesOR;
1369	19	21	18	4	7	8	22	2	10	7	k__Bacteria;p__Chlorobi;c__Ignavibacteria;o__ZB1;f__ZB1OR;g__ZB1OR;
1405	3	2	1	19	16	7	25	17	1	26	k__Bacteria;p__Chloroflexi;c__Dehalococcoidetes;o__NT-B4;f__NT-B4OR;g__NT-B4OR;
1516	4	20	10	0	1	2	0	0	79	1	k__Bacteria;p__Proteobacteria;c__Alphaproteobacteria;o__Kordiimonadales;f__KordiimonadalesOR;g__KordiimonadalesOR;
1105	2	15	37	1	15	2	33	8	4	0	k__Bacteria;p__Firmicutes;c__Clostridia;o__Clostridiales;f__Dehalobacteriaceae;g__Dehalobacterium;
1896	5	3	3	12	23	2	30	22	12	5	k__Bacteria;
1129	12	10	4	8	1	4	14	7	31	26	k__Bacteria;p__Proteobacteria;c__Deltaproteobacteria;
1734	11	24	19	2	18	2	17	1	13	9	k__Bacteria;p__OP8;c__OP8_2;o__OP8_2CL;f__OP8_2CL;g__OP8_2CL;
1874	3	8	0	27	24	0	0	1	1	52	k__Bacteria;p__Spirochaetes;c__Spirochaetes (class);o__Spirochaetales;f__Spirochaetaceae;
1371	10	3	2	23	12	23	3	9	17	14	k__Bacteria;p__Chloroflexi;c__Anaerolineae;o__Anaerolineales;f__Anaerolinaceae;g__AnaerolinaceaeFA;
1876	13	5	3	34	1	27	3	6	2	22	k__Bacteria;
1365	7	20	12	0	13	1	10	19	30	4	k__Bacteria;p__Chlorobi;c__Ignavibacteria;o__Ignavibacteriales;f__Ignavibacteriaceae;g__IgnavibacteriaceaeFA;
1659	6	7	13	13	25	2	31	9	4	6	k__Archaea;p__Euryarchaeota;c__Methanomicrobia;o__Methanomicrobiales;f__MethanomicrobialesOR;g__MethanomicrobialesOR;
1117	6	30	24	4	12	3	16	8	5	8	k__Bacteria;p__Proteobacteria;c__Deltaproteobacteria;o__Desulfovibrionales;
1464	0	1	0	0	1	0	5	83	26	0	k__Bacteria;p__Verrucomicrobia;c__Opitutae;o__OpitutaeCL;f__OpitutaeCL;g__OpitutaeCL;
1965	5	21	13	3	36	0	28	9	0	1	k__Bacteria;p__OP11;c__OP11-4;o__KNA6-NB14;f__KNA6-NB14OR;g__KNA6-NB14OR;
2075	6	5	22	11	13	12	4	17	15	10	k__Bacteria;p__Verrucomicrobia;c__Verrucomicrobiae;o__Verrucomicrobiales;f__VerrucomicrobialesOR;g__VerrucomicrobialesOR;
1957	1	15	11	4	8	4	9	23	35	5	k__Bacteria;p__Proteobacteria;c__Alphaproteobacteria;o__Rhizobiales;f__Hyphomicrobiaceae;g__Rhodoplanes;
2179	9	7	34	4	9	6	18	7	17	4	k__Bacteria;p__Actinobacteria;c__Actinobacteria (class);o__Acidimicrobiales;f__CL500-29;g__CL500-29FA;
2647	2	11	20	12	28	4	6	10	5	17	k__Bacteria;p__Elusimicrobia;c__Elusimicrobia (class);o__MVP-88;f__MVP-88OR;g__MVP-88OR;
1193	4	14	37	4	32	3	4	8	2	7	k__Bacteria;p__Chlorobi;c__SM1H02;o__SM1H02CL;f__SM1H02CL;g__SM1H02CL;
1884	2	18	17	0	11	0	50	4	10	3	k__Bacteria;p__Bacteroidetes;c__Bacteroidia;o__Bacteroidales;f__Porphyromonadaceae;g__PorphyromonadaceaeFA;
2018	14	6	8	5	7	9	4	16	38	8	k__Bacteria;p__Actinobacteria;c__Actinobacteria (class);o__Actinomycetales;f__Sporichthyaceae;g__Sporichthya;
1146	5	26	8	0	20	0	29	17	9	0	k__Bacteria;p__Proteobacteria;c__Deltaproteobacteria;o__Syntrophobacterales;f__SyntrophobacteralesOR;g__SyntrophobacteralesOR;
1164	6	1	1	1	1	4	1	3	3	93	k__Bacteria;p__Proteobacteria;c__Alphaproteobacteria;o__Rhodospirillales;f__Rhodospirillaceae;g__RhodospirillaceaeFA;
1565	8	7	23	15	14	15	11	5	8	8	k__Bacteria;p__Armatimonadetes;c__SJA-176;o__SJA-176CL;f__SJA-176CL;g__SJA-176CL;
3060	8	14	10	9	5	9	8	14	27	10	k__Bacteria;p__Proteobacteria;c__Alphaproteobacteria;o__Rhizobiales;f__Hyphomicrobiaceae;g__Pedomicrobium;
1914	1	5	26	3	6	2	16	36	18	1	k__Bacteria;
1145	2	0	0	2	0	0	0	4	106	0	k__Bacteria;p__Bacteroidetes;c__Bacteroidia;o__Bacteroidales;f__Porphyromonadaceae;g__PorphyromonadaceaeFA;
2256	29	0	0	25	1	23	0	2	0	34	k__Bacteria;p__Chloroflexi;c__Anaerolineae;o__AnaerolineaeCL;f__AnaerolineaeCL;g__AnaerolineaeCL;
1942	14	4	10	21	5	11	15	1	13	20	k__Bacteria;p__Firmicutes;c__Clostridia;o__Thermoanaerobacterales;f__Thermodesulfobiaceae;g__ThermodesulfobiaceaeFA;
1229	17	8	1	31	9	15	0	4	9	20	k__Bacteria;p__Actinobacteria;c__Actinobacteria (class);o__MC47;f__MC47OR;g__MC47OR;
2372	10	8	4	18	23	8	17	7	4	15	k__Bacteria;p__Verrucomicrobia;
1800	2	12	18	6	2	1	25	29	11	8	k__Bacteria;p__Proteobacteria;c__Deltaproteobacteria;
1137	0	0	0	0	1	0	10	11	91	0	k__Bacteria;p__OP11;c__OP11-4;o__RCP1-27;f__RCP1-27OR;g__RCP1-27OR;
1426	3	16	20	0	44	1	20	0	1	8	k__Bacteria;p__Chlamydiae;c__Chlamydiae (class);o__Chlamydiales;f__Parachlamydiaceae;g__Parachlamydia;
1557	9	6	42	2	4	6	21	5	11	7	k__Bacteria;p__Proteobacteria;c__Alphaproteobacteria;o__Rhodospirillales;f__Rhodospirillaceae;g__RhodospirillaceaeFA;
1367	15	3	2	13	3	6	29	4	24	14	k__Bacteria;p__Chloroflexi;c__Thermobacula;o__Thermobaculales;f__Thermobaculaceae;g__Thermobaculum;
2544	2	27	20	3	3	2	20	7	28	1	k__Bacteria;p__Chlamydiae;c__Chlamydiae (class);o__Chlamydiales;f__Parachlamydiaceae;g__Parachlamydia;
2117	14	12	33	7	12	5	16	2	7	5	k__Bacteria;p__Bacteroidetes;c__Bacteroidia;o__Bacteroidales;
1353	15	35	6	0	1	8	16	4	23	5	k__Bacteria;p__Firmicutes;c__Clostridia;o__Clostridiales;f__Catabacteriaceae;g__CatabacteriaceaeFA;
1983	13	24	11	0	1	6	4	1	51	1	k__Bacteria;p__Firmicutes;c__Clostridia;o__Clostridiales;f__ClostridialesOR;g__ClostridialesOR;
2721	12	12	8	9	2	5	35	3	10	16	k__Bacteria;p__Firmicutes;c__Clostridia;o__Clostridiales;f__Catabacteriaceae;g__CatabacteriaceaeFA;
2265	0	14	15	0	22	0	2	11	42	6	k__Bacteria;p__Proteobacteria;c__Alphaproteobacteria;o__Sphingomonadales;f__SphingomonadalesOR;g__SphingomonadalesOR;
1451	1	14	22	1	59	0	5	10	0	0	k__Bacteria;p__Proteobacteria;c__Deltaproteobacteria;o__Myxococcales;f__Haliangiaceae;g__HaliangiaceaeFA;
1381	7	15	26	2	2	1	2	45	12	0	k__Bacteria;p__Bacteroidetes;c__Bacteroidia;o__Bacteroidales;f__Porphyromonadaceae;g__PorphyromonadaceaeFA;
3529	10	8	5	15	20	11	3	11	7	22	k__Bacteria;p__Verrucomicrobia;c__Verrucomicrobiae;o__Verrucomicrobiales;f__Verrucomicrobia subdivision 3;g__Verrucomicrobia subdivision 3FA;
1218	25	17	13	13	4	14	9	5	6	6	k__Bacteria;p__Proteobacteria;c__Deltaproteobacteria;o__Syntrophobacterales;f__Syntrophaceae;g__Desulfomonile;
2547	7	31	14	0	19	7	8	2	21	3	k__Bacteria;p__Proteobacteria;c__Alphaproteobacteria;o__Rhodospirillales;f__Rhodospirillaceae;g__RhodospirillaceaeFA;
1161	11	24	15	9	32	10	3	1	0	7	k__Bacteria;p__Chloroflexi;c__Anaerolineae;o__Anaerolineales;f__Anaerolinaceae;g__Anaerolinea;
2641	17	17	11	5	9	4	11	9	25	4	k__Bacteria;p__Proteobacteria;c__Alphaproteobacteria;o__Kordiimonadales;f__KordiimonadalesOR;g__KordiimonadalesOR;
1483	0	1	0	0	0	0	106	5	0	0	k__Bacteria;p__Proteobacteria;c__Gammaproteobacteria;o__Oceanospirillales;f__OM60;g__OM60FA;
1807	3	3	21	11	14	1	11	21	5	22	k__Bacteria;p__TG3;c__TG3-1;o__GN09;f__GN09OR;g__GN09OR;
2001	16	0	0	16	2	16	31	1	3	26	k__Bacteria;p__Proteobacteria;c__Deltaproteobacteria;o__Syntrophobacterales;f__Syntrophobacteraceae;g__SyntrophobacteraceaeFA;
6914	23	9	9	19	14	7	9	2	2	17	k__Bacteria;p__Proteobacteria;c__Deltaproteobacteria;o__Syntrophobacterales;f__Syntrophobacteraceae;g__SyntrophobacteraceaeFA;
2499	19	5	2	23	10	15	7	5	1	24	k__Bacteria;p__Proteobacteria;c__Betaproteobacteria;o__Burkholderiales;f__Burkholderiaceae;g__BurkholderiaceaeFA;
3527	1	6	11	2	26	2	10	30	18	5	k__Bacteria;p__Proteobacteria;c__Alphaproteobacteria;o__Caulobacterales;f__Caulobacteraceae;g__CaulobacteraceaeFA;
2119	2	15	15	1	25	1	17	3	30	2	k__Bacteria;p__Proteobacteria;c__Gammaproteobacteria;o__Legionellales;f__Coxiellaceae;g__CoxiellaceaeFA;
1556	9	7	27	8	15	14	5	3	6	17	k__Bacteria;p__Verrucomicrobia;c__VerrucomicrobiaPH;o__VerrucomicrobiaPH;f__VerrucomicrobiaPH;g__VerrucomicrobiaPH;
1935	0	30	26	1	22	0	9	8	15	0	k__Bacteria;p__Proteobacteria;c__Deltaproteobacteria;o__MIZ46;f__MIZ46OR;g__MIZ46OR;
2446	2	38	18	0	13	0	19	11	10	0	k__Bacteria;p__Proteobacteria;c__Gammaproteobacteria;o__Thiotrichales;f__ThiotrichalesOR;g__ThiotrichalesOR;
1147	43	0	0	4	0	23	0	0	7	34	k__Bacteria;p__Proteobacteria;c__Deltaproteobacteria;o__Myxococcales;f__Haliangiaceae;g__HaliangiaceaeFA;
1349	1	16	40	1	33	2	12	1	3	2	k__Bacteria;p__Acidobacteria;c__Solibacteres;o__Solibacterales;f__Solibacteraceae;g__Candidatus Solibacter;
1912	2	20	14	3	39	2	12	9	3	7	k__Bacteria;p__Proteobacteria;c__Deltaproteobacteria;o__Myxococcales;f__MyxococcalesOR;g__MyxococcalesOR;
1366	0	14	0	0	16	0	12	61	8	0	k__Bacteria;p__Proteobacteria;c__Alphaproteobacteria;o__Rhizobiales;f__Hyphomicrobiaceae;g__Devosia;
1221	8	24	19	3	18	1	9	8	17	3	k__Bacteria;p__Proteobacteria;c__Deltaproteobacteria;o__Syntrophobacterales;f__Syntrophobacteraceae;g__SyntrophobacteraceaeFA;
1352	0	7	10	1	2	2	17	7	63	1	k__Bacteria;p__Bacteroidetes;c__Sphingobacteria;o__Sphingobacteriales;f__Sphingobacteriaceae;g__Pedobacter;
2072	9	10	7	14	29	4	10	3	9	15	k__Bacteria;p__OP3;c__BD4-9;o__BD4-9CL;f__BD4-9CL;g__BD4-9CL;
3107	8	8	12	5	27	10	21	10	6	3	k__Bacteria;p__Verrucomicrobia;c__Verruco-5;o__Verruco-5CL;f__Verruco-5CL;g__Verruco-5CL;
2378	0	23	16	1	7	2	31	1	27	2	k__Bacteria;p__Proteobacteria;c__Alphaproteobacteria;o__Rhizobiales;f__RhizobialesOR;g__RhizobialesOR;
1887	8	7	5	8	18	13	8	9	15	19	k__Bacteria;p__Chloroflexi;c__Anaerolineae;o__envOPS12;f__envOPS12OR;g__envOPS12OR;
1288	1	0	3	0	7	0	3	45	47	4	k__Bacteria;p__Proteobacteria;c__Gammaproteobacteria;o__Xanthomonadales;f__Sinobacteraceae;g__SinobacteraceaeFA;
1496	5	8	13	12	20	9	14	7	15	7	k__Bacteria;
2116	5	10	22	0	7	2	51	3	3	6	k__Bacteria;p__Firmicutes;c__Clostridia;o__Clostridiales;f__Ruminococcaceae;g__RuminococcaceaeFA;
1872	4	5	16	23	14	4	21	9	1	12	k__Bacteria;p__Proteobacteria;
1213	5	16	22	8	16	11	19	5	1	6	k__Bacteria;p__Chloroflexi;c__Anaerolineae;o__Anaerolineales;f__Anaerolinaceae;g__Levilinea;
1253	7	68	7	0	5	0	3	9	10	0	k__Bacteria;p__Spirochaetes;c__Spirochaetes (class);o__Spirochaetales;f__Spirochaetaceae;g__SA-8;
2134	31	7	5	13	8	18	0	2	2	23	k__Bacteria;p__Actinobacteria;c__Actinobacteria (class);o__Rubrobacterales;f__Rubrobacteraceae;g__RubrobacteraceaeFA;
1258	30	0	0	28	0	21	0	0	0	30	k__Bacteria;p__Chloroflexi;c__Anaerolineae;o__AnaerolineaeCL;f__AnaerolineaeCL;g__AnaerolineaeCL;
3087	18	7	4	19	1	15	13	1	18	13	k__Bacteria;p__Actinobacteria;c__Actinobacteria (class);o__Actinomycetales;f__Micromonosporaceae;
1386	3	24	32	0	2	0	16	11	20	1	k__Bacteria;p__Chloroflexi;c__Thermomicrobia;o__HN1-15;f__HN1-15OR;g__HN1-15OR;
1613	19	0	0	21	0	24	7	1	0	37	k__Bacteria;p__Proteobacteria;c__Betaproteobacteria;o__Rhodocyclales;f__Rhodocyclaceae;g__RhodocyclaceaeFA;
1261	12	9	6	6	22	3	20	5	16	10	k__Bacteria;p__Chlamydiae;c__Chlamydiae (class);o__Chlamydiales;f__Parachlamydiaceae;g__Parachlamydia;
3106	9	7	7	12	6	14	23	2	16	13	k__Bacteria;p__Verrucomicrobia;c__Verrucomicrobiae;o__Verrucomicrobiales;f__VerrucomicrobialesOR;g__VerrucomicrobialesOR;
2107	0	34	12	0	42	0	16	0	2	2	k__Bacteria;p__Armatimonadetes;c__CH21;o__CH21CL;f__CH21CL;g__CH21CL;
1811	0	14	4	11	18	4	32	8	7	10	k__Bacteria;p__Chloroflexi;c__Dehalococcoidetes;o__NT-B4;f__NT-B4OR;g__NT-B4OR;
1185	19	3	22	9	3	9	17	4	10	12	k__Bacteria;p__Bacteroidetes;c__Bacteroidia;o__Bacteroidales;f__BacteroidalesOR;g__BacteroidalesOR;
1630	2	15	9	4	62	3	7	1	3	2	k__Bacteria;p__Elusimicrobia;c__Elusimicrobia (class);o__Elusimicrobiales;f__ElusimicrobialesOR;g__ElusimicrobialesOR;
1245	48	4	3	0	0	1	5	2	44	1	k__Bacteria;p__Proteobacteria;c__Gammaproteobacteria;o__Enterobacteriales;f__Enterobacteriaceae;g__Trabulsiella;
1453	0	19	19	0	23	0	15	6	26	0	k__Bacteria;p__Planctomycetes;c__Planctomycea;o__Planctomycetales;f__Planctomycetaceae;g__Planctomyces;
1637	1	13	9	0	43	0	3	7	31	1	k__Bacteria;p__GN04;c__MSB-5A5;o__MSB-5A5CL;f__MSB-5A5CL;g__MSB-5A5CL;
10252	15	11	13	17	12	10	10	1	8	11	k__Bacteria;p__Proteobacteria;c__Betaproteobacteria;o__Rhodocyclales;f__Rhodocyclaceae;g__Methyloversatilis;
1354	27	10	3	12	1	27	4	3	0	20	k__Bacteria;p__Actinobacteria;c__Actinobacteria (class);o__Actinomycetales;f__Thermomonosporaceae;g__Actinoallomurus;
1584	18	34	18	3	1	6	6	2	17	2	k__Bacteria;p__Firmicutes;c__Bacilli;o__Bacillales;f__Paenibacillaceae;g__Paenibacillus;
1820	2	11	13	2	49	0	5	13	9	3	k__Bacteria;p__Bacteroidetes;c__Flavobacteria;o__FlavobacteriaCL;f__FlavobacteriaCL;g__FlavobacteriaCL;
2889	6	33	20	6	9	4	8	2	17	2	k__Bacteria;p__Chlamydiae;c__Chlamydiae (class);o__Chlamydiales;f__Parachlamydiaceae;g__Candidatus Protochlamydia;
1677	2	17	11	6	13	0	29	20	3	6	k__Bacteria;p__Spirochaetes;c__M1NP2-04;o__M1NP2-04CL;f__M1NP2-04CL;g__M1NP2-04CL;
1976	0	25	5	2	35	0	3	6	30	1	k__Bacteria;p__Bacteroidetes;c__Sphingobacteria;o__Sphingobacteriales;f__SphingobacterialesOR;g__SphingobacterialesOR;
1593	3	20	7	1	40	3	4	0	24	5	k__Bacteria;p__Proteobacteria;c__Gammaproteobacteria;o__Methylococcales;f__MethylococcalesOR;g__MethylococcalesOR;
1174	13	1	2	17	17	14	10	21	2	10	k__Bacteria;p__Chloroflexi;c__Dehalococcoidetes;o__Dehalococcoidales;f__Dehalococcoidaceae;g__DehalococcoidaceaeFA;
1894	50	17	5	2	0	25	0	1	2	5	k__Bacteria;p__Firmicutes;c__Bacilli;o__Bacillales;f__Paenibacillaceae;g__Paenibacillus;
2435	7	14	5	16	30	0	19	5	2	9	k__Bacteria;p__Elusimicrobia;c__Elusimicrobia (class);o__Elusimicrobiales;f__ElusimicrobialesOR;g__ElusimicrobialesOR;
1538	0	17	3	2	61	0	8	12	4	0	k__Bacteria;
1713	3	5	3	9	26	4	29	10	14	4	k__Bacteria;
1328	11	1	0	12	5	2	34	10	4	28	k__Bacteria;p__Proteobacteria;c__Gammaproteobacteria;
1752	6	1	2	24	6	15	26	4	4	19	k__Bacteria;p__Verrucomicrobia;c__Opitutae;o__OpitutaeCL;f__OpitutaeCL;g__OpitutaeCL;
1389	40	11	4	2	3	6	7	3	29	2	k__Bacteria;p__Actinobacteria;c__Actinobacteria (class);o__Coriobacteriales;f__CoriobacterialesOR;g__CoriobacterialesOR;
1175	0	37	6	1	8	4	28	9	13	1	k__Bacteria;p__Firmicutes;c__Clostridia;o__Clostridiales;f__Ruminococcaceae;g__Acetivibrio;
1409	8	8	19	5	20	5	16	5	8	12	k__Bacteria;p__Verrucomicrobia;c__Verrucomicrobiae;o__Verrucomicrobiales;f__VerrucomicrobialesOR;g__VerrucomicrobialesOR;
2104	0	10	51	7	4	1	2	22	6	3	k__Bacteria;p__Proteobacteria;c__Deltaproteobacteria;o__Myxococcales;f__MyxococcalesOR;g__MyxococcalesOR;
1852	8	0	4	16	6	23	19	3	1	26	k__Bacteria;p__Chloroflexi;c__Anaerolineae;o__envOPS12;f__envOPS12OR;g__envOPS12OR;
1444	2	8	2	0	13	4	6	4	65	2	k__Bacteria;p__Acidobacteria;c__Solibacteres;o__Solibacterales;f__Solibacteraceae;g__Candidatus Solibacter;
1225	39	16	3	3	3	23	1	7	7	4	k__Bacteria;p__Firmicutes;c__Bacilli;o__Bacillales;f__Alicyclobacillaceae;g__Alicyclobacillus;
1738	3	2	3	0	0	0	0	43	55	0	k__Bacteria;p__Bacteroidetes;c__Sphingobacteria;o__Sphingobacteriales;f__SphingobacterialesOR;g__SphingobacterialesOR;
1709	25	0	0	27	0	10	15	3	1	25	k__Bacteria;p__Proteobacteria;c__Deltaproteobacteria;o__Syntrophobacterales;f__Desulfobacteraceae;g__Desulfobacterium;
1581	3	19	9	10	21	3	14	15	3	9	k__Bacteria;p__Proteobacteria;c__Deltaproteobacteria;o__Myxococcales;f__MyxococcalesOR;g__MyxococcalesOR;
1183	4	9	42	1	7	1	37	0	0	5	k__Bacteria;p__Chlorobi;c__Ignavibacteria;o__ZB1;f__ZB1OR;g__ZB1OR;
3353	44	24	5	2	1	14	4	0	6	5	k__Bacteria;p__Firmicutes;c__Bacilli;o__Bacillales;f__Bacillaceae;g__Bacillus;
4006	17	0	0	35	0	21	7	1	0	24	k__Bacteria;p__Nitrospirae;c__Nitrospira (class);o__Nitrospirales;f__Thermodesulfovibrionaceae;g__LCP-6;
1840	5	12	21	7	17	5	14	1	14	9	k__Bacteria;p__Chloroflexi;c__Anaerolineae;o__Anaerolineales;f__Anaerolinaceae;g__AnaerolinaceaeFA;
1360	2	7	2	9	28	4	25	12	8	8	k__Bacteria;p__Chloroflexi;c__Dehalococcoidetes;o__Dehalococcoidales;f__Dehalococcoidaceae;g__DehalococcoidaceaeFA;
2468	11	10	25	11	12	3	7	1	5	20	k__Bacteria;p__Verrucomicrobia;c__Verrucomicrobiae;o__Verrucomicrobiales;f__VerrucomicrobialesOR;g__VerrucomicrobialesOR;
1406	2	15	12	4	42	1	11	8	8	2	k__Bacteria;p__WS2;c__WS2PH;o__WS2PH;f__WS2PH;g__WS2PH;
1457	13	0	0	31	3	14	2	5	15	22	k__Bacteria;p__Chlorobi;c__SJA-28;o__SJA-28CL;f__SJA-28CL;g__SJA-28CL;
2588	3	13	34	3	17	4	16	2	4	9	k__Bacteria;p__Proteobacteria;c__Deltaproteobacteria;o__Myxococcales;f__MyxococcalesOR;g__MyxococcalesOR;
1731	0	35	21	0	13	0	15	6	10	5	k__Bacteria;p__Proteobacteria;c__Deltaproteobacteria;o__Desulfovibrionales;f__Desulfovibrionaceae;g__Desulfovibrio;
2393	3	6	17	6	30	8	10	7	5	12	k__Bacteria;p__Armatimonadetes;c__SJA-176;o__SJA-176CL;f__SJA-176CL;g__SJA-176CL;
2292	21	8	1	5	2	36	5	0	19	7	k__Bacteria;p__Firmicutes;c__Clostridia;o__Clostridiales;f__ClostridialesOR;g__ClostridialesOR;
1749	9	14	17	12	16	4	10	6	5	11	k__Bacteria;p__OP8;c__OP8_2;o__OP8_2CL;f__OP8_2CL;g__OP8_2CL;
2146	11	4	13	12	17	11	16	2	7	11	k__Bacteria;p__Proteobacteria;c__Gammaproteobacteria;o__Legionellales;f__Coxiellaceae;g__CoxiellaceaeFA;
1528	0	54	21	0	16	2	3	3	5	0	k__Bacteria;p__Proteobacteria;c__Alphaproteobacteria;o__Rhizobiales;f__Cohaesibacteraceae;g__CohaesibacteraceaeFA;
1978	10	26	15	5	17	9	6	5	8	3	k__Bacteria;p__Chloroflexi;c__Anaerolineae;o__AnaerolineaeCL;f__AnaerolineaeCL;g__AnaerolineaeCL;
3600	4	26	23	2	10	7	19	1	3	9	k__Bacteria;p__Elusimicrobia;c__Elusimicrobia (class);o__MVP-88;f__MVP-88OR;g__MVP-88OR;
1202	7	23	20	1	3	2	41	0	2	5	k__Bacteria;p__Firmicutes;c__Clostridia;o__Clostridiales;f__Veillonellaceae;g__Propionispora;
1892	0	9	4	1	4	0	12	2	72	0	k__Bacteria;p__Verrucomicrobia;c__Spartobacteria;o__Spartobacteriales;f__Spartobacteriaceae;g__Chthoniobacter;
1587	14	0	0	30	1	29	3	0	1	26	k__Bacteria;
1344	7	5	10	30	14	6	9	1	2	20	k__Bacteria;p__Proteobacteria;c__Deltaproteobacteria;o__Syntrophobacterales;f__Desulfobacteraceae;g__DesulfobacteraceaeFA;
1834	7	28	37	2	19	2	0	1	3	5	k__Bacteria;p__Proteobacteria;c__Deltaproteobacteria;o__Syntrophobacterales;f__Desulfobacteraceae;g__DesulfobacteraceaeFA;
1195	6	5	7	8	23	10	17	11	6	11	k__Bacteria;p__CCM11b;c__CCM11bPH;o__CCM11bPH;f__CCM11bPH;g__CCM11bPH;
1505	2	7	4	2	25	1	33	15	8	7	k__Bacteria;p__OP11;c__OP11-2;o__WCHB1-07;f__WCHB1-07OR;g__WCHB1-07OR;
1236	0	12	26	7	20	0	18	9	0	11	k__Bacteria;p__Spirochaetes;c__Spirochaetes (class);o__Spirochaetales;f__Spirochaetaceae;g__Spirochaeta;
1642	15	6	7	20	4	5	11	4	5	26	k__Bacteria;p__Fusobacteria;c__Fusobacteria (class);o__Fusobacteriales;f__Fusobacteriaceae;g__FusobacteriaceaeFA;
2017	11	2	14	20	4	14	12	7	4	15	k__Bacteria;p__Proteobacteria;c__Deltaproteobacteria;o__Myxococcales;f__MyxococcalesOR;g__MyxococcalesOR;
1908	7	17	15	2	16	6	10	8	19	3	k__Bacteria;p__Chlamydiae;c__Chlamydiae (class);o__Chlamydiales;f__ChlamydialesOR;g__ChlamydialesOR;
1549	20	0	12	16	1	10	0	0	1	43	k__Bacteria;p__Chloroflexi;c__Anaerolineae;o__GCA004;f__GCA004OR;g__GCA004OR;
3896	0	20	8	0	2	0	8	10	54	1	k__Bacteria;p__Proteobacteria;c__Gammaproteobacteria;o__Legionellales;f__Coxiellaceae;g__Aquicella;
1859	31	0	0	11	0	28	0	0	0	33	k__Bacteria;p__Chloroflexi;c__Anaerolineae;o__AnaerolineaeCL;f__AnaerolineaeCL;g__AnaerolineaeCL;
2426	30	4	3	4	11	2	6	5	33	5	k__Bacteria;p__Proteobacteria;c__Deltaproteobacteria;o__Syntrophobacterales;f__Syntrophobacteraceae;g__Syntrophobacter;
5026	6	4	18	18	20	7	10	3	5	12	k__Bacteria;p__Verrucomicrobia;c__Verrucomicrobiae;o__Verrucomicrobiales;f__VerrucomicrobialesOR;g__VerrucomicrobialesOR;
1268	25	0	0	18	0	23	0	6	4	26	k__Bacteria;p__Bacteroidetes;c__Bacteroidia;o__Bacteroidales;f__BacteroidalesOR;g__BacteroidalesOR;
1219	0	5	3	0	0	2	2	30	60	0	k__Bacteria;p__Bacteroidetes;c__Bacteroidia;o__Bacteroidales;f__BacteroidalesOR;g__BacteroidalesOR;
1754	0	13	24	0	22	1	12	14	14	2	k__Bacteria;p__Verrucomicrobia;c__Opitutae;o__Opitutales;f__Opitutaceae;g__OpitutaceaeFA;
1668	13	29	25	3	6	3	1	4	12	6	k__Bacteria;p__Chloroflexi;c__Anaerolineae;o__Caldilineales;f__Caldilineaceae;g__Caldilinea;
1206	23	0	0	20	0	26	0	0	1	32	k__Bacteria;p__Chloroflexi;c__Anaerolineae;o__AnaerolineaeCL;f__AnaerolineaeCL;g__AnaerolineaeCL;
1215	3	11	10	4	23	7	23	4	7	10	k__Bacteria;p__Chloroflexi;c__Anaerolineae;o__AnaerolineaeCL;f__AnaerolineaeCL;g__AnaerolineaeCL;
1789	1	11	2	3	3	2	20	29	26	5	k__Bacteria;p__OP11;c__OP11-4;o__KNA6-NB14;f__KNA6-NB14OR;g__KNA6-NB14OR;
1210	4	10	35	0	28	3	6	5	7	4	k__Bacteria;p__Verrucomicrobia;c__Verrucomicrobiae;o__Verrucomicrobiales;f__VerrucomicrobialesOR;g__VerrucomicrobialesOR;
3518	4	11	14	8	18	9	16	8	9	5	k__Bacteria;p__Actinobacteria;c__Actinobacteria (class);o__Actinomycetales;f__ActinomycetalesOR;g__ActinomycetalesOR;
1462	1	0	0	6	0	2	75	3	0	15	k__Bacteria;p__Spirochaetes;c__Spirochaetes (class);o__Spirochaetales;f__Spirochaetaceae;g__TM3;
1527	4	17	12	1	2	3	3	19	38	3	k__Bacteria;p__Chloroflexi;c__Thermomicrobia;o__HN1-15;f__HN1-15OR;g__HN1-15OR;
1279	12	0	0	13	0	15	28	2	6	26	k__Bacteria;
2016	8	14	14	4	6	3	37	7	4	5	k__Bacteria;p__Firmicutes;c__Clostridia;o__Clostridiales;f__ClostridialesOR;g__ClostridialesOR;
1277	2	23	27	1	38	1	2	3	1	3	k__Bacteria;p__Armatimonadetes;c__Chthonomonadetes;o__Chthonomonadales;f__ChthonomonadalesOR;g__ChthonomonadalesOR;
1265	10	0	0	15	3	15	19	14	2	23	k__Bacteria;p__Chloroflexi;c__Anaerolineae;o__Anaerolineales;f__Anaerolinaceae;g__AnaerolinaceaeFA;
2412	6	14	23	3	30	6	7	5	2	5	k__Bacteria;p__Verrucomicrobia;c__Verrucomicrobiae;o__Verrucomicrobiales;f__Verrucomicrobia subdivision 3;g__Verrucomicrobia subdivision 3FA;
2070	1	12	2	1	22	4	39	7	10	3	k__Bacteria;p__Acidobacteria;c__Solibacteres;o__Solibacterales;f__Solibacteraceae;g__Candidatus Solibacter;
2309	1	11	7	0	14	0	28	15	20	5	k__Bacteria;p__ABY1_OD1;c__ABY1_OD1PH;o__ABY1_OD1PH;f__ABY1_OD1PH;g__ABY1_OD1PH;
1951	26	0	0	16	3	15	7	7	7	20	k__Bacteria;p__Chlamydiae;c__Chlamydiae (class);o__Chlamydiales;f__Parachlamydiaceae;g__Parachlamydia;
1461	4	5	22	9	20	2	16	12	3	8	k__Bacteria;p__Proteobacteria;c__Deltaproteobacteria;o__Myxococcales;f__MyxococcalesOR;g__MyxococcalesOR;
2337	0	17	2	1	24	0	7	11	39	0	k__Bacteria;p__Acidobacteria;c__Acidobacteria (class);o__Acidobacteriales;f__Acidobacteriaceae;g__AcidobacteriaceaeFA;
2494	1	32	15	1	10	0	24	8	9	1	k__Bacteria;p__Proteobacteria;c__Deltaproteobacteria;o__Bdellovibrionales;f__Bacteriovoracaceae;g__BacteriovoracaceaeFA;
1604	5	49	4	3	10	1	3	12	13	1	k__Bacteria;p__TM6;c__SJA-4;o__SJA-4CL;f__SJA-4CL;g__SJA-4CL;
2377	0	22	11	5	15	4	15	8	4	16	k__Bacteria;p__Proteobacteria;c__Deltaproteobacteria;o__Myxococcales;f__Haliangiaceae;g__HaliangiaceaeFA;
1941	7	17	8	9	9	1	20	8	14	7	k__Bacteria;p__Proteobacteria;c__Deltaproteobacteria;
1497	4	9	13	13	31	3	5	4	2	16	k__Bacteria;p__OP11;c__OP11-4;
2525	1	8	7	0	14	1	19	24	25	1	k__Bacteria;p__Proteobacteria;c__Alphaproteobacteria;o__AlphaproteobacteriaCL;f__AlphaproteobacteriaCL;g__AlphaproteobacteriaCL;
1342	0	17	4	0	51	0	22	4	2	0	k__Bacteria;p__Bacteroidetes;c__Sphingobacteria;o__Sphingobacteriales;f__SphingobacterialesOR;g__SphingobacterialesOR;
1388	16	4	4	11	8	8	22	3	3	21	k__Bacteria;p__OP8;c__OP8_1;o__OP8_1CL;f__OP8_1CL;g__OP8_1CL;
1408	2	23	11	2	17	2	21	10	5	7	k__Bacteria;p__Proteobacteria;c__Deltaproteobacteria;o__Bdellovibrionales;f__Bdellovibrionaceae;g__Bdellovibrio;
1499	0	18	12	0	53	0	14	3	0	0	k__Bacteria;p__Proteobacteria;c__Deltaproteobacteria;o__Bdellovibrionales;f__Bdellovibrionaceae;g__Bdellovibrio;
2432	3	33	2	3	20	0	13	3	15	8	k__Bacteria;p__Cyanobacteria;c__S15B-MN24;o__S15B-MN24CL;f__S15B-MN24CL;g__S15B-MN24CL;
2124	0	22	20	3	10	0	37	4	2	2	k__Bacteria;p__ZB3;c__Rs-J96;o__Rs-J96CL;f__Rs-J96CL;g__Rs-J96CL;
3265	8	6	6	13	17	10	10	2	10	18	k__Bacteria;p__BRC1;c__PRR-11;o__PRR-11CL;f__PRR-11CL;g__PRR-11CL;
3842	1	6	46	1	24	1	14	3	3	1	k__Bacteria;p__Verrucomicrobia;c__Verrucomicrobiae;o__Verrucomicrobiales;f__VerrucomicrobialesOR;g__VerrucomicrobialesOR;
2679	18	14	10	4	11	3	23	3	9	5	k__Bacteria;p__TM7;c__TM7-3;o__Blgi18;f__Blgi18OR;g__Blgi18OR;
1395	15	0	1	31	1	17	2	0	0	33	k__Bacteria;
1382	6	36	5	5	10	4	17	7	1	9	k__Bacteria;
1854	3	7	26	5	8	3	25	11	5	6	k__Bacteria;p__GN04;c__GN15;o__GN15CL;f__GN15CL;g__GN15CL;
1959	1	3	6	7	14	3	40	7	17	1	k__Bacteria;p__Acidobacteria;c__Solibacteres;o__Solibacterales;f__Solibacteraceae;g__Candidatus Solibacter;
1373	4	7	4	7	12	12	8	10	18	17	k__Bacteria;p__Verrucomicrobia;c__Verrucomicrobiae;o__Verrucomicrobiales;f__VerrucomicrobialesOR;g__VerrucomicrobialesOR;
2037	18	7	10	14	2	9	10	5	9	15	k__Bacteria;p__Proteobacteria;
1257	4	9	21	10	16	1	15	4	10	9	k__Bacteria;p__Chlorobi;c__OPB56;o__OPB56CL;f__OPB56CL;g__OPB56CL;
3008	0	17	9	1	37	0	12	7	7	9	k__Bacteria;p__Proteobacteria;
2110	44	4	7	1	6	1	25	1	4	6	k__Bacteria;p__Proteobacteria;c__Deltaproteobacteria;o__Desulfuromonadales;f__Desulfuromonadaceae;g__Desulfuromusa;
1903	0	6	12	0	0	0	74	5	2	0	k__Bacteria;p__Chloroflexi;c__Chloroflexi (class);o__Chloroflexales;f__Chlorothrixaceae;g__ChlorothrixaceaeFA;
3382	14	1	5	7	14	8	19	2	13	16	k__Bacteria;p__Proteobacteria;c__Deltaproteobacteria;o__Syntrophobacterales;f__Syntrophobacteraceae;g__Syntrophobacter;
5024	13	5	6	9	1	13	22	3	13	14	k__Bacteria;p__Proteobacteria;c__Deltaproteobacteria;o__Syntrophobacterales;f__Desulfobacteraceae;g__DesulfobacteraceaeFA;
1745	0	6	50	1	33	0	6	1	2	0	k__Bacteria;p__Gemmatimonadetes;c__Gemmatimonadetes (class);o__Gemmatimonadales;f__GemmatimonadalesOR;g__GemmatimonadalesOR;
1578	8	5	1	31	4	13	3	6	2	26	k__Bacteria;p__Elusimicrobia;c__Elusimicrobia (class);o__FAC88;f__FAC88OR;g__FAC88OR;
4774	5	2	16	6	9	5	18	16	14	8	k__Bacteria;p__Verrucomicrobia;c__Opitutae;o__Opitutales;f__Opitutaceae;g__Opitutus;
2109	0	18	14	3	11	2	16	8	26	0	k__Bacteria;p__Proteobacteria;c__Deltaproteobacteria;o__MIZ46;f__MIZ46OR;g__MIZ46OR;
1242	1	36	19	1	3	0	15	5	18	0	k__Bacteria;p__Proteobacteria;c__Alphaproteobacteria;o__Rhizobiales;f__RhizobialesOR;g__RhizobialesOR;
1636	2	22	22	2	10	0	14	9	14	3	k__Bacteria;p__Bacteroidetes;c__Sphingobacteria;o__Sphingobacteriales;f__Saprospiraceae;g__SaprospiraceaeFA;
2346	2	15	43	1	14	5	11	0	5	2	k__Bacteria;p__Proteobacteria;c__Deltaproteobacteria;o__Syntrophobacterales;f__Desulfobacteraceae;g__DesulfobacteraceaeFA;
1240	3	7	8	1	11	1	27	20	19	1	k__Bacteria;p__Chloroflexi;c__Anaerolineae;o__Anaerolineales;f__Anaerolinaceae;g__AnaerolinaceaeFA;
1616	8	4	4	15	7	17	1	3	0	39	k__Bacteria;p__OP11;c__OP11-4;o__KNA6-NB14;f__KNA6-NB14OR;g__KNA6-NB14OR;
1753	4	8	13	3	9	5	1	23	32	0	k__Bacteria;p__Chlorobi;c__SJA-28;o__SJA-28CL;f__SJA-28CL;g__SJA-28CL;
2705	5	31	29	0	3	1	5	4	19	1	k__Bacteria;p__Proteobacteria;c__Alphaproteobacteria;o__AlphaproteobacteriaCL;f__AlphaproteobacteriaCL;g__AlphaproteobacteriaCL;
1891	1	4	1	4	19	4	33	15	6	11	k__Bacteria;p__Chloroflexi;c__Dehalococcoidetes;o__DehalococcoidetesCL;f__DehalococcoidetesCL;g__DehalococcoidetesCL;
1379	0	0	10	0	0	0	88	0	0	0	k__Bacteria;p__Chloroflexi;c__Chloroflexi (class);o__Chloroflexales;f__Oscillochloridaceae;g__Oscillochloris;
1304	0	2	0	0	1	0	3	3	89	0	k__Bacteria;p__Fibrobacteres;c__Fibrobacteres (class);o__Fibrobacterales;f__Fibrobacteraceae;g__Fibrobacter;
2692	14	13	3	5	13	10	13	5	9	13	k__Bacteria;p__Firmicutes;c__Clostridia;o__Thermoanaerobacterales;f__Thermodesulfobiaceae;g__ThermodesulfobiaceaeFA;
2217	1	13	10	2	3	0	61	1	4	3	k__Bacteria;p__Proteobacteria;c__Alphaproteobacteria;o__Rhodospirillales;f__Rhodospirillaceae;g__Magnetospirillum;
1823	20	7	3	15	11	19	5	1	1	16	k__Bacteria;p__Verrucomicrobia;c__VerrucomicrobiaPH;o__VerrucomicrobiaPH;f__VerrucomicrobiaPH;g__VerrucomicrobiaPH;
1329	31	5	6	7	3	15	14	4	0	12	k__Bacteria;p__Chloroflexi;c__Anaerolineae;o__SJA-101;f__SHA-31;g__SHA-31FA;
1254	0	1	8	0	4	0	49	1	33	1	k__Bacteria;p__Bacteroidetes;c__Bacteroidia;o__Bacteroidales;f__BacteroidalesOR;g__BacteroidalesOR;
1739	1	6	14	4	9	0	10	47	4	2	k__Bacteria;p__Proteobacteria;c__Deltaproteobacteria;o__Myxococcales;f__MyxococcalesOR;g__MyxococcalesOR;
1747	7	5	7	1	8	3	17	14	29	6	k__Bacteria;p__Chloroflexi;c__Anaerolineae;
1889	8	43	3	1	3	4	13	3	17	2	k__Bacteria;p__Firmicutes;c__Bacilli;o__Turicibacterales;f__Turicibacteraceae;g__Turicibacter;
1448	7	11	6	2	34	0	21	10	2	4	k__Bacteria;p__WS3;c__PRR-12;o__SAW1_B6;f__SAW1_B6OR;g__SAW1_B6OR;
2187	5	11	17	3	9	7	3	10	26	6	k__Bacteria;p__Chloroflexi;c__Anaerolineae;o__A4b;f__A4bOR;g__A4bOR;
1248	8	6	1	8	21	16	3	11	6	17	k__Bacteria;
1945	9	27	7	1	0	9	5	18	18	2	k__Bacteria;p__Proteobacteria;c__Alphaproteobacteria;o__Rhizobiales;f__Methylocystaceae;g__MethylocystaceaeFA;
2067	3	5	16	2	27	4	33	3	0	3	k__Bacteria;p__Chloroflexi;c__Anaerolineae;o__Anaerolineales;f__Anaerolinaceae;g__AnaerolinaceaeFA;
1794	8	9	8	3	6	6	28	11	8	9	k__Bacteria;p__Chloroflexi;c__Anaerolineae;o__Anaerolineales;f__Anaerolinaceae;g__WCHB1-05;
1901	0	5	1	0	6	3	15	19	47	0	k__Bacteria;p__Proteobacteria;c__Alphaproteobacteria;o__Rhizobiales;f__Phyllobacteriaceae;g__Parvibaculum;
1438	2	16	15	0	45	0	0	13	4	1	k__Bacteria;p__Spirochaetes;c__WWE1;o__PBS-18;f__SHA-116;g__SHA-116FA;
2663	0	9	10	5	18	3	33	9	6	3	k__Bacteria;p__Lentisphaerae;c__Lentisphaerae (class);o__Victivallales;f__VictivallalesOR;g__VictivallalesOR;
2449	24	14	3	0	1	9	21	11	5	8	k__Bacteria;p__Firmicutes;c__Clostridia;o__Clostridiales;f__Veillonellaceae;
1323	0	5	15	0	6	5	24	34	7	0	k__Bacteria;p__Bacteroidetes;c__Bacteroidia;o__Bacteroidales;
1776	26	30	7	1	2	7	12	2	7	2	k__Bacteria;p__Firmicutes;c__Clostridia;o__Clostridiales;f__Lachnospiraceae;g__Coprococcus;
2048	2	58	0	2	2	3	7	3	6	13	k__Bacteria;p__Spirochaetes;c__M1NP2-04;o__M1NP2-04CL;f__M1NP2-04CL;g__M1NP2-04CL;
1330	13	0	0	39	0	10	1	0	0	33	k__Bacteria;
1271	6	7	7	4	21	1	17	8	14	10	k__Bacteria;p__Chloroflexi;c__Anaerolineae;o__Anaerolineales;f__Anaerolinaceae;g__AnaerolinaceaeFA;
1600	4	3	4	14	8	13	13	6	4	26	k__Bacteria;p__Chloroflexi;c__Anaerolineae;o__Anaerolineales;f__Anaerolinaceae;g__AnaerolinaceaeFA;
3254	6	8	12	10	14	7	15	7	2	14	k__Bacteria;
1363	2	11	5	13	25	3	15	4	0	17	k__Bacteria;p__KSB1;c__MSB-5B5;o__MSB-5B5CL;f__MSB-5B5CL;g__MSB-5B5CL;
1720	8	7	15	11	11	9	12	7	7	8	k__Bacteria;p__Firmicutes;c__Clostridia;
1771	6	26	23	3	1	9	6	4	13	4	k__Bacteria;p__Actinobacteria;c__Actinobacteria (class);o__Actinomycetales;f__Nocardiaceae;g__Rhodococcus;
2300	13	12	14	11	20	8	1	5	1	10	k__Bacteria;p__Proteobacteria;c__Deltaproteobacteria;o__Desulfobacterales;f__DesulfobacteralesOR;g__DesulfobacteralesOR;
5132	3	1	5	2	39	1	10	8	17	9	k__Bacteria;p__Proteobacteria;c__Betaproteobacteria;o__Nitrosomonadales;f__Nitrosomonadaceae;g__NitrosomonadaceaeFA;
2460	2	10	27	1	3	1	4	6	40	1	k__Bacteria;p__Proteobacteria;c__Gammaproteobacteria;o__Thiotrichales;f__ThiotrichalesOR;g__ThiotrichalesOR;
1269	8	0	0	24	0	27	0	0	0	36	k__Bacteria;p__Chloroflexi;c__Anaerolineae;o__GCA004;f__GCA004OR;g__GCA004OR;
1477	0	0	0	0	0	0	0	56	39	0	k__Bacteria;p__Nitrospirae;c__Nitrospira (class);o__Nitrospirales;f__Thermodesulfovibrionaceae;g__ThermodesulfovibrionaceaeFA;
1310	3	18	10	1	35	0	7	14	6	1	k__Bacteria;p__ABY1_OD1;c__ABY1_OD1PH;o__ABY1_OD1PH;f__ABY1_OD1PH;g__ABY1_OD1PH;
1272	5	14	6	8	0	15	6	19	11	11	k__Bacteria;p__Firmicutes;c__Clostridia;o__Clostridiales;f__Catabacteriaceae;g__CatabacteriaceaeFA;
1737	17	0	0	34	0	14	4	0	1	25	k__Bacteria;p__Proteobacteria;c__Deltaproteobacteria;o__DeltaproteobacteriaCL;f__DeltaproteobacteriaCL;g__DeltaproteobacteriaCL;
2794	27	4	1	13	1	35	0	0	0	14	k__Bacteria;p__Actinobacteria;c__Actinobacteria (class);o__Actinomycetales;f__Streptosporangiaceae;
2011	23	5	9	10	2	6	16	9	6	9	k__Bacteria;p__Proteobacteria;c__Deltaproteobacteria;
1289	0	21	17	0	49	0	2	2	0	3	k__Bacteria;p__Proteobacteria;c__Deltaproteobacteria;o__Myxococcales;f__Cystobacteraceae;g__CystobacteraceaeFA;
3162	8	0	0	24	2	6	13	9	2	30	k__Bacteria;p__Verrucomicrobia;c__Verrucomicrobiae;o__Verrucomicrobiales;f__VerrucomicrobialesOR;g__VerrucomicrobialesOR;
2416	5	7	34	1	2	5	9	3	28	0	k__Bacteria;p__Proteobacteria;c__Gammaproteobacteria;o__Methylococcales;f__Methylococcaceae;g__Methylococcus;
2044	15	1	6	16	6	20	8	1	5	16	k__Bacteria;p__OP3;c__BD4-9;o__BD4-9CL;f__BD4-9CL;g__BD4-9CL;
1287	12	1	4	20	6	14	5	5	4	23	k__Bacteria;p__Chloroflexi;c__Anaerolineae;o__AnaerolineaeCL;f__AnaerolineaeCL;g__AnaerolineaeCL;
1492	0	11	43	2	12	0	4	7	15	0	k__Bacteria;p__Chlamydiae;c__Chlamydiae (class);o__Chlamydiales;f__Parachlamydiaceae;g__Parachlamydia;
1283	1	38	18	1	9	1	11	0	9	6	k__Bacteria;p__Bacteroidetes;c__Bacteroidia;o__Bacteroidales;f__BacteroidalesOR;g__BacteroidalesOR;
2172	4	2	3	10	7	5	4	34	9	16	k__Bacteria;p__Spirochaetes;c__WWE1;o__PBS-18;f__SHA-116;g__SHA-116FA;
1278	24	0	0	26	0	16	0	0	0	28	k__Bacteria;p__Acidobacteria;c__Holophagae;o__Holophagales;f__HolophagalesOR;g__HolophagalesOR;
1326	2	81	2	0	1	1	2	0	3	2	k__Bacteria;p__Actinobacteria;c__Actinobacteria (class);o__Actinomycetales;f__Propionibacteriaceae;g__PropionibacteriaceaeFA;
1281	4	4	2	8	4	3	1	35	22	11	k__Bacteria;p__Proteobacteria;c__Deltaproteobacteria;o__Syntrophobacterales;f__Syntrophobacteraceae;g__SyntrophobacteraceaeFA;
2252	1	1	0	0	0	0	0	52	40	0	k__Bacteria;p__Bacteroidetes;c__Sphingobacteria;o__Sphingobacteriales;f__SphingobacterialesOR;g__SphingobacterialesOR;
2248	9	13	2	6	8	10	4	15	20	7	k__Bacteria;p__Proteobacteria;c__Deltaproteobacteria;o__Syntrophobacterales;f__Syntrophobacteraceae;g__SyntrophobacteraceaeFA;
1368	6	9	59	0	5	1	3	2	7	2	k__Bacteria;p__Actinobacteria;c__Actinobacteria (class);o__Actinomycetales;f__Nocardioidaceae;g__Pimelobacter;
6981	7	6	8	10	8	5	23	7	6	14	k__Bacteria;p__Acidobacteria;c__MVS-40;o__MVS-40CL;f__MVS-40CL;g__MVS-40CL;
1803	14	16	3	5	7	3	7	20	14	5	k__Bacteria;p__Proteobacteria;c__Alphaproteobacteria;o__Rhizobiales;f__Bradyrhizobiaceae;g__Bosea;
1905	16	9	2	4	17	11	18	3	3	11	k__Bacteria;p__AC1;c__SHA-114;o__SHA-114CL;f__SHA-114CL;g__SHA-114CL;
1755	1	20	40	1	16	1	9	6	0	0	k__Bacteria;p__SR1;c__SR1PH;o__SR1PH;f__SR1PH;g__SR1PH;
1284	0	1	1	0	1	0	89	2	0	0	k__Bacteria;p__Chloroflexi;c__Chloroflexi (class);o__Chloroflexales;f__Chlorothrixaceae;g__ChlorothrixaceaeFA;
1286	10	27	29	9	2	2	2	2	1	10	k__Bacteria;p__Proteobacteria;c__Betaproteobacteria;o__BetaproteobacteriaCL;f__BetaproteobacteriaCL;g__BetaproteobacteriaCL;
2538	3	14	33	2	3	0	9	4	22	4	k__Bacteria;p__Bacteroidetes;c__Sphingobacteria;o__Sphingobacteriales;f__SphingobacterialesOR;g__SphingobacterialesOR;
1294	4	15	13	5	28	4	19	3	0	2	k__Bacteria;
4995	2	12	6	11	40	2	3	3	5	9	k__Bacteria;p__NC10;c__12-24;o__JH-WHS47;f__JH-WHS47OR;g__JH-WHS47OR;
1579	10	27	10	1	3	6	20	5	7	4	k__Bacteria;p__Verrucomicrobia;c__Opitutae;o__Opitutales;f__Opitutaceae;g__OpitutaceaeFA;
2274	7	20	38	0	8	1	9	3	1	6	k__Bacteria;p__Proteobacteria;c__Alphaproteobacteria;o__Rhodospirillales;f__Rhodospirillaceae;g__RhodospirillaceaeFA;
1319	0	55	9	0	28	0	0	1	0	0	k__Bacteria;p__Proteobacteria;c__Gammaproteobacteria;o__Legionellales;f__Coxiellaceae;g__CoxiellaceaeFA;
2955	2	9	9	0	15	4	8	17	27	2	k__Bacteria;p__Bacteroidetes;c__Sphingobacteria;o__Sphingobacteriales;f__SphingobacterialesOR;g__SphingobacterialesOR;
2427	11	11	10	4	6	6	20	3	13	9	k__Bacteria;p__Proteobacteria;c__Gammaproteobacteria;o__Legionellales;f__LegionellalesOR;g__LegionellalesOR;
1635	4	12	22	5	12	8	13	6	4	7	k__Bacteria;p__Bacteroidetes;c__Bacteroidia;o__Bacteroidales;f__Porphyromonadaceae;g__PorphyromonadaceaeFA;
2594	2	8	5	2	32	0	33	5	6	0	k__Bacteria;p__OP11;c__OP11-1;o__OPB92;f__OPB92OR;g__OPB92OR;
1299	10	18	14	2	9	9	5	2	11	13	k__Bacteria;p__BRC1;c__PRR-11;o__PRR-11CL;f__PRR-11CL;g__PRR-11CL;
1422	6	2	11	7	13	4	27	8	1	14	k__Bacteria;p__Chloroflexi;c__Anaerolineae;o__AnaerolineaeCL;f__AnaerolineaeCL;g__AnaerolineaeCL;
1660	3	15	15	1	5	2	14	9	24	5	k__Bacteria;p__Chloroflexi;c__Anaerolineae;o__Anaerolineales;f__Anaerolinaceae;g__WCHB1-05;
1295	13	0	0	32	0	4	4	1	0	39	k__Bacteria;
2555	1	6	23	8	25	3	14	3	1	8	k__Bacteria;p__TG3;c__TG3-1;o__GN09;f__GN09OR;g__GN09OR;
1421	5	25	4	0	1	7	7	1	42	0	k__Bacteria;p__Firmicutes;c__Clostridia;o__Clostridiales;f__Lachnospiraceae;g__LachnospiraceaeFA;
2695	26	20	2	3	1	8	6	2	23	1	k__Bacteria;p__Firmicutes;c__Clostridia;o__Clostridiales;f__Clostridiaceae;g__ClostridiaceaeFA;
1418	9	5	2	12	23	10	9	0	0	22	k__Bacteria;p__Proteobacteria;c__Deltaproteobacteria;o__NKB15;f__NKB15OR;g__NKB15OR;
1307	2	2	3	16	4	5	15	12	0	33	k__Bacteria;p__Chloroflexi;c__Anaerolineae;o__Anaerolineales;f__Anaerolinaceae;g__AnaerolinaceaeFA;
1332	4	0	1	10	3	7	2	27	23	15	k__Bacteria;p__Proteobacteria;c__Gammaproteobacteria;o__Oceanospirillales;f__HTCC2089;g__HTCC2089FA;
2657	0	11	26	1	9	2	23	8	4	8	k__Bacteria;p__Verrucomicrobia;c__Verrucomicrobiae;o__Verrucomicrobiales;f__VerrucomicrobialesOR;g__VerrucomicrobialesOR;
2085	11	11	14	12	7	11	7	0	9	10	k__Bacteria;p__Actinobacteria;c__Actinobacteria (class);o__Actinobacteria (class)CL;f__Actinobacteria (class)CL;g__Actinobacteria (class)CL;
2767	5	3	10	21	14	4	5	5	2	23	k__Bacteria;p__Proteobacteria;c__Deltaproteobacteria;o__NKB15;f__NKB15OR;g__NKB15OR;
2798	1	8	4	0	10	2	37	7	22	1	k__Bacteria;p__Proteobacteria;c__Alphaproteobacteria;o__Rhizobiales;f__RhizobialesOR;g__RhizobialesOR;
1902	1	1	0	2	0	3	0	69	14	1	k__Bacteria;p__Gemmatimonadetes;c__Gemmatimonadetes (class);o__Gemmatimonadales;f__GemmatimonadalesOR;g__GemmatimonadalesOR;
2009	2	4	18	4	24	2	20	7	5	5	k__Bacteria;p__Proteobacteria;c__Deltaproteobacteria;o__Syntrophobacterales;f__Syntrophobacteraceae;g__SyntrophobacteraceaeFA;
1390	0	2	4	0	3	0	3	3	76	0	k__Bacteria;
1311	6	3	2	10	2	7	29	9	20	3	k__Bacteria;p__Chloroflexi;c__Anaerolineae;o__GN14;f__GN14OR;g__GN14OR;
1790	4	15	18	0	28	0	19	3	2	2	k__Bacteria;p__Proteobacteria;c__Deltaproteobacteria;o__Syntrophobacterales;f__Syntrophobacteraceae;g__SyntrophobacteraceaeFA;
2361	4	17	10	2	14	0	5	9	28	2	k__Bacteria;p__Actinobacteria;c__Actinobacteria (class);o__Acidimicrobiales;f__Iamiaceae;g__IamiaceaeFA;
2129	27	28	8	0	3	6	6	1	9	3	k__Bacteria;p__Firmicutes;c__Bacilli;o__Bacillales;f__Paenibacillaceae;g__Paenibacillus;
1925	3	29	5	0	14	0	20	7	10	3	k__Bacteria;p__Bacteroidetes;c__Bacteroidia;o__Bacteroidales;f__Marinilabiaceae;g__MarinilabiaceaeFA;
1544	8	22	23	1	10	7	0	9	10	1	k__Bacteria;p__Actinobacteria;c__Actinobacteria (class);o__Actinomycetales;f__Intrasporangiaceae;g__IntrasporangiaceaeFA;
2761	6	15	9	1	2	11	26	3	15	3	k__Bacteria;p__Firmicutes;c__Clostridia;o__Clostridiales;f__Catabacteriaceae;g__CatabacteriaceaeFA;
1423	2	8	5	1	61	0	7	3	0	4	k__Bacteria;p__TG3;c__TG3-1;o__GN09;f__GN09OR;g__GN09OR;
2542	3	5	14	7	29	1	16	4	0	12	k__Bacteria;
2227	9	12	26	1	0	16	5	1	1	20	k__Bacteria;p__Proteobacteria;c__Gammaproteobacteria;o__Thiotrichales;f__Thiotrichaceae;g__Thiothrix;
1358	12	0	0	20	0	14	22	3	1	18	k__Bacteria;p__OP11;c__WCHB1-64;o__K2-4-19;f__K2-4-19OR;g__K2-4-19OR;
1999	3	2	6	1	4	1	10	33	27	3	k__Bacteria;p__Proteobacteria;c__Gammaproteobacteria;o__Oceanospirillales;f__211ds20;g__211ds20FA;
1321	14	1	7	12	0	9	0	10	3	34	k__Bacteria;p__Spirochaetes;c__Spirochaetes (class);o__Spirochaetales;f__Spirochaetaceae;g__P30-6;
4981	15	9	4	7	2	13	13	3	17	7	k__Bacteria;p__Proteobacteria;c__Deltaproteobacteria;o__MIZ46;f__MIZ46OR;g__MIZ46OR;
1946	12	1	4	14	18	5	9	10	5	12	k__Bacteria;p__Chloroflexi;c__Dehalococcoidetes;o__Dehalococcoidales;f__Dehalococcoidaceae;g__DehalococcoidaceaeFA;
2322	19	12	9	10	8	8	5	2	1	16	k__Bacteria;p__Proteobacteria;c__Betaproteobacteria;o__Hydrogenophilales;f__Hydrogenophilaceae;g__HydrogenophilaceaeFA;
2152	10	11	18	9	7	3	11	1	3	17	k__Bacteria;p__GN02;c__BB34;o__BB34CL;f__BB34CL;g__BB34CL;
2012	29	0	0	8	0	29	1	0	0	23	k__Bacteria;p__OP11;c__WCHB1-64;o__d153;f__d153OR;g__d153OR;
1416	1	4	12	0	17	0	22	21	13	0	k__Bacteria;p__ABY1_OD1;c__ABY1_OD1PH;o__ABY1_OD1PH;f__ABY1_OD1PH;g__ABY1_OD1PH;
6552	11	7	14	7	6	5	19	6	9	6	k__Bacteria;p__Chloroflexi;c__Anaerolineae;o__envOPS12;f__envOPS12OR;g__envOPS12OR;
2029	10	25	6	0	16	1	2	15	11	3	k__Bacteria;p__TM7;c__TM7-1;o__TM7-1CL;f__TM7-1CL;g__TM7-1CL;
1343	2	8	7	19	12	2	16	5	0	18	k__Bacteria;p__Spirochaetes;c__Leptospirae;o__Leptospirales;f__Leptospiraceae;g__SJA-88;
1345	10	6	17	5	2	3	2	11	30	3	k__Bacteria;p__Proteobacteria;c__Alphaproteobacteria;o__Rhodobacterales;f__Rhodobacteraceae;g__Amaricoccus;
1333	31	0	1	7	1	37	0	0	6	6	k__Bacteria;p__Chloroflexi;c__Anaerolineae;o__Caldilineales;f__Caldilineaceae;g__Caldilinea;
1722	10	4	3	23	8	15	3	3	3	17	k__Bacteria;p__Proteobacteria;c__Betaproteobacteria;o__Burkholderiales;f__Alcaligenaceae;g__AlcaligenaceaeFA;
1420	14	15	15	0	1	2	2	18	22	0	k__Bacteria;p__Chlorobi;c__OPB56;o__OPB56CL;f__OPB56CL;g__OPB56CL;
3692	0	25	16	0	13	1	4	1	28	1	k__Bacteria;p__Proteobacteria;c__Gammaproteobacteria;o__Legionellales;f__LegionellalesOR;g__LegionellalesOR;
1759	9	14	22	2	24	2	6	0	2	8	k__Bacteria;p__Proteobacteria;c__Deltaproteobacteria;o__Bdellovibrionales;f__Bdellovibrionaceae;g__BdellovibrionaceaeFA;
1906	24	1	1	15	1	21	4	1	1	20	k__Bacteria;p__Cyanobacteria;c__Synechococcophycideae;o__Synechococcales;f__Synechococcaceae;g__Prochlorococcus;
2434	14	7	24	8	6	6	1	0	13	10	k__Bacteria;
2613	5	8	10	2	2	0	2	35	24	1	k__Bacteria;p__Proteobacteria;c__Betaproteobacteria;o__Neisseriales;f__Neisseriaceae;g__Deefgea;
2650	0	36	6	0	9	0	11	0	27	0	k__Bacteria;p__Chlamydiae;c__Chlamydiae (class);o__Chlamydiales;f__Parachlamydiaceae;g__Parachlamydia;
7565	14	13	10	6	15	9	6	2	6	8	k__Bacteria;p__Proteobacteria;c__Deltaproteobacteria;o__Syntrophobacterales;f__Syntrophaceae;g__Desulfobacca;
1424	15	29	8	2	0	3	1	0	27	4	k__Bacteria;p__GN02;
1339	23	8	4	5	7	10	3	3	19	7	k__Bacteria;p__Chlorobi;c__Ignavibacteria;o__Ignavibacteriales;f__Ignavibacteriaceae;g__IgnavibacteriaceaeFA;
1337	2	5	3	1	12	5	47	4	6	4	k__Bacteria;p__GN04;
1513	4	5	4	7	10	4	10	13	25	7	k__Bacteria;p__Spirochaetes;c__WWE1;o__PBS-18;f__SHA-116;g__SHA-116FA;
1341	0	10	3	0	7	1	11	0	57	0	k__Bacteria;p__Spirochaetes;c__Spirochaetes (class);o__Spirochaetales;f__Spirochaetaceae;g__Treponema;
1650	1	13	20	3	24	3	10	3	8	3	k__Bacteria;p__Verrucomicrobia;c__Verrucomicrobiae;o__Verrucomicrobiales;f__VerrucomicrobialesOR;g__VerrucomicrobialesOR;
1586	2	3	1	10	11	4	21	18	4	14	k__Bacteria;p__Caldiserica;c__OP5;o__BA129;f__ML635J-28;g__ML635J-28FA;
1399	1	2	53	2	5	1	21	0	0	3	k__Bacteria;p__Bacteroidetes;c__Sphingobacteria;o__Sphingobacteriales;f__Saprospiraceae;g__SaprospiraceaeFA;
1442	0	2	7	1	22	3	5	35	12	1	k__Bacteria;p__Verrucomicrobia;c__Verrucomicrobiae;o__Verrucomicrobiales;f__VerrucomicrobialesOR;g__VerrucomicrobialesOR;
3399	12	4	1	0	1	11	1	2	53	3	k__Bacteria;p__Firmicutes;c__Clostridia;o__Clostridiales;f__Peptococcaceae;g__Desulfosporosinus;
1939	7	14	9	8	13	2	15	8	6	6	k__Bacteria;p__OP11;c__OP11-3;o__OP11-3CL;f__OP11-3CL;g__OP11-3CL;
1436	21	1	0	8	0	13	0	2	1	42	k__Bacteria;p__ABY1_OD1;c__ABY1_OD1PH;o__ABY1_OD1PH;f__ABY1_OD1PH;g__ABY1_OD1PH;
1595	10	3	8	10	8	2	16	2	0	29	k__Bacteria;
2733	8	15	6	1	8	6	7	7	12	18	k__Bacteria;p__Chlorobi;c__OPB56;o__OPB56CL;f__OPB56CL;g__OPB56CL;
2827	6	6	4	2	27	2	19	4	7	11	k__Bacteria;p__SR1;c__SR1PH;o__SR1PH;f__SR1PH;g__SR1PH;
1351	0	3	4	0	4	0	10	66	1	0	k__Bacteria;p__Bacteroidetes;c__Bacteroidia;o__Bacteroidales;f__BacteroidalesOR;g__BacteroidalesOR;
1573	0	3	11	0	16	1	7	34	13	3	k__Bacteria;p__Verrucomicrobia;c__Verrucomicrobiae;o__Verrucomicrobiales;f__VerrucomicrobialesOR;g__VerrucomicrobialesOR;
2503	6	3	2	12	13	3	23	9	5	12	k__Bacteria;p__Chloroflexi;c__Dehalococcoidetes;o__Dehalococcoidales;f__Dehalococcoidaceae;g__DehalococcoidaceaeFA;
1529	14	23	8	2	2	13	5	4	14	3	k__Bacteria;p__Firmicutes;c__Clostridia;o__Clostridiales;f__Clostridiaceae;g__ClostridiaceaeFA;
1655	13	6	2	2	0	3	7	2	50	2	k__Bacteria;p__Firmicutes;c__Clostridia;o__Clostridiales;f__ClostridialesOR;g__ClostridialesOR;
2021	5	8	10	3	24	2	19	3	5	8	k__Bacteria;p__BRC1;c__PRR-11;o__PRR-11CL;f__PRR-11CL;g__PRR-11CL;
2133	4	5	20	5	0	3	2	25	17	6	k__Bacteria;p__Proteobacteria;c__Alphaproteobacteria;o__Sphingomonadales;f__SphingomonadalesOR;g__SphingomonadalesOR;
1886	0	1	2	4	13	2	28	6	26	5	k__Bacteria;p__Proteobacteria;c__Alphaproteobacteria;o__Rhizobiales;f__Cohaesibacteraceae;g__CohaesibacteraceaeFA;
1356	26	0	0	16	0	20	0	0	0	25	k__Bacteria;p__LD1;c__LD1PH;o__LD1PH;f__LD1PH;g__LD1PH;
1757	2	8	35	4	6	2	5	16	7	2	k__Bacteria;p__Acidobacteria;c__Solibacteres;o__Solibacterales;f__Solibacteraceae;g__Candidatus Solibacter;
1962	2	19	6	1	26	0	8	10	11	4	k__Bacteria;p__Proteobacteria;c__Alphaproteobacteria;o__Caulobacterales;f__Caulobacteraceae;g__CaulobacteraceaeFA;
1714	4	26	9	0	15	4	7	5	14	3	k__Bacteria;p__Proteobacteria;c__Alphaproteobacteria;o__Rhizobiales;f__Beijerinckiaceae;g__BeijerinckiaceaeFA;
1502	3	9	6	10	15	0	22	14	7	1	k__Bacteria;p__Proteobacteria;c__Deltaproteobacteria;o__DeltaproteobacteriaCL;f__DeltaproteobacteriaCL;g__DeltaproteobacteriaCL;
1649	5	7	10	4	11	7	21	7	10	5	k__Bacteria;p__Chloroflexi;c__Bljii12;o__B07_WMSP1;f__AKYH910;g__AKYH910FA;
1678	3	25	11	3	1	4	12	5	22	1	k__Bacteria;p__Cyanobacteria;c__4C0d-2;o__4C0d-2CL;f__4C0d-2CL;g__4C0d-2CL;
1567	10	3	1	8	2	12	9	2	4	36	k__Bacteria;p__Chloroflexi;c__Anaerolineae;
1827	15	0	4	18	4	8	0	1	1	36	k__Bacteria;p__Proteobacteria;c__Deltaproteobacteria;o__Syntrophobacterales;f__Desulfobacteraceae;g__DesulfobacteraceaeFA;
2170	11	2	5	19	1	17	0	2	1	29	k__Bacteria;p__Verrucomicrobia;c__Verrucomicrobiae;o__Verrucomicrobiales;f__VerrucomicrobialesOR;g__VerrucomicrobialesOR;
1402	8	0	0	31	0	14	0	0	1	33	k__Bacteria;p__Elusimicrobia;c__Elusimicrobia (class);o__MVP-88;f__MVP-88OR;g__MVP-88OR;
2277	4	15	6	2	9	3	1	16	29	2	k__Bacteria;
1376	8	1	8	2	51	6	6	0	2	3	k__Bacteria;p__Chloroflexi;c__Anaerolineae;o__AnaerolineaeCL;f__AnaerolineaeCL;g__AnaerolineaeCL;
3593	8	8	14	2	23	3	2	9	4	13	k__Bacteria;p__Elusimicrobia;c__Elusimicrobia (class);o__MVP-88;f__MVP-88OR;g__MVP-88OR;
1591	8	4	8	0	15	5	13	19	9	5	k__Bacteria;p__OP3;c__koll11;o__GIF10;f__GIF10OR;g__GIF10OR;
1413	13	0	0	32	0	17	1	2	0	21	k__Bacteria;p__Proteobacteria;c__Deltaproteobacteria;o__DeltaproteobacteriaCL;f__DeltaproteobacteriaCL;g__DeltaproteobacteriaCL;
1392	13	2	5	11	1	15	27	0	4	8	k__Bacteria;
1964	0	19	13	1	14	0	28	2	4	5	k__Bacteria;p__TM7;c__TM7-1;o__TM7-1CL;f__TM7-1CL;g__TM7-1CL;
1971	2	6	13	6	15	1	18	1	9	15	k__Bacteria;p__Elusimicrobia;c__Elusimicrobia (class);
1853	10	25	13	2	24	4	0	0	2	6	k__Bacteria;p__GN02;c__BB34;o__BB34CL;f__BB34CL;g__BB34CL;
1691	0	5	11	0	7	0	5	47	11	0	k__Bacteria;p__Proteobacteria;c__Deltaproteobacteria;o__Myxococcales;f__MyxococcalesOR;g__MyxococcalesOR;
2313	9	21	12	1	1	4	21	5	10	2	k__Bacteria;p__Proteobacteria;
3620	1	12	41	1	17	0	4	3	2	5	k__Bacteria;p__Verrucomicrobia;c__Verrucomicrobiae;o__Verrucomicrobiales;f__VerrucomicrobialesOR;g__VerrucomicrobialesOR;
2680	9	3	7	8	11	5	16	3	13	11	k__Bacteria;p__Chloroflexi;c__ChloroflexiPH;o__ChloroflexiPH;f__ChloroflexiPH;g__ChloroflexiPH;
1380	10	19	4	16	4	14	1	0	2	16	k__Bacteria;p__Actinobacteria;c__Actinobacteria (class);o__MC47;f__MC47OR;g__MC47OR;
3970	6	4	8	2	8	8	6	15	18	11	k__Bacteria;p__Verrucomicrobia;c__Verrucomicrobiae;o__Verrucomicrobiales;f__Verrucomicrobiaceae;g__Luteolibacter;
1662	3	10	24	6	10	0	11	8	8	6	k__Bacteria;p__Proteobacteria;c__Gammaproteobacteria;o__Oceanospirillales;f__OceanospirillalesOR;g__OceanospirillalesOR;
1476	6	7	17	5	5	5	17	7	14	3	k__Bacteria;p__Planctomycetes;c__Planctomycea;o__Planctomycetales;f__Planctomycetaceae;g__Planctomyces;
1956	3	3	10	2	13	2	20	18	9	6	k__Bacteria;p__KSB1;c__GW-22;o__GW-22CL;f__GW-22CL;g__GW-22CL;
1498	5	3	7	2	28	2	13	6	14	5	k__Bacteria;p__WS3;c__PRR-12;o__PBS-III-9;f__PBS-III-9OR;g__PBS-III-9OR;
1657	2	2	11	5	17	0	36	3	1	8	k__Bacteria;p__Spirochaetes;c__Leptospirae;o__Leptospirales;f__Leptospiraceae;g__SJA-88;
1481	0	11	5	0	6	0	28	28	7	0	k__Bacteria;p__Proteobacteria;c__Deltaproteobacteria;o__Myxococcales;f__MyxococcalesOR;g__MyxococcalesOR;
1396	11	0	0	23	0	17	0	0	0	34	k__Bacteria;p__Acidobacteria;c__AcidobacteriaPH;o__AcidobacteriaPH;f__AcidobacteriaPH;g__AcidobacteriaPH;
1913	5	21	7	2	15	0	10	11	12	2	k__Bacteria;p__Proteobacteria;c__Deltaproteobacteria;o__DeltaproteobacteriaCL;f__DeltaproteobacteriaCL;g__DeltaproteobacteriaCL;
1697	2	0	1	7	7	4	38	8	1	17	k__Bacteria;p__Proteobacteria;c__Deltaproteobacteria;o__Myxococcales;f__MyxococcalesOR;g__MyxococcalesOR;
3665	14	20	11	0	1	5	10	4	17	3	k__Bacteria;p__Firmicutes;c__Clostridia;o__Clostridiales;f__Veillonellaceae;g__Anaerospora;
4133	6	16	7	4	1	11	24	2	11	3	k__Bacteria;p__Firmicutes;c__Clostridia;o__Clostridiales;f__Veillonellaceae;g__Sporotalea;
1398	0	8	71	0	0	1	4	1	0	0	k__Bacteria;p__Chloroflexi;c__Anaerolineae;o__Caldilineales;f__Caldilineaceae;g__Caldilinea;
3325	4	10	2	7	6	4	19	9	8	16	k__Bacteria;p__Chlorobi;c__BSV19;o__BSV19CL;f__BSV19CL;g__BSV19CL;
2167	0	16	27	2	15	1	16	1	5	2	k__Bacteria;p__SR1;c__SR1PH;o__SR1PH;f__SR1PH;g__SR1PH;
1652	0	6	5	2	14	2	42	0	9	5	k__Bacteria;p__Chlamydiae;c__Chlamydiae (class);o__Chlamydiales;f__ChlamydialesOR;g__ChlamydialesOR;
1459	5	29	27	0	7	1	2	3	11	0	k__Bacteria;p__Actinobacteria;c__Actinobacteria (class);o__Actinomycetales;f__ActinomycetalesOR;g__ActinomycetalesOR;
1471	4	12	11	2	10	1	30	6	2	7	k__Bacteria;p__Proteobacteria;c__Deltaproteobacteria;o__Desulfovibrionales;f__Desulfovibrionaceae;g__Desulfovibrio;
1433	3	8	14	1	2	2	21	15	18	1	k__Bacteria;p__WS6;
1696	2	6	2	5	12	2	16	12	14	14	k__Bacteria;p__Chloroflexi;c__Anaerolineae;
5362	6	8	9	5	5	3	20	5	17	6	k__Bacteria;p__Armatimonadetes;c__SJA-176;o__SJA-176CL;f__SJA-176CL;g__SJA-176CL;
4364	2	7	8	4	13	3	23	5	10	9	k__Bacteria;p__Proteobacteria;c__Gammaproteobacteria;o__Legionellales;f__Coxiellaceae;g__CoxiellaceaeFA;
2467	2	4	19	1	12	2	18	3	21	2	k__Bacteria;p__Bacteroidetes;c__Bacteroidia;o__Bacteroidales;f__BacteroidalesOR;g__BacteroidalesOR;
1412	15	6	2	4	2	9	1	17	20	8	k__Bacteria;p__Acidobacteria;c__Sva0725;o__Sva0725;f__Sva0725OR;g__Sva0725OR;
1690	3	9	7	13	13	3	17	3	6	10	k__Bacteria;p__Proteobacteria;c__Deltaproteobacteria;o__NKB15;f__NKB15OR;g__NKB15OR;
2637	0	3	15	5	13	0	22	11	4	11	k__Bacteria;p__Verrucomicrobia;c__Verrucomicrobiae;o__Verrucomicrobiales;f__VerrucomicrobialesOR;g__VerrucomicrobialesOR;
1403	2	14	4	0	23	0	39	0	2	0	k__Bacteria;p__Chloroflexi;c__Anaerolineae;o__A31;f__KNA6-EB22;g__KNA6-EB22FA;
1944	1	23	15	0	20	0	11	10	2	2	k__Bacteria;p__Bacteroidetes;c__Bacteroidia;o__Bacteroidales;
2919	0	10	8	1	23	1	26	5	7	3	k__Bacteria;p__Bacteroidetes;c__Sphingobacteria;o__Sphingobacteriales;f__SphingobacterialesOR;g__SphingobacterialesOR;
2347	4	25	8	1	20	2	13	5	3	3	k__Bacteria;p__GN02;c__BB34;o__BB34CL;f__BB34CL;g__BB34CL;
1404	14	13	4	3	2	6	11	8	23	0	k__Bacteria;p__Firmicutes;c__Clostridia;o__Clostridiales;f__Lachnospiraceae;g__Lachnobacterium;
2066	3	16	4	0	12	1	5	0	42	1	k__Bacteria;p__GN06;c__GN06PH;o__GN06PH;f__GN06PH;g__GN06PH;
3997	3	12	15	0	13	2	24	3	7	5	k__Bacteria;p__Proteobacteria;c__Alphaproteobacteria;o__Rhodospirillales;f__Rhodospirillaceae;g__RhodospirillaceaeFA;
2175	3	19	5	1	25	3	6	8	14	0	k__Bacteria;p__Proteobacteria;c__Gammaproteobacteria;o__Legionellales;f__Coxiellaceae;g__Aquicella;
2994	5	17	7	3	4	3	2	18	22	2	k__Bacteria;p__Actinobacteria;c__Actinobacteria (class);o__Actinomycetales;f__Nakamurellaceae;g__NakamurellaceaeFA;
7111	5	9	18	7	21	2	5	8	3	5	k__Bacteria;p__Bacteroidetes;c__Bacteroidia;o__Bacteroidales;f__BacteroidalesOR;g__BacteroidalesOR;
3728	9	11	6	6	1	24	8	1	5	12	k__Bacteria;p__Actinobacteria;c__Actinobacteria (class);o__Actinomycetales;f__Micromonosporaceae;g__Dactylosporangium;
2357	40	11	11	1	4	1	7	2	5	1	k__Bacteria;p__TM7;c__TM7-1;o__TM7-1CL;f__TM7-1CL;g__TM7-1CL;
2143	2	3	2	3	0	1	1	35	26	10	k__Bacteria;p__Acidobacteria;c__Acidobacteria (class);o__Acidobacteriales;f__AcidobacterialesOR;g__AcidobacterialesOR;
1682	0	30	3	0	34	0	1	1	14	0	k__Bacteria;p__Acidobacteria;c__Acidobacteria (class);o__Acidobacteriales;f__Acidobacteriaceae;g__AcidobacteriaceaeFA;
1427	1	6	2	0	0	0	1	4	69	0	k__Bacteria;p__Spirochaetes;c__M1NP2-04;o__M1NP2-04CL;f__M1NP2-04CL;g__M1NP2-04CL;
1624	21	0	0	16	0	18	4	1	0	23	k__Bacteria;p__Proteobacteria;c__Deltaproteobacteria;o__Syntrophobacterales;f__Syntrophobacteraceae;g__Syntrophobacter;
1428	4	0	0	17	1	5	36	5	4	11	k__Bacteria;p__Chloroflexi;c__Anaerolineae;o__AnaerolineaeCL;f__AnaerolineaeCL;g__AnaerolineaeCL;
2008	3	6	6	14	15	4	13	6	3	13	k__Bacteria;p__Chloroflexi;c__Dehalococcoidetes;o__NT-B4;f__NT-B4OR;g__NT-B4OR;
2263	3	1	0	34	1	1	17	2	1	23	k__Bacteria;p__Spirochaetes;c__Leptospirae;o__Leptospirales;f__Leptospiraceae;g__SJA-88;
2379	5	5	4	0	1	3	16	26	23	0	k__Bacteria;p__Proteobacteria;c__Alphaproteobacteria;o__Rhizobiales;f__Hyphomicrobiaceae;g__Devosia;
3206	17	31	5	1	1	6	4	4	12	2	k__Bacteria;p__Firmicutes;c__Bacilli;o__Bacillales;f__Paenibacillaceae;g__Paenibacillus;
1429	0	0	1	0	0	0	0	0	81	0	k__Bacteria;p__Bacteroidetes;c__Bacteroidia;o__Bacteroidales;f__BacteroidalesOR;g__BacteroidalesOR;
1439	1	19	43	0	15	0	1	0	0	3	k__Bacteria;p__Proteobacteria;c__Gammaproteobacteria;o__Methylococcales;f__Crenotrichaceae;g__Crenothrix;
2278	0	12	2	0	11	0	52	4	0	1	k__Bacteria;p__Spirochaetes;c__Leptospirae;o__Leptospirales;f__Leptospiraceae;g__SJA-88;
2261	3	4	13	2	15	3	15	4	17	6	k__Bacteria;p__SC4;c__SC4PH;o__SC4PH;f__SC4PH;g__SC4PH;
[truncated: 10,283 more rows]
