# Supplementary material for: Primer and platform effects on 16S rRNA tag sequencing
Source: Front Microbiol. 2015 Aug 4;6:771. doi: 10.3389/fmicb.2015.00771 (PMC4523815; doi:10.3389/fmicb.2015.00771)
Supplement: Supplementary file 4 [file Additionalfile4.ZIP › miseq_wetlands_V7_R1.txt]

#Full OTU Counts
#OTU ID	WL04	WL08	WL07	WL01	WL05	WL02	WL09	WL10	WL11	WL03	Consensus lineage
0	8883	10878	14107	10591	18256	7289	10474	7049	6563	13504	k__Bacteria;p__Bacteroidetes;c__Bacteroidia;o__Bacteroidales;f__BacteroidalesOR;g__BacteroidalesOR;
1	11833	4574	5583	9443	5170	7603	2873	1399	4036	10373	k__Bacteria;p__Proteobacteria;c__Betaproteobacteria;o__Rhodocyclales;f__Rhodocyclaceae;g__Azovibrio;
3	5052	6223	5249	4012	3916	4361	3109	1167	3282	4522	k__Bacteria;p__Proteobacteria;c__Deltaproteobacteria;o__Syntrophobacterales;f__Syntrophaceae;g__Desulfobacca;
2	8678	3961	2820	5791	1453	6984	1399	826	1810	4859	k__Bacteria;p__Chloroflexi;c__Anaerolineae;o__SJA-15;f__SJA-15OR;g__SJA-15OR;
8	4883	3045	4682	3091	4537	3022	1594	2392	3482	4416	k__Bacteria;p__Proteobacteria;c__Gammaproteobacteria;o__Methylococcales;f__Crenotrichaceae;g__Crenothrix;
13	4206	1477	1645	5509	2727	3515	2709	2108	2000	4551	k__Bacteria;p__Acidobacteria;c__MVS-40;o__MVS-40CL;f__MVS-40CL;g__MVS-40CL;
14	833	2910	2343	1553	10953	888	3350	1253	1990	2235	k__Bacteria;p__Proteobacteria;c__Betaproteobacteria;o__Gallionellales;f__Gallionellaceae;g__Gallionella;
4	3188	2520	2684	3396	2745	2514	2285	1032	1179	3906	k__Bacteria;p__Proteobacteria;c__Deltaproteobacteria;o__Syntrophobacterales;f__Desulfobacteraceae;g__DesulfobacteraceaeFA;
15	3246	2545	2447	2619	1408	2469	2703	861	1333	2579	k__Bacteria;p__Proteobacteria;c__Deltaproteobacteria;o__Syntrophobacterales;f__Desulfobacteraceae;g__DesulfobacteraceaeFA;
11	3154	1942	2722	3232	2120	2199	1319	541	725	2641	k__Bacteria;p__Proteobacteria;c__Betaproteobacteria;o__Rhodocyclales;f__Rhodocyclaceae;g__Dechloromonas;
6	1235	1852	1186	1764	4153	1112	2342	1401	2118	1693	k__Bacteria;p__Proteobacteria;c__Deltaproteobacteria;o__Syntrophobacterales;f__SyntrophobacteralesOR;g__SyntrophobacteralesOR;
21	2061	1361	1202	2304	2911	1892	1224	1129	2004	2383	k__Bacteria;p__Proteobacteria;c__Deltaproteobacteria;o__DeltaproteobacteriaCL;f__DeltaproteobacteriaCL;g__DeltaproteobacteriaCL;
12	1677	2778	4058	1283	2878	1135	1134	782	908	1684	k__Bacteria;p__Proteobacteria;c__Deltaproteobacteria;o__Syntrophobacterales;f__Desulfobacteraceae;g__DesulfobacteraceaeFA;
10	2881	841	1042	3805	1354	2483	1514	374	504	3395	k__Bacteria;p__Nitrospirae;c__Nitrospira (class);o__Nitrospirales;f__Thermodesulfovibrionaceae;g__LCP-6;
7	1625	4595	4248	450	927	522	1737	663	1144	1173	k__Bacteria;p__Proteobacteria;c__Deltaproteobacteria;o__Desulfobacterales;f__Desulfobulbaceae;g__DesulfobulbaceaeFA;
37	1053	1851	1210	1543	2691	949	3128	1428	1603	1568	k__Bacteria;p__Chloroflexi;c__Anaerolineae;o__envOPS12;f__envOPS12OR;g__envOPS12OR;
49	5767	3220	721	515	169	3629	546	160	838	904	k__Bacteria;p__Firmicutes;c__Bacilli;o__Bacillales;f__Bacillaceae;g__Bacillus;
20	1096	1727	3265	1310	2497	998	1845	688	892	1766	k__Bacteria;p__Proteobacteria;c__Betaproteobacteria;o__Methylophilales;f__Methylophilaceae;g__Methylobacillus;
5	2037	2096	1898	1864	1722	1638	1058	669	984	2051	k__Bacteria;p__Chloroflexi;c__Anaerolineae;o__WCHB1-50;f__WCHB1-50OR;g__WCHB1-50OR;
9	2306	2296	1635	1349	801	1198	1653	435	979	1526	k__Bacteria;p__Proteobacteria;c__Deltaproteobacteria;o__Syntrophobacterales;f__Syntrophaceae;g__Desulfomonile;
18	1559	1253	1394	1701	1436	1280	1014	853	848	2097	k__Bacteria;p__Bacteroidetes;c__Bacteroidia;o__Bacteroidales;f__BacteroidalesOR;g__BacteroidalesOR;
48	1110	1165	1578	1392	2528	874	1184	699	895	1547	k__Bacteria;p__Verrucomicrobia;c__Verrucomicrobiae;o__Verrucomicrobiales;f__Verrucomicrobia subdivision 3;g__Verrucomicrobia subdivision 3FA;
16	1747	319	305	2538	756	1605	1239	727	690	2645	k__Bacteria;p__Proteobacteria;c__Deltaproteobacteria;o__Syntrophobacterales;f__Desulfobacteraceae;g__Desulfobacterium;
39	542	1646	1873	807	1573	440	2784	626	913	922	k__Bacteria;p__Proteobacteria;c__Betaproteobacteria;o__Burkholderiales;f__Comamonadaceae;g__Limnohabitans;
22	2699	211	126	2637	383	2729	395	121	137	2159	k__Bacteria;p__Chloroflexi;c__Anaerolineae;o__AnaerolineaeCL;f__AnaerolineaeCL;g__AnaerolineaeCL;
32	2471	1659	882	925	344	1066	1044	359	1536	1095	k__Bacteria;p__Proteobacteria;c__Deltaproteobacteria;o__Syntrophobacterales;f__Syntrophaceae;g__Desulfomonile;
67	1094	1200	1232	969	1774	805	1234	579	1228	895	k__Bacteria;p__Proteobacteria;c__Deltaproteobacteria;o__Syntrophobacterales;f__Syntrophobacteraceae;g__Syntrophobacter;
53	447	1160	2437	504	2227	409	1124	969	948	779	k__Bacteria;p__Verrucomicrobia;c__Verrucomicrobiae;o__Verrucomicrobiales;f__VerrucomicrobialesOR;g__VerrucomicrobialesOR;
17	903	1546	1039	769	2544	692	558	852	842	1152	k__Bacteria;p__Chlorobi;c__Ignavibacteria;o__Ignavibacteriales;f__Ignavibacteriaceae;g__IgnavibacteriaceaeFA;
71	910	745	595	1137	1262	733	2223	988	863	1061	k__Bacteria;p__Proteobacteria;c__Deltaproteobacteria;o__Syntrophobacterales;f__Syntrophaceae;g__SyntrophaceaeFA;
31	707	1196	1732	657	1713	607	1072	494	1047	853	k__Bacteria;p__Bacteroidetes;c__Bacteroidia;o__Bacteroidales;f__BacteroidalesOR;g__BacteroidalesOR;
24	1588	481	568	1539	663	1226	1078	245	234	1814	k__Bacteria;p__Proteobacteria;c__Deltaproteobacteria;o__Syntrophobacterales;f__Syntrophobacteraceae;g__SyntrophobacteraceaeFA;
60	1896	1538	1095	644	383	1284	476	314	933	864	k__Bacteria;p__Proteobacteria;c__Deltaproteobacteria;o__Syntrophobacterales;f__Syntrophaceae;g__Desulfobacca;
46	932	1013	1755	864	1459	864	514	369	404	1131	k__Bacteria;p__Bacteroidetes;c__Sphingobacteria;o__Sphingobacteriales;f__SphingobacterialesOR;g__SphingobacterialesOR;
29	550	2007	4264	134	419	191	957	167	248	317	k__Bacteria;p__Proteobacteria;c__Deltaproteobacteria;o__Desulfobacterales;f__Desulfobulbaceae;g__DesulfobulbaceaeFA;
19	1914	592	734	1452	567	1546	228	223	228	1683	k__Bacteria;p__Proteobacteria;c__Gammaproteobacteria;o__Chromatiales;f__Chromatiaceae;g__ChromatiaceaeFA;
30	769	1093	1467	1172	1311	796	602	406	373	1149	k__Bacteria;p__Nitrospirae;c__Nitrospira (class);o__Nitrospirales;f__Thermodesulfovibrionaceae;g__LCP-6;
45	388	1136	1485	502	1959	282	1406	427	609	552	k__Bacteria;p__Proteobacteria;c__Deltaproteobacteria;o__Syntrophobacterales;f__Desulfobacteraceae;g__Desulfobacterium;
33	516	1291	812	1248	1627	769	372	324	402	1090	k__Bacteria;p__Proteobacteria;c__Betaproteobacteria;o__Hydrogenophilales;f__Hydrogenophilaceae;g__Thiobacillus;
23	706	826	644	927	1192	615	843	785	989	790	k__Bacteria;p__Proteobacteria;c__Deltaproteobacteria;o__DeltaproteobacteriaCL;f__DeltaproteobacteriaCL;g__DeltaproteobacteriaCL;
25	374	1148	2066	246	1509	166	1401	460	551	374	k__Bacteria;p__Nitrospirae;c__Nitrospira (class);o__Nitrospirales;f__Thermodesulfovibrionaceae;g__LCP-6;
43	807	945	1279	501	855	624	1183	518	585	655	k__Bacteria;p__Chloroflexi;c__Anaerolineae;o__envOPS12;f__envOPS12OR;g__envOPS12OR;
57	322	883	779	679	2256	371	537	581	429	617	k__Bacteria;p__Proteobacteria;c__Gammaproteobacteria;o__Xanthomonadales;f__Sinobacteraceae;g__Steroidobacter;
26	987	964	776	751	736	901	451	274	662	902	k__Bacteria;p__Chloroflexi;c__Anaerolineae;o__envOPS12;f__envOPS12OR;g__envOPS12OR;
52	421	1246	721	540	1296	406	633	534	825	568	k__Bacteria;p__Chloroflexi;c__SOGA31;o__SOGA31CL;f__SOGA31CL;g__SOGA31CL;
51	131	1404	1166	214	1009	85	1785	646	408	267	k__Bacteria;p__Spirochaetes;c__Spirochaetes (class);o__Spirochaetales;f__Spirochaetaceae;g__SA-8;
44	421	573	520	609	1058	698	1652	279	368	836	k__Bacteria;p__Proteobacteria;c__Deltaproteobacteria;o__Desulfuromonadales;f__Geobacteraceae;g__Geobacter;
113	457	727	938	602	893	393	1146	571	371	896	k__Bacteria;p__Bacteroidetes;c__Bacteroidia;o__Bacteroidales;f__BacteroidalesOR;g__BacteroidalesOR;
27	1116	425	268	1330	383	1043	630	210	479	1057	k__Bacteria;p__Chloroflexi;c__Anaerolineae;o__AnaerolineaeCL;f__AnaerolineaeCL;g__AnaerolineaeCL;
55	109	1563	825	225	825	77	2028	546	289	314	k__Bacteria;p__Spirochaetes;c__Spirochaetes (class);o__Spirochaetales;f__Spirochaetaceae;g__Treponema;
36	413	598	500	673	1272	434	1200	727	394	578	k__Bacteria;p__Proteobacteria;c__Deltaproteobacteria;o__DeltaproteobacteriaCL;f__DeltaproteobacteriaCL;g__DeltaproteobacteriaCL;
79	457	939	489	474	883	496	937	303	1276	416	k__Bacteria;p__Proteobacteria;c__Deltaproteobacteria;o__Desulfuromonadales;f__Geobacteraceae;g__Geobacter;
28	893	684	641	771	851	648	497	392	273	832	k__Bacteria;p__Chloroflexi;c__Anaerolineae;o__Anaerolineales;f__Anaerolinaceae;g__AnaerolinaceaeFA;
81	566	896	507	783	1402	493	213	355	452	699	k__Bacteria;p__Proteobacteria;c__Betaproteobacteria;o__BetaproteobacteriaCL;f__BetaproteobacteriaCL;g__BetaproteobacteriaCL;
50	953	423	620	1115	615	778	303	170	193	1173	k__Bacteria;p__Proteobacteria;c__Deltaproteobacteria;o__Syntrophobacterales;f__Desulfobacteraceae;g__Desulfococcus;
77	450	717	873	550	1051	421	517	435	449	792	k__Bacteria;p__Proteobacteria;c__Betaproteobacteria;o__Burkholderiales;f__BurkholderialesOR;g__BurkholderialesOR;
98	127	882	533	229	2405	105	755	502	231	334	k__Bacteria;p__Proteobacteria;c__Betaproteobacteria;o__Rhodocyclales;f__RhodocyclalesOR;g__RhodocyclalesOR;
38	1546	105	78	1246	39	1313	313	86	121	1097	k__Bacteria;p__Chloroflexi;c__Anaerolineae;o__AnaerolineaeCL;f__AnaerolineaeCL;g__AnaerolineaeCL;
76	151	1091	856	195	1178	101	412	394	1344	162	k__Bacteria;p__Bacteroidetes;c__Sphingobacteria;o__Sphingobacteriales;f__SphingobacterialesOR;g__SphingobacterialesOR;
56	1040	803	309	375	371	591	845	284	720	473	k__Bacteria;p__Actinobacteria;c__Actinobacteria (class);o__Rubrobacterales;f__Rubrobacteraceae;g__RubrobacteraceaeFA;
65	702	1142	607	356	558	500	491	228	796	397	k__Bacteria;p__Actinobacteria;c__Actinobacteria (class);o__Actinobacteria (class)CL;f__Actinobacteria (class)CL;g__Actinobacteria (class)CL;
74	970	200	164	1101	470	757	434	280	281	1005	k__Bacteria;p__Acidobacteria;c__MVS-40;o__MVS-40CL;f__MVS-40CL;g__MVS-40CL;
92	503	770	1209	346	724	303	536	291	501	423	k__Bacteria;p__Proteobacteria;c__Deltaproteobacteria;o__Desulfobacterales;f__Desulfobulbaceae;g__Desulfobulbus;
88	964	523	342	658	286	645	648	162	501	801	k__Bacteria;p__Proteobacteria;c__Deltaproteobacteria;o__Syntrophobacterales;f__Syntrophaceae;g__Desulfomonile;
110	601	336	343	967	869	502	510	271	143	922	k__Bacteria;p__Proteobacteria;c__Deltaproteobacteria;o__Desulfuromonadales;f__Geobacteraceae;g__Geobacter;
47	932	7	7	1617	5	971	408	33	25	1362	k__Bacteria;p__Nitrospirae;c__Nitrospira (class);o__Nitrospirales;f__Thermodesulfovibrionaceae;g__LCP-6;
103	16	132	353	10	99	7	4529	52	46	19	k__Bacteria;p__Chlorobi;c__Chlorobia;o__Chlorobiales;f__Chlorobiaceae;g__ChlorobiaceaeFA;
34	114	1741	349	39	367	93	513	356	1599	67	k__Bacteria;p__Bacteroidetes;c__Bacteroidia;o__Bacteroidales;f__BacteroidalesOR;g__BacteroidalesOR;
59	346	694	762	459	1165	306	572	182	301	434	k__Bacteria;p__Proteobacteria;c__Deltaproteobacteria;o__Desulfobacterales;f__DesulfobacteralesOR;g__DesulfobacteralesOR;
42	472	303	312	678	494	454	475	593	514	801	k__Bacteria;p__Bacteroidetes;c__Bacteroidia;o__Bacteroidales;f__BacteroidalesOR;g__BacteroidalesOR;
35	621	1063	699	334	311	465	179	349	687	372	k__Bacteria;p__Chloroflexi;c__Anaerolineae;o__Caldilineales;f__Caldilineaceae;g__Caldilinea;
86	273	539	1596	138	658	69	622	386	412	197	k__Bacteria;p__Nitrospirae;c__Nitrospira (class);o__Nitrospirales;f__Thermodesulfovibrionaceae;g__LCP-6;
40	688	345	353	526	726	552	236	275	374	674	k__Bacteria;
134	91	480	734	135	1336	50	334	826	580	114	k__Bacteria;p__Proteobacteria;c__Gammaproteobacteria;o__Xanthomonadales;f__Sinobacteraceae;g__SinobacteraceaeFA;
41	339	979	743	215	370	206	399	188	941	200	k__Bacteria;p__Proteobacteria;c__Deltaproteobacteria;o__Syntrophobacterales;f__Syntrophaceae;g__Desulfomonile;
115	406	479	578	678	586	399	366	220	197	649	k__Bacteria;p__Nitrospirae;c__Nitrospira (class);o__Nitrospirales;f__Thermodesulfovibrionaceae;g__LCP-6;
90	951	211	246	923	139	895	81	90	106	821	k__Bacteria;p__Chloroflexi;c__Anaerolineae;o__AnaerolineaeCL;f__AnaerolineaeCL;g__AnaerolineaeCL;
61	364	789	498	265	820	264	393	216	492	296	k__Bacteria;p__Chloroflexi;c__SOGA31;o__SOGA31CL;f__SOGA31CL;g__SOGA31CL;
54	531	246	144	826	403	533	428	228	246	692	k__Bacteria;p__Proteobacteria;c__Deltaproteobacteria;o__Desulfobacterales;f__DesulfobacteralesOR;g__DesulfobacteralesOR;
230	138	310	1055	96	259	62	381	854	884	127	k__Bacteria;p__Bacteroidetes;c__Flavobacteria;o__Flavobacteriales;f__Flavobacteriaceae;g__Flavobacterium;
89	140	858	564	273	608	54	574	488	176	430	k__Bacteria;p__Proteobacteria;c__Deltaproteobacteria;o__Myxococcales;f__Haliangiaceae;g__HaliangiaceaeFA;
66	575	712	933	122	285	323	108	100	770	219	k__Bacteria;p__Proteobacteria;c__Deltaproteobacteria;o__Desulfobacterales;f__Desulfobulbaceae;g__Desulfocapsa;
104	283	848	125	92	909	36	383	269	1094	76	k__Bacteria;p__Acidobacteria;c__Acidobacteria (class);o__Acidobacteriales;f__Acidobacteriaceae;g__AcidobacteriaceaeFA;
196	165	538	1116	194	345	139	948	138	147	359	k__Bacteria;p__Bacteroidetes;c__Bacteroidia;o__Bacteroidales;f__BacteroidalesOR;g__BacteroidalesOR;
118	928	96	83	914	73	748	128	109	120	821	k__Bacteria;p__Chloroflexi;c__Anaerolineae;o__AnaerolineaeCL;f__AnaerolineaeCL;g__AnaerolineaeCL;
83	969	655	224	191	272	241	500	76	395	359	k__Bacteria;p__Actinobacteria;c__Actinobacteria (class);o__Coriobacteriales;f__CoriobacterialesOR;g__CoriobacterialesOR;
189	309	605	214	400	267	218	681	191	536	344	k__Bacteria;p__Proteobacteria;c__Deltaproteobacteria;o__Desulfuromonadales;f__Geobacteraceae;g__Geobacter;
63	693	195	233	698	316	569	144	50	48	736	k__Bacteria;p__Proteobacteria;c__Deltaproteobacteria;o__Syntrophobacterales;f__Syntrophobacteraceae;g__SyntrophobacteraceaeFA;
158	800	3	1	907	1	672	26	9	9	1241	k__Bacteria;p__Nitrospirae;c__Nitrospira (class);o__Nitrospirales;f__Thermodesulfovibrionaceae;g__LCP-6;
69	227	578	379	290	1012	154	160	211	325	318	k__Bacteria;p__Chlorobi;c__BSV19;o__BSV19CL;f__BSV19CL;g__BSV19CL;
236	228	434	456	156	561	157	429	291	737	205	k__Bacteria;p__Acidobacteria;c__Solibacteres;o__Solibacterales;f__Solibacteraceae;g__Candidatus Solibacter;
58	835	163	149	662	152	795	115	43	66	671	k__Bacteria;p__Chloroflexi;c__Anaerolineae;o__GCA004;f__GCA004OR;g__GCA004OR;
111	229	262	344	236	325	192	1468	126	172	294	k__Bacteria;p__Acidobacteria;c__Holophagae;o__Holophagales;f__Holophagaceae;g__HolophagaceaeFA;
87	434	306	332	375	526	415	201	188	206	598	k__Bacteria;p__Acidobacteria;c__Acidobacteria (class);o__Acidobacteriales;f__AcidobacterialesOR;g__AcidobacterialesOR;
190	254	295	414	415	691	229	431	230	151	464	k__Bacteria;p__Verrucomicrobia;c__Verrucomicrobiae;o__Verrucomicrobiales;f__VerrucomicrobialesOR;g__VerrucomicrobialesOR;
84	383	463	259	425	371	376	272	172	199	642	k__Bacteria;p__Acidobacteria;c__AcidobacteriaPH;o__AcidobacteriaPH;f__AcidobacteriaPH;g__AcidobacteriaPH;
121	164	436	342	195	859	102	678	271	316	193	k__Bacteria;p__Proteobacteria;c__Deltaproteobacteria;o__DeltaproteobacteriaCL;f__DeltaproteobacteriaCL;g__DeltaproteobacteriaCL;
62	601	250	170	697	203	670	153	86	84	592	k__Bacteria;p__Chloroflexi;c__Anaerolineae;o__SJA-15;f__SJA-15OR;g__SJA-15OR;
125	166	515	770	106	313	97	779	313	302	131	k__Bacteria;p__Chloroflexi;c__Anaerolineae;o__Anaerolineales;f__Anaerolinaceae;g__Bellilinea;
80	489	231	216	361	300	452	537	148	270	452	k__Bacteria;p__Chloroflexi;c__Anaerolineae;o__Anaerolineales;f__Anaerolinaceae;g__Anaerolinea;
105	808	159	189	505	180	638	39	35	97	603	k__Bacteria;p__Chloroflexi;c__Anaerolineae;o__AnaerolineaeCL;f__AnaerolineaeCL;g__AnaerolineaeCL;
137	105	772	273	155	313	56	278	432	628	241	k__Bacteria;p__TG3;c__TG3-1;o__GN09;f__GN09OR;g__GN09OR;
64	160	708	490	119	728	127	193	187	432	106	k__Bacteria;p__Proteobacteria;c__Deltaproteobacteria;o__Syntrophobacterales;f__Syntrophobacteraceae;g__Syntrophobacter;
141	303	338	385	381	286	275	543	202	203	282	k__Bacteria;p__Acidobacteria;c__MVS-40;o__MVS-40CL;f__MVS-40CL;g__MVS-40CL;
82	159	546	186	79	590	79	571	231	671	80	k__Bacteria;p__Firmicutes;c__Clostridia;o__Clostridiales;f__ClostridialesOR;g__ClostridialesOR;
268	384	190	145	519	525	311	397	108	141	465	k__Bacteria;p__Acidobacteria;c__MVS-40;o__MVS-40CL;f__MVS-40CL;g__MVS-40CL;
107	512	348	328	269	104	401	195	155	500	358	k__Bacteria;p__Proteobacteria;c__Deltaproteobacteria;o__Syntrophobacterales;f__Syntrophaceae;g__Desulfobacca;
198	273	751	239	60	48	180	170	139	1209	96	k__Bacteria;p__Proteobacteria;c__Alphaproteobacteria;o__Rhizobiales;f__Rhizobiaceae;g__Ensifer;
102	489	101	250	427	215	333	308	118	93	780	k__Bacteria;p__Bacteroidetes;c__Bacteroidia;o__Bacteroidales;f__BacteroidalesOR;g__BacteroidalesOR;
68	289	256	183	423	764	273	202	122	222	369	k__Bacteria;p__Proteobacteria;c__Deltaproteobacteria;o__DeltaproteobacteriaCL;f__DeltaproteobacteriaCL;g__DeltaproteobacteriaCL;
250	157	758	437	83	177	129	374	167	743	74	k__Bacteria;p__Chlamydiae;c__Chlamydiae (class);o__Chlamydiales;f__Parachlamydiaceae;g__Candidatus Protochlamydia;
126	335	148	73	572	207	383	500	108	244	506	k__Bacteria;p__Chloroflexi;c__Anaerolineae;o__envOPS12;f__envOPS12OR;g__envOPS12OR;
70	186	448	163	103	320	84	274	348	1028	115	k__Bacteria;p__Proteobacteria;c__Deltaproteobacteria;o__DeltaproteobacteriaCL;f__DeltaproteobacteriaCL;g__DeltaproteobacteriaCL;
145	232	318	80	103	102	228	340	244	1228	169	k__Bacteria;p__Proteobacteria;c__Alphaproteobacteria;o__Rhizobiales;f__Methylocystaceae;g__MethylocystaceaeFA;
85	282	224	181	399	343	242	478	225	261	400	k__Bacteria;p__Proteobacteria;c__Deltaproteobacteria;
231	454	114	29	697	353	421	123	11	31	784	k__Bacteria;p__Nitrospirae;c__Nitrospira (class);o__Nitrospirales;f__Thermodesulfovibrionaceae;g__GOUTA19;
72	596	290	165	383	166	565	131	89	188	422	k__Bacteria;p__Chloroflexi;c__Anaerolineae;o__AnaerolineaeCL;f__AnaerolineaeCL;g__AnaerolineaeCL;
75	958	0	0	709	1	886	17	6	8	406	k__Bacteria;p__Chloroflexi;c__Anaerolineae;o__BPC110;f__BPC110OR;g__BPC110OR;
208	140	299	106	234	527	104	597	284	236	454	k__Bacteria;p__Chlorobi;c__BSV19;o__BSV19CL;f__BSV19CL;g__BSV19CL;
73	630	51	51	696	51	485	91	87	108	719	k__Bacteria;p__Chlorobi;c__Ignavibacteria;o__Ignavibacteriales;f__Ignavibacteriaceae;g__IgnavibacteriaceaeFA;
131	417	299	254	379	276	378	230	109	114	478	k__Bacteria;p__Acidobacteria;c__Acidobacteria (class);o__Acidobacteriales;f__AcidobacterialesOR;g__AcidobacterialesOR;
229	394	352	391	199	306	260	459	105	175	256	k__Bacteria;p__Proteobacteria;c__Deltaproteobacteria;o__Syntrophobacterales;f__Syntrophobacteraceae;g__Syntrophobacter;
78	125	418	337	202	578	135	405	209	201	277	k__Bacteria;p__NC10;c__12-24;o__JH-WHS47;f__JH-WHS47OR;g__JH-WHS47OR;
185	172	149	197	328	381	207	485	391	200	289	k__Bacteria;p__Firmicutes;c__Clostridia;o__Clostridiales;f__Ruminococcaceae;g__RuminococcaceaeFA;
142	226	309	392	239	431	204	185	137	298	342	k__Bacteria;
112	207	385	316	161	549	198	126	265	167	285	k__Bacteria;p__Chlorobi;c__Ignavibacteria;o__Ignavibacteriales;f__Ignavibacteriaceae;g__IgnavibacteriaceaeFA;
93	275	427	771	99	266	164	131	176	194	140	k__Bacteria;p__Bacteroidetes;c__Bacteroidia;o__Bacteroidales;f__BacteroidalesOR;g__BacteroidalesOR;
180	113	268	472	194	284	72	471	206	349	198	k__Bacteria;p__Chlorobi;c__BSV19;o__BSV19CL;f__BSV19CL;g__BSV19CL;
91	238	379	454	135	272	174	345	212	196	189	k__Bacteria;p__Proteobacteria;c__Deltaproteobacteria;o__Syntrophobacterales;f__Syntrophobacteraceae;
184	89	254	260	86	401	46	417	506	387	138	k__Bacteria;p__GN04;c__MSB-5A5;o__MSB-5A5CL;f__MSB-5A5CL;g__MSB-5A5CL;
262	158	332	190	168	312	139	360	197	557	165	k__Bacteria;p__Proteobacteria;c__Deltaproteobacteria;o__Syntrophobacterales;f__Syntrophaceae;g__Syntrophus;
119	71	162	126	357	325	51	658	323	73	413	k__Bacteria;p__Spirochaetes;c__Spirochaetes (class);o__Spirochaetales;f__Spirochaetaceae;g__TM3;
133	283	19	12	769	62	300	360	115	93	505	k__Bacteria;p__Proteobacteria;c__Deltaproteobacteria;o__Syntrophobacterales;f__Desulfobacteraceae;g__Desulfobacterium;
95	592	18	13	633	50	421	72	57	37	613	k__Bacteria;p__Proteobacteria;c__Deltaproteobacteria;o__Desulfobacterales;f__DesulfobacteralesOR;g__DesulfobacteralesOR;
106	255	314	286	259	282	247	70	255	310	223	k__Bacteria;p__Actinobacteria;c__Actinobacteria (class);o__Actinomycetales;f__ActinomycetalesOR;g__ActinomycetalesOR;
94	11	670	546	18	419	18	613	4	24	159	k__Bacteria;p__Cyanobacteria;c__Chloroplast;o__Streptophyta;f__StreptophytaOR;g__StreptophytaOR;
203	117	368	211	139	262	89	550	340	246	156	k__Bacteria;p__Acidobacteria;c__MVS-40;o__MVS-40CL;f__MVS-40CL;g__MVS-40CL;
193	103	208	135	166	580	87	201	256	525	212	k__Bacteria;p__Bacteroidetes;c__Bacteroidia;o__Bacteroidales;f__BacteroidalesOR;g__BacteroidalesOR;
130	138	46	76	401	237	145	449	342	240	388	k__Bacteria;p__OP8;c__OP8_1;o__SHA-124;f__SHA-124OR;g__SHA-124OR;
191	83	299	163	251	370	55	597	314	61	267	k__Bacteria;p__Spirochaetes;c__Leptospirae;o__Leptospirales;f__Leptospiraceae;g__SJA-88;
297	481	491	120	143	134	238	217	182	275	168	k__Bacteria;p__Firmicutes;c__Clostridia;o__Clostridiales;f__Clostridiaceae;g__ClostridiaceaeFA;
122	364	80	65	538	250	330	200	76	87	445	k__Bacteria;p__Proteobacteria;c__Deltaproteobacteria;o__DeltaproteobacteriaCL;f__DeltaproteobacteriaCL;g__DeltaproteobacteriaCL;
171	512	0	1	676	0	591	16	21	8	604	k__Bacteria;p__Chloroflexi;c__Anaerolineae;o__AnaerolineaeCL;f__AnaerolineaeCL;g__AnaerolineaeCL;
181	38	187	335	46	641	28	238	578	259	73	k__Bacteria;p__Bacteroidetes;c__Sphingobacteria;o__Sphingobacteriales;f__Flexibacteraceae;g__Cytophaga;
188	327	150	415	256	256	230	198	82	104	389	k__Bacteria;p__Proteobacteria;c__Deltaproteobacteria;o__Syntrophobacterales;f__Desulfobacteraceae;g__DesulfobacteraceaeFA;
101	691	206	218	200	53	412	75	8	23	507	k__Bacteria;p__Proteobacteria;c__Deltaproteobacteria;o__Desulfobacterales;f__Desulfobulbaceae;g__DesulfobulbaceaeFA;
96	85	603	610	59	134	50	270	86	405	82	k__Bacteria;p__Proteobacteria;c__Deltaproteobacteria;o__Syntrophobacterales;f__Syntrophaceae;g__Desulfomonile;
177	232	138	226	486	196	157	197	145	109	494	k__Bacteria;p__Chlorobi;c__BSV19;o__BSV19CL;f__BSV19CL;g__BSV19CL;
261	335	165	408	80	137	180	275	279	300	208	k__Bacteria;p__Bacteroidetes;c__Bacteroidia;o__Bacteroidales;f__Porphyromonadaceae;g__PorphyromonadaceaeFA;
168	350	26	16	706	58	383	133	48	48	597	k__Bacteria;p__Proteobacteria;c__Deltaproteobacteria;o__DeltaproteobacteriaCL;f__DeltaproteobacteriaCL;g__DeltaproteobacteriaCL;
166	98	329	377	159	218	107	493	240	123	164	k__Bacteria;p__Chloroflexi;c__Anaerolineae;o__Anaerolineales;f__Anaerolinaceae;g__AnaerolinaceaeFA;
100	23	609	280	41	862	19	71	170	166	54	k__Bacteria;p__Proteobacteria;c__Gammaproteobacteria;o__Oceanospirillales;f__HTCC2089;g__HTCC2089FA;
175	115	208	531	103	542	74	226	107	206	165	k__Bacteria;p__Bacteroidetes;c__Bacteroidia;o__Bacteroidales;f__BacteroidalesOR;g__BacteroidalesOR;
99	66	584	237	90	433	37	115	274	361	63	k__Bacteria;p__Bacteroidetes;c__Sphingobacteria;o__Sphingobacteriales;f__SphingobacterialesOR;g__SphingobacterialesOR;
169	162	76	81	206	207	137	474	392	234	264	k__Bacteria;p__Chloroflexi;c__Dehalococcoidetes;o__Dehalococcoidales;f__Dehalococcoidaceae;g__DehalococcoidaceaeFA;
151	66	69	110	62	220	34	32	1072	475	87	k__Bacteria;p__Nitrospirae;c__Nitrospira (class);o__Nitrospirales;f__Nitrospiraceae;g__Nitrospira;
123	87	927	566	29	102	93	20	147	156	97	k__Bacteria;p__Proteobacteria;c__Epsilonproteobacteria;o__Campylobacterales;f__Helicobacteraceae;g__Sulfuricurvum;
232	550	5	4	514	10	535	21	3	11	560	k__Bacteria;p__Chloroflexi;c__Anaerolineae;o__AnaerolineaeCL;f__AnaerolineaeCL;g__AnaerolineaeCL;
148	106	239	581	51	328	58	447	102	221	80	k__Bacteria;p__Chloroflexi;c__Anaerolineae;o__Anaerolineales;f__Anaerolinaceae;g__AnaerolinaceaeFA;
117	81	296	870	58	197	37	151	172	282	68	k__Bacteria;p__Bacteroidetes;c__Sphingobacteria;o__Sphingobacteriales;f__SphingobacterialesOR;g__SphingobacterialesOR;
109	55	195	194	169	499	38	412	365	131	148	k__Bacteria;p__Chlorobi;c__BSV19;o__BSV19CL;f__BSV19CL;g__BSV19CL;
156	82	279	242	235	484	95	200	143	123	321	k__Bacteria;p__Proteobacteria;c__Deltaproteobacteria;o__Myxococcales;f__Myxococcaceae;g__Anaeromyxobacter;
201	58	898	460	32	124	34	225	54	267	44	k__Bacteria;p__Proteobacteria;c__Deltaproteobacteria;o__Desulfovibrionales;f__Desulfovibrionaceae;g__Desulfovibrio;
320	233	265	323	211	224	174	198	71	218	262	k__Bacteria;p__Acidobacteria;c__Acidobacteria (class);o__Acidobacteriales;f__AcidobacterialesOR;g__AcidobacterialesOR;
223	298	622	322	119	137	128	128	48	238	136	k__Bacteria;p__Proteobacteria;c__Deltaproteobacteria;o__Syntrophobacterales;f__Syntrophaceae;g__Desulfomonile;
139	393	155	409	176	148	208	216	92	144	214	k__Bacteria;p__Proteobacteria;c__Gammaproteobacteria;o__Methylococcales;f__Methylococcaceae;g__Methylomonas;
213	529	26	33	414	21	510	53	31	60	475	k__Bacteria;p__Chloroflexi;c__Anaerolineae;o__Anaerolineales;f__Anaerolinaceae;g__Anaerolinea;
275	214	103	95	488	185	190	250	109	70	441	k__Bacteria;p__Chlorobi;c__BSV19;o__BSV19CL;f__BSV19CL;g__BSV19CL;
450	52	263	318	38	219	52	113	56	969	58	k__Bacteria;p__Proteobacteria;c__Gammaproteobacteria;
486	214	111	116	242	283	65	447	206	226	224	k__Bacteria;p__Chloroflexi;c__Dehalococcoidetes;o__Dehalococcoidales;f__Dehalococcoidaceae;g__DehalococcoidaceaeFA;
108	64	264	144	59	641	22	534	169	157	72	k__Bacteria;p__Proteobacteria;c__Deltaproteobacteria;o__Syntrophobacterales;f__Syntrophaceae;g__Syntrophus;
127	320	177	467	124	147	198	187	61	221	176	k__Bacteria;p__Actinobacteria;c__Actinobacteria (class);o__Actinomycetales;f__Kineosporiaceae;g__Kineosporia;
140	150	186	92	196	469	102	292	126	176	244	k__Bacteria;p__AC1;c__SHA-114;o__SHA-114CL;f__SHA-114CL;g__SHA-114CL;
116	308	418	151	200	202	307	86	27	77	244	k__Bacteria;p__Chloroflexi;c__Anaerolineae;o__AnaerolineaeCL;f__AnaerolineaeCL;g__AnaerolineaeCL;
114	185	255	368	176	331	135	156	67	76	270	k__Bacteria;p__Bacteroidetes;c__Sphingobacteria;o__Sphingobacteriales;f__SphingobacterialesOR;g__SphingobacterialesOR;
128	406	20	8	516	23	355	77	8	7	594	k__Bacteria;p__Proteobacteria;c__Deltaproteobacteria;o__Desulfobacterales;f__DesulfobacteralesOR;g__DesulfobacteralesOR;
195	29	238	215	154	433	14	477	196	73	177	k__Bacteria;p__Spirochaetes;c__Leptospirae;o__Leptospirales;f__Leptospiraceae;g__SJA-88;
153	374	151	128	247	149	247	242	26	43	397	k__Bacteria;p__Proteobacteria;c__Deltaproteobacteria;o__Syntrophobacterales;f__Syntrophobacteraceae;g__SyntrophobacteraceaeFA;
209	288	263	290	263	159	276	79	29	65	289	k__Bacteria;p__Proteobacteria;c__Gammaproteobacteria;o__Chromatiales;f__Chromatiaceae;g__ChromatiaceaeFA;
154	248	204	229	234	177	215	233	84	112	252	k__Bacteria;p__Proteobacteria;c__Gammaproteobacteria;o__Chromatiales;f__Chromatiaceae;g__Thiococcus;
253	67	138	401	89	244	67	591	176	93	117	k__Bacteria;p__Proteobacteria;c__Betaproteobacteria;o__Rhodocyclales;f__Rhodocyclaceae;g__Azonexus;
135	69	271	174	211	654	77	100	81	46	289	k__Bacteria;p__NC10;c__12-24;o__JH-WHS47;f__JH-WHS47OR;g__JH-WHS47OR;
183	457	226	194	128	120	275	88	36	209	237	k__Bacteria;p__Proteobacteria;c__Deltaproteobacteria;o__Syntrophobacterales;f__Syntrophaceae;g__Desulfobacca;
307	68	222	218	80	359	41	399	238	236	99	k__Bacteria;p__Proteobacteria;c__Deltaproteobacteria;o__Syntrophobacterales;f__Syntrophaceae;g__Syntrophus;
204	44	301	233	105	670	41	76	274	124	91	k__Bacteria;p__Acidobacteria;c__RB25;o__RB25CL;f__RB25CL;g__RB25CL;
279	75	275	588	51	384	35	231	100	138	79	k__Bacteria;p__Proteobacteria;c__Gammaproteobacteria;o__Oceanospirillales;f__OM60;g__Congregibacter;
124	284	229	128	207	215	241	142	111	157	235	k__Bacteria;p__Chloroflexi;c__SOGA31;o__SOGA31CL;f__SOGA31CL;g__SOGA31CL;
150	226	111	96	423	160	212	73	58	72	504	k__Bacteria;p__Chlorobi;c__SJA-28;o__SJA-28CL;f__SJA-28CL;g__SJA-28CL;
144	48	297	235	41	186	12	647	124	200	145	k__Bacteria;p__Nitrospirae;c__Nitrospira (class);o__Nitrospirales;f__Thermodesulfovibrionaceae;g__ThermodesulfovibrionaceaeFA;
405	166	233	198	122	233	94	353	163	246	119	k__Bacteria;p__Armatimonadetes;c__SJA-176;o__SJA-176CL;f__SJA-176CL;g__SJA-176CL;
347	625	266	59	11	73	95	245	54	474	25	k__Bacteria;p__Firmicutes;c__Clostridia;o__Clostridiales;f__ClostridialesOR;g__ClostridialesOR;
325	111	181	281	171	232	102	205	142	192	305	k__Bacteria;p__Proteobacteria;c__Betaproteobacteria;o__Hydrogenophilales;f__Hydrogenophilaceae;g__HydrogenophilaceaeFA;
414	28	610	301	13	80	16	154	257	438	21	k__Bacteria;p__Bacteroidetes;c__Bacteroidia;o__Bacteroidales;f__Porphyromonadaceae;g__PorphyromonadaceaeFA;
242	214	148	129	259	394	148	54	118	172	281	k__Bacteria;p__Bacteroidetes;c__Bacteroidia;o__Bacteroidales;f__BacteroidalesOR;g__BacteroidalesOR;
157	421	114	97	264	69	381	108	76	96	285	k__Bacteria;p__Chloroflexi;c__Anaerolineae;o__AnaerolineaeCL;f__AnaerolineaeCL;g__AnaerolineaeCL;
271	107	174	234	310	467	78	142	64	51	282	k__Bacteria;p__Proteobacteria;c__Deltaproteobacteria;o__Myxococcales;f__Myxococcaceae;g__Anaeromyxobacter;
200	93	78	93	217	238	96	374	201	139	372	k__Bacteria;p__TG3;c__TG3-1;o__GN09;f__GN09OR;g__GN09OR;
332	77	306	142	200	272	77	277	170	115	252	k__Bacteria;p__Acidobacteria;c__AcidobacteriaPH;o__AcidobacteriaPH;f__AcidobacteriaPH;g__AcidobacteriaPH;
240	62	599	134	18	293	17	148	72	506	20	k__Bacteria;p__Acidobacteria;c__Acidobacteria (class);o__Acidobacteriales;f__Acidobacteriaceae;g__AcidobacteriaceaeFA;
120	671	165	114	134	38	164	116	84	246	135	k__Bacteria;p__TG3;c__TG3-1;o__GN09;f__GN09OR;g__GN09OR;
136	225	81	64	313	227	184	243	81	123	324	k__Bacteria;p__Proteobacteria;c__Deltaproteobacteria;o__Syntrophobacterales;f__Syntrophaceae;g__Desulfomonile;
149	108	386	185	103	434	76	86	155	236	73	k__Bacteria;p__Actinobacteria;c__Actinobacteria (class);o__MC47;f__MC47OR;g__MC47OR;
246	94	790	460	51	245	57	45	12	30	56	k__Bacteria;p__Proteobacteria;c__Gammaproteobacteria;o__Methylococcales;f__Crenotrichaceae;g__Crenothrix;
170	119	138	176	47	127	75	406	386	284	74	k__Bacteria;p__Bacteroidetes;c__Bacteroidia;o__Bacteroidales;f__BacteroidalesOR;g__BacteroidalesOR;
212	189	241	278	36	137	89	504	81	188	59	k__Bacteria;p__Firmicutes;c__Clostridia;o__Clostridiales;f__Catabacteriaceae;g__CatabacteriaceaeFA;
267	24	162	265	4	73	15	196	413	619	19	k__Bacteria;p__Bacteroidetes;c__Bacteroidia;o__Bacteroidales;f__Porphyromonadaceae;g__PorphyromonadaceaeFA;
274	151	173	256	186	365	106	163	89	76	221	k__Bacteria;p__Verrucomicrobia;c__Verrucomicrobiae;o__Verrucomicrobiales;f__Verrucomicrobia subdivision 3;g__Verrucomicrobia subdivision 3FA;
176	58	496	366	19	115	39	140	84	441	24	k__Bacteria;p__Chlamydiae;c__Chlamydiae (class);o__Chlamydiales;f__Parachlamydiaceae;g__ParachlamydiaceaeFA;
211	74	426	355	27	90	26	323	61	280	111	k__Bacteria;p__Bacteroidetes;c__Bacteroidia;o__Bacteroidales;f__BacteroidalesOR;g__BacteroidalesOR;
146	401	5	6	432	18	319	49	9	3	526	k__Bacteria;p__Proteobacteria;c__Deltaproteobacteria;o__Syntrophobacterales;f__Syntrophobacteraceae;g__SyntrophobacteraceaeFA;
283	315	145	184	200	75	207	108	111	155	251	k__Bacteria;p__Proteobacteria;c__Gammaproteobacteria;o__Methylococcales;f__Crenotrichaceae;g__Crenothrix;
263	65	567	110	12	258	44	166	120	344	53	k__Bacteria;p__Acidobacteria;c__Acidobacteria (class);o__Acidobacteriales;f__Acidobacteriaceae;g__AcidobacteriaceaeFA;
206	40	206	150	159	306	44	429	162	57	185	k__Bacteria;p__Chloroflexi;c__Anaerolineae;o__H39;f__H39OR;g__H39OR;
132	226	18	22	480	26	261	135	100	31	437	k__Bacteria;p__Chloroflexi;c__Anaerolineae;o__Anaerolineales;f__Anaerolinaceae;g__AnaerolinaceaeFA;
165	233	135	116	251	284	201	115	61	71	257	k__Bacteria;p__Acidobacteria;c__MVS-40;o__MVS-40CL;f__MVS-40CL;g__MVS-40CL;
207	214	174	88	140	85	124	223	118	420	125	k__Bacteria;p__Proteobacteria;c__Deltaproteobacteria;o__Syntrophobacterales;f__Syntrophaceae;g__Desulfomonile;
129	388	0	1	486	0	350	2	7	2	471	k__Bacteria;p__Proteobacteria;c__Gammaproteobacteria;o__Chromatiales;f__ChromatialesOR;g__ChromatialesOR;
219	292	170	235	235	144	214	102	27	27	247	k__Bacteria;p__Chloroflexi;c__Anaerolineae;o__AnaerolineaeCL;f__AnaerolineaeCL;g__AnaerolineaeCL;
159	152	179	211	94	177	62	224	150	257	183	k__Bacteria;p__Chlorobi;c__SJA-28;o__SJA-28CL;f__SJA-28CL;g__SJA-28CL;
249	24	321	231	22	452	11	78	190	339	18	k__Bacteria;p__Bacteroidetes;c__Sphingobacteria;o__Sphingobacteriales;f__SphingobacterialesOR;g__SphingobacterialesOR;
520	83	246	341	73	183	90	372	89	86	99	k__Bacteria;p__Proteobacteria;c__Betaproteobacteria;o__Rhodocyclales;f__Rhodocyclaceae;g__Rhodocyclus;
277	21	204	134	27	472	9	200	283	286	19	k__Bacteria;p__Acidobacteria;c__Solibacteres;o__Solibacterales;f__Solibacteraceae;g__Candidatus Solibacter;
172	238	539	177	38	64	75	227	45	172	72	k__Bacteria;p__Proteobacteria;c__Deltaproteobacteria;o__Syntrophobacterales;f__Syntrophaceae;g__Desulfomonile;
217	87	182	182	190	273	93	154	174	104	194	k__Bacteria;p__Proteobacteria;c__Betaproteobacteria;o__BetaproteobacteriaCL;f__BetaproteobacteriaCL;g__BetaproteobacteriaCL;
152	3	7	14	0	1	1	11	1286	291	0	k__Bacteria;p__Bacteroidetes;c__Bacteroidia;o__Bacteroidales;f__Porphyromonadaceae;g__PorphyromonadaceaeFA;
466	50	233	219	48	363	15	275	154	174	81	k__Bacteria;p__GOUTA4;c__RB384;o__RB384CL;f__RB384CL;g__RB384CL;
343	26	371	261	67	121	26	473	98	57	110	k__Bacteria;p__Proteobacteria;c__Deltaproteobacteria;o__Myxococcales;f__MyxococcalesOR;g__MyxococcalesOR;
147	82	273	147	46	83	71	222	147	495	44	k__Bacteria;p__Actinobacteria;c__Actinobacteria (class);o__Actinomycetales;f__Mycobacteriaceae;g__Mycobacterium;
411	128	58	68	148	217	73	334	223	137	223	k__Bacteria;p__Chloroflexi;c__Dehalococcoidetes;o__Dehalococcoidales;f__Dehalococcoidaceae;g__DehalococcoidaceaeFA;
138	210	324	123	54	135	82	131	86	407	44	k__Bacteria;p__Proteobacteria;c__Deltaproteobacteria;o__Desulfovibrionales;f__Desulfovibrionaceae;g__Desulfovibrio;
278	185	202	300	78	218	126	204	31	123	124	k__Bacteria;p__Chloroflexi;c__Anaerolineae;o__Anaerolineales;f__Anaerolinaceae;g__Anaerolinea;
254	289	43	24	306	52	278	231	42	54	271	k__Bacteria;p__Chloroflexi;c__Anaerolineae;o__AnaerolineaeCL;f__AnaerolineaeCL;g__AnaerolineaeCL;
143	27	219	27	11	30	18	65	33	1124	13	k__Bacteria;p__Actinobacteria;c__Actinobacteria (class);o__Actinomycetales;f__Nocardioidaceae;g__Propionicimonas;
164	25	153	160	57	303	18	357	268	113	87	k__Bacteria;p__Hyd24-12;c__Hyd24-12PH;o__Hyd24-12PH;f__Hyd24-12PH;g__Hyd24-12PH;
161	28	341	104	9	41	484	29	191	219	90	k__Bacteria;p__Firmicutes;c__Clostridia;o__Clostridiales;f__Veillonellaceae;g__Thermosinus;
393	170	130	147	171	147	159	193	103	139	174	k__Bacteria;p__Proteobacteria;c__Deltaproteobacteria;o__Syntrophobacterales;f__Syntrophobacteraceae;g__Syntrophobacter;
178	259	12	22	341	30	270	184	28	43	343	k__Bacteria;p__Chloroflexi;c__Anaerolineae;o__WCHB1-50;f__WCHB1-50OR;g__WCHB1-50OR;
260	134	151	197	95	163	87	409	80	67	147	k__Bacteria;p__OP8;c__OP8_2;o__OP8_2CL;f__OP8_2CL;g__OP8_2CL;
422	84	211	142	83	511	60	46	141	132	118	k__Bacteria;p__Proteobacteria;c__Deltaproteobacteria;o__Syntrophobacterales;f__Syntrophobacteraceae;g__SyntrophobacteraceaeFA;
313	141	217	194	102	333	90	46	62	163	151	k__Bacteria;p__Proteobacteria;c__Gammaproteobacteria;o__Methylococcales;f__MethylococcalesOR;g__MethylococcalesOR;
349	179	253	218	60	43	191	128	106	233	82	k__Bacteria;p__Firmicutes;c__Clostridia;o__Clostridiales;f__Veillonellaceae;g__Sporotalea;
372	121	76	103	229	171	106	309	70	54	235	k__Bacteria;p__Proteobacteria;c__Deltaproteobacteria;o__Syntrophobacterales;f__Desulfobacteraceae;g__Desulfobacterium;
336	253	13	6	373	30	209	141	45	48	351	k__Bacteria;p__Proteobacteria;c__Deltaproteobacteria;o__DeltaproteobacteriaCL;f__DeltaproteobacteriaCL;g__DeltaproteobacteriaCL;
155	78	229	237	105	334	73	85	54	101	144	k__Bacteria;p__Acidobacteria;c__OS-K;o__OS-KCL;f__OS-KCL;g__OS-KCL;
163	143	139	145	118	291	154	73	76	94	189	k__Bacteria;p__Acidobacteria;c__PAUC37f;o__PAUC37fCL;f__PAUC37fCL;g__PAUC37fCL;
216	38	104	52	138	214	50	323	243	82	162	k__Bacteria;p__Chloroflexi;c__Anaerolineae;
160	243	1	0	456	0	275	7	9	4	401	k__Bacteria;p__Proteobacteria;c__Gammaproteobacteria;o__Thiotrichales;f__Thiotrichaceae;g__Achromatium;
162	102	178	114	76	17	381	30	355	51	83	k__Bacteria;p__Bacteroidetes;c__Sphingobacteria;o__Sphingobacteriales;f__SphingobacterialesOR;g__SphingobacterialesOR;
259	62	140	130	76	167	63	63	251	338	92	k__Bacteria;p__Acidobacteria;c__Solibacteres;o__Solibacterales;f__Solibacteraceae;g__Candidatus Solibacter;
218	67	163	200	20	86	39	368	58	327	38	k__Bacteria;p__Proteobacteria;c__Alphaproteobacteria;o__Rhizobiales;f__Bradyrhizobiaceae;g__Rhodopseudomonas;
173	65	213	237	86	335	61	34	87	134	108	k__Bacteria;p__Bacteroidetes;c__Bacteroidia;o__Bacteroidales;f__BacteroidalesOR;g__BacteroidalesOR;
601	452	325	59	44	10	230	56	22	89	59	k__Bacteria;p__Firmicutes;c__Bacilli;o__Bacillales;f__Bacillaceae;g__Bacillus;
299	77	271	264	25	108	47	262	65	168	53	k__Bacteria;p__Bacteroidetes;c__Bacteroidia;o__Bacteroidales;f__Porphyromonadaceae;g__PorphyromonadaceaeFA;
167	169	119	167	185	175	137	61	35	46	243	k__Bacteria;p__Proteobacteria;c__Deltaproteobacteria;o__Syntrophobacterales;f__Desulfobacteraceae;g__Desulfococcus;
386	173	109	124	113	51	115	197	100	218	137	k__Bacteria;p__Proteobacteria;c__Deltaproteobacteria;o__Syntrophobacterales;f__Syntrophaceae;g__Desulfomonile;
226	112	40	17	276	149	125	45	14	9	539	k__Bacteria;p__Nitrospirae;c__Nitrospira (class);o__Nitrospirales;f__FW;g__4-29;
334	59	166	176	96	422	38	75	97	63	132	k__Bacteria;p__Spirochaetes;c__WWE1;o__PBS-18;f__SHA-116;g__SHA-116FA;
533	211	47	52	117	29	144	286	64	236	128	k__Bacteria;p__Chloroflexi;c__Anaerolineae;o__SJA-15;f__SJA-15OR;g__SJA-15OR;
214	5	45	30	0	26	6	68	141	990	0	k__Bacteria;p__Bacteroidetes;c__Bacteroidia;o__Bacteroidales;f__Porphyromonadaceae;g__PorphyromonadaceaeFA;
220	24	237	141	53	100	11	353	163	78	135	k__Bacteria;p__Spirochaetes;c__Spirochaetes (class);o__Spirochaetales;f__Spirochaetaceae;g__TM3;
638	35	122	237	111	172	22	235	97	79	175	k__Bacteria;p__WS3;c__PRR-12;o__Sediment-1;f__PRR-10;g__PRR-10FA;
194	57	163	293	43	147	37	249	71	122	98	k__Bacteria;p__Chlorobi;c__SM1H02;o__SM1H02CL;f__SM1H02CL;g__SM1H02CL;
221	26	245	159	21	87	26	418	113	101	81	k__Bacteria;p__Spirochaetes;c__Spirochaetes (class);o__Spirochaetales;f__Spirochaetaceae;g__Treponema;
257	92	206	156	32	129	49	330	84	149	44	k__Bacteria;p__Chloroflexi;c__Anaerolineae;o__Anaerolineales;f__Anaerolinaceae;g__WCHB1-05;
202	118	94	103	130	97	96	306	117	88	118	k__Bacteria;p__Actinobacteria;c__Actinobacteria (class);o__WCHB1-81;f__At425_EubF1;g__At425_EubF1FA;
237	10	128	178	17	216	6	259	198	219	32	k__Bacteria;p__Spirochaetes;c__Spirochaetes (class);o__Spirochaetales;f__Spirochaetaceae;g__TM3;
295	254	109	63	121	28	179	76	143	113	171	k__Bacteria;p__TG3;c__TG3-1;o__GN09;f__GN09OR;g__GN09OR;
224	57	150	333	53	251	38	272	13	25	62	k__Bacteria;p__Proteobacteria;c__Deltaproteobacteria;o__Desulfobacterales;f__DesulfobacteralesOR;g__DesulfobacteralesOR;
415	88	133	182	47	194	72	256	91	92	83	k__Bacteria;p__Chloroflexi;c__Anaerolineae;o__envOPS12;f__envOPS12OR;g__envOPS12OR;
192	541	161	34	57	7	300	26	2	16	92	k__Bacteria;p__Firmicutes;c__Bacilli;o__Bacillales;f__Paenibacillaceae;g__Ammoniphilus;
382	65	165	120	50	231	56	207	114	152	76	k__Bacteria;p__Proteobacteria;c__Deltaproteobacteria;o__DeltaproteobacteriaCL;f__DeltaproteobacteriaCL;g__DeltaproteobacteriaCL;
315	27	77	35	69	220	28	46	512	139	82	k__Bacteria;p__Proteobacteria;c__Betaproteobacteria;o__Rhodocyclales;f__RhodocyclalesOR;g__RhodocyclalesOR;
238	163	154	160	105	95	111	129	74	149	93	k__Bacteria;p__Proteobacteria;c__Deltaproteobacteria;o__Syntrophobacterales;f__Syntrophaceae;g__Desulfobacca;
179	7	499	95	4	119	7	130	229	118	21	k__Bacteria;
912	72	112	108	136	218	81	235	38	52	175	k__Bacteria;p__Proteobacteria;c__Betaproteobacteria;o__Gallionellales;f__Gallionellaceae;g__GallionellaceaeFA;
182	15	579	198	4	195	8	123	36	61	6	k__Bacteria;p__Acidobacteria;c__Acidobacteria (class);o__Acidobacteriales;f__Acidobacteriaceae;g__AcidobacteriaceaeFA;
328	85	189	122	38	86	52	108	257	214	66	k__Bacteria;p__Chlorobi;c__Ignavibacteria;o__ZB1;f__ZB1OR;g__ZB1OR;
174	45	105	54	90	344	32	255	120	33	138	k__Bacteria;p__Proteobacteria;c__Gammaproteobacteria;o__Chromatiales;f__ChromatialesOR;g__ChromatialesOR;
370	47	146	340	95	152	25	96	101	100	100	k__Bacteria;p__Proteobacteria;c__Gammaproteobacteria;o__Oceanospirillales;f__FCPT525;g__FCPT525FA;
270	80	252	109	35	198	31	97	83	241	69	k__Bacteria;p__Chlorobi;c__Ignavibacteria;o__Ignavibacteriales;f__Ignavibacteriaceae;g__IgnavibacteriaceaeFA;
197	90	169	139	103	226	71	160	63	65	102	k__Bacteria;p__Chloroflexi;c__Anaerolineae;o__Anaerolineales;f__Anaerolinaceae;g__Anaerolinea;
379	195	291	82	96	66	133	104	39	83	98	k__Bacteria;p__Actinobacteria;c__Actinobacteria (class);o__Coriobacteriales;f__CoriobacterialesOR;g__CoriobacterialesOR;
272	6	49	41	26	136	6	209	562	130	21	k__Bacteria;p__Proteobacteria;c__Gammaproteobacteria;o__Xanthomonadales;f__Sinobacteraceae;g__SinobacteraceaeFA;
235	155	64	56	209	87	132	166	90	80	143	k__Bacteria;p__Chloroflexi;c__Anaerolineae;o__Anaerolineales;f__Anaerolinaceae;g__C1_B004;
186	381	76	58	105	21	224	129	11	39	131	k__Bacteria;p__Proteobacteria;c__Gammaproteobacteria;o__Legionellales;f__Coxiellaceae;g__Rickettsiella;
256	25	151	245	31	362	18	57	176	74	31	k__Bacteria;p__Bacteroidetes;c__Sphingobacteria;o__Sphingobacteriales;f__Flexibacteraceae;g__Cytophaga;
363	13	100	83	178	218	30	205	142	24	165	k__Bacteria;p__LCP-89;c__LCP-89PH;o__LCP-89PH;f__LCP-89PH;g__LCP-89PH;
187	149	218	162	66	140	119	71	36	81	115	k__Bacteria;p__Chloroflexi;c__Anaerolineae;o__Anaerolineales;f__Anaerolinaceae;g__Anaerolinea;
233	103	250	178	36	54	133	107	16	241	39	k__Bacteria;p__Firmicutes;c__Clostridia;o__OPB54;f__OPB54OR;g__OPB54OR;
5013	182	94	125	205	101	128	43	51	35	192	k__Bacteria;p__Proteobacteria;c__Betaproteobacteria;o__Rhodocyclales;f__Rhodocyclaceae;g__Dechloromonas;
286	148	106	91	64	75	74	207	137	158	93	k__Bacteria;p__Chloroflexi;c__Anaerolineae;o__SJA-101;f__SHA-31;g__SHA-31FA;
381	18	196	78	29	125	19	421	66	144	56	k__Bacteria;p__Actinobacteria;c__Actinobacteria (class);o__Actinomycetales;f__Micromonosporaceae;
356	205	80	46	203	94	164	60	13	35	251	k__Bacteria;p__Proteobacteria;c__Deltaproteobacteria;o__Syntrophobacterales;f__Syntrophaceae;g__Desulfobacca;
776	79	160	72	37	73	61	190	95	344	37	k__Bacteria;p__Proteobacteria;c__Deltaproteobacteria;o__MIZ46;f__MIZ46OR;g__MIZ46OR;
255	75	203	97	77	295	58	79	50	103	90	k__Bacteria;p__Acidobacteria;c__AcidobacteriaPH;o__AcidobacteriaPH;f__AcidobacteriaPH;g__AcidobacteriaPH;
346	50	133	208	67	240	40	87	126	98	76	k__Bacteria;p__Bacteroidetes;c__Flavobacteria;o__FlavobacteriaCL;f__FlavobacteriaCL;g__FlavobacteriaCL;
373	246	79	47	208	65	198	48	18	36	179	k__Bacteria;p__Actinobacteria;c__Actinobacteria (class);o__Coriobacteriales;f__CoriobacterialesOR;g__CoriobacterialesOR;
225	99	155	95	53	152	66	224	68	107	96	k__Bacteria;p__Actinobacteria;c__Actinobacteria (class);o__Rubrobacterales;f__Rubrobacteraceae;g__RubrobacteraceaeFA;
292	240	41	66	173	86	180	41	26	54	208	k__Bacteria;p__Bacteroidetes;c__Bacteroidia;o__Bacteroidales;f__BacteroidalesOR;g__BacteroidalesOR;
321	94	88	169	20	96	37	314	114	130	50	k__Bacteria;p__Proteobacteria;c__Deltaproteobacteria;o__Syntrophobacterales;f__Desulfobacteraceae;
462	124	72	199	102	65	107	234	44	48	115	k__Bacteria;p__Chloroflexi;c__Anaerolineae;o__Anaerolineales;f__Anaerolinaceae;g__Anaerolinea;
252	266	5	4	265	28	227	11	1	11	291	k__Bacteria;p__Nitrospirae;c__Nitrospira (class);o__Nitrospirales;f__Thermodesulfovibrionaceae;g__GOUTA19;
243	161	249	224	67	40	93	61	43	108	62	k__Bacteria;p__Chloroflexi;c__Anaerolineae;o__Caldilineales;f__Caldilineaceae;g__Caldilinea;
335	161	110	98	150	111	124	121	58	61	113	k__Bacteria;p__Chloroflexi;c__Anaerolineae;o__AnaerolineaeCL;f__AnaerolineaeCL;g__AnaerolineaeCL;
364	34	21	8	190	78	29	436	127	52	117	k__Bacteria;p__Chloroflexi;c__Dehalococcoidetes;o__DehalococcoidetesCL;f__DehalococcoidetesCL;g__DehalococcoidetesCL;
737	217	163	84	75	40	145	134	28	96	107	k__Bacteria;p__Actinobacteria;c__Actinobacteria (class);o__Coriobacteriales;f__CoriobacterialesOR;g__CoriobacterialesOR;
589	50	100	184	38	115	48	56	151	247	90	k__Bacteria;p__Verrucomicrobia;c__Verrucomicrobiae;o__Verrucomicrobiales;f__Verrucomicrobiaceae;g__Luteolibacter;
319	92	49	51	105	144	80	222	107	88	140	k__Bacteria;p__Acidobacteria;c__Solibacteres;o__Solibacterales;f__Solibacteraceae;g__Candidatus Solibacter;
205	86	93	89	74	102	71	251	92	105	112	k__Bacteria;p__Chloroflexi;c__Anaerolineae;o__GN14;f__GN14OR;g__GN14OR;
316	126	311	142	19	48	30	95	48	235	16	k__Bacteria;p__Firmicutes;c__Clostridia;o__Clostridiales;f__Veillonellaceae;g__Thermosinus;
199	250	95	84	109	11	245	27	43	90	111	k__Bacteria;p__Chloroflexi;c__Anaerolineae;o__AnaerolineaeCL;f__AnaerolineaeCL;g__AnaerolineaeCL;
365	16	73	119	3	153	5	404	99	169	21	k__Bacteria;p__Chloroflexi;c__Anaerolineae;o__Anaerolineales;f__Anaerolinaceae;g__Anaerolinea;
234	13	125	56	18	313	7	96	294	108	29	k__Bacteria;p__Proteobacteria;c__Betaproteobacteria;o__Rhodocyclales;f__RhodocyclalesOR;g__RhodocyclalesOR;
301	177	51	34	211	105	119	124	39	58	139	k__Bacteria;p__Proteobacteria;c__Deltaproteobacteria;o__Desulfobacterales;f__Nitrospinaceae;g__NitrospinaceaeFA;
288	203	215	142	47	52	84	78	49	120	66	k__Bacteria;p__Proteobacteria;c__Deltaproteobacteria;o__Syntrophobacterales;f__Syntrophaceae;g__Desulfomonile;
352	90	55	256	169	105	91	91	33	24	140	k__Bacteria;p__Proteobacteria;c__Deltaproteobacteria;o__Syntrophobacterales;f__Desulfobacteraceae;g__DesulfobacteraceaeFA;
287	270	17	3	240	16	229	21	8	9	240	k__Bacteria;p__Proteobacteria;c__Deltaproteobacteria;o__Desulfobacterales;f__Desulfobulbaceae;g__Desulfobulbus;
541	231	38	23	211	22	236	39	17	11	218	k__Bacteria;p__Chloroflexi;c__Anaerolineae;o__SHA-20;f__SHA-20OR;g__SHA-20OR;
228	101	488	27	7	30	49	42	12	273	15	k__Bacteria;p__Firmicutes;c__Clostridia;o__OPB54;f__OPB54OR;g__OPB54OR;
475	109	107	58	58	132	35	153	61	270	56	k__Bacteria;p__Proteobacteria;c__Deltaproteobacteria;o__Syntrophobacterales;f__Syntrophobacteraceae;g__Syntrophobacter;
412	262	37	73	143	23	181	24	70	101	123	k__Bacteria;p__Chloroflexi;c__Anaerolineae;o__Caldilineales;f__Caldilineaceae;g__CaldilineaceaeFA;
463	14	82	37	3	8	3	815	16	48	3	k__Bacteria;p__Spirochaetes;c__Spirochaetes (class);o__Spirochaetales;f__Spirochaetaceae;g__Treponema;
244	12	166	196	31	112	1	346	103	27	30	k__Bacteria;p__Spirochaetes;c__Leptospirae;o__Leptospirales;f__Leptospiraceae;g__SJA-88;
248	536	33	22	62	18	105	60	4	45	135	k__Bacteria;p__Actinobacteria;c__Actinobacteria (class);
880	97	89	152	115	189	87	69	33	30	156	k__Bacteria;p__Verrucomicrobia;c__Verrucomicrobiae;o__Verrucomicrobiales;f__VerrucomicrobialesOR;g__VerrucomicrobialesOR;
227	45	130	84	35	169	23	208	91	174	50	k__Bacteria;p__Proteobacteria;
241	51	209	129	85	265	43	71	37	36	81	k__Bacteria;p__Acidobacteria;c__iii1-8;o__SJA-36;f__SJA-36OR;g__SJA-36OR;
432	73	148	95	54	71	46	230	53	182	51	k__Bacteria;p__Chloroflexi;c__Anaerolineae;o__AnaerolineaeCL;f__AnaerolineaeCL;g__AnaerolineaeCL;
588	38	77	280	62	213	29	133	48	43	76	k__Bacteria;p__Verrucomicrobia;c__Verrucomicrobiae;o__Verrucomicrobiales;f__VerrucomicrobialesOR;g__VerrucomicrobialesOR;
331	110	173	73	68	171	73	51	78	106	91	k__Bacteria;p__Actinobacteria;c__Actinobacteria (class);o__Actinomycetales;f__Sporichthyaceae;g__SporichthyaceaeFA;
215	111	95	102	154	188	97	24	43	42	136	k__Bacteria;p__Chlorobi;c__BSV19;o__BSV19CL;f__BSV19CL;g__BSV19CL;
273	235	4	0	284	0	211	14	8	8	223	k__Bacteria;p__Proteobacteria;c__Deltaproteobacteria;o__DeltaproteobacteriaCL;f__DeltaproteobacteriaCL;g__DeltaproteobacteriaCL;
309	72	88	166	13	130	33	94	29	313	48	k__Bacteria;p__Bacteroidetes;c__Bacteroidia;o__Bacteroidales;f__BacteroidalesOR;g__BacteroidalesOR;
298	14	183	70	12	405	5	7	131	138	18	k__Bacteria;p__Proteobacteria;c__Betaproteobacteria;o__Rhodocyclales;f__RhodocyclalesOR;g__RhodocyclalesOR;
300	42	98	155	37	117	22	277	86	73	67	k__Bacteria;p__Chloroflexi;c__Anaerolineae;o__H39;f__H39OR;g__H39OR;
222	44	95	184	86	57	12	278	77	6	134	k__Bacteria;p__Proteobacteria;c__Deltaproteobacteria;o__Syntrophobacterales;f__Desulfobacteraceae;g__Desulfobacterium;
614	134	133	149	72	38	81	89	34	180	63	k__Bacteria;p__Proteobacteria;c__Deltaproteobacteria;o__Syntrophobacterales;f__Syntrophaceae;g__Desulfomonile;
276	67	48	60	76	118	61	330	68	46	98	k__Bacteria;p__Chloroflexi;c__Anaerolineae;o__envOPS12;f__envOPS12OR;g__envOPS12OR;
394	64	53	120	146	157	71	115	61	43	136	k__Bacteria;p__OP3;c__PBS-25;o__PBS-25CL;f__PBS-25CL;g__PBS-25CL;
557	108	177	79	42	105	30	80	75	210	60	k__Bacteria;p__Chloroflexi;c__Anaerolineae;o__A4b;f__A4bOR;g__A4bOR;
594	97	108	165	38	132	48	105	52	133	80	k__Bacteria;p__Proteobacteria;c__Alphaproteobacteria;o__Rhodospirillales;f__Rhodospirillaceae;g__RhodospirillaceaeFA;
539	62	110	206	106	152	57	53	44	28	138	k__Bacteria;p__Acidobacteria;c__iii1-8;o__SJA-36;f__SJA-36OR;g__SJA-36OR;
341	20	89	88	24	105	10	268	92	194	66	k__Bacteria;
418	120	154	117	108	104	97	44	27	76	109	k__Bacteria;p__Chloroflexi;c__Anaerolineae;o__SJA-15;f__SJA-15OR;g__SJA-15OR;
403	125	224	80	9	6	63	196	25	213	15	k__Bacteria;p__Firmicutes;c__Clostridia;o__Clostridiales;f__Lachnospiraceae;
266	11	737	19	10	24	12	7	46	75	9	k__Bacteria;p__Bacteroidetes;c__Sphingobacteria;o__Sphingobacteriales;f__SphingobacterialesOR;g__SphingobacterialesOR;
251	119	12	11	219	16	166	73	18	17	297	k__Bacteria;p__Acidobacteria;c__OS-K;o__OS-KCL;f__OS-KCL;g__OS-KCL;
409	106	85	69	178	97	148	63	38	39	116	k__Bacteria;p__Chloroflexi;c__Anaerolineae;o__Anaerolineales;f__Anaerolinaceae;g__AnaerolinaceaeFA;
318	56	153	98	28	118	22	135	130	161	37	k__Bacteria;p__Acidobacteria;c__Acidobacteria (class);o__Acidobacteriales;f__AcidobacterialesOR;g__AcidobacterialesOR;
514	28	39	84	38	21	36	223	205	222	38	k__Bacteria;p__Proteobacteria;c__Gammaproteobacteria;o__Chromatiales;f__Chromatiaceae;
311	152	133	53	72	57	102	116	49	117	75	k__Bacteria;p__Actinobacteria;c__Actinobacteria (class);o__Rubrobacterales;f__Rubrobacteraceae;g__RubrobacteraceaeFA;
536	61	31	40	80	121	46	186	175	66	119	k__Bacteria;p__Chloroflexi;c__Dehalococcoidetes;o__Dehalococcoidales;f__Dehalococcoidaceae;g__DehalococcoidaceaeFA;
355	186	92	122	107	17	116	106	11	34	130	k__Bacteria;p__Proteobacteria;c__Deltaproteobacteria;o__Syntrophobacterales;f__Syntrophaceae;g__Desulfomonile;
239	69	143	212	61	151	51	47	39	76	59	k__Bacteria;p__Actinobacteria;c__Actinobacteria (class);o__Actinomycetales;f__ActinomycetalesOR;g__ActinomycetalesOR;
490	75	59	45	48	108	33	94	78	308	58	k__Bacteria;p__Proteobacteria;c__Deltaproteobacteria;o__DeltaproteobacteriaCL;f__DeltaproteobacteriaCL;g__DeltaproteobacteriaCL;
416	13	99	87	12	168	7	96	190	219	11	k__Bacteria;p__Acidobacteria;c__Solibacteres;o__Solibacterales;f__Solibacteraceae;g__Candidatus Solibacter;
284	43	84	74	32	109	15	142	178	193	30	k__Bacteria;p__OP8;c__OP8_1;o__OP8_1CL;f__OP8_1CL;g__OP8_1CL;
385	55	206	143	10	18	32	116	65	244	9	k__Bacteria;p__Cyanobacteria;c__4C0d-2;o__YS2;f__YS2OR;g__YS2OR;
511	108	50	26	23	21	33	58	37	514	27	k__Bacteria;p__Proteobacteria;c__Deltaproteobacteria;o__Syntrophobacterales;f__Syntrophobacteraceae;g__Syntrophobacter;
269	138	55	66	122	93	100	145	20	28	129	k__Bacteria;p__Proteobacteria;c__Deltaproteobacteria;o__Syntrophobacterales;f__Syntrophobacteraceae;g__Syntrophobacter;
516	142	112	42	110	62	119	71	31	61	141	k__Bacteria;p__Actinobacteria;c__Actinobacteria (class);o__Actinobacteria (class)CL;f__Actinobacteria (class)CL;g__Actinobacteria (class)CL;
366	8	227	223	21	60	7	269	30	18	24	k__Bacteria;p__Proteobacteria;c__Betaproteobacteria;o__Burkholderiales;f__Oxalobacteraceae;g__OxalobacteraceaeFA;
1281	57	87	162	69	174	49	83	42	60	103	k__Bacteria;p__Verrucomicrobia;c__Verrucomicrobiae;o__Verrucomicrobiales;f__VerrucomicrobialesOR;g__VerrucomicrobialesOR;
398	12	306	74	39	134	7	156	74	40	44	k__Bacteria;p__Spirochaetes;c__M1NP2-04;o__M1NP2-04CL;f__M1NP2-04CL;g__M1NP2-04CL;
451	8	96	135	6	242	12	140	154	57	26	k__Bacteria;p__Verrucomicrobia;c__Opitutae;o__Opitutales;f__Opitutaceae;g__OpitutaceaeFA;
245	51	96	68	13	181	7	175	92	175	18	k__Bacteria;p__OP8;c__OP8_2;o__OP8_2CL;f__OP8_2CL;g__OP8_2CL;
369	82	118	92	13	53	26	102	52	312	21	k__Bacteria;p__Chloroflexi;c__Anaerolineae;o__Anaerolineales;f__Anaerolinaceae;g__Anaerolinea;
535	302	101	69	32	27	78	26	9	128	94	k__Bacteria;p__Proteobacteria;c__Alphaproteobacteria;
285	175	36	38	168	22	191	21	31	21	158	k__Bacteria;p__Chloroflexi;c__Anaerolineae;o__AnaerolineaeCL;f__AnaerolineaeCL;g__AnaerolineaeCL;
467	202	26	17	150	22	153	131	24	23	112	k__Bacteria;p__Proteobacteria;c__Deltaproteobacteria;o__Syntrophobacterales;f__Syntrophobacteraceae;g__Syntrophobacter;
317	117	31	19	151	91	122	83	33	39	174	k__Bacteria;p__Proteobacteria;c__Deltaproteobacteria;o__DeltaproteobacteriaCL;f__DeltaproteobacteriaCL;g__DeltaproteobacteriaCL;
247	25	96	95	30	135	31	202	85	103	57	k__Bacteria;p__AC1;c__SHA-114;o__SHA-114CL;f__SHA-114CL;g__SHA-114CL;
445	100	55	72	112	123	93	47	46	51	156	k__Bacteria;p__Bacteroidetes;c__Bacteroidia;o__Bacteroidales;f__Porphyromonadaceae;g__PorphyromonadaceaeFA;
304	35	186	102	32	160	27	71	80	131	27	k__Bacteria;p__Actinobacteria;c__Actinobacteria (class);o__Acidimicrobiales;f__Iamiaceae;g__Iamia;
617	9	144	75	11	265	5	198	66	63	13	k__Bacteria;p__OP11;c__OP11-2;o__KD3-145;f__KD3-145OR;g__KD3-145OR;
308	112	6	11	162	8	139	77	13	6	310	k__Bacteria;p__Chloroflexi;c__Anaerolineae;o__AnaerolineaeCL;f__AnaerolineaeCL;g__AnaerolineaeCL;
437	30	132	117	42	166	25	129	45	107	48	k__Bacteria;p__Chlamydiae;c__Chlamydiae (class);o__Chlamydiales;f__Simkaniaceae;g__SimkaniaceaeFA;
584	25	355	154	16	104	29	100	6	37	13	k__Bacteria;p__Bacteroidetes;c__Bacteroidia;o__Bacteroidales;f__BacteroidalesOR;g__BacteroidalesOR;
265	58	78	21	98	190	63	60	94	71	106	k__Bacteria;p__Acidobacteria;c__AcidobacteriaPH;o__AcidobacteriaPH;f__AcidobacteriaPH;g__AcidobacteriaPH;
310	219	0	1	187	3	211	7	2	6	202	k__Bacteria;p__Chloroflexi;c__Anaerolineae;o__AnaerolineaeCL;f__AnaerolineaeCL;g__AnaerolineaeCL;
289	19	68	86	33	40	31	151	45	318	44	k__Bacteria;p__Chloroflexi;c__Anaerolineae;o__Anaerolineales;f__Anaerolinaceae;g__AnaerolinaceaeFA;
353	17	79	105	110	134	23	84	61	61	151	k__Bacteria;p__Spirochaetes;c__Spirochaetes (class);o__Spirochaetales;f__Spirochaetaceae;g__Treponema;
563	61	94	105	78	139	52	99	47	45	103	k__Bacteria;p__Verrucomicrobia;c__Verrucomicrobiae;o__Verrucomicrobiales;f__Verrucomicrobia subdivision 3;g__Verrucomicrobia subdivision 3FA;
396	26	75	89	95	101	26	179	51	18	160	k__Bacteria;p__Spirochaetes;c__Spirochaetes (class);o__Spirochaetales;f__Spirochaetaceae;g__TM3;
421	59	187	123	23	29	45	93	106	118	35	k__Bacteria;p__Actinobacteria;c__Actinobacteria (class);o__Actinomycetales;f__Microbacteriaceae;g__Microbacterium;
324	2	246	169	29	107	1	183	25	34	22	k__Bacteria;
258	35	10	21	11	17	5	137	55	518	5	k__Bacteria;p__Chloroflexi;c__Anaerolineae;o__Anaerolineales;f__Anaerolinaceae;g__AnaerolinaceaeFA;
358	42	66	93	84	132	35	119	112	41	89	k__Bacteria;p__Chlorobi;c__BSV19;o__BSV19CL;f__BSV19CL;g__BSV19CL;
487	90	54	28	165	104	113	20	14	13	210	k__Bacteria;p__Acidobacteria;c__iii1-8;o__SJA-36;f__SJA-36OR;g__SJA-36OR;
903	54	54	32	58	92	41	220	54	140	66	k__Bacteria;p__Proteobacteria;c__Deltaproteobacteria;o__Syntrophobacterales;f__Syntrophaceae;g__Syntrophus;
264	126	28	69	55	62	81	21	191	109	68	k__Bacteria;p__Chloroflexi;c__Anaerolineae;o__envOPS12;f__envOPS12OR;g__envOPS12OR;
546	74	102	56	69	153	60	62	53	118	61	k__Bacteria;p__Actinobacteria;c__Actinobacteria (class);o__Actinobacteria (class)CL;f__Actinobacteria (class)CL;g__Actinobacteria (class)CL;
712	24	187	97	68	66	26	147	79	30	77	k__Bacteria;p__Spirochaetes;c__Spirochaetes (class);o__Spirochaetales;f__Spirochaetaceae;g__Treponema;
430	121	8	5	169	6	103	27	24	22	310	k__Bacteria;p__Chloroflexi;c__Anaerolineae;
391	23	73	126	23	143	17	136	111	106	33	k__Bacteria;p__GN04;c__GN15;o__GN15CL;f__GN15CL;g__GN15CL;
698	21	176	135	6	28	11	131	32	240	9	k__Bacteria;p__Proteobacteria;c__Gammaproteobacteria;o__Legionellales;f__Legionellaceae;g__Legionella;
540	76	87	214	8	103	18	158	41	51	28	k__Bacteria;p__Cyanobacteria;c__Chloroplast;o__Stramenopiles;f__StramenopilesOR;g__StramenopilesOR;
661	16	146	199	14	72	29	159	33	81	31	k__Bacteria;p__Bacteroidetes;c__Bacteroidia;o__Bacteroidales;f__BacteroidalesOR;g__BacteroidalesOR;
835	51	112	76	39	193	43	99	44	70	53	k__Bacteria;p__Proteobacteria;c__Betaproteobacteria;o__Rhodocyclales;f__RhodocyclalesOR;g__RhodocyclalesOR;
468	144	10	3	100	45	72	1	3	9	392	k__Bacteria;p__Proteobacteria;c__Gammaproteobacteria;o__Chromatiales;f__ChromatialesOR;g__ChromatialesOR;
294	49	139	61	71	313	26	12	18	13	75	k__Bacteria;p__Proteobacteria;c__Deltaproteobacteria;o__Desulfuromonadales;f__Pelobacteraceae;g__Pelobacter;
455	36	156	102	23	146	39	25	43	142	63	k__Bacteria;p__Acidobacteria;c__Solibacteres;o__Solibacterales;f__Solibacteraceae;g__Candidatus Solibacter;
426	98	25	37	131	61	56	86	45	48	186	k__Bacteria;p__Chlorobi;c__SJA-28;o__SJA-28CL;f__SJA-28CL;g__SJA-28CL;
378	110	155	94	19	26	39	205	35	71	16	k__Bacteria;p__Firmicutes;c__Clostridia;o__Clostridiales;f__ClostridialesOR;g__ClostridialesOR;
280	4	68	420	2	92	0	119	31	28	5	k__Bacteria;p__Chlorobi;c__BSV19;o__BSV19CL;f__BSV19CL;g__BSV19CL;
323	45	40	52	64	127	31	162	62	93	87	k__Bacteria;p__Chlorobi;c__BSV19;o__BSV19CL;f__BSV19CL;g__BSV19CL;
302	63	14	25	133	5	80	37	208	52	145	k__Bacteria;p__Bacteroidetes;c__Sphingobacteria;o__Sphingobacteriales;f__Flexibacteraceae;g__Cytophaga;
281	36	135	53	24	213	6	32	70	157	30	k__Bacteria;
326	14	126	156	9	92	7	48	150	141	10	k__Bacteria;p__Proteobacteria;c__Gammaproteobacteria;o__Pseudomonadales;f__Pseudomonadaceae;g__Pseudomonas;
477	11	95	155	3	188	6	104	51	135	5	k__Bacteria;p__Proteobacteria;c__Gammaproteobacteria;o__Thiotrichales;f__ThiotrichalesOR;g__ThiotrichalesOR;
543	81	76	355	43	33	23	48	13	25	56	k__Bacteria;p__Proteobacteria;c__Alphaproteobacteria;o__Rhodobacterales;f__Rhodobacteraceae;g__Rhodobacter;
282	32	132	54	11	6	93	0	43	354	27	k__Bacteria;p__Proteobacteria;c__Epsilonproteobacteria;o__Campylobacterales;f__CampylobacteralesOR;g__CampylobacteralesOR;
808	12	92	88	62	77	20	239	41	22	98	k__Bacteria;p__Proteobacteria;c__Deltaproteobacteria;o__Myxococcales;f__MyxococcalesOR;g__MyxococcalesOR;
731	21	42	56	84	104	9	155	159	42	77	k__Bacteria;p__Spirochaetes;c__Spirochaetes (class);o__Spirochaetales;f__Spirochaetaceae;g__TM3;
613	87	36	22	150	21	101	98	12	6	213	k__Bacteria;p__Acidobacteria;c__AcidobacteriaPH;o__AcidobacteriaPH;f__AcidobacteriaPH;g__AcidobacteriaPH;
406	69	51	101	70	86	64	92	67	37	107	k__Bacteria;p__Chlorobi;c__BSV19;o__BSV19CL;f__BSV19CL;g__BSV19CL;
293	32	150	71	61	308	26	9	10	9	68	k__Bacteria;p__Chlorobi;c__SJA-28;o__SJA-28CL;f__SJA-28CL;g__SJA-28CL;
330	34	87	46	150	213	22	30	10	1	149	k__Bacteria;p__Nitrospirae;c__Nitrospira (class);o__Nitrospirales;f__FW;g__4-29;
377	44	90	79	68	238	27	27	38	27	101	k__Bacteria;p__Elusimicrobia;c__Elusimicrobia (class);o__FAC88;f__FAC88OR;g__FAC88OR;
509	38	156	78	122	70	28	72	38	11	124	k__Bacteria;p__Proteobacteria;c__Deltaproteobacteria;o__Myxococcales;f__MyxococcalesOR;g__MyxococcalesOR;
291	7	99	37	3	98	4	81	153	234	17	k__Bacteria;p__Proteobacteria;c__Deltaproteobacteria;o__Syntrophobacterales;f__Syntrophobacteraceae;g__SyntrophobacteraceaeFA;
560	54	103	97	33	134	23	87	60	53	82	k__Bacteria;p__Bacteroidetes;
453	38	62	12	33	60	35	180	60	191	53	k__Bacteria;p__Chloroflexi;c__Anaerolineae;
488	14	54	58	31	84	3	294	99	54	33	k__Bacteria;p__Proteobacteria;c__Betaproteobacteria;o__Burkholderiales;f__Comamonadaceae;g__Aquamonas;
290	169	2	11	191	5	185	9	5	9	136	k__Bacteria;p__Chloroflexi;c__Anaerolineae;o__AnaerolineaeCL;f__AnaerolineaeCL;g__AnaerolineaeCL;
296	80	53	115	56	79	76	56	31	53	123	k__Bacteria;p__SC4;c__SC4PH;o__SC4PH;f__SC4PH;g__SC4PH;
417	75	79	80	56	84	47	123	44	82	49	k__Bacteria;p__Chloroflexi;c__SOGA31;o__SOGA31CL;f__SOGA31CL;g__SOGA31CL;
707	45	66	115	70	148	35	54	60	49	69	k__Bacteria;p__Verrucomicrobia;c__Verrucomicrobiae;o__Verrucomicrobiales;f__Verrucomicrobia subdivision 3;g__Verrucomicrobia subdivision 3FA;
344	49	89	112	35	78	27	139	41	71	70	k__Bacteria;p__Chlorobi;c__BSV19;o__BSV19CL;f__BSV19CL;g__BSV19CL;
675	33	136	98	26	98	20	121	76	71	31	k__Bacteria;p__GOUTA4;c__GOUTA4PH;o__GOUTA4PH;f__GOUTA4PH;g__GOUTA4PH;
424	64	61	48	73	114	35	136	42	77	60	k__Bacteria;p__Proteobacteria;c__Deltaproteobacteria;o__DeltaproteobacteriaCL;f__DeltaproteobacteriaCL;g__DeltaproteobacteriaCL;
306	22	78	49	25	217	16	12	123	151	16	k__Bacteria;p__Bacteroidetes;c__Sphingobacteria;o__Sphingobacteriales;f__SphingobacterialesOR;g__SphingobacterialesOR;
811	3	220	84	3	30	3	236	35	80	14	k__Bacteria;p__Spirochaetes;c__Spirochaetes (class);o__Spirochaetales;f__Spirochaetaceae;g__Treponema;
429	11	96	73	8	125	13	26	182	168	6	k__Bacteria;p__Proteobacteria;c__Gammaproteobacteria;o__Chromatiales;f__ChromatialesOR;g__ChromatialesOR;
768	102	41	52	78	61	87	112	26	52	96	k__Bacteria;p__Verrucomicrobia;c__VerrucomicrobiaPH;o__VerrucomicrobiaPH;f__VerrucomicrobiaPH;g__VerrucomicrobiaPH;
342	29	184	83	23	224	20	2	56	62	24	k__Bacteria;p__Acidobacteria;c__PAUC37f;o__PAUC37fCL;f__PAUC37fCL;g__PAUC37fCL;
489	3	39	7	0	5	4	27	189	428	3	k__Bacteria;p__Bacteroidetes;c__Bacteroidia;o__Bacteroidales;f__Porphyromonadaceae;g__PorphyromonadaceaeFA;
459	30	39	9	11	33	42	114	72	331	21	k__Bacteria;p__Firmicutes;c__Clostridia;o__Clostridiales;f__Peptococcaceae;g__Desulfosporosinus;
380	72	47	136	4	68	2	124	75	169	5	k__Bacteria;p__Proteobacteria;c__Gammaproteobacteria;o__GammaproteobacteriaCL;f__GammaproteobacteriaCL;g__GammaproteobacteriaCL;
389	33	118	64	0	9	6	397	25	44	1	k__Bacteria;p__Firmicutes;c__Clostridia;o__Clostridiales;f__Veillonellaceae;g__VeillonellaceaeFA;
550	42	44	79	20	74	20	223	78	91	26	k__Bacteria;p__WS3;c__PRR-12;o__PRR-12CL;f__PRR-12CL;g__PRR-12CL;
399	9	81	36	13	182	6	23	69	267	10	k__Bacteria;p__Acidobacteria;c__AcidobacteriaPH;o__AcidobacteriaPH;f__AcidobacteriaPH;g__AcidobacteriaPH;
359	23	22	22	3	9	10	26	335	227	11	k__Bacteria;p__Bacteroidetes;c__Bacteroidia;o__Bacteroidales;f__Porphyromonadaceae;g__PorphyromonadaceaeFA;
865	87	148	49	70	42	96	30	41	61	64	k__Bacteria;p__Actinobacteria;c__Actinobacteria (class);o__Solirubrobacterales;f__SolirubrobacteralesOR;g__SolirubrobacteralesOR;
435	25	66	54	89	135	36	60	88	48	84	k__Bacteria;p__Proteobacteria;c__Betaproteobacteria;o__BetaproteobacteriaCL;f__BetaproteobacteriaCL;g__BetaproteobacteriaCL;
517	15	188	92	20	61	15	149	62	35	46	k__Bacteria;p__TG3;c__TG3-1;o__GN09;f__GN09OR;g__GN09OR;
361	24	194	77	18	38	11	157	89	20	52	k__Bacteria;p__Spirochaetes;c__Spirochaetes (class);o__Spirochaetales;f__Spirochaetaceae;g__SA-8;
303	8	40	17	0	4	6	2	0	597	2	k__Bacteria;p__Proteobacteria;c__Alphaproteobacteria;o__Rhodospirillales;f__Rhodospirillaceae;g__RhodospirillaceaeFA;
305	40	42	139	57	74	44	111	58	49	55	k__Bacteria;
711	31	93	76	18	45	20	99	93	165	26	k__Bacteria;p__Proteobacteria;c__Alphaproteobacteria;o__Rhizobiales;f__Hyphomicrobiaceae;g__Rhodoplanes;
374	3	34	85	6	28	2	24	35	439	7	k__Bacteria;p__Proteobacteria;c__Gammaproteobacteria;o__Xanthomonadales;f__Xanthomonadaceae;g__Dyella;
314	84	60	78	89	45	67	78	45	48	69	k__Bacteria;p__Chloroflexi;c__Anaerolineae;o__AnaerolineaeCL;f__AnaerolineaeCL;g__AnaerolineaeCL;
312	53	183	187	10	44	8	27	57	63	23	k__Bacteria;p__Spirochaetes;c__Spirochaetes (class);o__Spirochaetales;f__Spirochaetaceae;g__Treponema;
851	62	32	49	110	38	44	151	35	18	114	k__Bacteria;p__NC10;c__12-24;o__JH-WHS47;f__JH-WHS47OR;g__JH-WHS47OR;
622	105	59	76	65	91	53	39	23	46	95	k__Bacteria;p__Nitrospirae;c__Nitrospira (class);o__Nitrospirales;f__Thermodesulfovibrionaceae;g__LCP-6;
887	4	72	145	6	232	1	115	26	33	16	k__Bacteria;
485	87	1	1	194	4	83	52	7	1	220	k__Bacteria;p__Spirochaetes;c__SpirochaetesPH;o__SpirochaetesPH;f__SpirochaetesPH;g__SpirochaetesPH;
476	173	1	1	125	2	147	0	0	1	193	k__Bacteria;p__Chloroflexi;c__Anaerolineae;o__AnaerolineaeCL;f__AnaerolineaeCL;g__AnaerolineaeCL;
383	20	142	81	13	28	12	63	19	249	15	k__Bacteria;p__Proteobacteria;c__Alphaproteobacteria;o__Rhizobiales;f__RhizobialesOR;g__RhizobialesOR;
340	49	88	91	43	159	51	10	75	32	43	k__Bacteria;p__Chloroflexi;c__Anaerolineae;o__S0208;f__S0208OR;g__S0208OR;
846	27	64	48	32	180	19	113	52	52	51	k__Bacteria;p__WS3;c__PRR-12;o__PBS-III-9;f__PBS-III-9OR;g__PBS-III-9OR;
491	17	76	89	53	86	9	140	74	33	57	k__Bacteria;p__Spirochaetes;c__Spirochaetes (class);o__Spirochaetales;f__Spirochaetaceae;g__TM3;
327	60	31	13	86	48	41	148	53	69	84	k__Bacteria;p__Actinobacteria;c__Actinobacteria (class);o__WCHB1-81;f__At425_EubF1;g__At425_EubF1FA;
360	47	72	80	62	114	33	67	30	62	64	k__Bacteria;p__Armatimonadetes;c__SJA-176;o__SJA-176CL;f__SJA-176CL;g__SJA-176CL;
322	11	122	41	29	128	8	154	78	24	36	k__Bacteria;p__LCP-89;c__LCP-89PH;o__LCP-89PH;f__LCP-89PH;g__LCP-89PH;
683	55	89	68	48	73	36	30	83	97	48	k__Bacteria;p__Acidobacteria;c__Solibacteres;o__Solibacterales;f__Solibacteraceae;g__Candidatus Solibacter;
1265	72	75	52	76	28	84	39	62	81	57	k__Bacteria;p__Actinobacteria;c__Actinobacteria (class);o__Actinomycetales;f__Cellulomonadaceae;g__Demequina;
568	9	48	39	18	159	11	126	109	89	17	k__Bacteria;p__Proteobacteria;c__Betaproteobacteria;o__Rhodocyclales;f__RhodocyclalesOR;g__RhodocyclalesOR;
788	38	56	206	22	71	38	101	27	29	36	k__Bacteria;p__Verrucomicrobia;c__Verrucomicrobiae;o__Verrucomicrobiales;f__Verrucomicrobiaceae;g__VerrucomicrobiaceaeFA;
632	93	67	45	95	36	56	43	7	68	114	k__Bacteria;p__Proteobacteria;c__Gammaproteobacteria;o__Methylococcales;f__Methylococcaceae;g__Methylomicrobium;
472	47	177	92	42	34	42	79	23	61	27	k__Bacteria;p__Proteobacteria;c__Deltaproteobacteria;o__Desulfovibrionales;f__Desulfovibrionaceae;g__Desulfovibrio;
402	137	63	19	14	19	30	53	57	161	68	k__Bacteria;p__Chloroflexi;c__Anaerolineae;o__S0208;f__S0208OR;g__S0208OR;
474	50	76	73	52	51	33	49	77	111	48	k__Bacteria;p__Proteobacteria;c__Alphaproteobacteria;o__Rhizobiales;f__Xanthobacteraceae;g__Labrys;
350	66	12	15	88	85	18	126	51	92	67	k__Archaea;p__Euryarchaeota;c__Methanomicrobia;o__Methanosarcinales;f__Methanosaetaceae;g__Methanosaeta;
397	71	140	87	32	30	52	32	33	116	27	k__Bacteria;p__Proteobacteria;c__Deltaproteobacteria;o__Syntrophobacterales;f__Syntrophaceae;g__Desulfobacca;
782	88	19	29	123	18	124	28	19	26	143	k__Bacteria;p__Proteobacteria;c__Deltaproteobacteria;o__Syntrophobacterales;f__Syntrophobacteraceae;g__Syntrophobacter;
371	48	81	88	69	69	46	58	31	41	83	k__Bacteria;p__Acidobacteria;c__AcidobacteriaPH;o__AcidobacteriaPH;f__AcidobacteriaPH;g__AcidobacteriaPH;
497	86	111	117	7	13	37	92	17	119	14	k__Bacteria;p__TG3;c__TG3-1;o__GN09;f__GN09OR;g__GN09OR;
419	70	30	44	26	46	33	170	45	61	87	k__Bacteria;p__Chlorobi;c__BSV19;o__BSV19CL;f__BSV19CL;g__BSV19CL;
351	43	24	26	129	61	44	83	64	13	125	k__Bacteria;p__Bacteroidetes;c__Bacteroidia;o__Bacteroidales;f__BacteroidalesOR;g__BacteroidalesOR;
333	84	0	0	214	0	74	3	2	1	233	k__Bacteria;p__Chlorobi;c__BSV19;o__BSV19CL;f__BSV19CL;g__BSV19CL;
523	74	77	94	30	43	34	168	39	22	29	k__Bacteria;p__Chloroflexi;c__Anaerolineae;o__SJA-101;f__SHA-31;g__SHA-31FA;
329	58	90	88	28	58	28	25	15	187	31	k__Bacteria;p__Proteobacteria;c__Alphaproteobacteria;o__Rhodobacterales;f__Rhodobacteraceae;g__Rhodobacter;
605	75	89	37	97	25	58	50	19	102	54	k__Bacteria;p__Proteobacteria;c__Deltaproteobacteria;o__Syntrophobacterales;f__Syntrophaceae;g__Desulfomonile;
650	38	22	25	37	65	27	71	68	226	27	k__Bacteria;p__Proteobacteria;c__Deltaproteobacteria;o__Syntrophobacterales;f__Syntrophobacteraceae;g__Syntrophobacter;
338	11	52	68	16	178	11	148	55	47	18	k__Bacteria;p__Acidobacteria;c__PAUC37f;o__PAUC37fCL;f__PAUC37fCL;g__PAUC37fCL;
368	36	7	6	35	10	15	236	105	121	31	k__Bacteria;p__Chloroflexi;c__Anaerolineae;o__AnaerolineaeCL;f__AnaerolineaeCL;g__AnaerolineaeCL;
684	18	38	87	14	70	11	211	53	70	29	k__Bacteria;p__Chlorobi;c__BSV19;o__BSV19CL;f__BSV19CL;g__BSV19CL;
337	16	50	30	29	7	4	0	11	439	14	k__Bacteria;p__Proteobacteria;c__Deltaproteobacteria;
348	52	155	66	7	10	25	128	28	120	8	k__Bacteria;p__Firmicutes;c__Clostridia;o__Clostridiales;f__Ruminococcaceae;g__Acetivibrio;
441	45	191	213	4	35	5	71	4	24	6	k__Bacteria;p__Proteobacteria;c__Deltaproteobacteria;o__Desulfobacterales;f__Desulfobulbaceae;g__DesulfobulbaceaeFA;
448	54	44	52	52	169	38	63	37	39	48	k__Bacteria;p__Verrucomicrobia;
357	8	55	27	10	80	6	283	72	43	9	k__Bacteria;p__Proteobacteria;c__Deltaproteobacteria;o__Syntrophobacterales;f__Syntrophaceae;g__SyntrophaceaeFA;
339	31	46	105	50	161	43	19	62	17	58	k__Bacteria;p__OP3;c__PBS-25;o__PBS-25CL;f__PBS-25CL;g__PBS-25CL;
345	75	138	77	47	96	46	17	21	34	40	k__Bacteria;p__Chloroflexi;c__Anaerolineae;o__SJA-15;f__SJA-15OR;g__SJA-15OR;
564	52	38	13	68	100	51	44	86	87	52	k__Bacteria;p__Bacteroidetes;c__Sphingobacteria;o__Sphingobacteriales;f__SphingobacterialesOR;g__SphingobacterialesOR;
945	29	159	38	27	78	11	106	60	65	17	k__Bacteria;p__Chloroflexi;c__Anaerolineae;o__Anaerolineales;f__Anaerolinaceae;g__Levilinea;
897	57	253	30	17	16	33	30	18	116	18	k__Bacteria;p__Firmicutes;c__Clostridia;o__Clostridiales;f__Lachnospiraceae;g__Coprococcus;
465	24	99	56	42	98	15	81	46	50	75	k__Bacteria;p__TG3;c__TG3-1;o__GN09;f__GN09OR;g__GN09OR;
537	5	310	86	12	51	5	71	18	18	10	k__Bacteria;p__OP11;c__OP11-1;o__BB36;f__BB36OR;g__BB36OR;
624	147	96	21	23	5	66	22	15	144	46	k__Bacteria;p__Firmicutes;c__Clostridia;o__Clostridiales;f__Veillonellaceae;g__Thermosinus;
384	7	64	215	5	39	12	100	16	121	5	k__Bacteria;p__Chloroflexi;c__Anaerolineae;o__A4b;f__A4bOR;g__A4bOR;
689	49	65	81	49	48	52	149	17	37	36	k__Bacteria;p__Proteobacteria;c__Gammaproteobacteria;o__Methylococcales;f__Methylococcaceae;g__Methylocaldum;
654	43	54	30	46	34	55	46	40	200	33	k__Bacteria;p__Chlamydiae;c__Chlamydiae (class);o__Chlamydiales;f__Parachlamydiaceae;g__Candidatus Protochlamydia;
658	20	74	96	12	35	41	66	9	204	21	k__Bacteria;p__Proteobacteria;c__Deltaproteobacteria;o__Syntrophobacterales;f__Desulfobacteraceae;g__Desulfosarcina;
473	36	78	76	20	46	16	72	63	138	33	k__Bacteria;p__Acidobacteria;c__Acidobacteria (class);o__Acidobacteriales;f__AcidobacterialesOR;g__AcidobacterialesOR;
395	33	88	243	29	46	23	40	15	19	41	k__Bacteria;p__Proteobacteria;c__Deltaproteobacteria;o__Syntrophobacterales;f__Desulfobacteraceae;g__Desulfococcus;
506	61	47	38	59	32	45	90	74	14	115	k__Bacteria;p__GN06;c__GN06PH;o__GN06PH;f__GN06PH;g__GN06PH;
562	84	110	21	17	31	50	62	51	122	26	k__Bacteria;p__Firmicutes;c__Clostridia;o__Clostridiales;f__Clostridiaceae;g__Clostridium;
618	14	24	23	2	127	5	182	114	70	13	k__Bacteria;p__OP3;c__koll11;o__GIF10;f__GIF10OR;g__GIF10OR;
494	21	110	194	15	120	2	48	21	22	20	k__Bacteria;p__Bacteroidetes;c__Flavobacteria;o__Flavobacteriales;f__Cryomorphaceae;g__CryomorphaceaeFA;
443	116	26	54	68	46	69	51	18	25	94	k__Bacteria;p__Verrucomicrobia;c__Verrucomicrobiae;o__Verrucomicrobiales;f__VerrucomicrobialesOR;g__VerrucomicrobialesOR;
428	164	2	1	131	6	101	2	4	1	154	k__Bacteria;p__Nitrospirae;c__Nitrospira (class);o__Nitrospirales;f__Thermodesulfovibrionaceae;g__GOUTA19;
354	23	84	71	41	140	43	30	31	59	42	k__Bacteria;p__Acidobacteria;c__Solibacteres;o__Solibacterales;f__Solibacteraceae;g__Candidatus Solibacter;
362	88	21	3	102	67	89	20	23	23	128	k__Bacteria;p__Chloroflexi;c__Anaerolineae;o__envOPS12;f__envOPS12OR;g__envOPS12OR;
471	28	95	183	16	45	21	139	4	7	25	k__Bacteria;p__Proteobacteria;c__Gammaproteobacteria;o__Chromatiales;f__Chromatiaceae;g__ChromatiaceaeFA;
388	29	131	57	36	146	46	15	12	48	43	k__Bacteria;p__Acidobacteria;c__Solibacteres;o__Solibacterales;f__Solibacteraceae;g__Candidatus Solibacter;
427	17	45	30	10	71	8	161	47	160	12	k__Bacteria;p__Chloroflexi;c__Anaerolineae;o__Anaerolineales;f__Anaerolinaceae;g__Bellilinea;
773	5	37	25	17	101	11	35	34	281	15	k__Bacteria;p__TM6;c__SJA-4;o__SJA-4CL;f__SJA-4CL;g__SJA-4CL;
551	24	26	19	57	107	12	118	112	19	65	k__Bacteria;p__Chloroflexi;c__Dehalococcoidetes;o__NT-B4;f__NT-B4OR;g__NT-B4OR;
480	7	171	58	5	119	13	47	23	103	11	k__Bacteria;p__Chlamydiae;c__Chlamydiae (class);o__Chlamydiales;f__Parachlamydiaceae;g__ParachlamydiaceaeFA;
592	71	134	29	49	76	40	15	36	63	42	k__Bacteria;p__Actinobacteria;c__Actinobacteria (class);o__MC47;f__MC47OR;g__MC47OR;
641	6	87	160	12	84	2	46	88	62	6	k__Bacteria;p__Bacteroidetes;c__Flavobacteria;o__FlavobacteriaCL;f__FlavobacteriaCL;g__FlavobacteriaCL;
526	133	28	27	94	15	113	8	8	8	118	k__Bacteria;p__Chloroflexi;c__Anaerolineae;o__AnaerolineaeCL;f__AnaerolineaeCL;g__AnaerolineaeCL;
461	26	27	27	81	87	14	99	75	18	97	k__Bacteria;p__WS3;c__PRR-12;o__SSS58A;f__SSS58AOR;g__SSS58AOR;
545	29	106	161	21	74	16	38	43	27	32	k__Bacteria;p__Cyanobacteria;
410	11	5	0	266	8	6	67	1	0	181	k__Bacteria;p__Spirochaetes;c__Leptospirae;o__Leptospirales;f__Leptospiraceae;g__SJA-88;
469	9	150	66	7	138	9	38	45	74	6	k__Bacteria;p__Actinobacteria;c__Actinobacteria (class);o__Acidimicrobiales;f__EB1017;g__EB1017FA;
803	54	102	46	36	48	44	27	38	111	35	k__Bacteria;p__Proteobacteria;c__Alphaproteobacteria;o__Rhizobiales;f__Hyphomicrobiaceae;g__HyphomicrobiaceaeFA;
714	42	44	71	36	60	16	127	72	20	52	k__Bacteria;p__KSB1;c__MSB-5B5;o__MSB-5B5CL;f__MSB-5B5CL;g__MSB-5B5CL;
449	72	35	46	28	71	21	46	58	138	25	k__Bacteria;p__Proteobacteria;c__Deltaproteobacteria;o__Syntrophobacterales;f__Syntrophaceae;g__Syntrophus;
408	38	66	35	29	21	32	41	68	196	13	k__Bacteria;p__Proteobacteria;c__Alphaproteobacteria;o__Rhizobiales;f__Hyphomicrobiaceae;g__Hyphomicrobium;
685	161	45	37	56	8	76	32	17	33	74	k__Bacteria;p__Proteobacteria;c__Deltaproteobacteria;o__Syntrophobacterales;f__Syntrophaceae;g__Desulfomonile;
670	25	52	168	30	49	16	84	42	35	36	k__Bacteria;p__Proteobacteria;c__Betaproteobacteria;o__BetaproteobacteriaCL;f__BetaproteobacteriaCL;g__BetaproteobacteriaCL;
796	12	52	35	10	48	14	102	83	172	9	k__Bacteria;p__Chloroflexi;c__Anaerolineae;o__Anaerolineales;f__Anaerolinaceae;g__AnaerolinaceaeFA;
367	61	4	1	0	2	2	8	422	35	1	k__Bacteria;p__Bacteroidetes;
664	11	41	60	37	54	3	96	149	50	32	k__Bacteria;p__Proteobacteria;c__Deltaproteobacteria;o__NB1-j;f__JTB38;g__JTB38FA;
679	88	94	90	34	12	30	94	20	20	50	k__Bacteria;p__Acidobacteria;c__AcidobacteriaPH;o__AcidobacteriaPH;f__AcidobacteriaPH;g__AcidobacteriaPH;
375	90	35	50	71	46	71	45	33	24	66	k__Bacteria;p__Chloroflexi;c__Anaerolineae;o__AnaerolineaeCL;f__AnaerolineaeCL;g__AnaerolineaeCL;
1210	22	95	92	19	26	18	90	29	111	27	k__Bacteria;p__Chlamydiae;c__Chlamydiae (class);o__Chlamydiales;f__Parachlamydiaceae;
875	26	121	207	9	45	11	44	9	19	35	k__Bacteria;p__Proteobacteria;c__Alphaproteobacteria;o__Rhodospirillales;f__Rhodospirillaceae;g__RhodospirillaceaeFA;
633	39	16	8	54	34	38	36	128	94	79	k__Bacteria;p__Acidobacteria;c__Acidobacteria (class);o__Acidobacteriales;f__AcidobacterialesOR;g__AcidobacterialesOR;
716	24	60	49	16	149	11	59	67	63	27	k__Bacteria;p__Proteobacteria;c__Gammaproteobacteria;o__Oceanospirillales;f__125ds10;g__125ds10FA;
812	19	104	61	37	63	21	75	36	45	64	k__Bacteria;p__Acidobacteria;c__Holophagae;o__Holophagales;f__Holophagaceae;g__HolophagaceaeFA;
843	3	89	85	8	57	11	103	41	99	28	k__Bacteria;p__Bacteroidetes;c__Bacteroidia;o__Bacteroidales;f__Porphyromonadaceae;g__PorphyromonadaceaeFA;
631	138	28	22	109	5	96	24	6	8	87	k__Bacteria;p__Chloroflexi;c__Anaerolineae;o__SJA-15;f__SJA-15OR;g__SJA-15OR;
603	9	49	46	12	96	1	141	64	79	23	k__Bacteria;p__Cyanobacteria;c__Nostocophycideae;o__Nostocales;f__NostocalesOR;g__NostocalesOR;
376	136	0	0	134	0	111	0	1	0	134	k__Bacteria;p__Nitrospirae;c__Nitrospira (class);o__Nitrospirales;f__Thermodesulfovibrionaceae;g__GOUTA19;
387	76	18	17	94	43	68	102	18	9	70	k__Bacteria;p__Proteobacteria;
578	31	21	49	52	73	33	47	32	25	152	k__Bacteria;p__Verrucomicrobia;c__Verrucomicrobiae;o__Verrucomicrobiales;f__VerrucomicrobialesOR;g__VerrucomicrobialesOR;
587	37	37	48	32	48	40	38	61	130	43	k__Bacteria;p__Chloroflexi;c__Anaerolineae;o__S0208;f__S0208OR;g__S0208OR;
500	20	42	25	26	22	20	37	64	228	29	k__Bacteria;p__Actinobacteria;c__Actinobacteria (class);o__Actinomycetales;f__Sporichthyaceae;g__Sporichthya;
1451	6	79	58	4	34	5	194	21	92	18	k__Bacteria;p__Spirochaetes;c__Spirochaetes (class);o__Spirochaetales;f__Spirochaetaceae;g__Treponema;
648	1	3	35	0	3	1	467	0	0	0	k__Bacteria;p__Chloroflexi;c__Chloroflexi (class);o__Chloroflexales;f__Oscillochloridaceae;g__Oscillochloris;
623	25	43	47	78	113	11	89	21	11	70	k__Bacteria;p__Proteobacteria;c__Deltaproteobacteria;o__Myxococcales;f__Haliangiaceae;g__HaliangiaceaeFA;
538	39	143	82	1	24	8	48	18	140	5	k__Bacteria;p__Bacteroidetes;c__Bacteroidia;o__Bacteroidales;f__Porphyromonadaceae;g__PorphyromonadaceaeFA;
577	54	38	24	77	36	49	78	25	34	92	k__Bacteria;p__Acidobacteria;c__Acidobacteria (class);o__Acidobacteriales;f__AcidobacterialesOR;g__AcidobacterialesOR;
1000	53	66	41	27	42	20	73	33	128	22	k__Bacteria;p__Armatimonadetes;c__SJA-176;o__SJA-176CL;f__SJA-176CL;g__SJA-176CL;
1085	83	101	38	26	13	61	74	21	57	30	k__Bacteria;p__Firmicutes;c__Clostridia;o__Clostridiales;f__Veillonellaceae;g__Sporotalea;
652	17	60	102	6	16	4	186	46	60	7	k__Bacteria;p__Firmicutes;c__Clostridia;o__Clostridiales;f__Clostridiales Family XII. Incertae Sedis;g__Clostridiales Family XII. Incertae SedisFA;
559	14	120	71	16	104	8	24	67	65	14	k__Bacteria;p__Actinobacteria;c__Actinobacteria (class);o__Acidimicrobiales;f__EB1017;g__EB1017FA;
801	2	101	68	4	91	7	74	103	40	13	k__Bacteria;p__Deferribacteres;c__Deferribacteres (class);o__Deferribacterales;f__Deferribacteraceae;g__DeferribacteraceaeFA;
440	34	29	20	32	100	23	116	24	78	44	k__Bacteria;p__Proteobacteria;c__Deltaproteobacteria;o__Desulfobacterales;f__Desulfobulbaceae;g__Desulfocapsa;
447	12	47	41	9	10	8	44	28	274	27	k__Bacteria;p__Bacteroidetes;c__Bacteroidia;o__Bacteroidales;f__BacteroidalesOR;g__BacteroidalesOR;
434	59	46	55	36	65	44	47	43	37	68	k__Bacteria;p__GOUTA4;c__GOUTA4PH;o__GOUTA4PH;f__GOUTA4PH;g__GOUTA4PH;
686	12	106	52	1	1	26	20	4	270	5	k__Bacteria;p__Proteobacteria;c__Epsilonproteobacteria;o__Campylobacterales;f__Campylobacteraceae;g__Sulfurospirillum;
401	40	32	42	22	52	10	182	33	32	51	k__Bacteria;p__GN04;c__GN15;o__GN15CL;f__GN15CL;g__GN15CL;
899	42	25	31	73	81	34	67	29	47	67	k__Bacteria;p__Proteobacteria;c__Deltaproteobacteria;o__Syntrophobacterales;f__Syntrophaceae;g__SyntrophaceaeFA;
392	79	65	49	31	62	45	23	48	37	56	k__Bacteria;p__Chloroflexi;c__Anaerolineae;o__Anaerolineales;f__Anaerolinaceae;g__Anaerolinea;
390	98	0	0	161	0	77	26	2	1	130	k__Bacteria;
751	4	192	62	2	50	7	53	9	108	7	k__Bacteria;p__Bacteroidetes;c__Bacteroidia;o__Bacteroidales;f__Porphyromonadaceae;g__PorphyromonadaceaeFA;
877	11	37	36	66	88	13	112	53	17	60	k__Bacteria;p__Chloroflexi;c__Anaerolineae;o__Anaerolineales;f__Anaerolinaceae;
642	42	44	46	17	70	17	43	34	169	10	k__Bacteria;p__Proteobacteria;c__Deltaproteobacteria;o__DeltaproteobacteriaCL;f__DeltaproteobacteriaCL;g__DeltaproteobacteriaCL;
951	41	99	51	15	23	36	74	27	103	21	k__Bacteria;p__Proteobacteria;c__Deltaproteobacteria;o__MIZ46;f__MIZ46OR;g__MIZ46OR;
525	62	111	72	46	53	36	37	10	28	35	k__Bacteria;p__Proteobacteria;c__Deltaproteobacteria;o__Syntrophobacterales;f__Syntrophaceae;g__Desulfomonile;
513	74	59	35	107	53	61	10	4	2	82	k__Bacteria;p__Chloroflexi;c__Anaerolineae;o__AnaerolineaeCL;f__AnaerolineaeCL;g__AnaerolineaeCL;
438	24	45	56	43	67	11	88	55	31	66	k__Bacteria;
544	91	72	53	46	12	47	48	13	16	87	k__Bacteria;p__Proteobacteria;c__Deltaproteobacteria;o__Syntrophobacterales;f__Syntrophaceae;g__Desulfomonile;
446	118	3	4	94	4	112	10	6	7	123	k__Bacteria;p__Chloroflexi;c__Anaerolineae;o__AnaerolineaeCL;f__AnaerolineaeCL;g__AnaerolineaeCL;
457	17	53	66	32	89	14	86	50	31	41	k__Bacteria;p__WS3;c__PRR-12;o__Sediment-1;f__Sediment-1OR;g__Sediment-1OR;
400	62	65	10	4	2	25	27	106	174	4	k__Bacteria;p__Firmicutes;c__Clostridia;o__Clostridiales;f__Lachnospiraceae;g__LachnospiraceaeFA;
789	25	34	31	26	88	12	82	61	89	31	k__Bacteria;p__Chlorobi;c__BSV19;o__BSV19CL;f__BSV19CL;g__BSV19CL;
967	4	47	27	5	38	11	41	9	293	4	k__Bacteria;p__Proteobacteria;c__Gammaproteobacteria;o__Chromatiales;f__Chromatiaceae;g__Thiococcus;
558	23	23	9	21	91	14	127	53	89	28	k__Bacteria;p__Acidobacteria;
404	2	42	64	0	5	2	9	1	353	0	k__Bacteria;p__Proteobacteria;c__Gammaproteobacteria;o__Enterobacteriales;f__Enterobacteriaceae;g__Rahnella;
649	7	53	100	18	121	6	91	30	32	17	k__Bacteria;p__Chlorobi;c__BSV19;o__BSV19CL;f__BSV19CL;g__BSV19CL;
644	1	47	89	0	96	1	204	24	13	0	k__Bacteria;p__Spirochaetes;c__Spirochaetes (class);o__Spirochaetales;f__Spirochaetaceae;g__TM3;
708	68	2	3	125	8	69	71	15	4	110	k__Bacteria;p__Chloroflexi;c__Anaerolineae;o__envOPS12;f__envOPS12OR;g__envOPS12OR;
532	12	117	81	9	35	4	47	67	98	5	k__Bacteria;
407	14	56	58	48	141	15	62	26	7	48	k__Bacteria;p__Acidobacteria;c__RB25;o__RB25CL;f__RB25CL;g__RB25CL;
582	18	92	15	7	11	14	8	8	296	6	k__Bacteria;p__Chlamydiae;c__Chlamydiae (class);o__Chlamydiales;f__Waddliaceae;g__Waddlia;
431	27	58	324	3	9	13	32	1	0	7	k__Bacteria;p__Proteobacteria;c__Gammaproteobacteria;o__Thiotrichales;f__Thiotrichaceae;g__Thiothrix;
706	60	63	37	47	48	50	51	14	40	64	k__Bacteria;p__Chloroflexi;c__Bljii12;o__B07_WMSP1;f__AKYH910;g__AKYH910FA;
548	28	68	66	26	54	28	90	38	46	30	k__Bacteria;p__Fusobacteria;c__Fusobacteria (class);o__Fusobacteriales;f__Fusobacteriaceae;g__FusobacteriaceaeFA;
2568	40	23	21	38	61	22	147	56	31	35	k__Bacteria;p__Proteobacteria;c__Deltaproteobacteria;o__Syntrophobacterales;f__Syntrophaceae;g__SyntrophaceaeFA;
883	31	158	122	11	42	8	39	11	44	7	k__Bacteria;p__Chlamydiae;c__Chlamydiae (class);o__Chlamydiales;f__Parachlamydiaceae;g__Candidatus Protochlamydia;
700	6	22	23	6	51	7	35	133	178	11	k__Bacteria;p__Proteobacteria;c__Betaproteobacteria;o__Rhodocyclales;f__RhodocyclalesOR;g__RhodocyclalesOR;
1189	28	38	54	8	51	11	190	26	39	26	k__Bacteria;p__Bacteroidetes;c__Bacteroidia;o__Bacteroidales;f__Porphyromonadaceae;g__PorphyromonadaceaeFA;
774	7	30	24	14	104	1	129	77	61	24	k__Bacteria;p__Spirochaetes;c__Spirochaetes (class);o__Spirochaetales;f__Spirochaetaceae;g__TM3;
442	49	37	82	11	12	24	12	44	185	13	k__Bacteria;p__Planctomycetes;c__Planctomycea;o__Planctomycetales;f__Planctomycetaceae;g__Planctomyces;
470	99	24	3	18	62	13	70	61	76	42	k__Bacteria;p__Chlorobi;c__Ignavibacteria;o__Ignavibacteriales;f__Ignavibacteriaceae;g__IgnavibacteriaceaeFA;
928	0	66	27	1	301	0	55	10	4	1	k__Bacteria;
832	8	88	24	5	22	5	251	9	52	1	k__Bacteria;p__Proteobacteria;c__Alphaproteobacteria;o__Rhizobiales;f__Beijerinckiaceae;g__BeijerinckiaceaeFA;
413	102	13	34	82	15	75	24	8	11	99	k__Bacteria;p__Acidobacteria;c__Solibacteres;o__Solibacterales;f__Solibacteraceae;g__Candidatus Solibacter;
420	36	87	175	21	52	18	34	4	3	33	k__Bacteria;p__Proteobacteria;c__Gammaproteobacteria;o__Chromatiales;f__Chromatiaceae;g__ChromatiaceaeFA;
423	65	77	49	23	23	51	23	30	103	19	k__Bacteria;p__Chloroflexi;c__Anaerolineae;o__Caldilineales;f__Caldilineaceae;g__CaldilineaceaeFA;
722	25	120	25	1	6	12	19	16	237	2	k__Bacteria;p__Firmicutes;c__Clostridia;o__Clostridiales;f__Veillonellaceae;g__Desulfosporomusa;
998	35	52	28	10	39	16	116	29	117	20	k__Bacteria;p__Armatimonadetes;c__SJA-176;o__SJA-176CL;f__SJA-176CL;g__SJA-176CL;
663	63	18	23	49	33	36	11	86	95	47	k__Bacteria;p__Proteobacteria;c__Gammaproteobacteria;o__Oceanospirillales;f__OM60;g__OM60FA;
607	25	43	119	22	72	24	41	40	16	59	k__Bacteria;p__WS3;c__PRR-12;o__GN03;f__GN03OR;g__GN03OR;
499	32	43	75	11	30	8	151	28	47	34	k__Bacteria;p__Proteobacteria;c__Gammaproteobacteria;o__Methylococcales;f__Methylococcaceae;g__Methylomonas;
512	118	33	24	5	8	13	39	15	194	8	k__Bacteria;p__Proteobacteria;c__Alphaproteobacteria;o__Rhizobiales;f__Hyphomicrobiaceae;g__Rhodomicrobium;
504	26	97	148	12	52	12	23	35	33	18	k__Bacteria;p__Chlamydiae;c__Chlamydiae (class);o__Chlamydiales;f__Rhabdochlamydiaceae;g__Candidatus Rhabdochlamydia;
503	15	49	34	12	32	10	15	115	162	10	k__Bacteria;p__Acidobacteria;c__Acidobacteria (class);o__Acidobacteriales;f__AcidobacterialesOR;g__AcidobacterialesOR;
630	69	15	8	84	34	57	56	32	17	81	k__Bacteria;p__Acidobacteria;c__Solibacteres;o__Solibacterales;f__Solibacteraceae;g__Candidatus Solibacter;
534	15	29	13	18	50	7	96	43	169	13	k__Bacteria;p__Acidobacteria;c__Solibacteres;o__Solibacterales;f__Solibacteraceae;g__Candidatus Solibacter;
425	1	0	3	0	5	0	2	1	438	0	k__Bacteria;p__Bacteroidetes;c__Bacteroidia;o__Bacteroidales;f__BacteroidalesOR;g__BacteroidalesOR;
665	11	23	40	15	79	6	143	67	48	18	k__Bacteria;
439	90	4	3	139	14	71	10	10	5	103	k__Bacteria;p__Acidobacteria;c__RB25;o__RB25CL;f__RB25CL;g__RB25CL;
496	51	56	32	35	43	52	72	23	23	62	k__Bacteria;p__Chloroflexi;c__Anaerolineae;o__S0208;f__S0208OR;g__S0208OR;
452	13	38	70	8	36	7	188	35	34	20	k__Bacteria;p__Proteobacteria;c__Deltaproteobacteria;o__Syntrophobacterales;f__Syntrophobacteraceae;g__SyntrophobacteraceaeFA;
1029	37	38	58	17	17	20	80	58	94	29	k__Bacteria;p__Bacteroidetes;c__Bacteroidia;o__Bacteroidales;f__Porphyromonadaceae;g__PorphyromonadaceaeFA;
595	114	0	0	88	0	104	4	4	6	128	k__Bacteria;p__OP8;c__OP8_1;o__OP8_1CL;f__OP8_1CL;g__OP8_1CL;
580	3	126	73	6	67	1	33	68	60	7	k__Bacteria;p__Bacteroidetes;c__Sphingobacteria;o__Sphingobacteriales;f__SphingobacterialesOR;g__SphingobacterialesOR;
783	35	49	149	6	51	8	56	30	42	18	k__Bacteria;
436	11	27	20	76	46	8	86	36	15	119	k__Bacteria;p__AC1;c__LC-1;o__LC-1CL;f__LC-1CL;g__LC-1CL;
433	73	1	1	136	7	49	1	19	19	137	k__Bacteria;p__Proteobacteria;c__Deltaproteobacteria;o__Desulfuromonadales;f__DesulfuromonadalesOR;g__DesulfuromonadalesOR;
606	21	81	113	9	60	10	66	31	42	9	k__Bacteria;p__Bacteroidetes;c__Bacteroidia;o__Bacteroidales;f__BacteroidalesOR;g__BacteroidalesOR;
501	119	28	20	66	13	101	8	4	9	74	k__Bacteria;p__Chloroflexi;c__Anaerolineae;
798	24	28	31	29	46	23	23	95	102	39	k__Bacteria;p__Bacteroidetes;c__Sphingobacteria;o__Sphingobacteriales;f__SphingobacterialesOR;g__SphingobacterialesOR;
495	93	115	13	7	7	48	63	6	81	7	k__Bacteria;p__Firmicutes;c__Clostridia;o__Clostridiales;f__ClostridialesOR;g__ClostridialesOR;
510	8	49	65	43	90	14	50	38	31	51	k__Bacteria;p__Bacteroidetes;c__Bacteroidia;o__Bacteroidales;f__Porphyromonadaceae;g__PorphyromonadaceaeFA;
651	5	56	68	13	122	6	48	79	20	21	k__Bacteria;p__Verrucomicrobia;c__Opitutae;o__Opitutales;f__Opitutaceae;g__Opitutus;
692	22	124	36	5	18	14	20	36	146	16	k__Bacteria;p__Verrucomicrobia;c__Spartobacteria;o__Spartobacteriales;f__Spartobacteriaceae;g__Candidatus Xiphinematobacter;
565	9	63	77	0	18	6	221	18	18	4	k__Bacteria;p__Bacteroidetes;c__Bacteroidia;o__Bacteroidales;f__Bacteroidaceae;g__Bacteroides;
831	56	6	5	121	30	58	25	18	11	104	k__Bacteria;p__CCM11b;c__CCM11bPH;o__CCM11bPH;f__CCM11bPH;g__CCM11bPH;
598	84	70	59	27	24	44	22	18	49	37	k__Bacteria;p__Proteobacteria;c__Deltaproteobacteria;o__Syntrophobacterales;f__Syntrophaceae;g__Desulfomonile;
1524	13	77	105	13	105	10	36	20	29	26	k__Bacteria;p__Proteobacteria;c__Betaproteobacteria;o__Burkholderiales;f__BurkholderialesOR;g__BurkholderialesOR;
590	2	117	104	12	37	2	54	18	72	16	k__Bacteria;p__Spirochaetes;c__Spirochaetes (class);o__Spirochaetales;f__Spirochaetaceae;g__Spirochaeta;
554	20	76	38	10	83	10	20	88	76	12	k__Bacteria;p__Acidobacteria;c__Chloracidobacteria;o__ChloracidobacteriaCL;f__ChloracidobacteriaCL;g__ChloracidobacteriaCL;
492	63	62	70	60	81	50	0	4	1	42	k__Bacteria;p__Chloroflexi;c__Anaerolineae;o__AnaerolineaeCL;f__AnaerolineaeCL;g__AnaerolineaeCL;
844	23	52	60	10	90	12	90	22	54	20	k__Bacteria;p__Chloroflexi;c__Anaerolineae;o__envOPS12;f__envOPS12OR;g__envOPS12OR;
444	10	45	56	9	69	1	90	64	59	30	k__Bacteria;p__Spirochaetes;c__Spirochaetes (class);o__Spirochaetales;f__Spirochaetaceae;g__TM3;
746	31	23	31	79	56	33	31	15	6	128	k__Bacteria;p__Proteobacteria;c__Deltaproteobacteria;o__NB1-j;f__MND4;g__MND4FA;
786	90	0	2	102	5	80	21	23	26	83	k__Bacteria;p__Chloroflexi;c__Anaerolineae;o__AnaerolineaeCL;f__AnaerolineaeCL;g__AnaerolineaeCL;
479	43	67	58	22	26	23	44	40	67	41	k__Bacteria;p__Verrucomicrobia;c__Verrucomicrobiae;o__Verrucomicrobiales;f__Verrucomicrobiaceae;g__Prosthecobacter;
1030	75	15	13	60	51	53	34	10	43	75	k__Bacteria;p__Proteobacteria;c__Deltaproteobacteria;o__Desulfuromonadales;f__Geobacteraceae;g__Geobacter;
1806	53	37	41	44	32	54	49	26	28	65	k__Bacteria;p__Verrucomicrobia;c__Verrucomicrobiae;o__Verrucomicrobiales;f__VerrucomicrobialesOR;g__VerrucomicrobialesOR;
863	40	48	74	45	45	34	44	22	15	62	k__Bacteria;p__Verrucomicrobia;c__Verrucomicrobiae;o__Verrucomicrobiales;f__Verrucomicrobia subdivision 3;g__Verrucomicrobia subdivision 3FA;
576	12	83	124	3	30	6	64	45	39	22	k__Bacteria;p__Chlorobi;c__SJA-28;o__SJA-28CL;f__SJA-28CL;g__SJA-28CL;
804	57	106	25	22	26	34	23	80	34	21	k__Bacteria;p__Firmicutes;c__Clostridia;o__Clostridiales;f__Clostridiaceae;g__Clostridium;
1010	3	114	93	24	28	7	99	13	20	27	k__Bacteria;p__Spirochaetes;c__Spirochaetes (class);o__Spirochaetales;f__Spirochaetaceae;g__Spirochaeta;
703	52	29	19	82	57	46	21	14	50	57	k__Bacteria;p__OP3;c__BD4-9;o__BD4-9CL;f__BD4-9CL;g__BD4-9CL;
1471	14	43	55	28	70	13	80	58	32	33	k__Bacteria;p__Verrucomicrobia;c__Opitutae;o__Opitutales;f__Opitutaceae;g__Opitutus;
819	10	32	200	5	6	6	151	3	5	7	k__Bacteria;p__Proteobacteria;c__Gammaproteobacteria;o__Thiotrichales;f__Thiotrichaceae;g__Thiothrix;
502	37	53	63	34	15	27	57	24	84	31	k__Bacteria;p__Chloroflexi;c__Anaerolineae;o__Anaerolineales;f__Anaerolinaceae;
702	6	20	14	0	2	3	350	15	12	1	k__Bacteria;p__Spirochaetes;c__Spirochaetes (class);o__Spirochaetales;f__Spirochaetaceae;g__Treponema;
600	54	12	20	66	28	47	80	7	13	95	k__Bacteria;p__Proteobacteria;c__Deltaproteobacteria;o__Syntrophobacterales;f__Desulfobacteraceae;g__Desulfobacterium;
456	34	23	16	83	55	31	70	29	30	51	k__Bacteria;p__Proteobacteria;c__Deltaproteobacteria;o__DeltaproteobacteriaCL;f__DeltaproteobacteriaCL;g__DeltaproteobacteriaCL;
460	56	0	0	139	2	78	10	4	2	130	k__Bacteria;p__Acidobacteria;c__OS-K;o__OS-KCL;f__OS-KCL;g__OS-KCL;
740	16	51	60	48	57	14	69	45	15	45	k__Bacteria;p__Elusimicrobia;c__Elusimicrobia (class);o__FAC88;f__FAC88OR;g__FAC88OR;
1020	75	30	21	9	47	10	43	34	133	17	k__Bacteria;p__Proteobacteria;c__Alphaproteobacteria;o__AlphaproteobacteriaCL;f__AlphaproteobacteriaCL;g__AlphaproteobacteriaCL;
4282	49	34	52	57	50	31	40	21	21	62	k__Bacteria;p__Verrucomicrobia;c__Verrucomicrobiae;o__Verrucomicrobiales;f__Verrucomicrobia subdivision 3;g__Verrucomicrobia subdivision 3FA;
793	57	7	4	79	44	54	48	17	32	75	k__Bacteria;p__Proteobacteria;c__Deltaproteobacteria;o__Syntrophobacterales;f__Syntrophaceae;g__Desulfomonile;
482	0	1	11	1	1	3	2	217	178	2	k__Bacteria;p__Bacteroidetes;c__Sphingobacteria;o__Sphingobacteriales;f__Flexibacteraceae;g__Cytophaga;
458	36	35	70	39	86	22	20	18	11	79	k__Bacteria;
542	5	18	21	17	16	6	76	143	102	11	k__Bacteria;p__Acidobacteria;c__Acidobacteria (class);o__Acidobacteriales;f__AcidobacterialesOR;g__AcidobacterialesOR;
694	40	24	36	53	75	30	60	21	25	50	k__Bacteria;p__Acidobacteria;c__Solibacteres;o__Solibacterales;f__Solibacteraceae;g__Candidatus Solibacter;
833	59	50	17	5	5	43	196	5	27	6	k__Bacteria;p__Firmicutes;c__Bacilli;o__Bacillales;f__Planococcaceae;g__Sporosarcina;
809	10	11	8	135	33	11	44	31	12	117	k__Bacteria;p__Spirochaetes;c__Spirochaetes (class);o__Spirochaetales;f__Spirochaetaceae;g__SpirochaetaceaeFA;
593	49	57	51	26	45	40	29	31	41	43	k__Bacteria;p__Acidobacteria;c__Solibacteres;o__Solibacterales;f__Solibacteraceae;g__Candidatus Solibacter;
647	26	112	40	17	119	13	13	17	37	17	k__Bacteria;p__Bacteroidetes;c__Sphingobacteria;o__Sphingobacteriales;f__SphingobacterialesOR;g__SphingobacterialesOR;
454	20	26	14	1	3	3	46	46	245	6	k__Bacteria;p__Firmicutes;c__Bacilli;o__Lactobacillales;f__Carnobacteriaceae;g__Trichococcus;
640	0	329	24	0	35	1	10	4	6	1	k__Bacteria;p__OP11;c__OP11-2;o__WCHB1-07;f__WCHB1-07OR;g__WCHB1-07OR;
854	51	53	81	15	24	28	41	40	50	27	k__Bacteria;p__Proteobacteria;c__Alphaproteobacteria;o__Rhodobacterales;f__Rhodobacteraceae;g__Rhodobacter;
828	6	27	33	22	111	6	128	39	13	25	k__Bacteria;p__Chloroflexi;c__Dehalococcoidetes;o__NT-B4;f__NT-B4OR;g__NT-B4OR;
464	103	0	0	102	0	115	1	0	0	87	k__Bacteria;p__Proteobacteria;c__Deltaproteobacteria;o__Syntrophobacterales;f__Desulfobacteraceae;g__Desulfobacterium;
1155	52	6	7	54	32	69	54	39	24	70	k__Bacteria;p__Chloroflexi;c__Dehalococcoidetes;o__Dehalococcoidales;f__Dehalococcoidaceae;g__DehalococcoidaceaeFA;
1266	31	49	20	5	54	6	95	33	107	6	k__Bacteria;p__Proteobacteria;c__Alphaproteobacteria;o__Rhodospirillales;f__Rhodospirillaceae;g__RhodospirillaceaeFA;
522	9	56	44	13	106	12	94	30	25	17	k__Bacteria;p__Chloroflexi;c__Anaerolineae;o__Anaerolineales;f__Anaerolinaceae;g__WCHB1-05;
1915	46	33	39	24	4	9	49	86	86	29	k__Bacteria;p__Bacteroidetes;c__Flavobacteria;o__Flavobacteriales;f__Flavobacteriaceae;g__Flavobacterium;
704	25	35	34	41	61	17	83	24	53	32	k__Bacteria;p__Proteobacteria;c__Deltaproteobacteria;o__DeltaproteobacteriaCL;f__DeltaproteobacteriaCL;g__DeltaproteobacteriaCL;
849	3	41	67	6	87	4	46	33	110	6	k__Bacteria;p__Proteobacteria;c__Alphaproteobacteria;o__Caulobacterales;f__Caulobacteraceae;g__Phenylobacterium;
481	4	47	101	28	96	4	92	5	1	24	k__Bacteria;p__Firmicutes;c__Clostridia;o__Clostridiales;f__ClostridialesOR;g__ClostridialesOR;
741	7	83	46	1	130	5	67	12	47	3	k__Bacteria;p__OP8;c__OP8_1;o__HMMVPog-54;f__HMMVPog-54OR;g__HMMVPog-54OR;
529	17	18	6	43	41	22	166	30	22	36	k__Bacteria;p__Actinobacteria;c__Actinobacteria (class);o__koll13;f__koll13OR;g__koll13OR;
527	109	12	18	72	9	54	23	2	1	100	k__Bacteria;p__Proteobacteria;c__Gammaproteobacteria;o__Chromatiales;f__Chromatiaceae;g__Thiococcus;
493	28	44	17	40	26	24	110	39	28	43	k__Bacteria;p__Chloroflexi;c__Anaerolineae;o__A31;f__KNA6-EB22;g__KNA6-EB22FA;
715	33	11	8	86	16	38	81	24	27	75	k__Bacteria;p__Proteobacteria;c__Deltaproteobacteria;o__DeltaproteobacteriaCL;f__DeltaproteobacteriaCL;g__DeltaproteobacteriaCL;
579	2	163	42	2	117	2	4	31	32	3	k__Bacteria;p__Actinobacteria;c__Actinobacteria (class);o__Actinomycetales;f__Nocardioidaceae;g__Pimelobacter;
1435	12	62	41	17	143	9	50	23	17	23	k__Bacteria;p__Proteobacteria;c__Betaproteobacteria;
921	0	33	27	10	17	4	32	82	178	14	k__Bacteria;p__Proteobacteria;c__Gammaproteobacteria;o__GammaproteobacteriaCL;f__GammaproteobacteriaCL;g__GammaproteobacteriaCL;
889	52	30	80	8	28	25	46	4	76	48	k__Bacteria;p__Proteobacteria;c__Deltaproteobacteria;o__Myxococcales;f__MyxococcalesOR;g__MyxococcalesOR;
528	12	9	8	13	35	13	197	16	77	16	k__Bacteria;p__Proteobacteria;c__Deltaproteobacteria;o__Desulfuromonadales;f__Geobacteraceae;g__Geobacter;
673	24	150	49	5	11	19	37	8	89	3	k__Bacteria;p__Firmicutes;c__Clostridia;o__Clostridiales;f__Veillonellaceae;g__Sporotalea;
695	36	12	9	120	36	18	12	7	1	144	k__Bacteria;p__Nitrospirae;c__Nitrospira (class);o__Nitrospirales;f__FW;g__4-29;
709	60	54	40	15	48	13	76	28	26	31	k__Bacteria;p__Bacteroidetes;c__Bacteroidia;o__Bacteroidales;f__Porphyromonadaceae;g__PorphyromonadaceaeFA;
838	73	91	25	11	5	43	55	18	58	12	k__Bacteria;p__Firmicutes;c__Clostridia;o__Clostridiales;f__Clostridiaceae;g__Caloramator;
483	20	23	22	50	50	10	118	49	16	32	k__Bacteria;p__Proteobacteria;c__Deltaproteobacteria;o__Desulfobacterales;f__DesulfobacteralesOR;g__DesulfobacteralesOR;
478	31	6	29	7	263	7	21	7	6	13	k__Bacteria;p__Chloroflexi;c__Anaerolineae;o__AnaerolineaeCL;f__AnaerolineaeCL;g__AnaerolineaeCL;
616	13	57	17	14	99	20	45	52	51	22	k__Bacteria;p__Proteobacteria;c__Deltaproteobacteria;o__Syntrophobacterales;f__Syntrophobacteraceae;g__SyntrophobacteraceaeFA;
682	31	13	19	28	66	29	71	36	47	50	k__Bacteria;p__Acidobacteria;c__Solibacteres;o__Solibacterales;f__Solibacteraceae;g__Candidatus Solibacter;
983	11	49	47	13	90	4	98	20	39	18	k__Bacteria;p__Spirochaetes;c__WWE1;o__PBS-18;f__SHA-116;g__SHA-116FA;
609	39	8	4	94	19	37	53	21	20	92	k__Bacteria;p__Proteobacteria;c__Deltaproteobacteria;o__NKB15;f__NKB15OR;g__NKB15OR;
561	6	63	84	5	106	1	71	26	23	2	k__Bacteria;p__Proteobacteria;c__Deltaproteobacteria;o__Syntrophobacterales;f__Syntrophaceae;g__SyntrophaceaeFA;
596	0	4	45	0	1	0	336	1	0	0	k__Bacteria;p__Chloroflexi;
549	5	85	60	12	151	1	30	18	19	4	k__Bacteria;p__Bacteroidetes;c__Sphingobacteria;o__Sphingobacteriales;f__SphingobacterialesOR;g__SphingobacterialesOR;
747	25	50	63	17	73	9	65	18	38	26	k__Bacteria;p__Bacteroidetes;c__Sphingobacteria;o__Sphingobacteriales;f__SphingobacterialesOR;g__SphingobacterialesOR;
856	46	13	59	48	5	32	40	15	10	116	k__Bacteria;p__Proteobacteria;c__Deltaproteobacteria;o__Syntrophobacterales;f__Desulfobacteraceae;g__DesulfobacteraceaeFA;
906	35	48	20	17	35	19	83	23	76	28	k__Bacteria;p__Actinobacteria;c__Actinobacteria (class);o__Actinobacteria (class)CL;f__Actinobacteria (class)CL;g__Actinobacteria (class)CL;
841	7	45	71	10	186	3	18	16	17	10	k__Bacteria;p__Verrucomicrobia;c__Verrucomicrobiae;o__Verrucomicrobiales;f__VerrucomicrobialesOR;g__VerrucomicrobialesOR;
627	65	2	6	83	9	44	63	11	11	89	k__Bacteria;p__Proteobacteria;c__Deltaproteobacteria;o__Syntrophobacterales;f__Desulfobacteraceae;g__DesulfobacteraceaeFA;
866	12	71	34	14	70	5	49	41	71	16	k__Bacteria;p__Actinobacteria;c__Actinobacteria (class);o__Acidimicrobiales;f__EB1017;g__EB1017FA;
484	9	66	86	4	182	3	8	5	9	11	k__Bacteria;p__Caldiserica;c__Caldisericia;o__Caldisericales;f__CS_B038;g__CS_B038FA;
797	32	4	16	71	2	9	96	58	13	82	k__Bacteria;p__Hyd24-12;c__Hyd24-12PH;o__Hyd24-12PH;f__Hyd24-12PH;g__Hyd24-12PH;
643	1	111	3	0	228	0	7	8	25	0	k__Bacteria;p__Bacteroidetes;c__Sphingobacteria;o__Sphingobacteriales;f__Sphingobacteriaceae;g__SphingobacteriaceaeFA;
691	25	57	83	3	46	7	99	20	35	7	k__Bacteria;p__Chloroflexi;c__Anaerolineae;o__Anaerolineales;f__Anaerolinaceae;g__Anaerolinea;
705	13	86	91	13	37	2	20	32	73	15	k__Bacteria;p__Bacteroidetes;c__Sphingobacteria;o__Sphingobacteriales;f__SphingobacterialesOR;g__SphingobacterialesOR;
637	17	93	38	12	46	11	67	28	55	15	k__Bacteria;p__Bacteroidetes;c__Sphingobacteria;o__Sphingobacteriales;f__SphingobacterialesOR;g__SphingobacterialesOR;
531	65	3	2	105	6	75	13	13	11	88	k__Bacteria;p__Proteobacteria;c__Betaproteobacteria;o__Rhodocyclales;f__Rhodocyclaceae;g__Azoarcus;
813	55	19	4	27	29	19	73	55	74	25	k__Bacteria;p__Firmicutes;c__Clostridia;o__Clostridiales;f__ClostridialesOR;g__ClostridialesOR;
610	12	130	51	11	46	9	70	16	15	20	k__Bacteria;p__Bacteroidetes;c__Sphingobacteria;o__Sphingobacteriales;f__SphingobacterialesOR;g__SphingobacterialesOR;
718	24	38	48	33	74	24	55	15	21	47	k__Bacteria;p__Chloroflexi;c__Anaerolineae;o__WCHB1-50;f__WCHB1-50OR;g__WCHB1-50OR;
724	16	57	33	14	27	10	10	78	120	14	k__Bacteria;p__Actinobacteria;c__Actinobacteria (class);o__Acidimicrobiales;f__CL500-29;g__CL500-29FA;
1050	14	73	20	8	5	13	81	13	148	2	k__Bacteria;p__Firmicutes;c__Clostridia;o__Clostridiales;f__Veillonellaceae;
925	9	27	44	45	52	6	113	23	2	56	k__Bacteria;p__Firmicutes;c__Clostridia;o__Clostridiales;f__Symbiobacteriaceae;g__SymbiobacteriaceaeFA;
498	36	24	38	32	51	27	76	21	43	29	k__Bacteria;p__Chloroflexi;c__Anaerolineae;o__GN14;f__GN14OR;g__GN14OR;
508	68	0	0	107	2	105	14	6	4	70	k__Bacteria;p__Chloroflexi;c__Anaerolineae;o__GCA004;f__GCA004OR;g__GCA004OR;
581	9	16	20	5	20	1	103	73	114	12	k__Bacteria;p__GN04;c__MSB-5A5;o__MSB-5A5CL;f__MSB-5A5CL;g__MSB-5A5CL;
672	3	66	58	6	194	1	7	23	6	9	k__Bacteria;p__Gemmatimonadetes;c__Gemmatimonadetes (class);o__Gemmatimonadales;f__GemmatimonadalesOR;g__GemmatimonadalesOR;
515	5	28	131	10	136	1	7	43	7	5	k__Bacteria;p__Proteobacteria;c__Deltaproteobacteria;o__Myxococcales;f__MyxococcalesOR;g__MyxococcalesOR;
955	34	25	34	36	60	48	33	18	11	74	k__Bacteria;p__Verrucomicrobia;c__Verrucomicrobiae;o__Verrucomicrobiales;f__VerrucomicrobialesOR;g__VerrucomicrobialesOR;
507	78	4	9	96	18	51	15	10	11	81	k__Bacteria;p__Proteobacteria;c__Deltaproteobacteria;o__Myxococcales;f__MyxococcalesOR;g__MyxococcalesOR;
941	33	55	45	9	5	14	56	23	116	17	k__Bacteria;p__Proteobacteria;c__Gammaproteobacteria;o__Legionellales;f__Legionellaceae;g__Tatlockia;
688	89	18	20	26	26	10	52	22	78	31	k__Bacteria;p__Chlamydiae;c__Chlamydiae (class);o__Chlamydiales;f__Simkaniaceae;g__SimkaniaceaeFA;
1396	28	38	76	21	71	17	43	15	43	19	k__Bacteria;p__Chlorobi;c__Ignavibacteria;o__Ignavibacteriales;f__Ignavibacteriaceae;g__Ignavibacterium;
1159	71	121	30	12	5	66	18	7	33	6	k__Bacteria;p__Firmicutes;c__Bacilli;o__Bacillales;f__Paenibacillaceae;g__Paenibacillus;
969	12	39	26	29	69	13	88	42	33	17	k__Bacteria;p__Proteobacteria;c__Deltaproteobacteria;o__Syntrophobacterales;f__Syntrophaceae;g__SyntrophaceaeFA;
505	17	1	2	127	2	12	43	33	5	124	k__Bacteria;p__GN04;c__5bav_B12;o__5bav_B12CL;f__5bav_B12CL;g__5bav_B12CL;
1297	25	7	2	106	21	23	32	20	8	122	k__Bacteria;p__TG3;c__TG3-1;o__GN09;f__GN09OR;g__GN09OR;
837	7	58	87	2	2	2	9	64	133	1	k__Bacteria;p__Proteobacteria;c__Deltaproteobacteria;o__Bdellovibrionales;f__Bacteriovoracaceae;g__BacteriovoracaceaeFA;
518	23	7	9	90	14	25	54	8	2	132	k__Bacteria;p__Verrucomicrobia;c__Opitutae;o__OpitutaeCL;f__OpitutaeCL;g__OpitutaeCL;
873	5	31	81	38	71	7	65	24	2	39	k__Bacteria;p__Spirochaetes;c__Spirochaetes (class);o__Spirochaetales;f__Spirochaetaceae;g__TM3;
1018	40	24	33	33	24	29	48	17	11	103	k__Bacteria;p__Chloroflexi;c__Anaerolineae;o__A31;f__KNA6-EB22;g__KNA6-EB22FA;
916	18	98	7	0	7	10	24	8	189	1	k__Bacteria;p__Firmicutes;c__Clostridia;o__Clostridiales;f__ClostridialesOR;g__ClostridialesOR;
519	53	14	12	42	7	38	76	30	35	55	k__Bacteria;p__Chloroflexi;c__Anaerolineae;o__AnaerolineaeCL;f__AnaerolineaeCL;g__AnaerolineaeCL;
629	14	61	59	18	78	13	30	24	46	18	k__Bacteria;p__Verrucomicrobia;c__Spartobacteria;o__Spartobacteriales;f__Spartobacteriaceae;g__Chthoniobacter;
575	30	51	20	23	89	15	2	48	50	33	k__Bacteria;p__Proteobacteria;c__Betaproteobacteria;o__Nitrosomonadales;f__NitrosomonadalesOR;g__NitrosomonadalesOR;
571	1	37	6	0	37	1	1	0	278	0	k__Bacteria;p__Acidobacteria;c__Acidobacteria (class);o__Acidobacteriales;f__Acidobacteriaceae;g__AcidobacteriaceaeFA;
1156	84	67	10	22	2	56	21	8	68	23	k__Bacteria;p__Firmicutes;c__Clostridia;o__Clostridiales;f__Peptococcaceae;g__Desulfosporosinus;
975	10	54	25	17	147	12	28	31	17	18	k__Bacteria;p__OP11;c__OP11-4;o__KNA6-NB14;f__KNA6-NB14OR;g__KNA6-NB14OR;
547	3	79	14	91	33	1	66	25	13	33	k__Bacteria;p__Spirochaetes;c__Leptospirae;o__Leptospirales;f__Leptospiraceae;g__SJA-88;
671	0	268	10	1	4	0	6	2	66	0	k__Bacteria;p__Bacteroidetes;c__Bacteroidia;o__Bacteroidales;f__Marinilabiaceae;g__MarinilabiaceaeFA;
569	71	3	0	66	3	38	79	15	17	65	k__Bacteria;p__Proteobacteria;c__Deltaproteobacteria;o__Syntrophobacterales;f__Desulfobacteraceae;g__Desulfobacterium;
1076	54	48	20	47	46	46	24	3	26	42	k__Bacteria;p__Proteobacteria;c__Deltaproteobacteria;o__Syntrophobacterales;f__Syntrophaceae;g__Desulfobacca;
530	5	328	7	1	6	4	0	1	2	2	k__Bacteria;p__Proteobacteria;c__Betaproteobacteria;o__Neisseriales;f__Neisseriaceae;g__Chromobacterium;
2018	47	51	49	45	48	29	17	11	9	50	k__Bacteria;p__Proteobacteria;c__Betaproteobacteria;o__Rhodocyclales;f__Rhodocyclaceae;g__RhodocyclaceaeFA;
524	7	49	66	4	25	4	137	33	25	4	k__Bacteria;p__Firmicutes;c__Clostridia;o__Clostridiales;f__ClostridialesOR;g__ClostridialesOR;
772	51	63	12	5	5	28	70	6	110	4	k__Bacteria;p__Firmicutes;c__Clostridia;o__Clostridiales;f__Veillonellaceae;g__Desulfosporomusa;
1116	55	57	26	9	10	34	60	15	63	24	k__Bacteria;p__Firmicutes;c__Clostridia;o__Clostridiales;f__Ruminococcaceae;g__Acetivibrio;
826	67	54	15	58	6	47	23	17	11	54	k__Bacteria;p__Actinobacteria;c__Actinobacteria (class);o__Actinomycetales;f__Streptomycetaceae;g__Streptomyces;
735	0	135	81	0	4	0	19	6	103	1	k__Bacteria;p__Bacteroidetes;c__Bacteroidia;o__Bacteroidales;f__Porphyromonadaceae;g__PorphyromonadaceaeFA;
777	50	0	0	134	0	60	0	1	0	104	k__Bacteria;p__Chloroflexi;c__Anaerolineae;o__SB-34;f__SB-34OR;g__SB-34OR;
933	29	114	16	6	1	19	48	29	79	8	k__Bacteria;p__Firmicutes;c__Clostridia;o__Clostridiales;f__ClostridialesOR;g__ClostridialesOR;
521	58	6	4	80	4	51	23	8	1	114	k__Bacteria;p__Chloroflexi;c__Anaerolineae;o__SJA-101;f__SHA-31;g__SHA-31FA;
668	3	64	92	7	87	5	66	11	8	4	k__Bacteria;p__OP11;c__OP11-2;o__WCHB1-07;f__WCHB1-07OR;g__WCHB1-07OR;
697	5	21	50	1	27	1	168	27	43	4	k__Bacteria;p__Proteobacteria;c__Alphaproteobacteria;o__Sphingomonadales;f__Sphingomonadaceae;g__Sphingobium;
655	16	15	31	21	25	23	119	29	46	22	k__Bacteria;p__Chloroflexi;c__Anaerolineae;o__Anaerolineales;f__Anaerolinaceae;
807	10	59	72	6	56	3	9	51	73	7	k__Bacteria;p__Verrucomicrobia;c__Spartobacteria;o__Spartobacteriales;f__Spartobacteriaceae;g__Chthoniobacter;
757	1	141	52	11	22	2	77	15	9	16	k__Bacteria;p__Spirochaetes;c__Leptospirae;o__Leptospirales;f__Leptospiraceae;g__SJA-88;
879	8	19	37	2	4	3	227	12	31	2	k__Bacteria;p__Bacteroidetes;c__Bacteroidia;o__Bacteroidales;f__BacteroidalesOR;g__BacteroidalesOR;
834	36	96	50	21	48	25	7	19	24	19	k__Bacteria;p__Chloroflexi;c__Anaerolineae;o__A31;f__S47;g__S47FA;
556	52	28	28	45	49	36	11	23	25	47	k__Bacteria;p__OP11;c__OP11-4;o__RCP1-27;f__RCP1-27OR;g__RCP1-27OR;
766	24	11	10	74	16	36	54	20	4	95	k__Bacteria;p__WS3;c__PRR-12;o__Sediment-1;f__Sediment-1OR;g__Sediment-1OR;
659	105	0	0	65	2	69	1	0	3	99	k__Bacteria;p__Chloroflexi;c__Anaerolineae;o__AnaerolineaeCL;f__AnaerolineaeCL;g__AnaerolineaeCL;
1332	20	35	54	9	67	10	78	5	46	20	k__Bacteria;p__Chloroflexi;c__Anaerolineae;o__Anaerolineales;f__Anaerolinaceae;g__AnaerolinaceaeFA;
909	40	23	35	69	37	32	38	12	2	55	k__Bacteria;p__Proteobacteria;c__Deltaproteobacteria;o__Syntrophobacterales;f__Syntrophobacteraceae;g__SyntrophobacteraceaeFA;
754	35	24	34	21	31	24	80	26	42	26	k__Bacteria;p__Bacteroidetes;c__Bacteroidia;o__Bacteroidales;f__Porphyromonadaceae;g__PorphyromonadaceaeFA;
855	55	10	24	47	43	42	12	24	38	47	k__Bacteria;p__WS3;c__PRR-12;o__Sediment-1;f__Sediment-1OR;g__Sediment-1OR;
1378	30	90	143	7	28	8	6	5	7	17	k__Bacteria;p__Proteobacteria;c__Deltaproteobacteria;o__Syntrophobacterales;f__Desulfobacteraceae;g__DesulfobacteraceaeFA;
572	7	1	0	1	0	2	329	0	0	0	k__Bacteria;p__Firmicutes;c__Clostridia;o__Clostridiales;f__Veillonellaceae;g__Anaerospora;
1250	20	32	26	48	46	31	28	15	26	67	k__Bacteria;p__Acidobacteria;c__OS-K;o__OS-KCL;f__OS-KCL;g__OS-KCL;
1072	32	37	57	43	38	27	9	21	26	49	k__Bacteria;p__Bacteroidetes;c__Sphingobacteria;o__Sphingobacteriales;f__SphingobacterialesOR;g__SphingobacterialesOR;
992	38	173	54	3	3	14	21	14	12	7	k__Bacteria;p__Firmicutes;c__Clostridia;o__Clostridiales;f__Ruminococcaceae;g__Acetivibrio;
583	87	0	1	62	0	69	7	2	6	104	k__Bacteria;p__Nitrospirae;c__Nitrospira (class);o__Nitrospirales;f__Thermodesulfovibrionaceae;g__LCP-6;
555	76	0	0	72	0	95	4	2	2	87	k__Bacteria;p__Chloroflexi;c__Anaerolineae;o__AnaerolineaeCL;f__AnaerolineaeCL;g__AnaerolineaeCL;
884	7	70	91	15	4	8	69	26	29	18	k__Bacteria;p__TG3;c__TG3-1;o__GN09;f__GN09OR;g__GN09OR;
620	15	10	39	47	54	27	23	36	10	76	k__Bacteria;p__Bacteroidetes;c__Bacteroidia;o__Bacteroidales;f__Marinilabiaceae;g__MarinilabiaceaeFA;
1450	15	14	15	26	35	12	142	34	20	24	k__Bacteria;p__Proteobacteria;c__Deltaproteobacteria;o__Syntrophobacterales;f__Syntrophaceae;g__SyntrophaceaeFA;
1547	6	88	60	7	18	4	28	20	100	5	k__Bacteria;p__Chlamydiae;c__Chlamydiae (class);o__Chlamydiales;f__Parachlamydiaceae;g__Candidatus Protochlamydia;
895	0	32	32	1	77	0	147	7	38	2	k__Bacteria;p__Spirochaetes;c__Spirochaetes (class);o__Spirochaetales;f__Spirochaetaceae;g__TM3;
602	13	53	51	12	69	17	49	19	35	18	k__Bacteria;p__Bacteroidetes;c__Bacteroidia;o__Bacteroidales;f__BacteroidalesOR;g__BacteroidalesOR;
713	44	29	32	6	21	27	79	2	77	19	k__Bacteria;p__Proteobacteria;c__Alphaproteobacteria;o__AlphaproteobacteriaCL;f__AlphaproteobacteriaCL;g__AlphaproteobacteriaCL;
816	26	40	38	24	81	24	28	22	24	28	k__Bacteria;p__Acidobacteria;c__Solibacteres;o__Solibacterales;f__Solibacteraceae;g__Candidatus Solibacter;
612	4	12	4	1	4	9	87	35	176	2	k__Bacteria;p__Firmicutes;c__Clostridia;o__Clostridiales;f__Clostridiaceae;g__Clostridium;
645	36	19	2	3	17	1	37	25	180	13	k__Bacteria;p__Proteobacteria;c__Deltaproteobacteria;o__Syntrophobacterales;f__Syntrophobacteraceae;g__Syntrophobacter;
566	6	37	24	60	115	6	20	13	2	50	k__Bacteria;p__Nitrospirae;c__Nitrospira (class);o__Nitrospirales;f__FW;g__4-29;
635	266	6	39	2	1	4	0	0	0	14	k__Bacteria;p__Cyanobacteria;c__Chloroplast;o__Streptophyta;f__StreptophytaOR;g__StreptophytaOR;
959	8	101	71	2	26	1	77	10	28	8	k__Bacteria;p__Verrucomicrobia;c__Opitutae;o__Opitutales;f__Opitutaceae;g__OpitutaceaeFA;
976	28	47	51	27	45	21	34	6	18	54	k__Bacteria;p__Chlorobi;
553	9	60	44	3	65	3	78	16	49	4	k__Bacteria;p__Bacteroidetes;
570	10	58	95	15	44	4	62	21	14	7	k__Bacteria;p__Chlorobi;c__BSV19;o__BSV19CL;f__BSV19CL;g__BSV19CL;
717	11	54	9	8	8	6	6	90	133	5	k__Bacteria;p__Actinobacteria;c__Actinobacteria (class);o__Solirubrobacterales;f__SolirubrobacteralesOR;g__SolirubrobacteralesOR;
586	1	80	60	11	26	0	107	24	8	13	k__Bacteria;p__Spirochaetes;
1284	20	82	22	12	15	13	91	16	40	19	k__Bacteria;p__Firmicutes;c__Clostridia;o__Clostridiales;f__Catabacteriaceae;g__CatabacteriaceaeFA;
965	0	42	128	11	68	1	31	40	6	3	k__Bacteria;p__Proteobacteria;c__Deltaproteobacteria;o__Myxococcales;f__MyxococcalesOR;g__MyxococcalesOR;
1060	6	32	20	4	28	7	34	97	90	11	k__Bacteria;p__Acidobacteria;c__Acidobacteria (class);o__Acidobacteriales;f__AcidobacterialesOR;g__AcidobacterialesOR;
1148	39	38	38	33	47	27	30	15	24	36	k__Bacteria;p__Verrucomicrobia;c__Verrucomicrobiae;o__Verrucomicrobiales;f__VerrucomicrobialesOR;g__VerrucomicrobialesOR;
552	12	1	0	83	0	21	3	15	1	190	k__Bacteria;p__Spirochaetes;c__Spirochaetes (class);o__Spirochaetales;f__Spirochaetaceae;g__TM3;
822	14	12	16	0	1	1	75	2	204	0	k__Bacteria;p__Proteobacteria;c__Alphaproteobacteria;o__Rhodospirillales;f__Acetobacteraceae;g__Acidocella;
953	49	26	56	16	27	10	31	44	54	12	k__Bacteria;p__Cyanobacteria;c__4C0d-2;o__mle1-12;f__mle1-12OR;g__mle1-12OR;
604	2	53	45	0	15	1	2	206	0	1	k__Bacteria;p__LCP-89;c__LCP-89PH;o__LCP-89PH;f__LCP-89PH;g__LCP-89PH;
674	59	1	0	77	0	36	54	10	10	78	k__Bacteria;p__Proteobacteria;c__Deltaproteobacteria;o__Syntrophobacterales;f__Syntrophaceae;g__Desulfomonile;
667	4	49	22	2	27	5	38	22	153	3	k__Bacteria;p__Chlamydiae;c__Chlamydiae (class);o__Chlamydiales;f__Parachlamydiaceae;g__Parachlamydia;
1207	47	40	52	5	11	34	41	23	63	7	k__Bacteria;p__Actinobacteria;c__Actinobacteria (class);o__Actinomycetales;f__Promicromonosporaceae;g__Cellulosimicrobium;
759	13	24	47	24	90	10	12	50	18	33	k__Bacteria;p__GOUTA4;c__GOUTA4PH;o__GOUTA4PH;f__GOUTA4PH;g__GOUTA4PH;
962	0	15	7	1	61	0	100	82	53	2	k__Bacteria;p__Spirochaetes;c__Spirochaetes (class);o__Spirochaetales;f__Spirochaetaceae;g__TM3;
574	20	22	41	28	38	22	52	33	12	53	k__Bacteria;
567	40	40	49	25	54	15	25	10	31	31	k__Bacteria;p__Armatimonadetes;c__SJA-176;o__SJA-176CL;f__SJA-176CL;g__SJA-176CL;
585	53	37	45	38	13	48	12	17	13	44	k__Bacteria;p__GN06;c__GN06PH;o__GN06PH;f__GN06PH;g__GN06PH;
934	21	14	90	24	7	10	58	45	18	32	k__Bacteria;p__Proteobacteria;c__Alphaproteobacteria;o__Rhodospirillales;f__Rhodospirillaceae;g__RhodospirillaceaeFA;
1804	10	39	42	30	80	18	34	18	24	24	k__Bacteria;p__Armatimonadetes;c__SJA-176;o__SJA-176CL;f__SJA-176CL;g__SJA-176CL;
656	5	35	28	38	47	9	67	31	10	49	k__Bacteria;p__BRC1;c__BRC1PH;o__BRC1PH;f__BRC1PH;g__BRC1PH;
784	2	75	20	3	136	1	43	11	19	8	k__Bacteria;p__Actinobacteria;c__Actinobacteria (class);o__Actinomycetales;f__ACK-M1;g__ACK-M1FA;
573	3	8	2	0	3	0	265	20	16	1	k__Bacteria;p__Spirochaetes;c__Spirochaetes (class);o__Spirochaetales;f__Spirochaetaceae;g__Treponema;
733	21	20	25	58	58	21	40	9	13	52	k__Bacteria;p__WS3;c__PRR-12;o__Sediment-1;f__Sediment-1OR;g__Sediment-1OR;
1045	17	39	44	6	107	1	64	10	19	9	k__Bacteria;p__Proteobacteria;c__Gammaproteobacteria;o__Alteromonadales;f__Shewanellaceae;g__ShewanellaceaeFA;
1057	15	31	36	9	46	12	47	49	52	19	k__Bacteria;p__Proteobacteria;c__Gammaproteobacteria;o__Methylococcales;f__Crenotrichaceae;g__Crenothrix;
1071	38	20	18	67	31	19	46	13	17	46	k__Bacteria;p__Proteobacteria;c__Deltaproteobacteria;o__Desulfobacterales;f__DesulfobacteralesOR;g__DesulfobacteralesOR;
687	1	191	25	8	32	1	34	9	3	11	k__Bacteria;p__Spirochaetes;c__Leptospirae;o__Leptospirales;f__Leptospiraceae;g__SJA-88;
817	16	43	41	4	2	33	89	5	74	8	k__Bacteria;p__Firmicutes;c__Clostridia;o__Clostridiales;f__Veillonellaceae;g__Desulfosporomusa;
1008	8	40	55	14	78	6	41	28	22	23	k__Bacteria;p__CCM11b;c__CCM11bPH;o__CCM11bPH;f__CCM11bPH;g__CCM11bPH;
779	76	17	12	45	7	78	4	13	26	34	k__Bacteria;p__Chloroflexi;c__Anaerolineae;o__Caldilineales;f__Caldilineaceae;g__Caldilinea;
957	8	26	13	1	48	5	63	29	115	3	k__Bacteria;p__Proteobacteria;c__Alphaproteobacteria;o__Rhizobiales;f__RhizobialesOR;g__RhizobialesOR;
752	7	19	21	38	23	0	101	66	4	32	k__Bacteria;p__Spirochaetes;c__Leptospirae;o__Leptospirales;f__Leptospiraceae;g__SJA-88;
898	49	23	31	12	7	18	47	22	84	17	k__Bacteria;p__Proteobacteria;c__Alphaproteobacteria;o__Rhizobiales;f__Rhizobiaceae;g__Kaistia;
662	10	68	22	2	46	8	7	55	86	5	k__Bacteria;p__Actinobacteria;c__Actinobacteria (class);o__0319-7L14;f__0319-7L14OR;g__0319-7L14OR;
628	89	82	48	4	1	23	18	4	31	9	k__Bacteria;p__Firmicutes;c__Bacilli;o__Bacillales;f__Planococcaceae;g__Lysinibacillus;
738	14	105	36	11	9	31	51	7	18	27	k__Bacteria;p__Actinobacteria;c__Actinobacteria (class);o__Actinomycetales;f__Micromonosporaceae;g__Dactylosporangium;
1411	43	48	18	3	4	8	24	52	101	8	k__Bacteria;p__Verrucomicrobia;c__Spartobacteria;o__Spartobacteriales;f__Spartobacteriaceae;g__Chthoniobacter;
1247	33	17	11	38	30	22	75	25	25	32	k__Bacteria;p__Chloroflexi;c__Dehalococcoidetes;o__Dehalococcoidales;f__Dehalococcoidaceae;g__DehalococcoidaceaeFA;
619	28	0	0	159	0	41	1	7	2	69	k__Bacteria;p__WS6;c__SC72;
608	11	39	70	15	53	13	38	15	13	40	k__Bacteria;p__Acidobacteria;c__Holophagae;o__Holophagales;f__Holophagaceae;g__HolophagaceaeFA;
591	0	98	21	0	146	0	28	2	10	0	k__Bacteria;p__Bacteroidetes;c__Sphingobacteria;o__Sphingobacteriales;f__Saprospiraceae;g__SaprospiraceaeFA;
676	83	0	1	56	1	73	7	1	1	82	k__Bacteria;p__Chloroflexi;c__Anaerolineae;
1053	76	75	28	15	11	32	27	9	22	10	k__Bacteria;p__Firmicutes;c__Clostridia;o__Clostridiales;f__Ruminococcaceae;g__Acetivibrio;
710	32	13	11	20	34	10	101	19	21	43	k__Bacteria;p__Chlorobi;
952	28	11	7	51	21	19	80	21	10	56	k__Bacteria;p__Proteobacteria;c__Deltaproteobacteria;o__Syntrophobacterales;f__Syntrophobacteraceae;g__SyntrophobacteraceaeFA;
597	19	20	15	9	55	2	115	34	15	20	k__Bacteria;p__GN04;c__GN15;o__GN15CL;f__GN15CL;g__GN15CL;
625	77	54	39	30	9	22	15	9	14	35	k__Bacteria;p__Proteobacteria;c__Deltaproteobacteria;o__Syntrophobacterales;f__Syntrophaceae;g__Desulfomonile;
931	86	44	30	17	5	60	7	10	21	24	k__Bacteria;p__Proteobacteria;c__Deltaproteobacteria;o__Syntrophobacterales;f__Syntrophaceae;g__Desulfobacca;
599	90	0	3	65	2	81	3	6	11	43	k__Bacteria;p__Chloroflexi;c__Anaerolineae;o__Caldilineales;f__Caldilineaceae;g__Caldilinea;
750	3	104	15	8	64	7	26	5	53	18	k__Bacteria;
1093	3	50	21	5	21	13	13	16	147	13	k__Bacteria;p__Spirochaetes;c__Leptospirae;o__Leptospirales;f__Leptospiraceae;g__SJA-88;
646	26	19	30	33	82	11	37	25	15	24	k__Bacteria;p__Chloroflexi;c__Dehalococcoidetes;o__Dehalococcoidales;f__Dehalococcoidaceae;g__DehalococcoidaceaeFA;
763	0	32	56	19	62	5	53	37	14	24	k__Bacteria;p__Proteobacteria;c__Deltaproteobacteria;o__Myxococcales;f__MyxococcalesOR;g__MyxococcalesOR;
861	5	52	42	7	144	3	36	3	5	5	k__Bacteria;p__Proteobacteria;c__Alphaproteobacteria;o__Rhizobiales;f__Cohaesibacteraceae;g__CohaesibacteraceaeFA;
626	36	6	5	73	15	46	29	18	10	64	k__Bacteria;p__Proteobacteria;c__Deltaproteobacteria;o__Syntrophobacterales;f__Syntrophaceae;g__Desulfomonile;
991	23	11	27	46	66	19	24	21	11	53	k__Bacteria;p__Verrucomicrobia;c__Verrucomicrobiae;o__Verrucomicrobiales;f__VerrucomicrobialesOR;g__VerrucomicrobialesOR;
611	5	41	20	21	94	1	28	53	9	29	k__Bacteria;p__WS3;c__PRR-12;o__Sediment-1;f__PRR-10;g__PRR-10FA;
728	51	16	34	46	15	38	27	23	8	42	k__Bacteria;p__Chloroflexi;c__Anaerolineae;
979	7	193	14	2	27	2	10	8	35	2	k__Bacteria;p__Firmicutes;c__Clostridia;o__Clostridiales;f__Catabacteriaceae;g__CatabacteriaceaeFA;
1064	36	37	9	47	48	27	5	20	25	45	k__Bacteria;p__Proteobacteria;c__Betaproteobacteria;o__Burkholderiales;f__Alcaligenaceae;g__AlcaligenaceaeFA;
799	39	43	44	33	11	33	37	14	17	27	k__Bacteria;p__Proteobacteria;c__Deltaproteobacteria;o__Syntrophobacterales;f__Syntrophaceae;g__Desulfomonile;
639	1	87	39	8	65	1	88	0	2	7	k__Bacteria;
636	49	4	4	75	20	52	7	3	3	80	k__Bacteria;
858	3	26	38	22	58	5	48	43	20	34	k__Bacteria;p__Spirochaetes;c__Spirochaetes (class);o__Spirochaetales;f__Spirochaetaceae;g__Treponema;
1039	16	38	54	25	56	14	33	20	23	18	k__Bacteria;
911	9	39	75	24	57	9	44	11	17	11	k__Bacteria;p__Verrucomicrobia;c__Verrucomicrobiae;o__Verrucomicrobiales;f__VerrucomicrobialesOR;g__VerrucomicrobialesOR;
1195	37	46	38	30	18	36	12	26	33	20	k__Bacteria;p__Actinobacteria;c__Actinobacteria (class);o__Acidimicrobiales;f__Acidimicrobiaceae;g__AcidimicrobiaceaeFA;
621	10	63	16	0	29	0	116	47	14	0	k__Bacteria;p__Verrucomicrobia;c__Opitutae;o__OpitutaeCL;f__OpitutaeCL;g__OpitutaeCL;
1065	26	19	43	47	43	30	21	22	10	34	k__Bacteria;p__Verrucomicrobia;c__Verrucomicrobiae;o__Verrucomicrobiales;f__VerrucomicrobialesOR;g__VerrucomicrobialesOR;
1055	6	25	8	44	82	1	49	45	2	33	k__Bacteria;p__Spirochaetes;c__Leptospirae;o__Leptospirales;f__Leptospiraceae;g__SJA-88;
924	15	39	61	20	77	7	23	25	4	24	k__Bacteria;p__Elusimicrobia;c__Elusimicrobia (class);o__MVP-88;f__MVP-88OR;g__MVP-88OR;
742	8	116	49	5	7	5	41	12	48	3	k__Bacteria;p__Cyanobacteria;c__4C0d-2;o__YS2;f__YS2OR;g__YS2OR;
634	2	46	23	12	145	2	41	12	3	8	k__Bacteria;
615	27	22	41	38	14	17	43	41	26	24	k__Bacteria;p__GN04;c__GN15;o__GN15CL;f__GN15CL;g__GN15CL;
677	35	26	143	11	16	17	35	4	0	6	k__Bacteria;p__Proteobacteria;c__Alphaproteobacteria;o__Rhizobiales;f__Phyllobacteriaceae;g__PhyllobacteriaceaeFA;
1843	16	30	31	19	62	13	56	15	24	26	k__Bacteria;p__BRC1;c__PRR-11;o__PRR-11CL;f__PRR-11CL;g__PRR-11CL;
926	47	105	1	2	2	30	7	10	78	9	k__Bacteria;p__Firmicutes;c__Clostridia;o__Clostridiales;f__Veillonellaceae;g__Thermosinus;
666	0	9	6	3	257	1	7	1	2	5	k__Bacteria;p__Bacteroidetes;c__Bacteroidia;o__Bacteroidales;f__BacteroidalesOR;g__BacteroidalesOR;
657	2	54	24	0	151	1	0	25	28	6	k__Bacteria;p__Bacteroidetes;c__Sphingobacteria;o__Sphingobacteriales;f__SphingobacterialesOR;g__SphingobacterialesOR;
1005	9	24	36	24	77	5	72	17	3	23	k__Bacteria;p__CCM11b;c__CCM11bPH;o__CCM11bPH;f__CCM11bPH;g__CCM11bPH;
1104	47	12	4	44	1	58	7	9	42	66	k__Bacteria;p__GN06;c__GN06PH;o__GN06PH;f__GN06PH;g__GN06PH;
1421	34	89	17	28	25	26	11	15	26	16	k__Bacteria;p__Actinobacteria;c__Actinobacteria (class);o__Solirubrobacterales;f__Solirubrobacteraceae;g__SolirubrobacteraceaeFA;
1769	42	27	45	28	39	25	19	13	11	38	k__Bacteria;p__Verrucomicrobia;c__TP21;o__TP21CL;f__TP21CL;g__TP21CL;
821	1	105	12	5	34	3	21	26	76	4	k__Bacteria;p__Chlorobi;c__BSV19;o__BSV19CL;f__BSV19CL;g__BSV19CL;
680	54	0	0	140	0	65	6	0	5	16	k__Bacteria;p__Chloroflexi;c__Ktedonobacteria;o__KtedonobacteriaCL;f__KtedonobacteriaCL;g__KtedonobacteriaCL;
1407	34	92	19	5	14	18	58	6	35	5	k__Bacteria;p__Firmicutes;c__Clostridia;o__Clostridiales;f__Ruminococcaceae;g__RuminococcaceaeFA;
958	31	45	16	4	17	10	41	27	86	9	k__Bacteria;p__Firmicutes;c__Clostridia;o__Clostridiales;f__Syntrophomonadaceae;g__Syntrophomonas;
1282	5	76	53	6	50	4	56	18	3	15	k__Bacteria;p__Proteobacteria;c__Deltaproteobacteria;o__Desulfovibrionales;f__Desulfovibrionaceae;g__Desulfovibrio;
827	5	9	35	3	19	4	176	15	10	9	k__Bacteria;p__Verrucomicrobia;c__Opitutae;o__Opitutales;f__Opitutaceae;g__OpitutaceaeFA;
732	13	162	74	1	1	6	11	5	12	0	k__Bacteria;p__Firmicutes;c__Bacilli;o__Bacillales;f__Paenibacillaceae;g__Paenibacillus;
1066	29	91	38	4	1	17	53	6	37	8	k__Bacteria;p__Firmicutes;c__Clostridia;o__Clostridiales;f__Veillonellaceae;g__Desulfosporomusa;
1162	12	8	5	22	53	17	55	54	40	16	k__Bacteria;p__Chloroflexi;c__Dehalococcoidetes;o__Dehalococcoidales;f__Dehalococcoidaceae;g__DehalococcoidaceaeFA;
815	4	22	21	11	60	8	3	80	54	19	k__Bacteria;p__Gemmatimonadetes;c__Gemmatimonadetes (class);o__Gemmatimonadales;f__GemmatimonadalesOR;g__GemmatimonadalesOR;
993	12	41	44	19	27	9	32	19	44	35	k__Bacteria;p__Proteobacteria;c__Deltaproteobacteria;o__Bdellovibrionales;f__Bacteriovoracaceae;g__BacteriovoracaceaeFA;
769	24	21	86	11	10	17	6	48	49	10	k__Bacteria;p__Chloroflexi;c__Anaerolineae;o__DRC31;f__DRC31OR;g__DRC31OR;
1150	17	26	56	19	23	16	7	34	66	17	k__Bacteria;p__Chloroflexi;c__Anaerolineae;o__A4b;f__A4bOR;g__A4bOR;
868	41	1	1	66	1	33	29	7	2	100	k__Bacteria;p__WS3;c__PRR-12;o__LD1-PA13;f__LD1-PA13OR;g__LD1-PA13OR;
681	8	48	65	0	23	1	17	56	61	1	k__Bacteria;p__Firmicutes;c__Clostridia;o__Clostridiales;f__ClostridialesOR;g__ClostridialesOR;
1108	20	27	88	28	10	6	47	12	8	34	k__Bacteria;p__Proteobacteria;c__Betaproteobacteria;o__Methylophilales;f__Methylophilaceae;g__Methylotenera;
653	72	1	0	72	1	43	0	2	0	88	k__Bacteria;p__Proteobacteria;c__Deltaproteobacteria;o__Desulfobacterales;f__Desulfobulbaceae;g__DesulfobulbaceaeFA;
1035	2	9	5	4	22	7	4	105	118	3	k__Bacteria;p__Acidobacteria;c__Acidobacteria (class);o__Acidobacteriales;f__AcidobacterialesOR;g__AcidobacterialesOR;
745	5	122	30	6	31	1	35	3	41	5	k__Bacteria;p__Proteobacteria;c__Gammaproteobacteria;o__Legionellales;f__Legionellaceae;g__Legionella;
1347	0	39	44	3	12	3	30	17	124	6	k__Bacteria;p__Spirochaetes;c__Spirochaetes (class);o__Spirochaetales;f__Spirochaetaceae;g__Treponema;
785	6	46	15	11	113	7	43	9	5	23	k__Bacteria;p__Proteobacteria;c__Gammaproteobacteria;o__Thiotrichales;f__Thiotrichaceae;g__Achromatium;
882	9	63	27	4	125	4	18	10	5	13	k__Bacteria;p__Bacteroidetes;c__Sphingobacteria;o__Sphingobacteriales;f__SphingobacterialesOR;g__SphingobacterialesOR;
1969	46	54	23	7	6	20	60	4	50	7	k__Bacteria;p__Firmicutes;c__Clostridia;o__Clostridiales;f__Ruminococcaceae;g__RuminococcaceaeFA;
730	24	21	48	20	69	19	32	7	16	20	k__Bacteria;p__Bacteroidetes;c__Bacteroidia;o__Bacteroidales;f__BacteroidalesOR;g__BacteroidalesOR;
660	47	17	20	20	32	28	20	28	23	41	k__Bacteria;p__Proteobacteria;c__Gammaproteobacteria;o__Oceanospirillales;f__125ds10;g__125ds10FA;
780	46	4	2	43	1	42	63	8	15	51	k__Bacteria;p__Proteobacteria;c__Deltaproteobacteria;o__Desulfobacterales;f__DesulfobacteralesOR;g__DesulfobacteralesOR;
1229	20	36	64	18	41	2	47	14	14	19	k__Bacteria;p__SR1;c__SR1PH;o__SR1PH;f__SR1PH;g__SR1PH;
760	9	8	9	6	7	6	13	37	175	4	k__Bacteria;p__Verrucomicrobia;c__Methylacidiphilae;o__Methylacidiphilales;f__LD19;g__LD19FA;
1202	38	29	41	23	50	25	14	6	25	22	k__Bacteria;p__OP3;c__BD4-9;o__BD4-9CL;f__BD4-9CL;g__BD4-9CL;
997	19	24	8	9	4	9	18	21	155	6	k__Bacteria;p__Actinobacteria;c__Actinobacteria (class);o__Actinomycetales;f__Micromonosporaceae;g__Luedemannella;
1089	43	29	15	35	12	49	18	12	22	38	k__Bacteria;p__Actinobacteria;c__Actinobacteria (class);o__Actinomycetales;f__Nocardioidaceae;g__NocardioidaceaeFA;
1304	32	27	38	29	51	12	21	13	29	21	k__Bacteria;p__TM6;c__SBRH58;o__SBRH58CL;f__SBRH58CL;g__SBRH58CL;
678	2	3	51	4	5	0	10	119	76	2	k__Bacteria;p__Bacteroidetes;c__Flavobacteria;o__FlavobacteriaCL;f__FlavobacteriaCL;g__FlavobacteriaCL;
669	11	62	8	8	16	3	67	6	83	8	k__Bacteria;p__Proteobacteria;c__Gammaproteobacteria;
1031	60	15	37	6	13	13	48	4	53	23	k__Bacteria;p__Proteobacteria;c__Alphaproteobacteria;o__Rhodospirillales;f__Rhodospirillaceae;g__RhodospirillaceaeFA;
985	16	75	47	9	31	14	9	23	36	12	k__Bacteria;p__Actinobacteria;c__Actinobacteria (class);o__Solirubrobacterales;f__Patulibacteraceae;g__PatulibacteraceaeFA;
825	1	28	18	4	26	2	16	10	158	8	k__Bacteria;p__Cyanobacteria;c__4C0d-2;o__mle1-12;f__mle1-12OR;g__mle1-12OR;
1315	21	8	15	47	21	26	46	21	14	52	k__Bacteria;p__WS3;c__PRR-12;o__Sediment-1;f__Sediment-1OR;g__Sediment-1OR;
2941	60	19	32	57	26	29	11	2	9	26	k__Bacteria;p__Proteobacteria;c__Betaproteobacteria;o__Rhodocyclales;f__Rhodocyclaceae;g__RhodocyclaceaeFA;
1449	25	13	8	68	20	21	39	13	13	50	k__Bacteria;p__NC10;c__12-24;o__JH-WHS47;f__JH-WHS47OR;g__JH-WHS47OR;
727	14	49	74	4	45	1	18	6	12	47	k__Bacteria;p__ABY1_OD1;c__ABY1_OD1PH;o__ABY1_OD1PH;f__ABY1_OD1PH;g__ABY1_OD1PH;
886	38	18	12	12	2	55	25	33	47	27	k__Bacteria;p__Proteobacteria;c__Alphaproteobacteria;o__Rhizobiales;f__Hyphomicrobiaceae;g__Hyphomicrobium;
950	25	22	13	30	56	27	23	16	24	33	k__Bacteria;p__Chlamydiae;c__Chlamydiae (class);o__Chlamydiales;f__ChlamydialesOR;g__ChlamydialesOR;
725	19	17	14	40	20	2	80	34	15	28	k__Archaea;p__Euryarchaeota;c__Methanomicrobia;o__Methanomicrobiales;f__MethanomicrobialesOR;g__MethanomicrobialesOR;
729	12	13	29	25	58	18	53	19	13	28	k__Bacteria;p__Chloroflexi;c__Dehalococcoidetes;o__Dehalococcoidales;f__Dehalococcoidaceae;g__DehalococcoidaceaeFA;
1578	6	88	62	3	42	1	20	2	40	4	k__Bacteria;p__Chlamydiae;c__Chlamydiae (class);o__Chlamydiales;f__Parachlamydiaceae;g__ParachlamydiaceaeFA;
794	113	18	4	15	7	28	13	3	28	39	k__Bacteria;p__Proteobacteria;c__Alphaproteobacteria;o__Rhizobiales;f__Hyphomicrobiaceae;g__Rhodomicrobium;
1178	13	52	43	7	32	5	57	17	28	13	k__Bacteria;p__Firmicutes;c__Clostridia;o__Clostridiales;f__Catabacteriaceae;g__CatabacteriaceaeFA;
1271	26	79	31	3	3	20	45	17	35	7	k__Bacteria;p__Firmicutes;c__Clostridia;o__Clostridiales;f__ClostridialesOR;g__ClostridialesOR;
1239	28	90	17	7	5	14	16	33	47	9	k__Bacteria;p__Firmicutes;c__Clostridia;o__OPB54;f__OPB54OR;g__OPB54OR;
693	60	42	50	24	14	15	18	7	13	23	k__Bacteria;p__Proteobacteria;c__Deltaproteobacteria;o__Syntrophobacterales;f__Syntrophaceae;g__Desulfomonile;
1453	11	39	41	10	90	7	38	10	15	5	k__Bacteria;p__Proteobacteria;c__Deltaproteobacteria;o__Bdellovibrionales;f__Bdellovibrionaceae;g__Bdellovibrio;
1564	31	35	18	6	54	8	46	26	29	13	k__Bacteria;p__Armatimonadetes;c__SJA-176;o__SJA-176CL;f__SJA-176CL;g__SJA-176CL;
1261	37	8	12	49	27	37	15	8	20	53	k__Bacteria;p__OP3;c__BD4-9;o__BD4-9CL;f__BD4-9CL;g__BD4-9CL;
1258	9	56	57	12	51	4	26	13	3	34	k__Bacteria;p__Proteobacteria;c__Deltaproteobacteria;o__Myxococcales;f__Haliangiaceae;g__HaliangiaceaeFA;
1152	29	24	47	31	21	24	10	19	11	49	k__Bacteria;p__Verrucomicrobia;c__Verrucomicrobiae;o__Verrucomicrobiales;f__Verrucomicrobia subdivision 3;g__Verrucomicrobia subdivision 3FA;
1623	50	13	9	48	27	43	14	7	6	48	k__Bacteria;p__Chloroflexi;c__Anaerolineae;o__BPC110;f__BPC110OR;g__BPC110OR;
1181	3	30	44	8	47	1	52	35	37	7	k__Bacteria;p__Proteobacteria;c__Gammaproteobacteria;o__Oceanospirillales;f__211ds20;g__211ds20FA;
767	12	43	25	3	4	7	1	2	162	5	k__Bacteria;p__Proteobacteria;c__Gammaproteobacteria;o__Methylococcales;f__Methylococcaceae;g__Methylomonas;
1123	14	23	42	24	38	16	62	15	13	16	k__Bacteria;p__Firmicutes;c__Clostridia;o__Clostridiales;f__ClostridialesOR;g__ClostridialesOR;
723	31	16	9	42	43	20	33	11	18	40	k__Bacteria;
1293	7	37	96	8	8	1	14	44	45	3	k__Bacteria;p__Bacteroidetes;c__Flavobacteria;o__Flavobacteriales;f__Flavobacteriaceae;g__Flavobacterium;
847	14	35	14	15	13	11	20	44	90	7	k__Bacteria;p__Actinobacteria;c__Actinobacteria (class);o__Actinomycetales;f__Mycobacteriaceae;g__Mycobacterium;
939	30	5	18	40	15	46	42	8	5	53	k__Bacteria;p__Chloroflexi;c__Anaerolineae;o__GN14;f__GN14OR;g__GN14OR;
1401	22	21	17	18	79	14	29	18	12	32	k__Bacteria;p__Proteobacteria;c__Betaproteobacteria;o__Gallionellales;f__Gallionellaceae;g__GallionellaceaeFA;
690	0	0	0	0	0	1	2	140	117	0	k__Bacteria;p__Bacteroidetes;c__Sphingobacteria;o__Sphingobacteriales;f__Flexibacteraceae;g__Cytophaga;
1120	48	20	21	35	26	33	8	1	3	65	k__Bacteria;p__Proteobacteria;c__Deltaproteobacteria;o__Syntrophobacterales;f__Syntrophaceae;g__Desulfobacca;
1287	7	24	90	8	44	11	53	11	4	7	k__Bacteria;p__Spirochaetes;c__WWE1;o__PBS-18;f__SHA-4;g__Candidatus Cloacamonas;
1063	21	63	29	10	12	5	20	5	82	12	k__Bacteria;p__Firmicutes;c__Clostridia;o__Clostridiales;f__Lachnospiraceae;g__Coprococcus;
1780	3	41	66	9	86	4	13	13	13	11	k__Bacteria;p__Proteobacteria;
814	22	25	14	18	19	3	38	62	39	18	k__Bacteria;p__OP8;c__OP8_2;o__OP8_2CL;f__OP8_2CL;g__OP8_2CL;
1172	5	45	97	5	22	3	41	4	23	12	k__Bacteria;p__ABY1_OD1;c__ABY1_OD1PH;o__ABY1_OD1PH;f__ABY1_OD1PH;g__ABY1_OD1PH;
1147	2	2	0	89	15	11	31	11	1	95	k__Bacteria;p__LCP-89;c__LCP-89PH;o__LCP-89PH;f__LCP-89PH;g__LCP-89PH;
7074	50	7	12	56	14	21	7	4	7	79	k__Bacteria;p__Bacteroidetes;c__Bacteroidia;o__Bacteroidales;f__BacteroidalesOR;g__BacteroidalesOR;
1086	12	47	24	5	27	12	84	24	16	6	k__Bacteria;p__Chlamydiae;c__Chlamydiae (class);o__Chlamydiales;f__ChlamydialesOR;g__ChlamydialesOR;
1573	22	53	76	2	7	9	33	11	40	4	k__Bacteria;p__Cyanobacteria;c__4C0d-2;o__YS2;f__YS2OR;g__YS2OR;
696	3	2	0	0	0	1	20	8	222	0	k__Bacteria;p__Chlamydiae;c__Chlamydiae (class);o__Chlamydiales;f__ChlamydialesOR;g__ChlamydialesOR;
701	11	19	19	21	89	5	27	26	13	25	k__Bacteria;p__Chlamydiae;c__Chlamydiae (class);o__Chlamydiales;f__Parachlamydiaceae;g__Parachlamydia;
869	43	14	8	20	18	23	14	10	18	87	k__Bacteria;p__GN02;c__GN02PH;o__GN02PH;f__GN02PH;g__GN02PH;
902	14	13	4	1	31	4	41	16	123	8	k__Bacteria;p__Chloroflexi;c__Anaerolineae;o__A4b;f__A4bOR;g__A4bOR;
699	16	17	138	7	9	14	9	6	4	35	k__Bacteria;p__Proteobacteria;c__Deltaproteobacteria;o__Syntrophobacterales;f__Desulfobacteraceae;g__DesulfobacteraceaeFA;
1149	22	75	17	2	4	5	41	7	76	5	k__Bacteria;p__Firmicutes;c__Clostridia;o__Clostridiales;f__Veillonellaceae;g__Thermosinus;
980	2	5	8	2	4	3	38	98	88	4	k__Bacteria;p__Bacteroidetes;c__Sphingobacteria;o__Sphingobacteriales;f__Saprospiraceae;g__SaprospiraceaeFA;
719	43	63	40	22	16	13	14	13	14	14	k__Bacteria;p__Chloroflexi;c__Anaerolineae;o__AnaerolineaeCL;f__AnaerolineaeCL;g__AnaerolineaeCL;
1230	18	16	14	2	4	11	39	14	129	4	k__Bacteria;p__Cyanobacteria;c__4C0d-2;o__4C0d-2CL;f__4C0d-2CL;g__4C0d-2CL;
885	6	16	11	9	17	10	32	91	46	13	k__Bacteria;p__Proteobacteria;c__Betaproteobacteria;o__Methylophilales;f__MethylophilalesOR;g__MethylophilalesOR;
1193	118	31	9	8	4	50	8	1	7	14	k__Bacteria;p__Firmicutes;c__Bacilli;o__Bacillales;f__Sporolactobacillaceae;g__SporolactobacillaceaeFA;
1070	15	17	49	11	22	17	31	40	35	13	k__Bacteria;p__Proteobacteria;c__Gammaproteobacteria;o__Xanthomonadales;f__Xanthomonadaceae;g__Pseudoxanthomonas;
806	8	31	43	13	23	8	67	16	26	14	k__Bacteria;p__GOUTA4;c__GOUTA4PH;o__GOUTA4PH;f__GOUTA4PH;g__GOUTA4PH;
721	19	9	11	69	26	7	14	2	3	89	k__Bacteria;p__Nitrospirae;c__Nitrospira (class);o__Nitrospirales;f__NitrospiralesOR;g__NitrospiralesOR;
1375	38	61	31	12	14	14	16	18	23	22	k__Bacteria;p__Firmicutes;c__Clostridia;o__Clostridiales;f__Clostridiaceae;g__ClostridiaceaeFA;
1237	11	51	34	13	31	10	34	33	13	19	k__Bacteria;p__ABY1_OD1;c__ABY1_OD1PH;o__ABY1_OD1PH;f__ABY1_OD1PH;g__ABY1_OD1PH;
818	6	12	11	5	25	2	165	9	9	5	k__Bacteria;p__Chlamydiae;c__Chlamydiae (class);o__Chlamydiales;f__Simkaniaceae;g__SimkaniaceaeFA;
795	15	26	42	21	40	24	27	12	16	25	k__Bacteria;p__Chlamydiae;c__Chlamydiae (class);o__Chlamydiales;f__ChlamydialesOR;g__ChlamydialesOR;
720	29	52	39	31	55	16	2	1	1	22	k__Bacteria;p__Chloroflexi;c__Anaerolineae;o__Anaerolineales;f__Anaerolinaceae;g__Anaerolinea;
920	6	84	20	2	65	1	24	21	25	0	k__Bacteria;p__TM7;c__TM7-1;o__TM7-1CL;f__TM7-1CL;g__TM7-1CL;
989	12	68	85	8	10	10	5	27	13	10	k__Bacteria;p__Proteobacteria;c__Epsilonproteobacteria;o__Campylobacterales;f__Helicobacteraceae;g__Sulfuricurvum;
2254	12	26	49	22	57	11	13	9	11	37	k__Bacteria;p__Elusimicrobia;c__Elusimicrobia (class);o__MVP-88;f__MVP-88OR;g__MVP-88OR;
972	3	27	43	3	5	6	8	49	102	1	k__Bacteria;p__Proteobacteria;c__Alphaproteobacteria;o__Rhodobacterales;f__Rhodobacteraceae;g__Amaricoccus;
1398	23	12	19	33	56	16	31	19	14	24	k__Bacteria;p__Verrucomicrobia;c__Verruco-5;o__Verruco-5CL;f__Verruco-5CL;g__Verruco-5CL;
1203	22	31	29	16	30	17	24	16	48	13	k__Bacteria;p__Proteobacteria;c__Gammaproteobacteria;o__Methylococcales;f__Methylococcaceae;g__Methylocaldum;
726	84	13	3	12	10	13	47	2	32	29	k__Bacteria;p__Proteobacteria;c__Deltaproteobacteria;o__Desulfobacterales;f__Desulfobulbaceae;g__DesulfobulbaceaeFA;
932	40	35	13	37	3	43	19	6	21	27	k__Bacteria;p__Actinobacteria;c__Actinobacteria (class);o__Actinomycetales;f__Streptomycetaceae;g__Streptomyces;
1683	8	12	16	3	26	3	16	89	62	9	k__Bacteria;p__Proteobacteria;c__Betaproteobacteria;o__Rhodocyclales;f__RhodocyclalesOR;g__RhodocyclalesOR;
836	84	14	14	35	9	26	26	7	1	27	k__Bacteria;p__Chloroflexi;c__Anaerolineae;o__SJA-101;f__SHA-31;g__SHA-31FA;
1017	81	0	0	32	0	74	3	1	0	52	k__Bacteria;p__Actinobacteria;c__Actinobacteria (class);o__Actinobacteria (class)CL;f__Actinobacteria (class)CL;g__Actinobacteria (class)CL;
1357	10	53	26	16	110	3	11	8	1	5	k__Bacteria;p__OP11;c__OP11-2;o__WCHB1-07;f__WCHB1-07OR;g__WCHB1-07OR;
1275	6	80	48	6	38	2	25	4	31	3	k__Bacteria;p__Proteobacteria;c__Alphaproteobacteria;o__Rhizobiales;f__Methylocystaceae;g__Methylosinus;
748	22	10	12	10	17	14	40	5	95	17	k__Bacteria;p__Chloroflexi;c__Anaerolineae;o__SJA-15;f__SJA-15OR;g__SJA-15OR;
940	176	8	8	1	0	1	19	5	20	4	k__Bacteria;p__Bacteroidetes;c__Bacteroidia;o__Bacteroidales;f__Prevotellaceae;g__Prevotella;
765	2	19	7	7	38	4	92	29	21	23	k__Bacteria;p__MSBL6;c__AT425_EubG1;o__AT425_EubG1CL;f__AT425_EubG1CL;g__AT425_EubG1CL;
743	1	99	38	1	72	0	15	4	10	2	k__Bacteria;p__Proteobacteria;c__Gammaproteobacteria;o__Legionellales;f__Coxiellaceae;g__CoxiellaceaeFA;
791	1	3	3	0	3	0	202	6	23	0	k__Bacteria;p__TM7;c__TM7-1;o__TM7-1CL;f__TM7-1CL;g__TM7-1CL;
1194	3	12	14	5	9	4	27	93	66	8	k__Bacteria;p__Acidobacteria;c__Acidobacteria (class);o__Acidobacteriales;f__AcidobacterialesOR;g__AcidobacterialesOR;
1135	2	3	2	0	10	0	23	133	67	1	k__Bacteria;p__Proteobacteria;c__Gammaproteobacteria;o__Chromatiales;f__ChromatialesOR;g__ChromatialesOR;
736	19	1	0	0	0	1	2	4	213	1	k__Bacteria;p__Proteobacteria;c__Gammaproteobacteria;o__Methylococcales;f__Methylococcaceae;g__Methylococcus;
787	235	2	0	0	0	0	0	1	0	3	k__Bacteria;p__Actinobacteria;c__Actinobacteria (class);o__Actinomycetales;f__Streptosporangiaceae;g__StreptosporangiaceaeFA;
867	10	52	41	6	40	5	35	12	24	16	k__Bacteria;p__Bacteroidetes;c__Bacteroidia;o__Bacteroidales;f__BacteroidalesOR;g__BacteroidalesOR;
775	26	0	0	82	0	19	10	0	0	103	k__Bacteria;
853	7	55	48	5	24	9	50	15	17	10	k__Bacteria;p__Spirochaetes;c__WWE1;o__PBS-18;f__SHA-116;g__SHA-116FA;
1043	22	35	114	6	18	6	25	0	2	12	k__Bacteria;p__Proteobacteria;c__Gammaproteobacteria;o__Methylococcales;f__Crenotrichaceae;g__Crenothrix;
755	46	1	0	63	0	50	3	6	0	71	k__Bacteria;p__Chloroflexi;c__Anaerolineae;o__GCA004;f__GCA004OR;g__GCA004OR;
1322	20	29	13	19	6	23	18	27	71	13	k__Bacteria;p__Verrucomicrobia;c__Methylacidiphilae;o__Methylacidiphilales;f__LD19;g__LD19FA;
1174	3	40	25	26	30	2	57	15	7	34	k__Bacteria;p__Proteobacteria;c__Deltaproteobacteria;
1245	5	44	49	5	29	2	52	6	10	37	k__Bacteria;p__Proteobacteria;c__Betaproteobacteria;o__Methylophilales;f__Methylophilaceae;g__Methylotenera;
1290	3	53	55	10	58	2	30	7	9	12	k__Bacteria;p__WS3;c__PRR-12;o__Sediment-1;f__PRR-10;g__PRR-10FA;
734	27	16	20	26	38	17	34	15	9	37	k__Bacteria;p__Acidobacteria;c__OS-K;o__OS-KCL;f__OS-KCL;g__OS-KCL;
758	9	35	16	7	30	5	50	36	37	13	k__Bacteria;p__Deferribacteres;c__Deferribacteres (class);o__Deferribacterales;f__Deferribacteraceae;g__DeferribacteraceaeFA;
966	48	20	16	27	20	18	26	10	29	24	k__Bacteria;p__Chloroflexi;c__Anaerolineae;o__S0208;f__S0208OR;g__S0208OR;
739	2	117	10	0	6	1	12	7	82	1	k__Bacteria;p__GN04;c__5bav_B12;o__5bav_B12CL;f__5bav_B12CL;g__5bav_B12CL;
2402	49	10	18	29	21	29	17	11	14	40	k__Bacteria;p__Verrucomicrobia;c__Verrucomicrobiae;o__Verrucomicrobiales;f__VerrucomicrobialesOR;g__VerrucomicrobialesOR;
927	1	45	76	0	54	0	54	2	3	2	k__Bacteria;p__Proteobacteria;c__Gammaproteobacteria;o__Chromatiales;f__Chromatiaceae;g__Halochromatium;
1276	12	19	10	15	49	16	20	32	45	19	k__Bacteria;p__Acidobacteria;c__Solibacteres;o__Solibacterales;f__Solibacteraceae;g__Candidatus Solibacter;
744	9	195	5	5	9	3	0	0	6	4	k__Bacteria;p__Bacteroidetes;c__Bacteroidia;o__Bacteroidales;f__Porphyromonadaceae;g__PorphyromonadaceaeFA;
929	2	18	55	7	71	1	25	27	23	7	k__Bacteria;p__Gemmatimonadetes;c__Gemmatimonadetes (class);o__Gemmatimonadales;f__Gemmatimonadaceae;g__Gemmatimonas;
1048	5	8	9	41	33	10	52	10	5	63	k__Bacteria;p__KSB1;c__GW-22;o__GW-22CL;f__GW-22CL;g__GW-22CL;
749	12	29	26	16	68	5	16	37	16	10	k__Bacteria;p__Bacteroidetes;c__Sphingobacteria;o__Sphingobacteriales;f__SphingobacterialesOR;g__SphingobacterialesOR;
771	71	14	6	34	13	46	3	3	12	32	k__Bacteria;p__Chloroflexi;c__Anaerolineae;o__AnaerolineaeCL;f__AnaerolineaeCL;g__AnaerolineaeCL;
790	14	13	49	27	29	17	21	18	24	22	k__Bacteria;p__Proteobacteria;c__Deltaproteobacteria;o__Syntrophobacterales;f__Syntrophobacteraceae;g__SyntrophobacteraceaeFA;
1813	5	13	6	0	52	0	70	54	29	5	k__Bacteria;p__OP3;c__koll11;o__GIF10;f__GIF10OR;g__GIF10OR;
1109	17	31	22	11	36	8	23	17	54	14	k__Bacteria;p__Armatimonadetes;c__Chthonomonadetes;o__Chthonomonadales;f__Chthonomonadaceae;g__ChthonomonadaceaeFA;
1640	3	23	17	17	58	5	55	21	12	22	k__Bacteria;p__Chloroflexi;c__Dehalococcoidetes;o__NT-B4;f__NT-B4OR;g__NT-B4OR;
1326	8	27	37	15	71	9	19	20	10	17	k__Bacteria;p__Elusimicrobia;c__Elusimicrobia (class);o__FAC88;f__FAC88OR;g__FAC88OR;
753	28	36	86	19	23	12	2	3	3	21	k__Bacteria;p__Chlorobi;c__OPB56;o__OPB56CL;f__OPB56CL;g__OPB56CL;
764	43	0	0	60	0	48	8	3	1	69	k__Bacteria;p__Chlorobi;c__SJA-28;o__SJA-28CL;f__SJA-28CL;g__SJA-28CL;
756	16	0	2	90	1	12	9	5	3	94	k__Bacteria;p__Proteobacteria;c__Deltaproteobacteria;
778	8	26	6	12	97	0	36	13	20	14	k__Bacteria;p__Proteobacteria;c__Alphaproteobacteria;o__Kordiimonadales;f__KordiimonadalesOR;g__KordiimonadalesOR;
947	55	4	7	36	5	42	12	11	3	57	k__Bacteria;p__Proteobacteria;c__Gammaproteobacteria;o__Methylococcales;
1204	12	15	72	16	10	5	31	18	27	26	k__Bacteria;p__Proteobacteria;c__Alphaproteobacteria;o__AlphaproteobacteriaCL;f__AlphaproteobacteriaCL;g__AlphaproteobacteriaCL;
1849	16	16	18	10	42	4	40	16	49	20	k__Bacteria;p__Armatimonadetes;c__SJA-176;o__SJA-176CL;f__SJA-176CL;g__SJA-176CL;
1489	20	29	23	24	44	12	21	13	20	25	k__Bacteria;p__OP3;c__BD4-9;o__BD4-9CL;f__BD4-9CL;g__BD4-9CL;
762	9	17	25	45	14	10	58	13	9	30	k__Bacteria;p__Hyd24-12;c__WM88;o__WM88CL;f__WM88CL;g__WM88CL;
761	7	6	34	18	26	7	92	15	3	22	k__Bacteria;p__Verrucomicrobia;c__Opitutae;o__OpitutaeCL;f__OpitutaeCL;g__OpitutaeCL;
1140	67	55	19	6	4	36	10	0	26	7	k__Bacteria;p__Firmicutes;c__Bacilli;o__Bacillales;f__Paenibacillaceae;g__Paenibacillus;
1430	9	38	32	13	56	4	26	20	20	11	k__Bacteria;
907	3	53	37	17	40	2	44	13	7	13	k__Bacteria;p__Proteobacteria;c__Deltaproteobacteria;o__Myxococcales;f__Haliangiaceae;g__HaliangiaceaeFA;
1440	11	58	37	2	12	8	16	26	52	7	k__Bacteria;p__Actinobacteria;c__Actinobacteria (class);o__Solirubrobacterales;f__SolirubrobacteralesOR;g__SolirubrobacteralesOR;
1999	4	34	38	2	12	7	12	60	45	14	k__Bacteria;p__Verrucomicrobia;c__Verrucomicrobiae;o__Verrucomicrobiales;f__VerrucomicrobialesOR;g__VerrucomicrobialesOR;
1653	7	100	30	1	35	2	24	7	15	6	k__Bacteria;p__Bacteroidetes;c__Bacteroidia;o__Bacteroidales;f__Porphyromonadaceae;g__PorphyromonadaceaeFA;
937	16	22	30	11	17	18	3	47	49	14	k__Bacteria;p__Actinobacteria;c__Actinobacteria (class);o__Actinomycetales;f__ActinomycetalesOR;g__ActinomycetalesOR;
872	2	24	20	3	98	0	0	74	4	1	k__Bacteria;p__Proteobacteria;c__Deltaproteobacteria;o__NB1-j;f__MND4;g__MND4FA;
970	8	31	50	11	33	5	45	8	11	24	k__Bacteria;p__Verrucomicrobia;c__Opitutae;o__Opitutales;f__Opitutaceae;g__OpitutaceaeFA;
1442	11	36	45	12	36	6	43	12	11	14	k__Bacteria;p__Chlorobi;c__SJA-28;o__SJA-28CL;f__SJA-28CL;g__SJA-28CL;
802	8	84	25	1	30	3	41	2	10	21	k__Bacteria;p__Verrucomicrobia;c__Spartobacteria;o__Spartobacteriales;f__Spartobacteriaceae;g__Candidatus Xiphinematobacter;
1106	13	22	26	8	35	5	29	12	53	22	k__Bacteria;p__Proteobacteria;c__Alphaproteobacteria;o__Rhodobacterales;f__Rhodobacteraceae;g__Rhodobacter;
2914	29	13	18	18	46	17	10	24	21	29	k__Bacteria;p__Proteobacteria;c__Gammaproteobacteria;o__Methylococcales;f__Crenotrichaceae;g__Crenothrix;
890	29	25	52	13	33	12	9	14	24	14	k__Bacteria;p__Chlorobi;c__OPB56;o__OPB56CL;f__OPB56CL;g__OPB56CL;
901	7	37	64	2	44	1	36	17	15	1	k__Bacteria;p__Armatimonadetes;c__SJA-176;o__SJA-176CL;f__SJA-176CL;g__SJA-176CL;
1078	0	1	2	1	2	1	141	12	63	1	k__Bacteria;p__Proteobacteria;c__Alphaproteobacteria;o__Sphingomonadales;f__Sphingomonadaceae;g__Sphingomonas;
1124	21	8	7	65	11	33	3	27	6	43	k__Bacteria;p__Firmicutes;c__Clostridia;o__OPB54;f__OPB54OR;g__OPB54OR;
1034	0	18	67	3	45	3	57	11	15	5	k__Bacteria;p__Chloroflexi;c__Anaerolineae;o__envOPS12;f__envOPS12OR;g__envOPS12OR;
1117	1	77	40	0	88	0	8	4	5	1	k__Bacteria;p__TM7;c__TM7-1;o__TM7-1CL;f__TM7-1CL;g__TM7-1CL;
3417	52	0	0	45	0	49	3	1	1	73	k__Bacteria;p__Nitrospirae;c__Nitrospira (class);o__Nitrospirales;f__Thermodesulfovibrionaceae;g__LCP-6;
1192	72	11	3	35	10	33	10	10	16	23	k__Bacteria;p__Chloroflexi;c__Anaerolineae;o__Caldilineales;f__Caldilineaceae;g__Caldilinea;
1033	29	19	9	65	7	21	3	9	9	52	k__Bacteria;p__Proteobacteria;c__Betaproteobacteria;o__Burkholderiales;f__Alcaligenaceae;g__AlcaligenaceaeFA;
1012	20	38	34	20	27	9	27	8	21	19	k__Bacteria;p__Bacteroidetes;c__Sphingobacteria;o__Sphingobacteriales;f__Flexibacteraceae;g__FlexibacteraceaeFA;
874	21	6	15	15	5	6	98	14	28	14	k__Bacteria;p__Chloroflexi;c__Anaerolineae;o__S0208;f__S0208OR;g__S0208OR;
2154	13	11	19	4	16	5	26	55	62	11	k__Bacteria;p__Acidobacteria;c__Acidobacteria (class);o__Acidobacteriales;f__AcidobacterialesOR;g__AcidobacterialesOR;
829	0	75	39	0	102	0	0	5	1	0	k__Bacteria;p__Bacteroidetes;c__Sphingobacteria;o__Sphingobacteriales;f__SphingobacterialesOR;g__SphingobacterialesOR;
792	21	8	3	70	13	16	27	21	4	38	k__Bacteria;p__Chloroflexi;c__Anaerolineae;o__GN14;f__GN14OR;g__GN14OR;
1119	2	14	38	2	20	1	16	71	52	4	k__Bacteria;p__Bacteroidetes;c__Flavobacteria;o__FlavobacteriaCL;f__FlavobacteriaCL;g__FlavobacteriaCL;
1270	1	37	10	2	30	1	9	17	112	1	k__Bacteria;p__Proteobacteria;c__Gammaproteobacteria;o__Thiotrichales;f__ThiotrichalesOR;g__ThiotrichalesOR;
2001	46	32	46	19	15	24	12	3	13	9	k__Bacteria;p__Proteobacteria;c__Betaproteobacteria;o__Rhodocyclales;f__Rhodocyclaceae;g__Azovibrio;
2506	13	47	14	8	37	6	17	18	44	15	k__Bacteria;p__Chlorobi;c__OPB56;o__OPB56CL;f__OPB56CL;g__OPB56CL;
878	5	34	30	13	56	12	43	9	5	11	k__Bacteria;p__WS3;c__PRR-12;o__PBS-III-9;f__PBS-III-9OR;g__PBS-III-9OR;
1712	7	12	43	6	48	11	39	7	38	7	k__Bacteria;p__Bacteroidetes;c__Bacteroidia;o__Bacteroidales;f__BacteroidalesOR;g__BacteroidalesOR;
986	11	57	33	0	17	3	28	14	52	3	k__Bacteria;p__Spirochaetes;c__Leptospirae;o__Leptospirales;f__Leptospiraceae;g__SJA-88;
1529	7	20	18	3	18	1	62	26	54	9	k__Bacteria;p__Chlorobi;c__SJA-28;o__SJA-28CL;f__SJA-28CL;g__SJA-28CL;
1333	24	36	26	17	43	13	14	13	14	17	k__Bacteria;p__Verrucomicrobia;c__Verrucomicrobiae;o__Verrucomicrobiales;f__VerrucomicrobialesOR;g__VerrucomicrobialesOR;
1098	0	3	17	0	1	0	191	1	3	1	k__Bacteria;p__Chlorobi;c__Chlorobia;o__Chlorobiales;f__Chlorobiaceae;g__Chlorobaculum;
1542	12	10	126	0	5	3	18	21	11	10	k__Bacteria;p__Proteobacteria;c__Deltaproteobacteria;o__Syntrophobacterales;f__Desulfobacteraceae;g__DesulfobacteraceaeFA;
894	7	85	26	0	72	1	9	6	8	2	k__Bacteria;p__Bacteroidetes;c__Bacteroidia;o__Bacteroidales;f__Porphyromonadaceae;g__PorphyromonadaceaeFA;
810	31	44	43	23	11	11	21	5	10	17	k__Bacteria;p__Proteobacteria;c__Deltaproteobacteria;o__Syntrophobacterales;f__Syntrophaceae;g__Desulfomonile;
805	3	27	39	16	75	11	22	3	1	19	k__Bacteria;p__Acidobacteria;c__Holophagae;o__Holophagales;f__Holophagaceae;g__HolophagaceaeFA;
2497	18	14	26	16	17	14	27	34	15	34	k__Bacteria;p__Proteobacteria;c__Gammaproteobacteria;o__Methylococcales;f__Methylococcaceae;g__Methylomonas;
1746	7	6	13	36	43	9	34	16	2	49	k__Bacteria;p__Proteobacteria;c__Deltaproteobacteria;
1240	1	66	83	0	18	0	34	7	6	0	k__Bacteria;p__Chloroflexi;c__Anaerolineae;o__A31;f__S47;g__S47FA;
1215	10	21	11	2	45	5	24	20	69	8	k__Bacteria;p__Chlorobi;c__Ignavibacteria;o__ZB1;f__ZB1OR;g__ZB1OR;
908	3	42	57	5	21	1	45	16	18	7	k__Bacteria;p__Firmicutes;c__Clostridia;o__Clostridiales;f__Clostridiales Family XII. Incertae Sedis;g__Clostridiales Family XII. Incertae SedisFA;
852	30	3	2	24	9	11	63	27	21	24	k__Bacteria;p__Acidobacteria;c__MVS-40;o__MVS-40CL;f__MVS-40CL;g__MVS-40CL;
1115	7	11	25	2	5	0	17	4	139	4	k__Bacteria;p__Bacteroidetes;c__Sphingobacteria;o__Sphingobacteriales;f__Saprospiraceae;g__SaprospiraceaeFA;
1395	33	27	55	22	19	22	9	2	7	18	k__Bacteria;p__Proteobacteria;c__Deltaproteobacteria;o__Syntrophobacterales;f__Desulfobacteraceae;g__DesulfobacteraceaeFA;
1354	2	25	78	5	17	7	57	8	8	6	k__Bacteria;p__BRC1;c__BRC1PH;o__BRC1PH;f__BRC1PH;g__BRC1PH;
800	1	100	4	0	1	0	95	1	11	0	k__Bacteria;p__Firmicutes;c__Clostridia;o__Clostridiales;f__Veillonellaceae;g__Selenomonas;
1711	24	5	10	18	10	10	93	7	18	18	k__Bacteria;p__Chloroflexi;c__Anaerolineae;o__A31;f__KNA6-EB22;g__KNA6-EB22FA;
1209	9	16	38	4	14	1	126	1	1	3	k__Bacteria;p__Proteobacteria;c__Gammaproteobacteria;o__Chromatiales;f__Chromatiaceae;g__Thiorhodococcus;
915	11	52	28	5	9	6	43	11	44	3	k__Bacteria;p__Actinobacteria;c__Actinobacteria (class);o__Actinobacteria (class)CL;f__Actinobacteria (class)CL;g__Actinobacteria (class)CL;
845	27	0	0	86	0	29	0	0	0	70	k__Bacteria;p__OP11;c__OP11-3;o__OP11-3CL;f__OP11-3CL;g__OP11-3CL;
1122	5	35	50	5	45	7	32	14	16	2	k__Bacteria;p__Firmicutes;c__Clostridia;o__Clostridiales;f__ClostridialesOR;g__ClostridialesOR;
820	57	0	0	34	0	53	0	0	0	67	k__Bacteria;p__Chloroflexi;c__Anaerolineae;o__AnaerolineaeCL;f__AnaerolineaeCL;g__AnaerolineaeCL;
1609	23	42	16	21	5	36	23	7	21	17	k__Bacteria;p__Cyanobacteria;c__4C0d-2;o__4C0d-2CL;f__4C0d-2CL;g__4C0d-2CL;
1166	5	44	22	8	4	24	43	8	49	3	k__Bacteria;p__TG3;c__TG3-1;o__GN09;f__GN09OR;g__GN09OR;
1402	1	59	7	3	44	0	54	25	15	2	k__Bacteria;p__OP11;c__OP11-3;o__OP11-3CL;f__OP11-3CL;g__OP11-3CL;
1125	1	15	26	3	15	2	10	17	115	5	k__Bacteria;p__Bacteroidetes;c__Sphingobacteria;o__Sphingobacteriales;f__Saprospiraceae;g__SaprospiraceaeFA;
823	54	0	0	54	0	35	9	0	1	56	k__Bacteria;p__Proteobacteria;c__Deltaproteobacteria;o__Syntrophobacterales;f__Desulfobacteraceae;g__Desulfobacterium;
1745	25	3	4	20	29	9	34	35	33	17	k__Bacteria;p__Chloroflexi;c__Dehalococcoidetes;o__Dehalococcoidales;f__Dehalococcoidaceae;g__DehalococcoidaceaeFA;
1360	16	14	14	46	29	14	14	21	8	32	k__Bacteria;p__Elusimicrobia;c__Elusimicrobia (class);o__FAC88;f__FAC88OR;g__FAC88OR;
876	6	11	4	10	10	2	140	7	11	7	k__Bacteria;p__Nitrospirae;c__Nitrospira (class);o__Nitrospirales;f__Thermodesulfovibrionaceae;g__ThermodesulfovibrionaceaeFA;
1495	8	9	44	19	9	8	33	44	9	25	k__Bacteria;p__WS3;c__PRR-12;o__GN03;f__GN03OR;g__GN03OR;
1513	13	47	36	4	9	4	16	19	57	3	k__Bacteria;p__Proteobacteria;c__Deltaproteobacteria;o__MIZ46;f__MIZ46OR;g__MIZ46OR;
893	14	2	2	18	7	5	55	22	42	41	k__Bacteria;p__GN04;c__GN15;o__GN15CL;f__GN15CL;g__GN15CL;
948	4	117	9	0	3	2	21	5	46	0	k__Bacteria;p__Proteobacteria;c__Gammaproteobacteria;o__Legionellales;f__Legionellaceae;g__Legionella;
1233	31	4	2	47	6	25	13	3	32	44	k__Bacteria;p__Proteobacteria;c__Deltaproteobacteria;o__Myxococcales;f__MyxococcalesOR;g__MyxococcalesOR;
830	8	18	16	14	41	7	50	20	12	21	k__Bacteria;p__Caldiserica;c__OP5;o__BA129;f__ML635J-28;g__ML635J-28FA;
1372	53	25	5	0	5	12	20	10	75	2	k__Bacteria;p__Firmicutes;c__Clostridia;o__Clostridiales;f__Syntrophomonadaceae;g__Syntrophomonas;
1341	1	36	17	9	60	5	4	14	54	7	k__Bacteria;p__Chlamydiae;c__Chlamydiae (class);o__Chlamydiales;f__Simkaniaceae;g__SimkaniaceaeFA;
896	5	5	4	3	30	1	105	17	31	5	k__Bacteria;
2038	13	25	30	17	27	7	27	23	14	23	k__Bacteria;p__Proteobacteria;c__Betaproteobacteria;o__Burkholderiales;f__BurkholderialesOR;g__BurkholderialesOR;
1079	15	71	13	21	7	9	26	5	4	35	k__Bacteria;p__Proteobacteria;c__Deltaproteobacteria;o__Myxococcales;f__MyxococcalesOR;g__MyxococcalesOR;
824	8	2	4	8	3	6	0	66	102	6	k__Bacteria;p__Bacteroidetes;c__Sphingobacteria;o__Sphingobacteriales;f__Flammeovirgaceae;g__FlammeovirgaceaeFA;
1310	6	34	48	6	43	8	32	2	6	20	k__Bacteria;p__Bacteroidetes;c__Bacteroidia;o__Bacteroidales;f__BacteroidalesOR;g__BacteroidalesOR;
1467	33	18	16	31	14	28	14	5	11	35	k__Bacteria;p__Nitrospirae;c__Nitrospira (class);o__Nitrospirales;f__Thermodesulfovibrionaceae;g__LCP-6;
870	9	14	7	12	38	3	57	32	14	18	k__Bacteria;p__WS3;c__PRR-12;o__PBS-III-9;f__PBS-III-9OR;g__PBS-III-9OR;
1479	94	17	2	12	2	13	1	8	44	11	k__Bacteria;p__Firmicutes;c__Clostridia;o__Clostridiales;f__Veillonellaceae;g__Thermosinus;
1307	4	7	4	4	18	0	77	52	33	5	k__Bacteria;p__Firmicutes;c__Clostridia;o__Clostridiales;f__Ruminococcaceae;g__Acetivibrio;
922	6	34	19	13	42	7	19	28	33	3	k__Bacteria;p__Actinobacteria;c__Actinobacteria (class);o__Acidimicrobiales;f__EB1017;g__EB1017FA;
1400	21	25	13	15	38	14	25	12	21	19	k__Bacteria;p__Chlamydiae;c__Chlamydiae (class);o__Chlamydiales;f__Simkaniaceae;g__SimkaniaceaeFA;
848	9	38	49	8	51	2	36	4	2	4	k__Bacteria;p__Proteobacteria;c__Gammaproteobacteria;o__Xanthomonadales;f__Sinobacteraceae;g__SinobacteraceaeFA;
1373	69	0	0	41	2	48	4	2	2	35	k__Bacteria;p__Actinobacteria;c__Actinobacteria (class);o__Actinobacteria (class)CL;f__Actinobacteria (class)CL;g__Actinobacteria (class)CL;
1676	34	20	13	15	25	6	25	10	14	41	k__Bacteria;p__ABY1_OD1;c__ABY1_OD1PH;o__ABY1_OD1PH;f__ABY1_OD1PH;g__ABY1_OD1PH;
919	10	21	26	4	60	2	4	34	33	9	k__Bacteria;p__Bacteroidetes;c__Flavobacteria;o__FlavobacteriaCL;f__FlavobacteriaCL;g__FlavobacteriaCL;
1173	15	30	23	2	41	5	3	13	60	11	k__Bacteria;p__Bacteroidetes;c__Bacteroidia;o__Bacteroidales;f__Porphyromonadaceae;g__PorphyromonadaceaeFA;
2164	31	35	31	26	13	25	12	4	6	20	k__Bacteria;p__Proteobacteria;c__Deltaproteobacteria;o__Syntrophobacterales;f__Desulfobacteraceae;g__DesulfobacteraceaeFA;
864	40	27	34	21	18	29	6	5	5	17	k__Bacteria;p__Acidobacteria;c__Acidobacteria (class);o__Acidobacteriales;f__AcidobacterialesOR;g__AcidobacterialesOR;
850	14	6	6	46	24	20	32	4	8	41	k__Bacteria;p__Chloroflexi;c__Anaerolineae;o__A31;f__KNA6-EB22;g__KNA6-EB22FA;
6471	80	41	10	8	1	37	5	5	7	7	k__Bacteria;p__Firmicutes;c__Bacilli;o__Bacillales;f__Bacillaceae;
3706	13	22	25	22	58	17	10	12	4	18	k__Bacteria;p__Bacteroidetes;c__Bacteroidia;o__Bacteroidales;f__BacteroidalesOR;g__BacteroidalesOR;
1022	9	17	33	17	36	7	39	11	8	24	k__Bacteria;p__Lentisphaerae;c__Lentisphaerae (class);o__Z20;f__Z20OR;g__Z20OR;
840	21	0	0	37	0	31	2	0	3	107	k__Bacteria;p__Proteobacteria;c__Deltaproteobacteria;o__Desulfovibrionales;f__Desulfohalobiaceae;g__Desulfonatronospira;
881	3	1	0	0	0	9	17	9	160	1	k__Bacteria;p__Firmicutes;c__Clostridia;o__Clostridiales;f__ClostridialesOR;g__ClostridialesOR;
1177	14	34	31	13	28	14	21	8	18	19	k__Bacteria;p__OP3;c__BD4-9;o__BD4-9CL;f__BD4-9CL;g__BD4-9CL;
1865	6	57	14	1	3	5	67	19	26	2	k__Bacteria;p__Firmicutes;c__Clostridia;o__Clostridiales;f__ClostridialesOR;g__ClostridialesOR;
1558	1	23	25	2	74	0	35	17	23	0	k__Bacteria;p__Proteobacteria;c__Gammaproteobacteria;o__Xanthomonadales;f__Sinobacteraceae;g__SinobacteraceaeFA;
842	7	18	21	3	23	8	69	18	25	8	k__Bacteria;p__OP8;c__OP8_1;o__OP8_1CL;f__OP8_1CL;g__OP8_1CL;
860	1	68	31	8	3	0	69	8	1	11	k__Bacteria;p__Proteobacteria;c__Gammaproteobacteria;o__Oceanospirillales;f__Litincolaceae;g__LitincolaceaeFA;
1257	31	11	11	16	27	14	45	4	16	24	k__Bacteria;p__Proteobacteria;c__Deltaproteobacteria;o__Syntrophobacterales;f__Syntrophobacteraceae;g__Syntrophobacter;
968	10	27	55	3	47	10	35	1	2	9	k__Bacteria;p__Proteobacteria;c__Deltaproteobacteria;o__Desulfobacterales;f__DesulfobacteralesOR;g__DesulfobacteralesOR;
1320	14	51	43	5	14	15	14	10	29	3	k__Bacteria;p__Actinobacteria;c__Actinobacteria (class);o__Actinomycetales;f__ActinomycetalesOR;g__ActinomycetalesOR;
936	3	7	4	1	1	4	7	1	169	1	k__Bacteria;p__Actinobacteria;c__Actinobacteria (class);o__Actinomycetales;f__Nocardioidaceae;g__Aeromicrobium;
1283	34	9	28	31	23	20	7	6	4	36	k__Bacteria;p__Proteobacteria;c__Deltaproteobacteria;o__Bdellovibrionales;f__Bacteriovoracaceae;g__BacteriovoracaceaeFA;
859	42	2	2	45	4	25	14	4	1	59	k__Bacteria;p__Chloroflexi;c__Anaerolineae;o__A4b;f__A4bOR;g__A4bOR;
1006	24	25	16	35	39	13	1	7	6	32	k__Bacteria;p__Proteobacteria;c__Deltaproteobacteria;o__Desulfuromonadales;f__Geobacteraceae;g__Geobacter;
996	17	56	4	1	3	5	5	4	98	5	k__Bacteria;p__Actinobacteria;c__Actinobacteria (class);o__Actinomycetales;f__Nocardioidaceae;g__Propionicimonas;
9813	10	16	27	19	38	6	21	25	7	29	k__Bacteria;p__Bacteroidetes;c__Bacteroidia;o__Bacteroidales;f__BacteroidalesOR;g__BacteroidalesOR;
949	1	27	34	23	50	1	31	10	1	20	k__Bacteria;p__Proteobacteria;c__Deltaproteobacteria;o__Syntrophobacterales;f__Syntrophobacteraceae;g__SyntrophobacteraceaeFA;
999	18	2	1	11	17	10	56	63	8	12	k__Bacteria;p__Chloroflexi;c__Anaerolineae;o__BPC110;f__BPC110OR;g__BPC110OR;
1081	4	46	35	4	62	2	29	0	6	10	k__Bacteria;p__Chlamydiae;c__Chlamydiae (class);o__Chlamydiales;f__Simkaniaceae;g__SimkaniaceaeFA;
1305	5	11	24	23	61	4	30	6	11	22	k__Bacteria;p__Proteobacteria;c__Deltaproteobacteria;o__Myxococcales;f__MyxococcalesOR;g__MyxococcalesOR;
1452	10	7	20	37	29	24	13	18	2	37	k__Bacteria;p__Spirochaetes;c__Spirochaetes (class);o__Spirochaetales;f__Spirochaetaceae;
857	2	16	6	4	70	0	54	23	15	6	k__Bacteria;p__TG3;c__TG3-1;o__GN09;f__GN09OR;g__GN09OR;
995	6	15	25	5	34	6	40	28	23	14	k__Bacteria;p__Proteobacteria;c__Deltaproteobacteria;o__Syntrophobacterales;f__Desulfobacteraceae;g__DesulfobacteraceaeFA;
956	2	9	5	32	88	1	14	18	1	26	k__Bacteria;p__Gemmatimonadetes;c__Gemmatimonadetes (class);o__Gemmatimonadales;f__GemmatimonadalesOR;g__GemmatimonadalesOR;
2400	46	57	9	6	3	25	14	5	24	6	k__Bacteria;p__Firmicutes;c__Bacilli;o__Bacillales;f__Planococcaceae;g__Marinibacillus;
1647	2	54	38	5	32	1	38	10	10	5	k__Bacteria;p__OP11;c__OP11-4;o__KNA6-NB14;f__KNA6-NB14OR;g__KNA6-NB14OR;
1205	2	29	44	13	20	3	42	16	15	11	k__Bacteria;p__Acidobacteria;c__Solibacteres;o__Solibacterales;f__Solibacteraceae;g__Candidatus Solibacter;
888	5	42	41	12	27	5	21	12	11	19	k__Bacteria;p__Bacteroidetes;c__Sphingobacteria;o__Sphingobacteriales;f__SphingobacterialesOR;g__SphingobacterialesOR;
1268	1	43	38	2	35	0	33	26	11	5	k__Bacteria;p__Proteobacteria;c__Deltaproteobacteria;o__Myxococcales;f__MyxococcalesOR;g__MyxococcalesOR;
862	2	27	44	1	10	3	85	20	0	2	k__Bacteria;p__Spirochaetes;c__Spirochaetes (class);o__Spirochaetales;f__Spirochaetaceae;g__SA-8;
1796	42	10	13	33	3	36	2	11	0	44	k__Bacteria;p__Chloroflexi;c__Anaerolineae;o__envOPS12;f__envOPS12OR;g__envOPS12OR;
1144	29	6	29	40	13	17	5	4	8	43	k__Bacteria;p__Proteobacteria;c__Deltaproteobacteria;o__Syntrophobacterales;f__Desulfobacteraceae;g__Desulfococcus;
1575	22	20	35	12	16	8	28	10	24	18	k__Bacteria;p__Armatimonadetes;c__CH21;o__CH21CL;f__CH21CL;g__CH21CL;
1080	19	19	26	10	29	9	40	11	23	7	k__Bacteria;
1321	12	30	33	17	37	15	17	5	12	15	k__Bacteria;p__Chlamydiae;c__Chlamydiae (class);o__Chlamydiales;f__ChlamydialesOR;g__ChlamydialesOR;
1094	28	30	20	17	27	19	13	15	7	17	k__Bacteria;p__GN06;c__GN06PH;o__GN06PH;f__GN06PH;g__GN06PH;
1243	21	19	25	4	6	6	22	9	73	8	k__Bacteria;p__Bacteroidetes;c__Sphingobacteria;o__Sphingobacteriales;f__Sphingobacteriaceae;g__Pedobacter;
1003	7	21	15	20	71	8	23	14	5	9	k__Bacteria;p__WS3;c__PRR-12;o__Sediment-1;f__PRR-10;g__PRR-10FA;
982	13	34	13	35	29	18	4	9	1	36	k__Bacteria;p__Acidobacteria;c__AcidobacteriaPH;o__AcidobacteriaPH;f__AcidobacteriaPH;g__AcidobacteriaPH;
1137	11	10	1	0	5	1	5	7	149	3	k__Bacteria;p__Bacteroidetes;c__Bacteroidia;o__Bacteroidales;f__Porphyromonadaceae;g__PorphyromonadaceaeFA;
1184	0	40	12	0	77	0	12	7	44	0	k__Bacteria;p__Acidobacteria;c__Solibacteres;o__Solibacterales;f__Solibacteraceae;g__Candidatus Solibacter;
1509	17	16	26	15	13	28	17	22	17	21	k__Bacteria;p__Actinobacteria;c__Actinobacteria (class);o__Actinomycetales;f__Frankiaceae;g__FrankiaceaeFA;
871	1	42	27	3	65	0	14	18	21	1	k__Bacteria;p__Bacteroidetes;c__Flavobacteria;o__FlavobacteriaCL;f__FlavobacteriaCL;g__FlavobacteriaCL;
1480	12	13	6	20	28	16	37	25	11	24	k__Bacteria;p__Verrucomicrobia;c__Verrucomicrobiae;o__Verrucomicrobiales;f__VerrucomicrobialesOR;g__VerrucomicrobialesOR;
2101	9	21	35	10	25	6	15	29	40	1	k__Bacteria;p__Actinobacteria;c__Actinobacteria (class);o__Acidimicrobiales;f__CL500-29;g__CL500-29FA;
904	11	29	49	3	33	4	29	7	11	15	k__Bacteria;p__Proteobacteria;c__Deltaproteobacteria;o__MIZ46;f__MIZ46OR;g__MIZ46OR;
1014	21	23	44	25	18	14	5	9	3	29	k__Bacteria;p__Proteobacteria;c__Deltaproteobacteria;o__Bdellovibrionales;f__Bdellovibrionaceae;g__BdellovibrionaceaeFA;
2639	14	39	18	11	27	4	18	17	32	10	k__Bacteria;p__Chlamydiae;c__Chlamydiae (class);o__Chlamydiales;f__ChlamydialesOR;g__ChlamydialesOR;
1052	15	49	16	3	25	12	18	11	35	6	k__Bacteria;p__Actinobacteria;c__Actinobacteria (class);o__Actinobacteria (class)CL;f__Actinobacteria (class)CL;g__Actinobacteria (class)CL;
1235	10	62	17	6	13	8	23	12	27	12	k__Bacteria;p__Chloroflexi;c__Anaerolineae;o__A4b;f__A4bOR;g__A4bOR;
1102	15	15	3	23	21	21	21	16	16	38	k__Bacteria;p__Proteobacteria;c__Deltaproteobacteria;o__Desulfobacterales;f__Desulfobulbaceae;g__DesulfobulbaceaeFA;
1157	3	21	49	2	8	4	19	31	39	13	k__Bacteria;p__Bacteroidetes;c__Flavobacteria;o__FlavobacteriaCL;f__FlavobacteriaCL;g__FlavobacteriaCL;
1434	3	21	35	4	9	3	61	35	5	13	k__Bacteria;p__Spirochaetes;c__Spirochaetes (class);o__Spirochaetales;f__Spirochaetaceae;g__Treponema;
981	15	4	1	50	17	9	37	5	5	46	k__Bacteria;p__Chloroflexi;c__Anaerolineae;o__Anaerolineales;f__Anaerolinaceae;g__AnaerolinaceaeFA;
1061	8	7	5	12	35	17	44	26	22	13	k__Bacteria;p__Firmicutes;c__Clostridia;o__Clostridiales;f__Ruminococcaceae;g__Acetivibrio;
1454	25	13	39	22	10	16	17	7	7	32	k__Bacteria;p__Acidobacteria;c__Solibacteres;o__Solibacterales;f__Solibacteraceae;g__Candidatus Solibacter;
1318	9	14	9	11	19	4	69	25	15	13	k__Bacteria;p__Proteobacteria;c__Deltaproteobacteria;o__Syntrophobacterales;f__Syntrophaceae;g__Syntrophus;
1099	11	26	32	4	35	10	15	24	17	14	k__Bacteria;p__Bacteroidetes;c__Sphingobacteria;o__Sphingobacteriales;f__SphingobacterialesOR;g__SphingobacterialesOR;
1820	7	25	30	6	37	1	16	19	32	14	k__Bacteria;p__Chlamydiae;c__Chlamydiae (class);o__Chlamydiales;f__Simkaniaceae;g__SimkaniaceaeFA;
892	26	4	2	38	18	28	9	13	34	15	k__Bacteria;p__Chloroflexi;c__Anaerolineae;o__Anaerolineales;f__Anaerolinaceae;g__AnaerolinaceaeFA;
1278	44	13	0	28	23	35	8	0	0	36	k__Bacteria;p__Actinobacteria;c__Actinobacteria (class);o__0319-7L14;f__0319-7L14OR;g__0319-7L14OR;
910	15	11	23	43	24	18	11	4	6	32	k__Bacteria;p__Chloroflexi;c__Anaerolineae;o__Anaerolineales;f__Anaerolinaceae;g__AnaerolinaceaeFA;
1416	6	10	21	13	24	1	44	19	8	41	k__Bacteria;p__Spirochaetes;c__Spirochaetes (class);o__Spirochaetales;f__Spirochaetaceae;g__za29;
1153	24	51	30	3	17	15	3	16	25	2	k__Bacteria;p__Actinobacteria;c__Actinobacteria (class);o__Actinomycetales;f__Nocardioidaceae;g__NocardioidaceaeFA;
891	17	16	21	38	13	15	7	10	2	47	k__Bacteria;p__Acidobacteria;c__OS-K;o__OS-KCL;f__OS-KCL;g__OS-KCL;
914	147	5	1	4	0	3	1	5	18	1	k__Bacteria;p__Firmicutes;c__Clostridia;o__Clostridiales;f__Veillonellaceae;g__VeillonellaceaeFA;
3501	17	9	12	12	21	5	42	23	34	10	k__Bacteria;p__Proteobacteria;c__Deltaproteobacteria;o__Syntrophobacterales;f__Syntrophaceae;g__SyntrophaceaeFA;
1319	34	2	6	39	1	24	26	7	6	40	k__Bacteria;p__Proteobacteria;c__Deltaproteobacteria;o__NKB15;f__NKB15OR;g__NKB15OR;
1025	8	18	4	10	50	2	17	33	31	12	k__Bacteria;p__HDBW-WB69;c__HDBW-WB69PH;o__HDBW-WB69PH;f__HDBW-WB69PH;g__HDBW-WB69PH;
1704	6	20	10	6	5	3	65	16	49	5	k__Bacteria;p__Chlamydiae;c__Chlamydiae (class);o__Chlamydiales;f__ChlamydialesOR;g__ChlamydialesOR;
1213	2	2	0	0	0	0	51	13	115	1	k__Bacteria;p__Firmicutes;c__Clostridia;o__Clostridiales;f__Lachnospiraceae;g__Coprococcus;
2940	60	43	6	10	0	39	5	2	6	13	k__Bacteria;p__Firmicutes;c__Bacilli;o__Bacillales;f__Bacillaceae;g__Natronobacillus;
1786	21	19	17	22	40	12	17	10	10	16	k__Bacteria;p__Verrucomicrobia;c__Verrucomicrobiae;o__Verrucomicrobiales;f__VerrucomicrobialesOR;g__VerrucomicrobialesOR;
1785	25	35	11	1	1	7	53	9	38	3	k__Bacteria;p__Firmicutes;c__Clostridia;o__Clostridiales;f__Ruminococcaceae;g__Ethanoligenens;
2174	6	30	52	6	44	4	9	15	5	12	k__Bacteria;p__Proteobacteria;c__Deltaproteobacteria;o__Syntrophobacterales;f__Desulfobacteraceae;g__DesulfobacteraceaeFA;
1027	4	16	0	15	65	6	32	24	5	16	k__Bacteria;p__OP11;c__OP11-1;o__OPB92;f__OPB92OR;g__OPB92OR;
1314	10	23	21	20	30	6	10	22	26	15	k__Bacteria;p__Bacteroidetes;c__Sphingobacteria;o__Sphingobacteriales;f__SphingobacterialesOR;g__SphingobacterialesOR;
917	103	0	1	11	0	39	0	1	4	24	k__Bacteria;p__Proteobacteria;c__Alphaproteobacteria;o__Rhizobiales;f__Phyllobacteriaceae;g__PhyllobacteriaceaeFA;
1747	9	38	32	7	10	3	31	23	28	2	k__Bacteria;p__Proteobacteria;c__Alphaproteobacteria;o__Rhizobiales;f__Phyllobacteriaceae;g__Phyllobacterium;
1563	19	28	7	18	9	20	29	4	22	27	k__Bacteria;p__Firmicutes;c__Clostridia;o__Clostridiales;
1644	6	19	57	3	26	3	23	24	20	1	k__Bacteria;p__Proteobacteria;c__Alphaproteobacteria;o__Caulobacterales;f__Caulobacteraceae;g__Phenylobacterium;
987	8	1	13	2	3	4	14	84	49	4	k__Bacteria;p__Bacteroidetes;c__Bacteroidia;o__Bacteroidales;f__BacteroidalesOR;g__BacteroidalesOR;
1518	19	17	22	19	8	4	40	9	23	21	k__Bacteria;p__Armatimonadetes;c__SJA-176;o__SJA-176CL;f__SJA-176CL;g__SJA-176CL;
1342	7	22	21	1	3	1	61	13	52	0	k__Bacteria;p__Firmicutes;c__Clostridia;o__Clostridiales;f__Veillonellaceae;g__Acidaminococcus;
2074	23	44	9	2	10	14	20	7	49	3	k__Bacteria;p__Firmicutes;c__Clostridia;o__Clostridiales;f__Clostridiaceae;g__Sarcina;
1420	28	13	6	23	18	17	28	22	5	20	k__Bacteria;p__Firmicutes;c__Clostridia;o__Clostridiales;f__Ruminococcaceae;g__Acetivibrio;
923	65	0	0	27	0	32	0	0	0	56	k__Bacteria;p__Cyanobacteria;c__Chloroplast;o__Stramenopiles;f__StramenopilesOR;g__StramenopilesOR;
943	2	34	46	10	65	1	5	5	2	10	k__Bacteria;p__Proteobacteria;c__Gammaproteobacteria;o__Acidithiobacillales;f__Acidithiobacillaceae;g__AcidithiobacillaceaeFA;
900	0	35	96	0	17	4	21	2	3	2	k__Bacteria;p__Bacteroidetes;c__Sphingobacteria;o__Sphingobacteriales;f__Saprospiraceae;g__SaprospiraceaeFA;
1248	15	43	29	10	5	18	42	5	3	10	k__Bacteria;p__Chloroflexi;c__Anaerolineae;o__A4b;f__A4bOR;g__A4bOR;
1113	14	10	14	7	24	8	67	11	13	11	k__Bacteria;p__Chloroflexi;c__Anaerolineae;o__GCA004;f__GCA004OR;g__GCA004OR;
1754	13	29	20	9	32	2	16	15	25	17	k__Bacteria;p__Armatimonadetes;c__SJA-176;o__SJA-176CL;f__SJA-176CL;g__SJA-176CL;
1217	0	43	33	0	84	0	3	3	11	1	k__Bacteria;p__BRC1;c__BRC1PH;o__BRC1PH;f__BRC1PH;g__BRC1PH;
1635	20	31	28	4	5	2	11	26	44	7	k__Bacteria;p__Chlorobi;c__OPB56;o__OPB56CL;f__OPB56CL;g__OPB56CL;
1134	32	11	24	19	12	25	20	5	8	22	k__Bacteria;p__Proteobacteria;
1028	23	1	0	57	13	12	12	4	9	47	k__Bacteria;p__OP11;c__OP11-3;o__OP11-3CL;f__OP11-3CL;g__OP11-3CL;
913	22	0	0	60	1	32	19	1	1	42	k__Bacteria;p__Chloroflexi;c__Anaerolineae;
1114	9	20	36	11	28	12	37	6	9	10	k__Bacteria;p__Chloroflexi;c__Anaerolineae;o__envOPS12;f__envOPS12OR;g__envOPS12OR;
1073	40	0	3	38	0	45	32	0	0	20	k__Bacteria;p__Chloroflexi;c__Anaerolineae;o__S0208;f__S0208OR;g__S0208OR;
1164	1	85	52	0	10	0	4	8	16	0	k__Bacteria;p__Proteobacteria;c__Gammaproteobacteria;o__Methylococcales;f__Methylococcaceae;g__Methylosphaera;
1478	1	18	18	6	42	1	6	39	42	2	k__Bacteria;p__Bacteroidetes;c__Sphingobacteria;o__Sphingobacteriales;f__SphingobacterialesOR;g__SphingobacterialesOR;
1306	2	18	32	9	38	4	37	11	9	15	k__Bacteria;p__OP8;c__OP8_1;o__OP8_1CL;f__OP8_1CL;g__OP8_1CL;
1616	3	7	15	19	49	9	17	38	2	16	k__Bacteria;p__Chloroflexi;c__Dehalococcoidetes;o__NT-B4;f__NT-B4OR;g__NT-B4OR;
938	0	15	5	0	2	3	1	121	27	1	k__Bacteria;p__Firmicutes;c__Clostridia;o__Clostridiales;f__ClostridialesOR;g__ClostridialesOR;
1875	10	22	31	2	16	7	28	15	34	10	k__Bacteria;p__NKB19;c__NKB19PH;o__NKB19PH;f__NKB19PH;g__NKB19PH;
1362	29	10	5	25	9	21	21	11	18	26	k__Bacteria;p__Chloroflexi;c__TK-SH13;o__TK-SH13CL;f__TK-SH13CL;g__TK-SH13CL;
1830	14	20	20	17	19	9	43	6	11	15	k__Bacteria;p__Firmicutes;c__Clostridia;o__Clostridiales;f__Clostridiales Family XII. Incertae Sedis;g__Clostridiales Family XII. Incertae SedisFA;
1415	26	12	11	23	19	11	27	11	5	29	k__Bacteria;p__TM7;c__TM7-1;o__TM7-1CL;f__TM7-1CL;g__TM7-1CL;
964	1	3	33	3	1	4	17	51	58	3	k__Bacteria;p__Bacteroidetes;c__Flavobacteria;o__FlavobacteriaCL;f__FlavobacteriaCL;g__FlavobacteriaCL;
960	9	0	0	80	0	10	0	0	1	74	k__Bacteria;p__Caldithrix;c__Caldithrixae;o__Caldithrixales;f__CaldithrixalesOR;g__CaldithrixalesOR;
1241	2	69	22	1	3	2	4	17	51	3	k__Bacteria;p__Bacteroidetes;c__Bacteroidia;o__Bacteroidales;f__Porphyromonadaceae;g__PorphyromonadaceaeFA;
942	0	1	0	0	1	0	25	49	98	0	k__Bacteria;p__Verrucomicrobia;c__Opitutae;
1133	5	28	24	8	30	7	44	10	10	7	k__Bacteria;p__Firmicutes;c__Clostridia;o__Clostridiales;f__ClostridialesOR;g__ClostridialesOR;
1687	4	25	32	0	33	4	53	9	6	7	k__Bacteria;p__Firmicutes;c__Clostridia;o__Clostridiales;f__Ruminococcaceae;g__RuminococcaceaeFA;
1040	12	17	3	0	0	0	5	38	96	2	k__Bacteria;p__Firmicutes;c__Clostridia;o__Clostridiales;f__Lachnospiraceae;g__Coprococcus;
935	4	14	48	10	42	6	30	7	3	9	k__Bacteria;p__Chloroflexi;c__Anaerolineae;o__Anaerolineales;f__Anaerolinaceae;g__AnaerolinaceaeFA;
954	0	14	10	1	8	2	39	21	77	1	k__Bacteria;p__Proteobacteria;c__Deltaproteobacteria;o__Syntrophobacterales;f__Syntrophaceae;g__Desulfomonile;
1359	1	4	0	3	3	1	34	20	105	1	k__Bacteria;p__Proteobacteria;c__Gammaproteobacteria;o__Xanthomonadales;f__Xanthomonadaceae;g__XanthomonadaceaeFA;
1541	26	6	16	23	13	22	25	3	6	32	k__Bacteria;p__Acidobacteria;c__Acidobacteria (class);o__Acidobacteriales;f__AcidobacterialesOR;g__AcidobacterialesOR;
1013	1	14	30	8	53	0	42	9	1	13	k__Bacteria;p__Gemmatimonadetes;c__Gemmatimonadetes (class);o__Gemmatimonadales;f__GemmatimonadalesOR;g__GemmatimonadalesOR;
990	11	8	10	16	6	14	52	10	31	13	k__Bacteria;p__Chloroflexi;c__Anaerolineae;o__GN14;f__GN14OR;g__GN14OR;
1697	5	34	26	0	27	3	15	48	12	0	k__Bacteria;p__Verrucomicrobia;c__Opitutae;o__OpitutaeCL;f__OpitutaeCL;g__OpitutaeCL;
1352	1	21	14	2	9	3	45	19	50	5	k__Bacteria;p__Proteobacteria;c__Deltaproteobacteria;o__Bdellovibrionales;f__Bdellovibrionaceae;g__Bdellovibrio;
944	4	31	9	1	34	0	7	14	69	0	k__Bacteria;p__HDBW-WB69;c__HDBW-WB69PH;o__HDBW-WB69PH;f__HDBW-WB69PH;g__HDBW-WB69PH;
1502	14	5	2	35	7	5	38	26	4	33	k__Bacteria;p__Proteobacteria;c__Deltaproteobacteria;o__Syntrophobacterales;f__Syntrophobacteraceae;g__SyntrophobacteraceaeFA;
1286	3	45	36	3	11	5	20	6	37	3	k__Bacteria;p__Acidobacteria;c__Holophagae;o__Holophagales;f__Holophagaceae;g__HolophagaceaeFA;
1074	2	13	15	1	2	3	4	46	82	0	k__Bacteria;p__Chloroflexi;c__Anaerolineae;o__Caldilineales;f__Caldilineaceae;g__Caldilinea;
1088	1	11	26	20	38	2	25	31	0	13	k__Bacteria;p__Proteobacteria;c__Deltaproteobacteria;o__Myxococcales;f__MyxococcalesOR;g__MyxococcalesOR;
2653	16	23	20	13	22	4	18	15	24	12	k__Bacteria;p__Armatimonadetes;c__SJA-176;o__SJA-176CL;f__SJA-176CL;g__SJA-176CL;
961	43	7	1	22	9	38	0	6	6	35	k__Bacteria;p__Chloroflexi;c__Anaerolineae;o__GCA004;f__GCA004OR;g__GCA004OR;
1238	11	33	17	4	8	1	46	20	23	4	k__Bacteria;p__Armatimonadetes;c__SJA-176;o__SJA-176CL;f__SJA-176CL;g__SJA-176CL;
2241	25	35	14	8	9	6	39	5	10	16	k__Bacteria;p__Proteobacteria;c__Alphaproteobacteria;o__Rhizobiales;f__RhizobialesOR;g__RhizobialesOR;
977	21	68	23	0	35	4	2	1	2	11	k__Bacteria;p__Proteobacteria;c__Epsilonproteobacteria;o__EpsilonproteobacteriaCL;f__EpsilonproteobacteriaCL;g__EpsilonproteobacteriaCL;
1346	23	46	19	0	4	27	17	7	18	6	k__Bacteria;p__Firmicutes;c__Clostridia;o__Clostridiales;f__Lachnospiraceae;g__Epulopiscium;
1037	1	11	25	1	7	6	26	45	43	2	k__Bacteria;p__Bacteroidetes;c__Flavobacteria;o__Flavobacteriales;f__Flavobacteriaceae;
5152	32	8	14	27	14	15	14	7	7	28	k__Bacteria;p__Bacteroidetes;c__Bacteroidia;o__Bacteroidales;f__BacteroidalesOR;g__BacteroidalesOR;
1482	36	20	25	15	25	8	10	3	5	19	k__Bacteria;p__Proteobacteria;c__Deltaproteobacteria;o__Syntrophobacterales;f__Desulfobacteraceae;g__DesulfobacteraceaeFA;
1002	6	11	34	10	14	9	30	10	33	9	k__Bacteria;p__Actinobacteria;c__Actinobacteria (class);o__Acidimicrobiales;f__CL500-29;g__CL500-29FA;
2955	21	16	8	17	10	15	16	14	25	24	k__Bacteria;p__Proteobacteria;c__Deltaproteobacteria;o__MIZ46;f__MIZ46OR;g__MIZ46OR;
1077	47	6	14	9	3	40	10	1	18	18	k__Bacteria;p__Cyanobacteria;c__4C0d-2;o__YS2;f__YS2OR;g__YS2OR;
1279	18	7	17	11	4	3	16	46	27	17	k__Bacteria;p__Bacteroidetes;c__Flavobacteria;o__Flavobacteriales;f__Cryomorphaceae;g__CryomorphaceaeFA;
984	15	25	22	0	27	0	46	13	9	8	k__Bacteria;p__Chlorobi;c__Ignavibacteria;o__ZB1;f__ZB1OR;g__ZB1OR;
1056	4	40	6	1	42	1	21	24	25	1	k__Bacteria;p__Acidobacteria;c__Holophagae;o__Holophagales;f__Holophagaceae;g__HolophagaceaeFA;
1219	13	9	0	4	24	6	87	11	2	9	k__Bacteria;p__Chloroflexi;c__Anaerolineae;o__envOPS12;f__envOPS12OR;g__envOPS12OR;
1130	3	10	13	19	14	7	46	13	6	34	k__Bacteria;p__Proteobacteria;c__Deltaproteobacteria;o__Myxococcales;f__Haliangiaceae;g__HaliangiaceaeFA;
1367	6	30	34	12	39	3	11	7	8	15	k__Bacteria;p__Verrucomicrobia;c__Verrucomicrobiae;o__Verrucomicrobiales;f__VerrucomicrobialesOR;g__VerrucomicrobialesOR;
971	15	0	0	62	0	17	3	4	4	60	k__Bacteria;p__WS3;c__PRR-12;o__SSS58A;f__SSS58AOR;g__SSS58AOR;
1126	5	57	11	1	9	2	56	10	11	3	k__Bacteria;p__Firmicutes;c__Clostridia;o__Clostridiales;f__Ruminococcaceae;g__Acetivibrio;
1448	6	26	26	3	44	0	36	20	2	2	k__Bacteria;p__OP11;c__OP11-4;o__KNA6-NB14;f__KNA6-NB14OR;g__KNA6-NB14OR;
1760	10	21	42	3	8	0	25	20	28	7	k__Bacteria;p__Proteobacteria;c__Alphaproteobacteria;o__Rhodobacterales;f__Rhodobacteraceae;g__Ketogulonicigenium;
1370	0	6	1	0	1	0	4	3	149	0	k__Bacteria;p__WS3;c__PRR-12;
1001	1	100	9	0	36	0	10	3	3	2	k__Bacteria;p__OP11;c__OP11-4;o__KNA6-NB14;f__KNA6-NB14OR;g__KNA6-NB14OR;
1246	30	8	4	25	25	23	4	0	0	45	k__Bacteria;p__Nitrospirae;c__Nitrospira (class);o__Nitrospirales;f__Thermodesulfovibrionaceae;g__GOUTA19;
978	0	10	8	1	3	1	3	60	77	1	k__Bacteria;p__Proteobacteria;c__Epsilonproteobacteria;o__Campylobacterales;f__CampylobacteralesOR;g__CampylobacteralesOR;
1938	19	13	22	19	18	11	15	8	13	26	k__Bacteria;p__Verrucomicrobia;c__Verrucomicrobiae;o__Verrucomicrobiales;f__VerrucomicrobialesOR;g__VerrucomicrobialesOR;
1121	2	23	23	13	8	2	49	25	1	17	k__Bacteria;p__Proteobacteria;c__Betaproteobacteria;o__Burkholderiales;f__Oxalobacteraceae;g__Oxalobacter;
1054	6	11	79	0	1	0	6	24	33	3	k__Bacteria;p__Chlorobi;c__SJA-28;o__SJA-28CL;f__SJA-28CL;g__SJA-28CL;
1801	3	43	41	6	23	3	25	3	10	6	k__Bacteria;p__Bacteroidetes;c__Bacteroidia;o__Bacteroidales;
2612	11	25	41	2	27	0	27	9	13	8	k__Bacteria;p__Verrucomicrobia;c__Verrucomicrobiae;o__Verrucomicrobiales;f__VerrucomicrobialesOR;g__VerrucomicrobialesOR;
1009	10	6	4	19	14	17	35	9	17	32	k__Bacteria;p__CCM11b;c__CCM11bPH;o__CCM11bPH;f__CCM11bPH;g__CCM11bPH;
1559	9	17	4	10	55	9	17	9	8	24	k__Bacteria;p__AC1;c__SHA-114;o__SHA-114CL;f__SHA-114CL;g__SHA-114CL;
1084	13	60	14	0	2	2	11	7	53	0	k__Bacteria;p__Firmicutes;c__Clostridia;o__Clostridiales;f__Veillonellaceae;g__Thermosinus;
2022	24	19	24	10	7	14	36	4	4	19	k__Bacteria;p__Chloroflexi;c__Anaerolineae;o__Anaerolineales;f__Anaerolinaceae;g__Anaerolinea;
1139	1	58	28	1	13	0	26	28	6	0	k__Bacteria;p__GN04;c__5bav_B12;o__5bav_B12CL;f__5bav_B12CL;g__5bav_B12CL;
1110	26	0	0	52	0	24	0	17	0	42	k__Bacteria;p__GN02;c__BB34;o__BB34CL;f__BB34CL;g__BB34CL;
1571	25	0	2	51	0	35	17	1	0	30	k__Bacteria;p__Chloroflexi;c__Anaerolineae;o__AnaerolineaeCL;f__AnaerolineaeCL;g__AnaerolineaeCL;
1313	3	21	10	3	82	1	19	13	7	1	k__Bacteria;p__OP11;c__OP11-1;o__OPB92;f__OPB92OR;g__OPB92OR;
1146	0	35	27	1	72	0	21	3	1	0	k__Bacteria;p__Bacteroidetes;c__Sphingobacteria;o__Sphingobacteriales;f__Flexibacteraceae;g__Cytophaga;
988	3	15	31	4	20	0	47	15	14	11	k__Bacteria;p__CCM11b;c__CCM11bPH;o__CCM11bPH;f__CCM11bPH;g__CCM11bPH;
1596	0	48	2	1	19	3	13	18	51	5	k__Bacteria;p__Firmicutes;c__Clostridia;o__Clostridiales;f__ClostridialesOR;g__ClostridialesOR;
1145	36	50	11	0	0	3	14	1	45	0	k__Bacteria;p__Firmicutes;c__Clostridia;o__Clostridiales;f__Lachnospiraceae;g__Blautia;
1091	3	26	46	1	17	4	42	11	10	0	k__Bacteria;p__Firmicutes;c__Clostridia;o__Clostridiales;f__Dehalobacteriaceae;g__Dehalobacterium;
1142	10	10	14	4	29	6	28	5	48	6	k__Bacteria;p__Chlamydiae;c__Chlamydiae (class);o__Chlamydiales;f__Rhabdochlamydiaceae;g__Candidatus Rhabdochlamydia;
1044	5	13	45	13	24	9	8	16	7	20	k__Bacteria;
1201	31	6	6	14	8	19	32	5	4	35	k__Bacteria;p__Actinobacteria;c__Actinobacteria (class);o__Rubrobacterales;f__Rubrobacteraceae;g__RubrobacteraceaeFA;
1345	11	7	5	10	19	4	12	43	38	10	k__Bacteria;p__Spirochaetes;c__WWE1;o__PBS-18;f__SHA-116;g__SHA-116FA;
1485	5	25	19	8	35	6	17	12	11	21	k__Bacteria;p__Elusimicrobia;c__Elusimicrobia (class);o__Elusimicrobiales;f__ElusimicrobialesOR;g__ElusimicrobialesOR;
1562	1	15	13	2	30	1	70	5	5	17	k__Bacteria;p__Proteobacteria;c__Gammaproteobacteria;o__Chromatiales;f__ChromatialesOR;g__ChromatialesOR;
1606	1	6	16	1	38	0	32	33	31	1	k__Bacteria;
1197	0	2	9	0	3	1	142	1	1	0	k__Bacteria;p__Chlorobi;c__Chlorobia;o__Chlorobiales;f__Chlorobiaceae;g__Chloroherpeton;
2430	5	40	21	2	7	2	16	5	55	6	k__Bacteria;p__Chlamydiae;c__Chlamydiae (class);o__Chlamydiales;f__Parachlamydiaceae;g__Parachlamydia;
1021	8	20	0	5	20	3	25	24	46	7	k__Bacteria;p__OP8;c__OP8_1;o__OP8_1CL;f__OP8_1CL;g__OP8_1CL;
1519	0	16	18	1	40	0	44	21	11	7	k__Bacteria;p__Spirochaetes;c__Spirochaetes (class);o__Spirochaetales;f__Spirochaetaceae;g__TM3;
994	38	0	0	39	0	44	1	0	0	36	k__Bacteria;p__Chloroflexi;c__Anaerolineae;o__BPC110;f__BPC110OR;g__BPC110OR;
2285	7	22	24	6	31	6	31	10	14	7	k__Bacteria;p__SR1;c__SR1PH;o__SR1PH;f__SR1PH;g__SR1PH;
1855	22	12	8	26	17	18	10	11	11	23	k__Bacteria;p__Verrucomicrobia;c__Verrucomicrobiae;o__Verrucomicrobiales;f__Verrucomicrobia subdivision 3;g__Verrucomicrobia subdivision 3FA;
1426	13	11	15	9	28	3	19	11	31	18	k__Bacteria;p__SC4;c__SC4PH;o__SC4PH;f__SC4PH;g__SC4PH;
1910	14	2	2	12	9	7	20	34	27	31	k__Bacteria;p__Verrucomicrobia;c__Verrucomicrobiae;o__Verrucomicrobiales;f__VerrucomicrobialesOR;g__VerrucomicrobialesOR;
2329	10	10	29	7	32	3	17	28	12	10	k__Bacteria;p__CCM11b;c__CCM11bPH;o__CCM11bPH;f__CCM11bPH;g__CCM11bPH;
1216	3	25	35	2	29	2	25	18	11	8	k__Bacteria;p__Proteobacteria;c__Deltaproteobacteria;
1058	0	0	30	0	1	1	123	1	0	1	k__Bacteria;p__Chloroflexi;c__Chloroflexi (class);o__Chloroflexales;f__Oscillochloridaceae;g__Oscillochloris;
1790	17	17	11	7	6	4	32	4	55	4	k__Archaea;p__Euryarchaeota;c__Methanobacteria;o__Methanobacteriales;f__Methanobacteriaceae;g__Methanobacterium;
1876	9	11	15	26	22	11	13	3	16	31	k__Bacteria;p__Acidobacteria;c__iii1-8;o__SJA-36;f__SJA-36OR;g__SJA-36OR;
1107	8	2	10	17	25	3	42	20	14	16	k__Bacteria;p__Chloroflexi;c__Dehalococcoidetes;o__Dehalococcoidales;f__Dehalococcoidaceae;g__DehalococcoidaceaeFA;
1738	1	27	44	5	35	0	32	7	3	3	k__Bacteria;p__Gemmatimonadetes;c__Gemmatimonadetes (class);o__Gemmatimonadales;f__Gemmatimonadaceae;g__Gemmatimonas;
1924	2	1	8	4	2	5	6	66	56	7	k__Bacteria;p__Acidobacteria;c__Chloracidobacteria;o__ChloracidobacteriaCL;f__ChloracidobacteriaCL;g__ChloracidobacteriaCL;
1874	22	4	4	43	5	16	12	8	8	34	k__Bacteria;p__Acidobacteria;c__RB25;o__RB25CL;f__RB25CL;g__RB25CL;
1038	3	51	15	0	77	0	1	1	8	0	k__Bacteria;
1700	14	5	3	34	9	20	26	1	1	43	k__Bacteria;p__Nitrospirae;c__Nitrospira (class);o__Nitrospirales;f__FW;g__4-29;
1335	8	14	9	7	23	6	24	10	45	9	k__Bacteria;p__Proteobacteria;c__Gammaproteobacteria;
1254	7	32	24	0	18	1	14	19	34	6	k__Bacteria;p__Chlorobi;c__Ignavibacteria;o__Ignavibacteriales;f__Ignavibacteriaceae;g__IgnavibacteriaceaeFA;
1131	18	30	7	3	7	12	3	31	38	6	k__Bacteria;p__Actinobacteria;c__Actinobacteria (class);o__Solirubrobacterales;f__SolirubrobacteralesOR;g__SolirubrobacteralesOR;
1004	0	49	10	0	28	0	16	30	21	1	k__Bacteria;p__Actinobacteria;c__Actinobacteria (class);o__Acidimicrobiales;f__EB1017;g__EB1017FA;
2774	11	19	16	15	21	12	19	16	13	13	k__Bacteria;p__Proteobacteria;c__Deltaproteobacteria;o__DeltaproteobacteriaCL;f__DeltaproteobacteriaCL;g__DeltaproteobacteriaCL;
2112	6	8	28	4	5	4	24	5	56	15	k__Bacteria;p__Bacteroidetes;c__Bacteroidia;o__Bacteroidales;f__BacteroidalesOR;g__BacteroidalesOR;
1007	40	15	23	8	21	14	6	13	0	15	k__Bacteria;p__Chloroflexi;c__Anaerolineae;o__S0208;f__S0208OR;g__S0208OR;
1604	1	40	23	0	71	2	8	1	6	3	k__Bacteria;p__WPS-2;c__WPS-2PH;o__WPS-2PH;f__WPS-2PH;g__WPS-2PH;
2620	4	31	18	12	21	2	47	4	9	6	k__Bacteria;p__OP11;c__OP11-2;o__KD3-145;f__KD3-145OR;g__KD3-145OR;
1285	1	25	62	0	19	1	13	13	10	10	k__Bacteria;p__Proteobacteria;c__Gammaproteobacteria;o__Oceanospirillales;f__OceanospirillalesOR;g__OceanospirillalesOR;
1613	0	26	33	0	78	0	10	2	4	1	k__Bacteria;p__Proteobacteria;c__Deltaproteobacteria;o__MIZ46;f__MIZ46OR;g__MIZ46OR;
1132	13	27	38	3	13	10	11	6	2	31	k__Bacteria;p__ABY1_OD1;c__ABY1_OD1PH;o__ABY1_OD1PH;f__ABY1_OD1PH;g__ABY1_OD1PH;
1041	12	2	12	32	25	14	20	9	1	26	k__Bacteria;p__Proteobacteria;c__Deltaproteobacteria;o__Desulfobacterales;f__Desulfobulbaceae;g__Desulfocapsa;
1941	3	18	12	5	56	4	20	14	17	4	k__Bacteria;p__Proteobacteria;c__Alphaproteobacteria;o__Caulobacterales;f__Caulobacteraceae;g__CaulobacteraceaeFA;
1267	15	14	10	10	29	7	24	11	21	12	k__Bacteria;p__Chlamydiae;c__Chlamydiae (class);o__Chlamydiales;f__Parachlamydiaceae;g__Parachlamydia;
1917	4	45	19	1	17	2	14	3	46	2	k__Bacteria;p__Proteobacteria;c__Gammaproteobacteria;o__Legionellales;f__LegionellalesOR;g__LegionellalesOR;
1042	4	29	13	6	42	1	26	15	8	9	k__Bacteria;p__AC1;c__LC-1;o__LC-1CL;f__LC-1CL;g__LC-1CL;
4042	24	19	17	19	14	11	14	5	6	24	k__Bacteria;p__Proteobacteria;c__Deltaproteobacteria;o__Syntrophobacterales;f__Desulfobacteraceae;g__DesulfobacteraceaeFA;
1735	4	15	28	12	31	5	14	6	21	17	k__Bacteria;p__Acidobacteria;c__Solibacteres;o__Solibacterales;f__Solibacteraceae;g__Candidatus Solibacter;
5708	10	11	17	18	33	11	14	9	6	23	k__Bacteria;p__Verrucomicrobia;c__Verrucomicrobiae;o__Verrucomicrobiales;f__Verrucomicrobia subdivision 3;g__Verrucomicrobia subdivision 3FA;
1390	13	5	9	27	6	15	37	11	4	25	k__Bacteria;p__Chloroflexi;c__Anaerolineae;o__AnaerolineaeCL;f__AnaerolineaeCL;g__AnaerolineaeCL;
1200	15	16	22	22	14	13	5	14	3	28	k__Bacteria;p__BRC1;c__BRC1PH;o__BRC1PH;f__BRC1PH;g__BRC1PH;
1015	4	10	8	24	44	14	22	4	11	11	k__Bacteria;p__Chloroflexi;c__Anaerolineae;o__Anaerolineales;f__Anaerolinaceae;
1682	32	13	6	22	3	46	1	4	14	11	k__Bacteria;p__Chloroflexi;c__Anaerolineae;o__SJA-15;f__SJA-15OR;g__SJA-15OR;
1942	13	14	28	10	21	16	14	4	13	19	k__Bacteria;
1371	8	19	17	1	7	8	13	30	40	8	k__Bacteria;p__Proteobacteria;c__Alphaproteobacteria;o__Caulobacterales;f__Caulobacteraceae;g__Asticcacaulis;
1024	8	8	43	2	4	1	75	4	0	6	k__Bacteria;p__Chloroflexi;c__Anaerolineae;o__A31;f__KNA6-EB22;g__KNA6-EB22FA;
1068	5	12	3	0	5	1	13	12	100	0	k__Bacteria;p__Proteobacteria;c__Deltaproteobacteria;o__Syntrophobacterales;f__Syntrophaceae;g__Syntrophus;
1019	11	9	4	30	7	15	1	7	0	67	k__Bacteria;p__GN02;c__GN02PH;o__GN02PH;f__GN02PH;g__GN02PH;
1908	6	15	29	6	22	6	35	4	14	14	k__Bacteria;p__Proteobacteria;c__Deltaproteobacteria;o__Myxococcales;f__MyxococcalesOR;g__MyxococcalesOR;
1023	3	17	23	17	25	5	22	6	6	27	k__Bacteria;p__Cyanobacteria;
1751	7	32	37	1	19	2	9	14	23	6	k__Bacteria;p__Acidobacteria;c__Chloracidobacteria;o__ChloracidobacteriaCL;f__ChloracidobacteriaCL;g__ChloracidobacteriaCL;
3345	27	12	13	18	16	10	9	8	22	15	k__Bacteria;p__Proteobacteria;c__Deltaproteobacteria;o__DeltaproteobacteriaCL;f__DeltaproteobacteriaCL;g__DeltaproteobacteriaCL;
1026	0	18	19	0	81	0	20	0	12	0	k__Bacteria;p__Bacteroidetes;c__Sphingobacteria;o__Sphingobacteriales;f__Saprospiraceae;g__SaprospiraceaeFA;
1361	11	3	1	54	5	10	16	14	3	33	k__Bacteria;p__OP11;c__OP11-4;o__KNA6-NB14;f__KNA6-NB14OR;g__KNA6-NB14OR;
1481	20	0	0	44	2	19	11	3	3	48	k__Bacteria;p__Proteobacteria;c__Deltaproteobacteria;o__Syntrophobacterales;f__Desulfobacteraceae;g__Desulfobacterium;
1047	44	0	0	41	0	28	0	0	0	37	k__Bacteria;p__Chloroflexi;c__Anaerolineae;o__AnaerolineaeCL;f__AnaerolineaeCL;g__AnaerolineaeCL;
1231	0	63	24	0	60	0	1	1	1	0	k__Bacteria;p__Bacteroidetes;c__Sphingobacteria;o__Sphingobacteriales;f__Saprospiraceae;g__SaprospiraceaeFA;
1302	30	2	2	23	0	22	13	6	0	52	k__Bacteria;p__Proteobacteria;c__Gammaproteobacteria;o__Oceanospirillales;f__125ds10;g__125ds10FA;
1655	8	11	16	24	16	11	17	11	9	26	k__Bacteria;p__Elusimicrobia;c__Elusimicrobia (class);o__MVP-88;f__MVP-88OR;g__MVP-88OR;
1083	4	19	21	8	72	4	6	2	7	6	k__Bacteria;p__Elusimicrobia;c__Elusimicrobia (class);o__Elusimicrobiales;f__ElusimicrobialesOR;g__ElusimicrobialesOR;
1356	17	32	16	9	5	15	26	3	23	3	k__Bacteria;p__Chlamydiae;c__Chlamydiae (class);o__Chlamydiales;f__Waddliaceae;g__Waddlia;
1100	5	1	4	23	4	5	36	29	10	32	k__Bacteria;p__OP11;c__OP11-4;o__RCP1-27;f__RCP1-27OR;g__RCP1-27OR;
1224	3	26	7	2	22	2	44	14	14	15	k__Bacteria;p__Proteobacteria;c__Deltaproteobacteria;o__Syntrophobacterales;f__SyntrophobacteralesOR;g__SyntrophobacteralesOR;
1049	0	19	30	0	22	0	29	14	33	2	k__Bacteria;p__Firmicutes;c__Clostridia;o__Thermoanaerobacterales;f__Thermodesulfobiaceae;g__ThermodesulfobiaceaeFA;
1408	1	16	14	4	29	2	64	1	11	7	k__Bacteria;p__Chlamydiae;c__Chlamydiae (class);o__Chlamydiales;f__ChlamydialesOR;g__ChlamydialesOR;
1169	6	11	12	10	32	2	34	19	17	6	k__Bacteria;p__Chloroflexi;c__Dehalococcoidetes;o__Dehalococcoidales;f__Dehalococcoidaceae;g__DehalococcoidaceaeFA;
1429	32	18	12	16	13	21	9	1	7	19	k__Bacteria;p__BRC1;c__PRR-11;o__PRR-11CL;f__PRR-11CL;g__PRR-11CL;
1962	20	55	14	7	7	14	8	1	19	3	k__Bacteria;p__Firmicutes;c__Clostridia;o__Clostridiales;f__Clostridiaceae;g__Clostridium;
1331	8	22	20	7	43	3	21	5	10	9	k__Bacteria;p__Bacteroidetes;c__Sphingobacteria;o__Sphingobacteriales;f__SphingobacterialesOR;g__SphingobacterialesOR;
1036	3	15	11	1	0	1	4	2	104	7	k__Bacteria;p__Bacteroidetes;c__Sphingobacteria;o__Sphingobacteriales;f__Flexibacteraceae;g__FlexibacteraceaeFA;
1226	51	4	1	20	1	25	5	0	1	40	k__Bacteria;p__Proteobacteria;c__Deltaproteobacteria;o__Syntrophobacterales;f__Syntrophaceae;g__Desulfomonile;
1714	20	33	18	8	7	15	5	4	29	9	k__Bacteria;p__Firmicutes;c__Clostridia;o__Clostridiales;f__Veillonellaceae;g__Sporotalea;
1723	18	30	56	3	23	4	2	1	5	6	k__Bacteria;p__Proteobacteria;c__Deltaproteobacteria;o__Syntrophobacterales;f__Desulfobacteraceae;g__DesulfobacteraceaeFA;
1103	16	65	37	3	6	10	2	0	7	2	k__Bacteria;p__Firmicutes;c__Clostridia;o__Clostridiales;f__Clostridiaceae;g__Clostridium;
1863	0	48	13	0	52	0	30	0	4	1	k__Bacteria;p__Armatimonadetes;c__CH21;o__CH21CL;f__CH21CL;g__CH21CL;
1457	21	10	7	18	7	13	10	15	2	45	k__Bacteria;p__ABY1_OD1;c__ABY1_OD1PH;o__ABY1_OD1PH;f__ABY1_OD1PH;g__ABY1_OD1PH;
1592	39	36	3	9	6	18	3	4	20	10	k__Bacteria;p__Firmicutes;c__Clostridia;o__Clostridiales;f__Clostridiaceae;g__Clostridium;
1770	1	18	53	1	22	0	49	1	1	2	k__Bacteria;p__OP11;c__OP11-4;o__RCP1-27;f__RCP1-27OR;g__RCP1-27OR;
1392	1	5	6	1	1	0	1	61	70	1	k__Bacteria;p__Bacteroidetes;c__Sphingobacteria;o__Sphingobacteriales;f__SphingobacterialesOR;g__SphingobacterialesOR;
2178	55	32	7	5	1	19	5	1	6	16	k__Bacteria;p__Firmicutes;c__Bacilli;o__Bacillales;f__Bacillaceae;g__Bacillus;
1423	3	18	6	4	8	0	24	5	79	0	k__Bacteria;p__Spirochaetes;
1101	3	1	0	0	0	60	2	2	77	2	k__Bacteria;p__Firmicutes;c__Clostridia;o__Clostridiales;f__Veillonellaceae;g__Thermosinus;
1046	30	13	23	18	6	11	20	4	6	16	k__Bacteria;p__NKB19;c__GN13;o__GN13CL;f__GN13CL;g__GN13CL;
1168	11	18	8	13	35	4	16	10	4	28	k__Bacteria;p__Proteobacteria;c__Deltaproteobacteria;o__Myxococcales;f__MyxococcalesOR;g__MyxococcalesOR;
2281	4	16	11	1	6	6	17	12	66	7	k__Bacteria;p__CCM11b;c__CCM11bPH;o__CCM11bPH;f__CCM11bPH;g__CCM11bPH;
1710	25	1	2	34	29	11	0	2	0	41	k__Bacteria;p__Bacteroidetes;c__Sphingobacteria;o__Sphingobacteriales;f__Flammeovirgaceae;g__FlammeovirgaceaeFA;
1469	42	0	1	23	4	17	14	4	16	24	k__Bacteria;p__Proteobacteria;c__Deltaproteobacteria;o__Syntrophobacterales;f__Syntrophaceae;g__Desulfomonile;
2530	22	23	20	14	12	14	7	7	1	25	k__Bacteria;p__Proteobacteria;c__Deltaproteobacteria;o__Syntrophobacterales;f__Desulfobacteraceae;g__Desulfosarcina;
1228	2	23	11	3	57	3	19	5	19	3	k__Bacteria;p__Acidobacteria;c__Solibacteres;o__Solibacterales;f__Solibacteraceae;g__Candidatus Solibacter;
1296	18	9	14	5	25	7	17	26	19	5	k__Bacteria;p__Verrucomicrobia;c__R76-B18;o__R76-B18CL;f__R76-B18CL;g__R76-B18CL;
1062	1	5	10	1	16	3	51	49	6	3	k__Bacteria;p__GOUTA4;c__RB384;o__RB384CL;f__RB384CL;g__RB384CL;
1784	32	9	18	10	21	18	2	2	1	32	k__Bacteria;p__Acidobacteria;c__Holophagae;o__Holophagales;f__Holophagaceae;g__HolophagaceaeFA;
1488	33	6	5	24	9	27	11	3	6	21	k__Bacteria;p__OP3;c__BD4-9;o__BD4-9CL;f__BD4-9CL;g__BD4-9CL;
1608	5	59	49	7	11	3	0	0	0	11	k__Bacteria;p__Proteobacteria;c__Gammaproteobacteria;o__Thiotrichales;f__Thiotrichaceae;g__Achromatium;
2702	14	3	9	24	5	5	30	8	7	40	k__Bacteria;p__Verrucomicrobia;c__Verrucomicrobiae;o__Verrucomicrobiales;f__VerrucomicrobialesOR;g__VerrucomicrobialesOR;
1127	6	46	5	1	4	1	54	6	21	1	k__Bacteria;p__Spirochaetes;c__Spirochaetes (class);o__Spirochaetales;f__Spirochaetaceae;g__Treponema;
1369	11	15	5	4	15	4	59	14	10	8	k__Bacteria;p__Chloroflexi;c__Anaerolineae;o__Anaerolineales;f__Anaerolinaceae;g__AnaerolinaceaeFA;
1067	19	19	46	1	4	1	37	10	7	0	k__Bacteria;p__Proteobacteria;c__Deltaproteobacteria;o__Syntrophobacterales;f__Desulfobacteraceae;g__DesulfobacteraceaeFA;
1409	32	37	5	4	4	33	2	6	15	6	k__Bacteria;p__Firmicutes;c__Clostridia;o__Clostridiales;f__Clostridiaceae;g__Clostridium;
1810	16	6	12	4	9	9	28	31	24	5	k__Bacteria;p__Bacteroidetes;c__Bacteroidia;o__Bacteroidales;
1618	10	6	7	24	24	12	23	5	9	24	k__Bacteria;p__Verrucomicrobia;c__Opitutae;o__OpitutaeCL;f__OpitutaeCL;g__OpitutaeCL;
2266	15	23	31	10	7	5	13	21	10	9	k__Bacteria;p__Bacteroidetes;c__Sphingobacteria;o__Sphingobacteriales;f__SphingobacterialesOR;g__SphingobacterialesOR;
1129	0	5	2	1	0	1	3	16	116	0	k__Bacteria;p__TM7;c__TM7-3;o__I025;f__Rs-045;g__Rs-045FA;
1897	2	10	17	0	6	0	12	74	22	0	k__Bacteria;p__Lentisphaerae;c__Lentisphaerae (class);o__Victivallales;f__VictivallalesOR;g__VictivallalesOR;
1681	3	12	12	6	31	3	31	23	5	17	k__Bacteria;p__GN12;c__GN12PH;o__GN12PH;f__GN12PH;g__GN12PH;
1087	22	3	2	9	0	30	4	1	42	30	k__Bacteria;p__Proteobacteria;c__Betaproteobacteria;o__Rhodocyclales;f__Rhodocyclaceae;g__Methyloversatilis;
1218	28	10	3	37	9	14	1	4	12	25	k__Bacteria;p__Actinobacteria;c__Actinobacteria (class);o__MC47;f__MC47OR;g__MC47OR;
1186	50	6	1	11	5	25	0	0	7	38	k__Bacteria;p__Proteobacteria;c__Deltaproteobacteria;o__Myxococcales;f__Haliangiaceae;g__HaliangiaceaeFA;
1252	0	20	3	0	23	2	8	6	81	0	k__Bacteria;p__Actinobacteria;c__Actinobacteria (class);o__Acidimicrobiales;f__AcidimicrobialesOR;g__AcidimicrobialesOR;
1095	0	56	11	2	58	0	12	1	2	0	k__Bacteria;p__TM7;c__TM7-1;o__TM7-1CL;f__TM7-1CL;g__TM7-1CL;
7707	4	18	6	10	32	5	18	18	26	5	k__Bacteria;p__Proteobacteria;c__Deltaproteobacteria;o__Syntrophobacterales;f__Syntrophaceae;g__SyntrophaceaeFA;
1816	5	5	16	8	22	4	25	22	29	6	k__Bacteria;p__Armatimonadetes;c__SJA-176;o__SJA-176CL;f__SJA-176CL;g__SJA-176CL;
1092	11	16	10	6	31	3	34	14	9	8	k__Bacteria;
1756	3	2	9	10	7	2	21	44	33	11	k__Bacteria;p__OP11;c__OP11-4;
2403	12	38	26	2	21	3	11	6	16	7	k__Bacteria;p__TM7;c__TM7-1;o__TM7-1CL;f__TM7-1CL;g__TM7-1CL;
1715	9	27	6	22	11	3	14	9	14	27	k__Bacteria;p__Spirochaetes;c__M1NP2-04;o__M1NP2-04CL;f__M1NP2-04CL;g__M1NP2-04CL;
1431	40	17	6	15	1	31	10	3	1	18	k__Bacteria;p__Actinobacteria;c__Actinobacteria (class);o__Actinomycetales;f__Thermomonosporaceae;g__Actinoallomurus;
1075	0	34	71	0	13	0	24	0	0	0	k__Bacteria;p__Proteobacteria;c__Gammaproteobacteria;o__Chromatiales;f__Chromatiaceae;g__ChromatiaceaeFA;
2062	41	1	0	19	0	37	0	1	1	41	k__Bacteria;p__Chloroflexi;c__Anaerolineae;o__AnaerolineaeCL;f__AnaerolineaeCL;g__AnaerolineaeCL;
1082	2	6	31	0	22	0	10	24	46	0	k__Bacteria;p__Bacteroidetes;c__Sphingobacteria;o__Sphingobacteriales;f__Flexibacteraceae;g__Cytophaga;
1520	5	18	20	22	24	9	7	9	4	23	k__Bacteria;
1584	10	10	15	3	1	3	28	32	36	2	k__Bacteria;p__Proteobacteria;c__Alphaproteobacteria;o__Sphingomonadales;f__SphingomonadalesOR;g__SphingomonadalesOR;
1757	4	14	49	8	10	3	7	28	15	2	k__Bacteria;p__Acidobacteria;c__Solibacteres;o__Solibacterales;f__Solibacteraceae;g__Candidatus Solibacter;
1211	33	0	1	23	1	40	5	0	0	37	k__Bacteria;p__Chloroflexi;c__Anaerolineae;o__GN14;f__GN14OR;g__GN14OR;
1253	22	1	0	30	0	34	15	0	0	38	k__Bacteria;p__Proteobacteria;c__Betaproteobacteria;o__Rhodocyclales;f__Rhodocyclaceae;g__Methyloversatilis;
1206	3	11	6	3	69	0	8	26	6	8	k__Bacteria;p__CCM11b;c__CCM11bPH;o__CCM11bPH;f__CCM11bPH;g__CCM11bPH;
1090	6	32	21	1	6	6	1	17	44	6	k__Bacteria;p__Chloroflexi;c__Anaerolineae;o__WCHB1-50;f__WCHB1-50OR;g__WCHB1-50OR;
2309	6	18	18	10	36	13	10	5	4	20	k__Bacteria;p__Verrucomicrobia;c__Verrucomicrobiae;o__Verrucomicrobiales;f__VerrucomicrobialesOR;g__VerrucomicrobialesOR;
1826	26	42	20	4	1	14	9	2	20	2	k__Bacteria;p__Firmicutes;c__Bacilli;o__Bacillales;f__Paenibacillaceae;g__Paenibacillus;
1905	4	1	12	0	2	1	6	46	68	0	k__Bacteria;p__Bacteroidetes;c__Sphingobacteria;o__Sphingobacteriales;f__Cyclobacteriaceae;g__Algoriphagus;
1364	16	13	7	11	6	9	35	10	14	19	k__Bacteria;p__Bacteroidetes;c__Sphingobacteria;o__Sphingobacteriales;f__Saprospiraceae;g__SaprospiraceaeFA;
2086	26	4	2	28	8	25	0	2	1	43	k__Bacteria;p__Verrucomicrobia;c__Verrucomicrobiae;o__Verrucomicrobiales;f__VerrucomicrobialesOR;g__VerrucomicrobialesOR;
1350	6	32	43	2	16	1	15	3	7	14	k__Bacteria;p__Chlorobi;c__Ignavibacteria;o__ZB1;f__ZB1OR;g__ZB1OR;
1494	14	14	24	2	11	7	52	2	0	13	k__Bacteria;p__Chloroflexi;c__Anaerolineae;o__Anaerolineales;f__Anaerolinaceae;g__AnaerolinaceaeFA;
2051	17	8	1	19	11	11	1	21	34	16	k__Bacteria;p__Acidobacteria;c__Acidobacteria (class);o__Acidobacteriales;f__AcidobacterialesOR;g__AcidobacterialesOR;
1180	34	9	4	28	7	15	7	5	6	24	k__Bacteria;p__Chloroflexi;c__Anaerolineae;o__SJA-101;f__H5;g__H5FA;
1750	3	34	16	1	23	2	11	10	37	2	k__Bacteria;p__Verrucomicrobia;c__Verrucomicrobiae;o__Verrucomicrobiales;f__Verrucomicrobiaceae;g__Prosthecobacter;
1299	3	3	1	2	1	1	19	8	97	4	k__Bacteria;p__OP11;c__OP11-3;o__OP11-3CL;f__OP11-3CL;g__OP11-3CL;
1611	0	35	28	1	24	0	13	14	22	2	k__Bacteria;p__Proteobacteria;c__Deltaproteobacteria;o__MIZ46;f__MIZ46OR;g__MIZ46OR;
1262	0	32	21	0	29	1	17	6	33	0	k__Bacteria;p__Planctomycetes;c__Planctomycea;o__Planctomycetales;f__Planctomycetaceae;g__Planctomyces;
1309	9	49	5	9	11	7	29	7	1	12	k__Bacteria;p__Proteobacteria;c__Gammaproteobacteria;o__Oceanospirillales;f__Litincolaceae;g__LitincolaceaeFA;
1994	9	13	3	6	4	18	9	8	66	3	k__Bacteria;
1183	8	14	6	8	30	7	41	12	1	12	k__Bacteria;p__Acidobacteria;c__Sva0725;o__Sva0725;f__Sva0725OR;g__Sva0725OR;
1097	6	27	21	9	34	7	23	5	1	5	k__Bacteria;p__Cyanobacteria;c__Chloroplast;o__Glaucocystophyceae;f__GlaucocystophyceaeOR;g__GlaucocystophyceaeOR;
1273	2	16	53	0	28	1	32	4	0	2	k__Bacteria;p__Firmicutes;c__Clostridia;o__Clostridiales;f__ClostridialesOR;g__ClostridialesOR;
1775	10	7	21	9	23	11	4	16	11	26	k__Bacteria;p__Proteobacteria;c__Gammaproteobacteria;o__Methylococcales;f__Crenotrichaceae;
1537	7	12	16	24	27	8	10	13	2	19	k__Bacteria;p__Elusimicrobia;c__Elusimicrobia (class);o__MVP-88;f__MVP-88OR;g__MVP-88OR;
2035	4	10	28	7	12	2	51	4	2	18	k__Bacteria;p__Proteobacteria;c__Deltaproteobacteria;o__Desulfovibrionales;f__Desulfohalobiaceae;g__Desulfonauticus;
1382	2	20	22	4	16	1	18	26	24	5	k__Bacteria;p__Acidobacteria;c__Acidobacteria (class);o__Acidobacteriales;f__AcidobacterialesOR;g__AcidobacterialesOR;
1329	13	35	20	7	19	3	9	7	16	8	k__Bacteria;p__TM6;c__SBRH58;o__SBRH58CL;f__SBRH58CL;g__SBRH58CL;
1736	13	28	46	0	1	7	23	3	12	4	k__Bacteria;p__Cyanobacteria;c__4C0d-2;o__YS2;f__YS2OR;g__YS2OR;
1105	3	9	7	8	37	2	16	25	27	3	k__Bacteria;p__SM2F11;c__SM2F11PH;o__SM2F11PH;f__SM2F11PH;g__SM2F11PH;
1744	0	11	17	7	18	6	57	9	2	9	k__Bacteria;p__Chloroflexi;c__Anaerolineae;o__Anaerolineales;f__Anaerolinaceae;g__AnaerolinaceaeFA;
1111	11	7	5	11	19	18	11	11	19	24	k__Bacteria;p__Chloroflexi;c__Anaerolineae;o__envOPS12;f__envOPS12OR;g__envOPS12OR;
1358	8	15	19	5	9	4	7	3	49	16	k__Bacteria;p__Proteobacteria;c__Gammaproteobacteria;o__Methylococcales;f__Methylococcaceae;g__Methylocaldum;
1179	0	62	20	0	22	0	26	1	4	0	k__Bacteria;p__SC3;c__SC3PH;o__SC3PH;f__SC3PH;g__SC3PH;
4716	44	14	4	27	2	11	7	1	9	16	k__Bacteria;p__Proteobacteria;c__Deltaproteobacteria;o__Syntrophobacterales;f__Syntrophaceae;g__Desulfomonile;
1381	8	29	22	3	21	2	12	8	24	6	k__Bacteria;p__Proteobacteria;c__Deltaproteobacteria;o__Syntrophobacterales;f__Syntrophobacteraceae;g__SyntrophobacteraceaeFA;
1234	8	14	19	6	10	5	43	8	6	15	k__Bacteria;p__Chloroflexi;
1363	7	22	17	4	25	3	14	11	28	3	k__Bacteria;p__Chlamydiae;c__Chlamydiae (class);o__Chlamydiales;f__ChlamydialesOR;g__ChlamydialesOR;
1403	2	19	36	0	6	2	5	9	50	5	k__Bacteria;p__Proteobacteria;c__Deltaproteobacteria;o__Myxococcales;f__Polyangiaceae;g__Chondromyces;
1165	0	6	1	1	7	0	65	48	5	1	k__Bacteria;p__Proteobacteria;c__Gammaproteobacteria;
1158	28	0	0	41	0	21	12	1	0	31	k__Bacteria;p__Proteobacteria;c__Deltaproteobacteria;o__Desulfobacterales;f__DesulfobacteralesOR;g__DesulfobacteralesOR;
1433	17	16	23	16	15	14	13	9	3	8	k__Bacteria;p__Proteobacteria;c__Deltaproteobacteria;o__CTD005-82B-02;f__CTD005-82B-02OR;g__CTD005-82B-02OR;
1807	4	5	3	12	10	4	54	12	23	7	k__Bacteria;p__OP8;c__OP8_1;o__SHA-124;f__SHA-124OR;g__SHA-124OR;
1594	4	21	22	6	5	4	36	14	17	5	k__Bacteria;p__Proteobacteria;c__Deltaproteobacteria;o__Syntrophobacterales;f__Syntrophaceae;g__Desulfobacca;
1188	2	16	40	4	34	4	4	15	5	9	k__Bacteria;p__Chlorobi;c__SM1H02;o__SM1H02CL;f__SM1H02CL;g__SM1H02CL;
1439	2	15	7	20	34	4	22	7	3	19	k__Bacteria;p__KSB1;c__MSB-5B5;o__MSB-5B5CL;f__MSB-5B5CL;g__MSB-5B5CL;
1668	13	3	4	16	3	74	1	1	13	5	k__Bacteria;p__Proteobacteria;c__Deltaproteobacteria;o__Myxococcales;f__MyxococcalesOR;g__MyxococcalesOR;
1759	12	7	6	7	10	6	24	9	40	12	k__Bacteria;p__Proteobacteria;c__Deltaproteobacteria;o__Syntrophobacterales;f__Syntrophobacteraceae;g__Syntrophobacter;
1198	3	14	13	4	30	3	34	10	18	4	k__Bacteria;
1128	47	0	0	25	0	25	0	0	0	36	k__Bacteria;
1643	18	16	8	4	4	12	10	13	40	8	k__Bacteria;p__Firmicutes;c__Clostridia;o__Clostridiales;f__Veillonellaceae;g__VeillonellaceaeFA;
1190	9	7	0	24	15	12	23	9	5	29	k__Bacteria;p__KSB1;c__MSB-5B5;o__MSB-5B5CL;f__MSB-5B5CL;g__MSB-5B5CL;
1171	5	13	37	14	36	1	9	1	0	17	k__Bacteria;p__Proteobacteria;c__Deltaproteobacteria;o__Syntrophobacterales;f__Syntrophobacteraceae;g__SyntrophobacteraceaeFA;
1907	21	3	0	23	11	18	8	7	13	29	k__Bacteria;p__Proteobacteria;c__Deltaproteobacteria;o__Syntrophobacterales;f__Syntrophobacteraceae;g__SyntrophobacteraceaeFA;
2109	3	16	23	6	14	1	55	9	1	4	k__Bacteria;p__Spirochaetes;c__Spirochaetes (class);o__Spirochaetales;f__Spirochaetaceae;g__SA-8;
1336	17	45	10	2	1	9	18	3	23	4	k__Bacteria;p__Firmicutes;c__Clostridia;o__Clostridiales;f__Catabacteriaceae;g__CatabacteriaceaeFA;
1338	2	6	5	34	6	3	36	13	1	26	k__Bacteria;p__Chloroflexi;c__Dehalococcoidetes;o__NT-B4;f__NT-B4OR;g__NT-B4OR;
1811	3	5	24	19	14	1	14	22	5	25	k__Bacteria;p__TG3;c__TG3-1;o__GN09;f__GN09OR;g__GN09OR;
1405	4	15	12	7	22	12	30	7	10	13	k__Bacteria;p__Chloroflexi;c__Anaerolineae;o__AnaerolineaeCL;f__AnaerolineaeCL;g__AnaerolineaeCL;
1167	13	10	3	8	1	5	21	8	35	28	k__Bacteria;p__Proteobacteria;c__Deltaproteobacteria;o__Syntrophobacterales;f__Syntrophobacteraceae;g__SyntrophobacteraceaeFA;
1175	18	11	0	14	1	5	8	16	35	24	k__Bacteria;p__Chloroflexi;c__Anaerolineae;o__O4D2Z37;f__O4D2Z37OR;g__O4D2Z37OR;
1151	0	25	20	4	62	0	9	4	7	1	k__Bacteria;p__Proteobacteria;c__Deltaproteobacteria;o__Myxococcales;f__MyxococcalesOR;g__MyxococcalesOR;
1182	3	26	18	5	6	6	28	2	32	5	k__Bacteria;p__Proteobacteria;c__Alphaproteobacteria;o__Rhizobiales;f__Rhizobiaceae;g__Kaistia;
1141	39	12	15	1	6	24	1	2	7	24	k__Bacteria;p__Proteobacteria;c__Deltaproteobacteria;o__Desulfobacterales;f__Desulfobulbaceae;g__Desulfobulbus;
1432	4	14	17	7	13	14	7	12	30	13	k__Bacteria;p__Chlamydiae;c__Chlamydiae (class);o__Chlamydiales;f__ChlamydialesOR;g__ChlamydialesOR;
2002	2	64	18	1	32	0	4	4	3	3	k__Bacteria;p__TM7;c__TM7-1;o__TM7-1CL;f__TM7-1CL;g__TM7-1CL;
1597	5	6	4	15	24	2	35	25	12	3	k__Bacteria;
1136	37	17	27	12	5	7	13	1	3	9	k__Bacteria;p__Chloroflexi;c__Anaerolineae;o__Caldilineales;f__Caldilineaceae;g__Caldilinea;
1922	4	22	14	1	33	0	28	10	14	4	k__Bacteria;p__Chlorobi;c__BSV19;o__BSV19CL;f__BSV19CL;g__BSV19CL;
1707	28	1	0	31	0	14	19	3	2	31	k__Bacteria;p__Proteobacteria;c__Deltaproteobacteria;o__Syntrophobacterales;f__Desulfobacteraceae;g__Desulfobacterium;
2205	1	14	7	7	25	5	31	10	20	9	k__Bacteria;p__Proteobacteria;c__Deltaproteobacteria;o__Syntrophobacterales;f__Syntrophaceae;g__Syntrophus;
1456	22	0	1	51	2	24	0	1	2	26	k__Bacteria;p__Proteobacteria;c__Deltaproteobacteria;o__DeltaproteobacteriaCL;f__DeltaproteobacteriaCL;g__DeltaproteobacteriaCL;
2976	2	10	15	5	33	2	43	6	8	5	k__Bacteria;p__Verrucomicrobia;c__Verruco-5;o__Verruco-5CL;f__Verruco-5CL;g__Verruco-5CL;
1154	13	1	1	16	5	2	41	11	4	35	k__Bacteria;p__Proteobacteria;c__Gammaproteobacteria;
2577	20	14	19	21	2	22	9	4	6	12	k__Bacteria;p__Bacteroidetes;c__Sphingobacteria;o__Sphingobacteriales;f__SphingobacterialesOR;g__SphingobacterialesOR;
2356	1	26	19	3	13	2	18	12	35	0	k__Bacteria;p__Proteobacteria;c__Deltaproteobacteria;o__MIZ46;f__MIZ46OR;g__MIZ46OR;
1958	4	14	12	2	20	1	41	15	15	5	k__Bacteria;p__WS3;c__PRR-12;o__PBS-III-9;f__PBS-III-9OR;g__PBS-III-9OR;
1893	7	14	12	4	27	4	11	27	16	7	k__Bacteria;p__Proteobacteria;c__Alphaproteobacteria;o__Rhodospirillales;f__Acetobacteraceae;g__Roseomonas;
2315	4	22	15	0	18	4	3	30	29	4	k__Bacteria;p__Bacteroidetes;c__Sphingobacteria;o__Sphingobacteriales;f__SphingobacterialesOR;g__SphingobacterialesOR;
1505	8	18	36	0	22	1	27	9	8	0	k__Bacteria;p__Proteobacteria;c__Deltaproteobacteria;o__Syntrophobacterales;f__Syntrophobacteraceae;g__Syntrophobacter;
1343	35	0	0	35	0	26	0	0	0	32	k__Bacteria;p__Chloroflexi;c__Anaerolineae;o__AnaerolineaeCL;f__AnaerolineaeCL;g__AnaerolineaeCL;
1705	8	8	22	10	26	5	14	9	8	18	k__Bacteria;p__Verrucomicrobia;c__Verrucomicrobiae;o__Verrucomicrobiales;f__VerrucomicrobialesOR;g__VerrucomicrobialesOR;
1236	2	31	32	2	47	2	4	3	1	4	k__Bacteria;p__Armatimonadetes;c__Chthonomonadetes;o__Chthonomonadales;f__ChthonomonadalesOR;g__ChthonomonadalesOR;
2373	28	13	10	7	12	20	27	0	4	7	k__Bacteria;p__Proteobacteria;c__Deltaproteobacteria;o__Syntrophobacterales;f__Syntrophaceae;g__Desulfobacca;
1646	1	23	11	5	51	3	19	5	3	7	k__Bacteria;p__WS3;c__PRR-12;o__wb1_H11;f__wb1_H11OR;g__wb1_H11OR;
1323	10	8	10	12	25	15	17	8	9	14	k__Bacteria;
1161	2	0	0	2	0	0	0	6	118	0	k__Bacteria;p__Bacteroidetes;c__Bacteroidia;o__Bacteroidales;f__Porphyromonadaceae;g__PorphyromonadaceaeFA;
1662	22	32	8	5	1	18	7	1	30	4	k__Bacteria;p__Firmicutes;c__Clostridia;o__Clostridiales;f__Clostridiaceae;g__ClostridiaceaeFA;
1792	5	17	11	4	27	3	42	7	3	8	k__Bacteria;p__Elusimicrobia;c__Elusimicrobia (class);o__Elusimicrobiales;f__ElusimicrobialesOR;g__ElusimicrobialesOR;
1170	58	1	2	0	0	2	5	1	57	1	k__Bacteria;p__Proteobacteria;c__Gammaproteobacteria;o__Enterobacteriales;f__Enterobacteriaceae;g__Shigella;
6751	25	6	10	16	11	12	11	11	13	12	k__Bacteria;p__Acidobacteria;c__MVS-40;o__MVS-40CL;f__MVS-40CL;g__MVS-40CL;
1185	0	0	0	0	1	0	12	11	103	0	k__Bacteria;p__OP11;c__OP11-4;o__RCP1-27;f__RCP1-27OR;g__RCP1-27OR;
1724	5	22	6	9	14	1	29	28	9	4	k__Bacteria;p__OP11;c__OP11-4;o__KNA6-NB14;f__KNA6-NB14OR;g__KNA6-NB14OR;
1325	22	5	5	10	10	11	24	4	8	28	k__Bacteria;p__OP8;c__OP8_1;o__OP8_1CL;f__OP8_1CL;g__OP8_1CL;
1163	12	1	15	13	9	17	23	8	3	26	k__Bacteria;p__Chlorobi;c__SJA-28;o__SJA-28CL;f__SJA-28CL;g__SJA-28CL;
3509	12	8	35	11	14	4	14	10	7	11	k__Bacteria;p__Verrucomicrobia;c__Verrucomicrobiae;o__Verrucomicrobiales;f__VerrucomicrobialesOR;g__VerrucomicrobialesOR;
2111	5	4	5	9	12	3	43	18	13	14	k__Bacteria;p__Proteobacteria;c__Deltaproteobacteria;o__Syntrophobacterales;f__Syntrophaceae;g__SyntrophaceaeFA;
1277	4	20	21	1	6	5	10	0	58	1	k__Bacteria;p__Proteobacteria;c__Betaproteobacteria;o__Rhodocyclales;f__Rhodocyclaceae;g__RhodocyclaceaeFA;
1410	48	11	7	2	2	6	6	2	40	2	k__Bacteria;p__Actinobacteria;c__Actinobacteria (class);o__Coriobacteriales;f__CoriobacterialesOR;g__CoriobacterialesOR;
1461	27	30	4	3	0	13	31	1	15	2	k__Bacteria;p__Firmicutes;c__Bacilli;o__Bacillales;f__Planococcaceae;g__Sporosarcina;
1176	7	35	26	5	13	3	16	8	5	8	k__Bacteria;p__Proteobacteria;c__Deltaproteobacteria;o__Desulfovibrionales;f__Desulfovibrionaceae;g__Desulfovibrio;
1727	3	30	26	1	3	2	16	13	31	1	k__Bacteria;p__Chlorobi;c__Ignavibacteria;o__Ignavibacteriales;f__Ignavibacteriaceae;g__Ignavibacterium;
1555	5	17	17	3	28	1	16	5	31	3	k__Bacteria;p__Proteobacteria;c__Gammaproteobacteria;
1985	17	0	1	30	6	15	20	2	2	33	k__Bacteria;p__Proteobacteria;c__Deltaproteobacteria;o__Syntrophobacterales;f__Syntrophobacteraceae;
1684	33	2	1	16	0	33	16	0	1	23	k__Bacteria;p__Chloroflexi;c__Anaerolineae;o__AnaerolineaeCL;f__AnaerolineaeCL;g__AnaerolineaeCL;
1294	7	81	7	0	4	0	5	11	10	0	k__Bacteria;p__Spirochaetes;c__Spirochaetes (class);o__Spirochaetales;f__Spirochaetaceae;
1249	1	62	16	0	9	3	22	1	9	2	k__Bacteria;p__Proteobacteria;c__Gammaproteobacteria;o__Alteromonadales;
1199	1	3	14	0	1	6	12	4	84	0	k__Bacteria;p__Fibrobacteres;c__Fibrobacteres (class);o__Fibrobacterales;f__Fibrobacteraceae;g__Fibrobacter;
1263	2	26	13	2	22	2	28	16	6	8	k__Bacteria;p__Proteobacteria;c__Deltaproteobacteria;o__Bdellovibrionales;f__Bdellovibrionaceae;g__Bdellovibrio;
1612	0	18	29	0	21	1	44	7	5	0	k__Bacteria;p__Firmicutes;c__Clostridia;o__Clostridiales;f__Ruminococcaceae;g__Acetivibrio;
2255	17	7	1	43	3	18	3	0	5	28	k__Bacteria;p__Proteobacteria;c__Deltaproteobacteria;o__Myxococcales;f__MyxococcalesOR;g__MyxococcalesOR;
1295	15	4	2	22	9	9	26	21	2	15	k__Bacteria;p__Acidobacteria;c__RB25;o__RB25CL;f__RB25CL;g__RB25CL;
1535	3	25	12	12	27	2	15	16	1	11	k__Bacteria;p__Proteobacteria;c__Deltaproteobacteria;o__Myxococcales;f__MyxococcalesOR;g__MyxococcalesOR;
2393	7	6	11	15	31	9	19	6	8	12	k__Bacteria;p__Verrucomicrobia;c__Verruco-5;o__Verruco-5CL;f__Verruco-5CL;g__Verruco-5CL;
1530	2	0	0	30	11	16	11	8	4	42	k__Bacteria;p__Proteobacteria;c__Deltaproteobacteria;o__Myxococcales;f__MyxococcalesOR;g__MyxococcalesOR;
1829	6	18	10	8	47	5	4	14	6	6	k__Bacteria;p__Thermodesulfobacteria;c__Thermodesulfobacteria (class);o__Thermodesulfobacteriales;
1887	11	16	17	17	20	5	11	6	6	15	k__Bacteria;p__OP8;c__OP8_2;o__OP8_2CL;f__OP8_2CL;g__OP8_2CL;
2566	10	26	13	5	4	8	36	1	13	8	k__Bacteria;p__Proteobacteria;c__Gammaproteobacteria;o__Legionellales;f__LegionellalesOR;g__LegionellalesOR;
1187	9	11	18	15	13	8	28	6	1	15	k__Bacteria;p__Acidobacteria;c__Acidobacteria (class);o__Acidobacteriales;f__AcidobacterialesOR;g__AcidobacterialesOR;
1443	11	3	2	15	4	6	36	4	26	17	k__Bacteria;p__Chloroflexi;
3792	2	14	14	9	19	12	30	6	9	9	k__Bacteria;p__Proteobacteria;c__Deltaproteobacteria;o__Desulfuromonadales;f__Geobacteraceae;g__Geobacter;
1848	1	7	28	3	8	2	22	37	15	1	k__Bacteria;
2615	0	47	7	1	14	1	15	2	36	0	k__Bacteria;p__Chlamydiae;c__Chlamydiae (class);o__Chlamydiales;f__Parachlamydiaceae;g__ParachlamydiaceaeFA;
1242	1	0	0	0	1	0	6	91	24	0	k__Bacteria;p__Verrucomicrobia;c__Opitutae;o__OpitutaeCL;f__OpitutaeCL;g__OpitutaeCL;
1397	4	5	5	35	8	3	23	3	3	34	k__Bacteria;p__Spirochaetes;c__Spirochaetes (class);o__Spirochaetales;f__Spirochaetaceae;g__TM3;
1222	1	52	24	2	11	1	13	0	13	6	k__Bacteria;p__Bacteroidetes;c__Flavobacteria;o__FlavobacteriaCL;f__FlavobacteriaCL;g__FlavobacteriaCL;
1196	4	13	50	1	9	1	40	0	0	5	k__Bacteria;p__Chlorobi;c__Ignavibacteria;o__ZB1;f__ZB1OR;g__ZB1OR;
1878	25	0	10	18	6	14	27	4	3	16	k__Bacteria;p__Proteobacteria;c__Deltaproteobacteria;o__Syntrophobacterales;f__Syntrophobacteraceae;g__Syntrophobacter;
1212	3	6	10	3	71	2	10	5	11	2	k__Bacteria;p__Acidobacteria;c__Solibacteres;o__Solibacterales;f__Solibacteraceae;g__Candidatus Solibacter;
1477	27	5	2	25	9	16	2	5	4	28	k__Bacteria;p__Chlorobi;c__BSV19;o__BSV19CL;f__BSV19CL;g__BSV19CL;
1374	9	8	7	34	17	16	9	3	5	15	k__Bacteria;p__Proteobacteria;c__Deltaproteobacteria;o__Syntrophobacterales;f__Desulfobacteraceae;g__Desulfobacterium;
1920	6	11	17	3	46	4	15	2	4	14	k__Bacteria;p__Chloroflexi;c__Anaerolineae;o__Anaerolineales;f__Anaerolinaceae;g__AnaerolinaceaeFA;
1916	6	10	16	3	7	20	14	15	30	1	k__Bacteria;p__Proteobacteria;c__Alphaproteobacteria;o__AlphaproteobacteriaCL;f__AlphaproteobacteriaCL;g__AlphaproteobacteriaCL;
1221	15	11	30	13	11	8	18	3	2	11	k__Bacteria;p__Chloroflexi;c__Anaerolineae;o__Anaerolineales;f__Anaerolinaceae;g__WCHB1-05;
1475	10	16	4	7	4	6	3	33	31	8	k__Bacteria;p__Actinobacteria;c__Actinobacteria (class);o__Acidimicrobiales;f__AcidimicrobialesOR;g__AcidimicrobialesOR;
1753	11	0	2	0	0	0	2	69	35	3	k__Bacteria;p__Proteobacteria;c__Deltaproteobacteria;
1300	11	0	0	47	0	25	0	0	1	38	k__Bacteria;
1803	24	19	5	3	2	6	41	0	21	1	k__Bacteria;p__Firmicutes;c__Clostridia;o__Clostridiales;f__Peptostreptococcaceae;g__Tepidibacter;
1288	10	16	28	6	29	4	9	4	3	13	k__Bacteria;p__Proteobacteria;c__Deltaproteobacteria;o__Bdellovibrionales;f__Bdellovibrionaceae;g__BdellovibrionaceaeFA;
3098	4	16	12	9	3	6	46	3	5	18	k__Bacteria;p__Bacteroidetes;c__Bacteroidia;o__Bacteroidales;f__BacteroidalesOR;g__BacteroidalesOR;
1330	1	20	45	1	35	3	10	2	3	2	k__Bacteria;p__Acidobacteria;c__Solibacteres;o__Solibacterales;f__Solibacteraceae;g__Candidatus Solibacter;
1384	5	9	15	28	24	11	8	4	5	13	k__Bacteria;p__OP11;c__OP11-1;o__OPB92;f__OPB92OR;g__OPB92OR;
1943	1	9	1	9	17	1	46	11	23	3	k__Bacteria;p__Acidobacteria;c__Solibacteres;o__Solibacterales;f__Solibacteraceae;g__Candidatus Solibacter;
1734	20	0	0	48	0	17	4	0	1	31	k__Bacteria;p__Proteobacteria;c__Deltaproteobacteria;o__Syntrophobacterales;f__Desulfobacteraceae;g__DesulfobacteraceaeFA;
2104	6	13	22	6	29	1	22	7	10	5	k__Bacteria;p__Bacteroidetes;c__Sphingobacteria;o__Sphingobacteriales;f__SphingobacterialesOR;g__SphingobacterialesOR;
2123	39	24	8	3	4	13	5	13	9	3	k__Bacteria;p__Firmicutes;c__Clostridia;o__Clostridiales;f__Lachnospiraceae;g__Coprococcus;
1934	4	6	9	7	36	2	31	11	8	7	k__Bacteria;p__Chloroflexi;c__Dehalococcoidetes;o__Dehalococcoidales;f__Dehalococcoidaceae;g__DehalococcoidaceaeFA;
2386	6	10	15	15	9	8	17	11	5	25	k__Bacteria;p__TG3;c__TG3-1;o__GN09;f__GN09OR;g__GN09OR;
1427	13	9	15	15	17	11	12	7	12	10	k__Bacteria;
1610	4	3	2	22	20	7	24	14	1	24	k__Bacteria;p__Chloroflexi;c__Dehalococcoidetes;o__NT-B4;f__NT-B4OR;g__NT-B4OR;
1377	12	13	34	3	17	8	16	11	1	6	k__Bacteria;p__Chlorobi;c__Chlorobia;o__Chlorobiales;f__Chlorobiaceae;g__Chlorobaculum;
4600	2	17	10	3	55	3	16	2	6	7	k__Bacteria;p__Proteobacteria;c__Betaproteobacteria;o__Gallionellales;f__Gallionellaceae;g__Gallionella;
1619	16	9	10	31	8	12	7	4	2	22	k__Bacteria;
1255	10	31	2	1	3	0	18	32	22	2	k__Bacteria;p__Firmicutes;c__Clostridia;o__Clostridiales;f__Veillonellaceae;g__VeillonellaceaeFA;
2186	2	14	20	0	4	0	3	22	55	0	k__Bacteria;p__Proteobacteria;c__Alphaproteobacteria;o__Rhodobacterales;f__Rhodobacteraceae;g__Amaricoccus;
2587	6	19	28	4	13	1	21	9	13	6	k__Bacteria;p__WS1;c__WS1PH;o__WS1PH;f__WS1PH;g__WS1PH;
1260	16	11	14	9	27	9	9	5	10	10	k__Bacteria;p__Proteobacteria;c__Deltaproteobacteria;o__Syntrophobacterales;f__Syntrophobacteraceae;g__Syntrophobacter;
1340	27	7	16	10	12	17	1	3	2	25	k__Bacteria;p__Proteobacteria;c__Gammaproteobacteria;o__GammaproteobacteriaCL;f__GammaproteobacteriaCL;g__GammaproteobacteriaCL;
4487	4	14	24	10	13	1	14	10	23	7	k__Bacteria;p__Proteobacteria;c__Betaproteobacteria;o__Methylophilales;f__Methylophilaceae;g__Methylotenera;
2509	4	9	2	9	28	6	13	12	29	8	k__Bacteria;p__Proteobacteria;c__Betaproteobacteria;o__Gallionellales;f__Gallionellaceae;g__Gallionella;
1208	30	0	0	24	0	27	0	5	4	30	k__Bacteria;p__Deferribacteres;c__Deferribacteres (class);o__Deferribacterales;f__Deferribacteraceae;g__DeferribacteraceaeFA;
2183	6	7	12	3	5	1	10	47	26	3	k__Bacteria;p__Proteobacteria;c__Betaproteobacteria;o__Neisseriales;f__Neisseriaceae;g__Deefgea;
1317	9	7	10	7	26	2	20	8	19	12	k__Bacteria;p__Chloroflexi;c__Anaerolineae;o__envOPS12;f__envOPS12OR;g__envOPS12OR;
1965	5	9	9	2	6	0	8	39	42	0	k__Bacteria;p__Proteobacteria;c__Alphaproteobacteria;o__AlphaproteobacteriaCL;f__AlphaproteobacteriaCL;g__AlphaproteobacteriaCL;
1274	6	14	27	7	15	10	18	9	5	8	k__Bacteria;p__Bacteroidetes;c__Flavobacteria;o__Flavobacteriales;f__FlavobacterialesOR;g__FlavobacterialesOR;
3756	0	25	3	1	4	3	15	16	52	0	k__Bacteria;p__Proteobacteria;c__Gammaproteobacteria;o__Legionellales;f__Coxiellaceae;g__Aquicella;
1223	3	6	4	7	14	3	41	7	31	3	k__Bacteria;p__Firmicutes;c__Clostridia;o__Clostridiales;f__ClostridialesOR;g__ClostridialesOR;
2182	12	7	10	13	32	12	8	1	1	23	k__Bacteria;p__Proteobacteria;c__Deltaproteobacteria;o__Syntrophobacterales;f__Syntrophobacteraceae;g__SyntrophobacteraceaeFA;
1220	29	0	0	23	0	30	0	0	1	36	k__Bacteria;p__Chloroflexi;c__Anaerolineae;o__AnaerolineaeCL;f__AnaerolineaeCL;g__AnaerolineaeCL;
1870	17	17	17	15	26	8	1	6	2	10	k__Bacteria;p__Proteobacteria;c__Deltaproteobacteria;o__Desulfobacterales;f__DesulfobacteralesOR;g__DesulfobacteralesOR;
1534	3	33	26	2	10	0	14	9	19	3	k__Bacteria;p__Bacteroidetes;c__Sphingobacteria;o__Sphingobacteriales;f__Saprospiraceae;g__SaprospiraceaeFA;
1699	7	11	21	7	7	7	20	13	23	2	k__Bacteria;p__Planctomycetes;c__Planctomycea;o__Planctomycetales;f__Planctomycetaceae;g__Planctomyces;
1225	33	2	1	30	2	20	1	1	1	27	k__Bacteria;p__OP8;c__OP8_2;o__OP8_2CL;f__OP8_2CL;g__OP8_2CL;
2877	3	14	12	5	26	7	7	13	20	11	k__Bacteria;p__Chlamydiae;c__Chlamydiae (class);o__Chlamydiales;f__ChlamydialesOR;g__ChlamydialesOR;
2445	6	12	15	14	16	8	18	9	3	17	k__Bacteria;p__Proteobacteria;c__Deltaproteobacteria;
3969	9	4	8	34	9	8	9	2	1	33	k__Bacteria;p__Nitrospirae;c__Nitrospira (class);o__Nitrospirales;f__Thermodesulfovibrionaceae;g__LCP-6;
5575	4	24	12	8	20	16	5	6	10	12	k__Bacteria;p__Proteobacteria;c__Betaproteobacteria;o__Burkholderiales;f__Burkholderiaceae;g__BurkholderiaceaeFA;
1436	1	13	19	1	64	0	5	13	0	1	k__Bacteria;p__Proteobacteria;c__Deltaproteobacteria;o__Myxococcales;f__Haliangiaceae;g__HaliangiaceaeFA;
1961	0	3	2	6	23	3	33	8	34	5	k__Bacteria;
1232	23	8	13	13	5	5	2	2	23	23	k__Bacteria;p__Firmicutes;c__Clostridia;o__Clostridiales;f__Clostridiaceae;g__Caminicella;
1244	7	17	24	8	17	10	19	5	2	7	k__Bacteria;p__Chloroflexi;c__Anaerolineae;o__Anaerolineales;f__Anaerolinaceae;g__Levilinea;
1899	4	7	14	11	39	2	17	9	0	13	k__Bacteria;
1445	14	0	0	38	0	17	1	4	15	27	k__Bacteria;p__Chlorobi;c__SJA-28;o__SJA-28CL;f__SJA-28CL;g__SJA-28CL;
2225	31	1	5	14	3	19	8	1	0	34	k__Bacteria;p__Proteobacteria;c__Deltaproteobacteria;o__Syntrophobacterales;f__Syntrophaceae;g__Desulfobacca;
1589	0	38	23	0	15	0	18	6	11	5	k__Bacteria;p__Proteobacteria;c__Deltaproteobacteria;o__Desulfovibrionales;f__Desulfovibrionaceae;g__Desulfovibrio;
1316	1	6	3	0	0	2	3	38	63	0	k__Bacteria;p__Bacteroidetes;c__Bacteroidia;o__Bacteroidales;f__BacteroidalesOR;g__BacteroidalesOR;
2376	0	16	5	1	78	0	6	2	5	3	k__Bacteria;p__WS6;c__SC72;o__SC72CL;f__SC72CL;g__SC72CL;
1418	23	0	0	29	2	21	3	2	1	35	k__Bacteria;p__Proteobacteria;c__Deltaproteobacteria;o__NKB15;f__NKB15OR;g__NKB15OR;
1355	5	17	36	2	30	3	6	6	7	4	k__Bacteria;p__Verrucomicrobia;c__Verrucomicrobiae;o__Verrucomicrobiales;f__VerrucomicrobialesOR;g__VerrucomicrobialesOR;
8477	12	2	2	27	12	11	13	1	12	24	k__Bacteria;p__Proteobacteria;c__Deltaproteobacteria;o__DeltaproteobacteriaCL;f__DeltaproteobacteriaCL;g__DeltaproteobacteriaCL;
1560	2	14	20	6	2	1	26	27	11	7	k__Bacteria;p__Proteobacteria;c__Deltaproteobacteria;o__Desulfuromonadales;f__Geobacteraceae;g__Geobacter;
2409	20	10	11	12	11	15	16	5	2	14	k__Bacteria;p__TM7;c__TM7-1;o__TM7-1CL;f__TM7-1CL;g__TM7-1CL;
5781	18	8	7	24	7	11	7	1	3	30	k__Bacteria;p__Bacteroidetes;c__Bacteroidia;o__Bacteroidales;f__BacteroidalesOR;g__BacteroidalesOR;
1561	0	6	13	21	10	4	30	10	2	19	k__Bacteria;p__Spirochaetes;c__Leptospirae;o__Leptospirales;f__Leptospiraceae;g__SJA-88;
3962	3	16	17	5	36	4	23	6	0	5	k__Bacteria;p__Proteobacteria;c__Betaproteobacteria;o__Rhodocyclales;f__Rhodocyclaceae;g__Rhodocyclus;
2007	7	4	13	20	22	2	30	7	6	4	k__Archaea;p__Euryarchaeota;c__Methanomicrobia;o__Methanomicrobiales;f__MethanomicrobialesOR;g__MethanomicrobialesOR;
1720	18	9	4	4	0	5	10	5	55	5	k__Bacteria;p__Firmicutes;c__Clostridia;o__Clostridiales;f__ClostridialesOR;g__ClostridialesOR;
1324	18	5	4	16	5	9	26	7	8	17	k__Bacteria;p__LD1;c__LD1PH;o__LD1PH;f__LD1PH;g__LD1PH;
1568	42	19	1	4	2	31	3	0	2	11	k__Bacteria;p__Firmicutes;c__Bacilli;o__Bacillales;f__Sporolactobacillaceae;g__SporolactobacillaceaeFA;
2351	26	11	3	19	8	22	5	0	1	20	k__Bacteria;p__Verrucomicrobia;c__VerrucomicrobiaPH;o__VerrucomicrobiaPH;f__VerrucomicrobiaPH;g__VerrucomicrobiaPH;
2725	8	54	19	2	2	2	6	0	21	1	k__Bacteria;p__Firmicutes;c__Clostridia;o__Clostridiales;f__Lachnospiraceae;g__Lachnobacterium;
1344	0	16	29	9	21	0	19	10	0	11	k__Bacteria;p__Spirochaetes;c__Spirochaetes (class);o__Spirochaetales;f__Spirochaetaceae;g__Spirochaeta;
1328	13	0	0	15	0	17	31	2	6	31	k__Bacteria;
1251	9	4	1	19	2	27	2	3	5	43	k__Bacteria;p__Proteobacteria;c__Gammaproteobacteria;o__Chromatiales;f__ChromatialesOR;g__ChromatialesOR;
1259	18	5	1	13	5	18	16	2	11	25	k__Bacteria;p__CCM11b;c__CCM11bPH;o__CCM11bPH;f__CCM11bPH;g__CCM11bPH;
1289	6	5	8	20	22	8	18	7	2	18	k__Bacteria;p__Spirochaetes;c__Spirochaetes (class);o__Spirochaetales;f__Spirochaetaceae;g__TM3;
2731	8	2	11	33	16	4	3	6	3	28	k__Bacteria;p__Proteobacteria;c__Deltaproteobacteria;o__NKB15;f__NKB15OR;g__NKB15OR;
9511	13	11	15	10	8	18	9	3	5	22	k__Bacteria;p__Proteobacteria;c__Deltaproteobacteria;o__Syntrophobacterales;f__Syntrophaceae;g__Desulfobacca;
1311	9	25	21	3	2	3	44	0	3	4	k__Bacteria;p__Firmicutes;c__Clostridia;o__Clostridiales;f__Veillonellaceae;g__Desulfosporomusa;
1463	7	4	9	36	14	7	9	1	2	25	k__Bacteria;p__Proteobacteria;c__Deltaproteobacteria;o__Syntrophobacterales;f__Desulfobacteraceae;g__DesulfobacteraceaeFA;
1781	19	10	34	10	9	6	12	2	4	8	k__Bacteria;p__Bacteroidetes;
1256	12	19	17	5	10	11	8	2	13	17	k__Bacteria;p__BRC1;c__PRR-11;o__PRR-11CL;f__PRR-11CL;g__PRR-11CL;
1312	14	3	17	17	6	6	29	6	2	14	k__Bacteria;p__Proteobacteria;c__Deltaproteobacteria;o__Syntrophobacterales;f__Syntrophobacteraceae;g__Syntrophobacter;
1551	4	2	10	4	0	1	4	56	29	4	k__Bacteria;p__Bacteroidetes;c__Sphingobacteria;o__Sphingobacteriales;f__Saprospiraceae;g__SaprospiraceaeFA;
3473	13	4	12	12	7	9	7	10	14	26	k__Bacteria;p__Verrucomicrobia;c__Verrucomicrobiae;o__Verrucomicrobiales;f__Verrucomicrobia subdivision 3;g__Verrucomicrobia subdivision 3FA;
2503	13	5	20	4	6	7	27	2	17	13	k__Bacteria;p__Proteobacteria;c__Gammaproteobacteria;o__Methylococcales;f__Methylococcaceae;g__Methylomonas;
2617	1	21	11	2	39	0	14	8	7	10	k__Bacteria;p__Acidobacteria;c__Holophagae;o__Holophagales;f__HolophagalesOR;g__HolophagalesOR;
1414	2	19	28	0	7	0	49	2	4	2	k__Bacteria;p__Proteobacteria;c__Gammaproteobacteria;o__Chromatiales;f__Chromatiaceae;g__Chromatium;
1553	16	33	13	1	2	16	6	2	21	3	k__Bacteria;p__Firmicutes;c__Bacilli;o__Bacillales;f__Paenibacillaceae;g__Paenibacillus;
1269	3	97	2	0	1	2	2	0	4	2	k__Bacteria;p__Actinobacteria;c__Actinobacteria (class);o__Actinomycetales;f__Propionibacteriaceae;g__PropionibacteriaceaeFA;
3743	24	15	9	7	9	6	10	5	18	10	k__Bacteria;p__Proteobacteria;c__Deltaproteobacteria;o__Syntrophobacterales;f__Syntrophaceae;g__Desulfobacca;
2527	20	6	5	18	19	11	8	2	2	22	k__Bacteria;p__Chlamydiae;c__Chlamydiae (class);o__Chlamydiales;f__Simkaniaceae;g__SimkaniaceaeFA;
1264	5	4	2	9	7	3	0	44	28	11	k__Bacteria;p__Proteobacteria;c__Deltaproteobacteria;o__Syntrophobacterales;f__Syntrophobacteraceae;g__SyntrophobacteraceaeFA;
1376	43	16	2	3	3	27	1	7	7	4	k__Bacteria;p__Firmicutes;c__Bacilli;o__Bacillales;f__Alicyclobacillaceae;g__Alicyclobacillus;
1366	0	7	15	0	8	0	56	16	8	3	k__Bacteria;p__Firmicutes;c__Clostridia;o__Clostridiales;f__ClostridialesOR;g__ClostridialesOR;
1856	8	4	2	25	7	14	25	4	4	19	k__Bacteria;p__Verrucomicrobia;
2119	7	5	1	16	20	7	19	12	16	9	k__Bacteria;p__Chloroflexi;c__Dehalococcoidetes;o__Dehalococcoidales;f__Dehalococcoidaceae;g__DehalococcoidaceaeFA;
1532	35	1	0	14	2	25	2	1	1	31	k__Bacteria;p__Proteobacteria;c__Deltaproteobacteria;o__Syntrophobacterales;f__Syntrophobacteraceae;g__Syntrophobacter;
1690	6	24	14	1	1	4	2	16	43	1	k__Bacteria;p__Chloroflexi;c__Thermomicrobia;o__HN1-15;f__HN1-15OR;g__HN1-15OR;
1272	14	0	0	28	0	30	0	0	0	40	k__Bacteria;p__Chloroflexi;c__Anaerolineae;o__AnaerolineaeCL;f__AnaerolineaeCL;g__AnaerolineaeCL;
1851	5	28	13	8	1	6	18	9	24	0	k__Bacteria;p__Cyanobacteria;c__4C0d-2;o__4C0d-2CL;f__4C0d-2CL;g__4C0d-2CL;
2922	4	17	14	3	11	0	36	14	7	6	k__Bacteria;p__Verrucomicrobia;c__Verrucomicrobiae;o__Verrucomicrobiales;f__VerrucomicrobialesOR;g__VerrucomicrobialesOR;
2068	0	2	22	6	3	0	18	41	20	0	k__Bacteria;p__Proteobacteria;c__Gammaproteobacteria;o__Xanthomonadales;f__Xanthomonadaceae;g__Luteibacter;
1280	0	1	9	0	5	0	58	2	36	1	k__Bacteria;p__Bacteroidetes;c__Bacteroidia;o__Bacteroidales;f__BacteroidalesOR;g__BacteroidalesOR;
1515	12	46	15	3	4	18	5	0	6	3	k__Bacteria;p__Firmicutes;c__Clostridia;o__Clostridiales;f__Ruminococcaceae;g__Acetivibrio;
2806	6	4	14	5	9	1	34	12	12	14	k__Bacteria;p__Acidobacteria;c__Solibacteres;o__Solibacterales;f__Solibacteraceae;g__Candidatus Solibacter;
2992	25	29	20	5	2	14	2	1	7	6	k__Bacteria;p__Chlamydiae;c__Chlamydiae (class);o__Chlamydiales;f__Parachlamydiaceae;g__Parachlamydia;
1383	6	5	17	6	3	3	18	30	16	7	k__Bacteria;p__Proteobacteria;c__Alphaproteobacteria;o__Rhodobacterales;f__Hyphomonadaceae;g__HyphomonadaceaeFA;
2005	4	18	16	0	23	2	7	8	29	4	k__Bacteria;p__Chloroflexi;c__Anaerolineae;o__Anaerolineales;f__Anaerolinaceae;g__Levilinea;
2132	18	8	2	3	1	29	4	0	38	8	k__Bacteria;p__Firmicutes;c__Clostridia;o__Clostridiales;f__Ruminococcaceae;g__Acetivibrio;
1557	1	20	4	2	52	0	7	18	7	0	k__Bacteria;p__Thermotogae;c__Thermotogae (class);o__Thermotogales;f__ThermotogalesOR;g__ThermotogalesOR;
1975	2	67	0	2	3	3	7	3	9	14	k__Bacteria;p__Spirochaetes;c__M1NP2-04;o__M1NP2-04CL;f__M1NP2-04CL;g__M1NP2-04CL;
1292	4	8	26	12	17	1	16	6	9	11	k__Bacteria;p__Chlorobi;c__OPB56;o__OPB56CL;f__OPB56CL;g__OPB56CL;
1992	44	18	6	3	0	29	0	0	3	7	k__Bacteria;p__Firmicutes;c__Bacilli;o__Bacillales;f__Paenibacillaceae;g__Paenibacillus;
2366	0	18	24	1	18	3	6	18	18	4	k__Bacteria;p__Verrucomicrobia;c__VerrucomicrobiaPH;o__VerrucomicrobiaPH;f__VerrucomicrobiaPH;g__VerrucomicrobiaPH;
1291	16	26	4	21	4	17	1	0	2	19	k__Bacteria;p__Actinobacteria;c__Actinobacteria (class);o__MC47;f__MC47OR;g__MC47OR;
1892	7	30	18	6	20	3	11	1	10	4	k__Bacteria;p__OP8;c__OP8_2;o__OP8_2CL;f__OP8_2CL;g__OP8_2CL;
1446	7	13	10	2	9	7	3	27	25	7	k__Bacteria;p__Actinobacteria;c__Actinobacteria (class);o__Actinomycetales;f__Nocardioidaceae;g__Pimelobacter;
1946	0	9	9	4	47	0	26	8	1	6	k__Bacteria;
4051	9	14	10	14	11	11	6	11	11	13	k__Bacteria;p__Proteobacteria;c__Deltaproteobacteria;o__Myxococcales;f__MyxococcalesOR;g__MyxococcalesOR;
1441	13	18	6	5	7	7	23	14	11	6	k__Bacteria;p__Planctomycetes;c__Kueneniae;o__Kueneniales;f__Kueneniaceae;g__KueneniaceaeFA;
1422	0	23	12	1	47	2	4	0	15	6	k__Bacteria;p__Proteobacteria;c__Gammaproteobacteria;
2054	1	26	15	2	6	0	57	1	2	0	k__Bacteria;p__Proteobacteria;c__Gammaproteobacteria;o__Oceanospirillales;f__Halomonadaceae;g__Haererehalobacter;
1301	7	12	5	2	40	0	28	9	3	3	k__Bacteria;p__WS3;c__PRR-12;o__SAW1_B6;f__SAW1_B6OR;g__SAW1_B6OR;
1491	11	27	27	1	13	8	1	10	9	2	k__Bacteria;p__Actinobacteria;c__Actinobacteria (class);o__Actinomycetales;f__Intrasporangiaceae;
1539	26	21	32	5	3	3	4	2	6	7	k__Bacteria;p__Proteobacteria;c__Deltaproteobacteria;o__Desulfobacterales;f__Desulfobulbaceae;g__Desulfocapsa;
1303	0	69	9	0	31	0	0	0	0	0	k__Bacteria;p__Proteobacteria;c__Gammaproteobacteria;o__Legionellales;f__Coxiellaceae;g__Aquicella;
5918	13	23	14	9	7	18	7	1	8	9	k__Bacteria;p__Proteobacteria;c__Deltaproteobacteria;o__Syntrophobacterales;f__Syntrophaceae;g__Desulfobacca;
2083	9	13	8	7	5	5	17	3	37	5	k__Bacteria;p__Proteobacteria;c__Alphaproteobacteria;o__Rhizobiales;f__Aurantimonadaceae;g__Aurantimonas;
1308	17	7	8	19	4	5	12	6	5	26	k__Bacteria;p__Fusobacteria;c__Fusobacteria (class);o__Fusobacteriales;f__Fusobacteriaceae;g__FusobacteriaceaeFA;
1425	0	20	4	0	57	0	23	3	2	0	k__Bacteria;p__Bacteroidetes;c__Sphingobacteria;o__Sphingobacteriales;f__SphingobacterialesOR;g__SphingobacterialesOR;
1388	3	23	9	4	33	1	9	4	20	3	k__Bacteria;p__Chlamydiae;c__Chlamydiae (class);o__Chlamydiales;
2063	3	18	20	3	30	1	12	8	14	0	k__Bacteria;p__Proteobacteria;c__Gammaproteobacteria;o__Methylococcales;f__Crenotrichaceae;g__Crenothrix;
1349	6	6	7	8	21	12	19	12	6	12	k__Bacteria;p__Proteobacteria;
1549	0	6	19	0	1	0	76	5	2	0	k__Bacteria;p__Chloroflexi;c__Chloroflexi (class);o__Chloroflexales;f__Chlorothrixaceae;g__ChlorothrixaceaeFA;
2307	20	4	26	2	1	20	10	0	1	24	k__Bacteria;p__Proteobacteria;c__Gammaproteobacteria;o__Thiotrichales;f__Thiotrichaceae;g__Thiothrix;
2431	9	6	24	25	7	6	4	7	4	16	k__Bacteria;p__Proteobacteria;c__Gammaproteobacteria;o__Xanthomonadales;f__Xanthomonadaceae;g__XanthomonadaceaeFA;
1348	2	47	18	0	35	0	6	0	0	0	k__Bacteria;p__OP11;c__WCHB1-64;o__d153;f__d153OR;g__d153OR;
1741	15	28	9	3	16	1	7	2	14	13	k__Bacteria;p__TM7;c__TM7-3;o__Blgi18;f__Blgi18OR;g__Blgi18OR;
2238	6	10	7	6	23	8	13	11	15	9	k__Bacteria;p__Actinobacteria;c__Actinobacteria (class);o__MC47;f__MC47OR;g__MC47OR;
1991	19	16	3	19	5	14	1	3	0	28	k__Bacteria;p__Actinobacteria;c__Actinobacteria (class);o__MC47;f__MC47OR;g__MC47OR;
1873	28	33	6	1	2	9	13	2	12	2	k__Bacteria;p__Firmicutes;c__Clostridia;o__Clostridiales;f__Lachnospiraceae;g__Coprococcus;
1869	18	10	3	6	21	10	19	4	4	13	k__Bacteria;p__AC1;c__SHA-114;o__SHA-114CL;f__SHA-114CL;g__SHA-114CL;
2012	1	11	25	9	29	3	17	4	2	7	k__Bacteria;p__TG3;c__TG3-1;o__GN09;f__GN09OR;g__GN09OR;
1487	10	48	4	1	3	6	14	3	15	3	k__Bacteria;p__Firmicutes;c__Bacilli;o__Turicibacterales;f__Turicibacteraceae;g__Turicibacter;
1716	7	3	5	2	2	0	1	48	37	2	k__Bacteria;p__Acidobacteria;c__Chloracidobacteria;o__ChloracidobacteriaCL;f__ChloracidobacteriaCL;g__ChloracidobacteriaCL;
2044	0	6	4	0	15	1	9	4	68	0	k__Bacteria;p__TM7;c__TM7-1;o__TM7-1CL;f__TM7-1CL;g__TM7-1CL;
2466	5	0	2	5	0	3	48	18	22	4	k__Bacteria;p__Proteobacteria;c__Deltaproteobacteria;o__Syntrophobacterales;f__Desulfobacteraceae;g__DesulfobacteraceaeFA;
1413	10	7	2	18	26	10	10	1	0	23	k__Bacteria;p__Proteobacteria;c__Deltaproteobacteria;o__Syntrophobacterales;f__Syntrophobacteraceae;g__SyntrophobacteraceaeFA;
1327	61	9	5	1	1	3	5	1	20	1	k__Bacteria;
1867	0	31	10	0	37	0	5	2	21	0	k__Bacteria;p__Bacteroidetes;c__Sphingobacteria;o__Sphingobacteriales;f__SphingobacterialesOR;g__SphingobacterialesOR;
1514	0	6	18	0	6	5	25	37	9	0	k__Bacteria;p__Bacteroidetes;c__Bacteroidia;o__Bacteroidales;f__Porphyromonadaceae;g__PorphyromonadaceaeFA;
1593	18	8	5	20	1	12	14	2	8	18	k__Bacteria;p__Cyanobacteria;c__4C0d-2;o__4C0d-2CL;f__4C0d-2CL;g__4C0d-2CL;
1334	21	0	10	16	1	10	0	0	1	47	k__Bacteria;p__Chloroflexi;c__Anaerolineae;
2092	5	18	38	2	3	0	10	6	22	2	k__Bacteria;p__Bacteroidetes;c__Sphingobacteria;o__Sphingobacteriales;f__SphingobacterialesOR;g__SphingobacterialesOR;
1406	12	11	2	2	7	4	6	1	60	1	k__Bacteria;p__Chlamydiae;c__Chlamydiae (class);o__Chlamydiales;f__Parachlamydiaceae;g__Parachlamydia;
1337	4	6	8	1	22	1	24	23	10	7	k__Bacteria;p__KSB1;c__GW-22;o__GW-22CL;f__GW-22CL;g__GW-22CL;
1677	3	11	5	2	68	0	9	3	0	4	k__Bacteria;p__TG3;c__TG3-1;o__GN09;f__GN09OR;g__GN09OR;
2097	12	9	7	1	0	58	4	0	14	0	k__Bacteria;p__Bacteroidetes;c__Flavobacteria;o__Flavobacteriales;f__Flavobacteriaceae;g__Gillisia;
1598	19	0	4	22	3	14	0	1	1	41	k__Bacteria;p__Proteobacteria;c__Deltaproteobacteria;o__Syntrophobacterales;f__Desulfobacteraceae;g__DesulfobacteraceaeFA;
2278	1	16	20	3	51	0	7	6	1	0	k__Bacteria;p__Proteobacteria;c__Gammaproteobacteria;o__Xanthomonadales;f__Sinobacteraceae;g__SinobacteraceaeFA;
1428	29	8	5	6	7	13	7	3	19	8	k__Bacteria;p__Chlorobi;c__Ignavibacteria;o__Ignavibacteriales;f__Ignavibacteriaceae;g__IgnavibacteriaceaeFA;
1566	2	17	11	2	40	0	7	13	7	6	k__Bacteria;p__Proteobacteria;c__Gammaproteobacteria;o__Xanthomonadales;f__Sinobacteraceae;g__SinobacteraceaeFA;
1379	3	8	7	1	14	1	28	20	22	1	k__Bacteria;p__Chloroflexi;c__Anaerolineae;o__Anaerolineales;f__Anaerolinaceae;g__Longilinea;
1474	5	25	30	0	2	0	13	9	20	1	k__Bacteria;p__Chloroflexi;c__Thermomicrobia;o__HN1-15;f__HN1-15OR;g__HN1-15OR;
1351	8	11	8	10	15	10	22	5	5	11	k__Bacteria;p__Chloroflexi;c__Anaerolineae;o__GN14;f__GN14OR;g__GN14OR;
2239	1	5	8	0	3	1	87	0	0	0	k__Bacteria;p__Chlorobi;c__Chlorobia;o__Chlorobiales;f__Chlorobiaceae;g__Chlorobaculum;
1577	7	15	13	4	7	6	28	4	12	8	k__Bacteria;p__Acidobacteria;c__Acidobacteria (class);o__Acidobacteriales;f__AcidobacterialesOR;g__AcidobacterialesOR;
1749	5	24	18	9	22	2	6	3	2	13	k__Bacteria;p__Elusimicrobia;c__Elusimicrobia (class);o__MVP-88;f__MVP-88OR;g__MVP-88OR;
1385	15	2	2	15	17	10	9	22	3	9	k__Bacteria;p__Chloroflexi;c__Dehalococcoidetes;o__Dehalococcoidales;f__Dehalococcoidaceae;g__DehalococcoidaceaeFA;
1695	0	4	2	0	3	0	35	18	41	1	k__Bacteria;p__Bacteroidetes;c__Bacteroidia;o__Bacteroidales;f__BacteroidalesOR;g__BacteroidalesOR;
2489	3	24	7	1	14	0	5	14	34	2	k__Bacteria;p__Actinobacteria;c__Actinobacteria (class);o__Acidimicrobiales;f__Microthrixaceae;g__MicrothrixaceaeFA;
1637	5	18	28	6	12	0	11	6	12	6	k__Bacteria;p__Proteobacteria;c__Gammaproteobacteria;o__Oceanospirillales;f__OM60;g__OM60FA;
2581	16	4	12	6	18	7	13	6	6	16	k__Bacteria;p__Chlamydiae;c__Chlamydiae (class);o__Chlamydiales;f__Simkaniaceae;g__SimkaniaceaeFA;
7607	6	12	2	9	22	7	16	14	9	7	k__Bacteria;p__Chloroflexi;c__Anaerolineae;o__envOPS12;f__envOPS12OR;g__envOPS12OR;
2500	4	16	7	4	13	5	17	9	19	9	k__Bacteria;p__ABY1_OD1;c__ABY1_OD1PH;o__ABY1_OD1PH;f__ABY1_OD1PH;g__ABY1_OD1PH;
1540	5	10	8	10	21	0	23	16	9	1	k__Bacteria;p__Proteobacteria;c__Deltaproteobacteria;o__DeltaproteobacteriaCL;f__DeltaproteobacteriaCL;g__DeltaproteobacteriaCL;
1605	0	38	4	0	42	0	1	1	17	0	k__Bacteria;p__Acidobacteria;c__Acidobacteria (class);o__Acidobacteriales;f__Acidobacteriaceae;g__AcidobacteriaceaeFA;
1688	4	5	20	3	25	2	26	10	6	2	k__Bacteria;p__Proteobacteria;
1365	9	4	19	11	9	6	11	3	1	30	k__Bacteria;p__Bacteroidetes;c__Bacteroidia;o__Bacteroidales;f__BacteroidalesOR;g__BacteroidalesOR;
1888	3	13	10	18	13	3	22	4	6	11	k__Bacteria;p__Proteobacteria;c__Deltaproteobacteria;o__NKB15;f__NKB15OR;g__NKB15OR;
1799	18	32	12	2	4	4	10	5	15	1	k__Bacteria;p__Firmicutes;c__Clostridia;o__Clostridiales;f__Lachnospiraceae;g__LachnospiraceaeFA;
1659	10	12	20	9	21	7	0	5	5	14	k__Bacteria;p__Verrucomicrobia;c__VerrucomicrobiaPH;o__VerrucomicrobiaPH;f__VerrucomicrobiaPH;g__VerrucomicrobiaPH;
2158	1	24	15	1	12	2	1	3	43	1	k__Bacteria;p__Proteobacteria;c__Gammaproteobacteria;o__Legionellales;f__Coxiellaceae;g__CoxiellaceaeFA;
2169	10	2	7	3	2	4	32	5	20	18	k__Bacteria;p__OP8;c__OP8_2;o__OP8_2CL;f__OP8_2CL;g__OP8_2CL;
1725	9	5	5	2	8	4	20	15	29	6	k__Bacteria;p__Chloroflexi;c__Anaerolineae;o__SJA-101;f__SHA-31;g__SHA-31FA;
1990	4	12	31	2	13	4	17	3	10	6	k__Bacteria;p__Chlorobi;c__Ignavibacteria;o__Ignavibacteriales;f__Ignavibacteriaceae;g__Ignavibacterium;
3211	31	18	3	4	1	33	2	0	4	6	k__Bacteria;p__Firmicutes;c__Bacilli;o__Bacillales;f__Bacillaceae;g__Anaerobacillus;
1368	12	17	12	0	2	3	8	30	17	1	k__Bacteria;
1499	7	5	7	1	2	4	26	22	26	2	k__Bacteria;p__Proteobacteria;c__Alphaproteobacteria;o__Rhizobiales;f__Hyphomicrobiaceae;g__Devosia;
1569	1	36	12	0	49	0	0	2	2	0	k__Bacteria;p__Proteobacteria;c__Gammaproteobacteria;o__Legionellales;f__Coxiellaceae;
2432	0	31	8	2	10	0	7	7	35	2	k__Bacteria;p__Bacteroidetes;c__Sphingobacteria;o__Sphingobacteriales;f__SphingobacterialesOR;g__SphingobacterialesOR;
1387	2	18	5	0	30	0	42	0	4	0	k__Bacteria;p__Chloroflexi;c__Anaerolineae;o__A31;f__KNA6-EB22;g__KNA6-EB22FA;
1788	4	47	4	2	10	2	3	13	15	1	k__Bacteria;p__TM6;c__SJA-4;o__SJA-4CL;f__SJA-4CL;g__SJA-4CL;
2451	2	9	15	4	14	4	7	19	21	6	k__Bacteria;p__Actinobacteria;c__Actinobacteria (class);o__Acidimicrobiales;
1686	11	18	4	1	1	2	11	4	43	6	k__Bacteria;p__Chlamydiae;c__Chlamydiae (class);o__Chlamydiales;f__Chlamydiaceae;g__ChlamydiaceaeFA;
1674	8	47	12	1	12	3	0	2	0	16	k__Bacteria;p__Proteobacteria;c__Epsilonproteobacteria;o__EpsilonproteobacteriaCL;f__EpsilonproteobacteriaCL;g__EpsilonproteobacteriaCL;
2172	3	4	13	5	19	4	25	7	13	8	k__Bacteria;p__NKB19;c__NKB19PH;o__NKB19PH;f__NKB19PH;g__NKB19PH;
1835	1	26	13	1	42	0	9	6	2	1	k__Bacteria;p__Proteobacteria;c__Deltaproteobacteria;o__Myxococcales;f__MyxococcalesOR;g__MyxococcalesOR;
4951	7	24	12	8	23	2	8	6	1	10	k__Bacteria;p__Verrucomicrobia;c__Verrucomicrobiae;o__Verrucomicrobiales;f__Verrucomicrobia subdivision 3;g__Verrucomicrobia subdivision 3FA;
1921	4	2	3	13	14	2	21	17	18	7	k__Bacteria;p__Spirochaetes;c__WWE1;o__PBS-18;f__SHA-116;g__SHA-116FA;
2014	5	13	14	3	10	6	1	24	25	0	k__Bacteria;p__Chlorobi;c__SJA-28;o__SJA-28CL;f__SJA-28CL;g__SJA-28CL;
2347	12	4	9	19	3	11	11	0	14	18	k__Bacteria;p__Chloroflexi;c__Bljii12;o__B07_WMSP1;f__AKYH910;g__AKYH910FA;
1845	11	7	8	21	2	16	6	6	6	18	k__Bacteria;p__Chlamydiae;c__Chlamydiae (class);o__Chlamydiales;f__Parachlamydiaceae;g__Parachlamydia;
1386	16	7	1	36	2	16	1	1	0	21	k__Bacteria;p__Actinobacteria;c__Actinobacteria (class);o__Solirubrobacterales;f__SolirubrobacteralesOR;g__SolirubrobacteralesOR;
1857	3	11	27	12	5	4	10	11	5	13	k__Bacteria;p__Proteobacteria;c__Alphaproteobacteria;o__AlphaproteobacteriaCL;f__AlphaproteobacteriaCL;g__AlphaproteobacteriaCL;
3151	32	7	4	7	7	6	8	4	13	13	k__Bacteria;p__Proteobacteria;c__Deltaproteobacteria;o__Syntrophobacterales;f__Syntrophaceae;g__Desulfomonile;
1634	2	5	21	8	2	7	7	14	26	9	k__Bacteria;p__Cyanobacteria;c__4C0d-2;o__mle1-12;f__mle1-12OR;g__mle1-12OR;
2120	6	4	20	6	29	3	11	11	2	9	k__Bacteria;p__Bacteroidetes;c__Bacteroidia;o__Bacteroidales;f__BacteroidalesOR;g__BacteroidalesOR;
1510	7	4	7	4	32	3	14	7	16	6	k__Bacteria;p__WS3;c__PRR-12;o__PBS-III-9;f__PBS-III-9OR;g__PBS-III-9OR;
1552	27	0	0	19	0	24	4	1	0	25	k__Bacteria;p__Proteobacteria;c__Deltaproteobacteria;o__Syntrophobacterales;f__Syntrophobacteraceae;g__Syntrophobacter;
1986	19	1	7	19	4	13	6	2	2	27	k__Bacteria;p__Chlorobi;c__SJA-28;o__SJA-28CL;f__SJA-28CL;g__SJA-28CL;
2555	10	0	4	13	3	1	26	25	6	12	k__Bacteria;p__Bacteroidetes;c__Sphingobacteria;o__Sphingobacteriales;f__Flexibacteraceae;g__Cytophaga;
2246	27	1	0	18	1	22	5	1	1	24	k__Bacteria;p__Cyanobacteria;c__Synechococcophycideae;o__Synechococcales;f__Synechococcaceae;g__Prochlorococcus;
5385	56	9	3	2	2	17	6	1	1	3	k__Bacteria;p__Firmicutes;c__Bacilli;o__Bacillales;f__Bacillaceae;g__Natronobacillus;
1793	1	31	50	2	7	0	7	0	0	2	k__Bacteria;p__Chloroflexi;c__Anaerolineae;o__A31;f__S47;g__S47FA;
1394	28	27	9	1	5	2	5	2	21	0	k__Bacteria;p__Firmicutes;c__Clostridia;o__Clostridiales;f__ClostridialesOR;g__ClostridialesOR;
1497	0	16	15	3	30	2	16	11	6	1	k__Bacteria;p__Proteobacteria;c__Gammaproteobacteria;o__Xanthomonadales;f__Sinobacteraceae;g__SinobacteraceaeFA;
2053	11	12	17	10	1	1	15	13	5	15	k__Bacteria;p__Bacteroidetes;c__Bacteroidia;o__Bacteroidales;f__Marinilabiaceae;g__MarinilabiaceaeFA;
1486	0	5	12	0	16	1	8	41	13	4	k__Bacteria;p__Verrucomicrobia;c__Verrucomicrobiae;o__Verrucomicrobiales;f__VerrucomicrobialesOR;g__VerrucomicrobialesOR;
1393	7	6	12	1	11	0	41	13	9	0	k__Bacteria;p__GN04;c__GN15;o__GN15CL;f__GN15CL;g__GN15CL;
1728	0	17	7	0	7	0	1	17	51	0	k__Bacteria;p__Verrucomicrobia;c__Spartobacteria;o__Spartobacteriales;f__Spartobacteriaceae;g__MC18;
1391	0	4	4	0	4	0	13	73	2	0	k__Bacteria;p__Bacteroidetes;c__Bacteroidia;o__Bacteroidales;f__Porphyromonadaceae;g__PorphyromonadaceaeFA;
1590	11	32	10	1	5	6	19	7	6	3	k__Bacteria;p__Verrucomicrobia;c__Opitutae;o__Opitutales;f__Opitutaceae;g__Opitutus;
1588	2	22	19	2	8	0	35	5	4	3	k__Bacteria;p__Proteobacteria;c__Gammaproteobacteria;o__Methylococcales;f__Methylococcaceae;g__Methylocaldum;
1996	12	0	17	19	6	9	1	5	2	29	k__Bacteria;p__Elusimicrobia;c__Elusimicrobia (class);o__MVP-88;f__MVP-88OR;g__MVP-88OR;
1645	8	1	1	0	1	0	5	56	27	1	k__Bacteria;p__Cyanobacteria;c__Chloroplast;o__Stramenopiles;f__StramenopilesOR;g__StramenopilesOR;
1389	12	0	0	36	0	5	4	1	0	42	k__Bacteria;
1447	6	9	60	0	6	2	4	3	6	3	k__Bacteria;p__Actinobacteria;c__Actinobacteria (class);o__Actinomycetales;f__Nocardioidaceae;g__Pimelobacter;
1600	1	3	2	40	8	0	1	4	0	40	k__Bacteria;p__Spirochaetes;c__Spirochaetes (class);o__Spirochaetales;f__Spirochaetaceae;
2341	14	7	1	18	5	13	9	6	2	24	k__Bacteria;
1399	14	2	7	15	2	18	29	0	4	8	k__Bacteria;
1913	4	11	23	2	21	1	25	5	4	3	k__Bacteria;p__Proteobacteria;c__Deltaproteobacteria;o__Desulfovibrionales;f__Desulfohalobiaceae;g__Desulfonatronospira;
1661	1	20	10	3	6	0	4	35	19	1	k__Bacteria;
2017	7	13	5	1	14	3	20	12	19	5	k__Bacteria;p__Proteobacteria;c__Deltaproteobacteria;o__Syntrophobacterales;f__Syntrophobacteraceae;g__Syntrophobacter;
1550	3	7	3	9	29	5	22	8	5	8	k__Bacteria;p__Chloroflexi;c__Dehalococcoidetes;o__Dehalococcoidales;f__Dehalococcoidaceae;g__DehalococcoidaceaeFA;
3166	20	18	4	5	5	9	14	1	14	9	k__Bacteria;p__Proteobacteria;c__Deltaproteobacteria;o__Syntrophobacterales;f__Syntrophaceae;g__Desulfomonile;
3140	4	15	15	0	14	3	34	3	9	2	k__Bacteria;
1465	14	1	7	16	0	10	0	13	5	33	k__Bacteria;p__Spirochaetes;c__Spirochaetes (class);o__Spirochaetales;f__Spirochaetaceae;g__Spirochaeta;
2320	8	16	12	8	19	2	5	12	8	9	k__Bacteria;p__Cyanobacteria;c__S15B-MN24;o__S15B-MN24CL;f__S15B-MN24CL;g__S15B-MN24CL;
1476	0	2	5	0	5	0	3	1	83	0	k__Bacteria;
4178	6	5	2	13	26	6	16	7	2	15	k__Bacteria;p__Elusimicrobia;c__Elusimicrobia (class);o__Elusimicrobiales;f__ElusimicrobialesOR;g__ElusimicrobialesOR;
1837	2	7	5	2	27	1	28	12	8	6	k__Bacteria;p__OP11;c__OP11-2;o__KD3-145;f__KD3-145OR;g__KD3-145OR;
1419	3	2	2	22	4	5	15	12	0	33	k__Bacteria;p__Chloroflexi;c__Anaerolineae;o__Anaerolineales;f__Anaerolinaceae;g__Bellilinea;
1417	0	0	3	0	0	0	0	0	95	0	k__Bacteria;p__Bacteroidetes;c__Bacteroidia;o__Bacteroidales;f__BacteroidalesOR;g__BacteroidalesOR;
1773	0	5	53	1	13	2	18	3	0	3	k__Bacteria;p__GOUTA4;c__RB384;o__RB384CL;f__RB384CL;g__RB384CL;
2261	4	21	30	3	9	3	12	7	4	5	k__Bacteria;
2305	14	14	2	2	11	3	13	2	35	2	k__Bacteria;p__Firmicutes;c__Clostridia;o__Clostridiales;f__Syntrophomonadaceae;g__Syntrophomonas;
1641	2	0	2	10	11	3	41	10	1	18	k__Bacteria;p__Proteobacteria;c__Deltaproteobacteria;o__Syntrophobacterales;f__Syntrophobacteraceae;g__SyntrophobacteraceaeFA;
3452	4	12	13	0	5	6	19	8	28	3	k__Bacteria;p__Chlamydiae;c__Chlamydiae (class);o__Chlamydiales;f__Parachlamydiaceae;g__ParachlamydiaceaeFA;
1765	0	4	24	0	11	1	54	3	0	1	k__Bacteria;p__Bacteroidetes;c__Bacteroidia;o__Bacteroidales;f__BacteroidalesOR;g__BacteroidalesOR;
1543	4	9	15	4	12	3	28	3	12	8	k__Bacteria;p__Chloroflexi;c__Anaerolineae;o__envOPS12;f__envOPS12OR;g__envOPS12OR;
1823	2	19	19	3	19	5	11	4	7	9	k__Bacteria;p__Verrucomicrobia;c__Verrucomicrobiae;o__Verrucomicrobiales;f__VerrucomicrobialesOR;g__VerrucomicrobialesOR;
2027	0	27	42	1	7	1	1	10	9	0	k__Bacteria;p__Chlamydiae;c__Chlamydiae (class);o__Chlamydiales;f__Rhabdochlamydiaceae;g__Candidatus Rhabdochlamydia;
2553	2	6	12	2	3	3	12	31	26	0	k__Bacteria;p__Proteobacteria;c__Alphaproteobacteria;o__Rhizobiales;f__Hyphomicrobiaceae;g__Devosia;
1625	1	10	17	1	19	1	31	1	15	1	k__Bacteria;p__Bacteroidetes;c__Sphingobacteria;o__Sphingobacteriales;f__SphingobacterialesOR;g__SphingobacterialesOR;
1466	5	27	4	0	1	8	7	1	44	0	k__Bacteria;p__Firmicutes;c__Clostridia;o__Clostridiales;f__Lachnospiraceae;g__LachnospiraceaeFA;
1729	0	17	39	5	28	0	3	1	3	1	k__Bacteria;
2010	4	13	40	0	13	0	24	0	3	0	k__Bacteria;p__Proteobacteria;c__Gammaproteobacteria;o__Methylococcales;f__Methylococcaceae;g__Methylococcus;
1971	34	7	6	7	1	24	4	1	5	8	k__Bacteria;p__Proteobacteria;c__Betaproteobacteria;o__Rhodocyclales;f__Rhodocyclaceae;g__Azovibrio;
2039	9	13	8	10	19	4	12	6	2	14	k__Bacteria;
1424	4	6	16	10	19	2	20	5	6	9	k__Bacteria;p__Chloroflexi;c__Anaerolineae;
1696	14	3	3	5	2	13	37	1	15	4	k__Bacteria;p__Firmicutes;c__Clostridia;o__Clostridiales;f__ClostridialesOR;g__ClostridialesOR;
1545	7	24	10	1	4	8	6	4	27	5	k__Bacteria;p__Proteobacteria;c__Gammaproteobacteria;o__Legionellales;f__Legionellaceae;g__Legionella;
1437	2	8	7	24	12	2	18	6	0	17	k__Bacteria;p__Spirochaetes;c__Leptospirae;o__Leptospirales;f__Leptospiraceae;g__SJA-88;
2146	9	13	18	9	9	4	12	4	1	17	k__Bacteria;p__GN02;c__BB34;o__BB34CL;f__BB34CL;g__BB34CL;
1582	3	5	6	14	9	13	12	6	5	23	k__Bacteria;p__Chloroflexi;c__Anaerolineae;o__Anaerolineales;f__Anaerolinaceae;g__Levilinea;
1472	1	21	11	1	35	0	6	14	6	1	k__Bacteria;p__ABY1_OD1;c__ABY1_OD1PH;o__ABY1_OD1PH;f__ABY1_OD1PH;g__ABY1_OD1PH;
3575	21	4	2	11	14	15	8	2	0	19	k__Bacteria;p__Verrucomicrobia;c__Verrucomicrobiae;o__Verrucomicrobiales;f__VerrucomicrobialesOR;g__VerrucomicrobialesOR;
2507	14	2	1	15	6	16	12	6	7	17	k__Bacteria;
1438	1	21	52	1	17	0	1	0	0	3	k__Bacteria;p__Proteobacteria;c__Gammaproteobacteria;o__Methylococcales;f__Crenotrichaceae;g__Crenothrix;
1836	7	16	11	1	2	4	2	2	50	1	k__Bacteria;p__Firmicutes;c__Clostridia;o__Clostridiales;f__ClostridialesOR;g__ClostridialesOR;
2170	1	0	0	5	0	1	76	2	0	11	k__Bacteria;p__Spirochaetes;c__Spirochaetes (class);o__Spirochaetales;f__Spirochaetaceae;g__TM3;
3770	16	5	5	10	11	3	12	4	7	23	k__Bacteria;p__SC3;c__SC3PH;o__SC3PH;f__SC3PH;g__SC3PH;
2604	11	1	3	17	6	9	23	8	8	10	k__Bacteria;p__NKB19;c__NKB19PH;o__NKB19PH;f__NKB19PH;g__NKB19PH;
1638	4	55	3	1	5	4	16	2	5	0	k__Bacteria;p__Chlamydiae;c__Chlamydiae (class);o__Chlamydiales;f__Parachlamydiaceae;g__Parachlamydia;
7049	11	14	16	4	13	11	9	3	9	5	k__Bacteria;p__Proteobacteria;c__Deltaproteobacteria;o__Syntrophobacterales;f__Syntrophaceae;g__Desulfobacca;
1708	8	0	0	21	3	15	8	10	1	29	k__Bacteria;p__Chloroflexi;c__Anaerolineae;o__A31;f__S47;g__S47FA;
3088	17	2	9	14	12	10	4	2	5	20	k__Bacteria;p__Verrucomicrobia;c__Verrucomicrobiae;o__Verrucomicrobiales;f__VerrucomicrobialesOR;g__VerrucomicrobialesOR;
1484	29	0	1	28	0	9	2	3	3	20	k__Bacteria;p__Acidobacteria;c__RB25;o__RB25CL;f__RB25CL;g__RB25CL;
1624	31	15	6	10	1	13	5	2	3	9	k__Bacteria;p__Chloroflexi;c__Ktedonobacteria;o__KtedonobacteriaCL;f__KtedonobacteriaCL;g__KtedonobacteriaCL;
1665	0	3	3	24	9	0	20	8	1	27	k__Bacteria;p__Spirochaetes;c__M1NP2-04;o__M1NP2-04CL;f__M1NP2-04CL;g__M1NP2-04CL;
2096	11	27	15	1	25	4	2	0	3	7	k__Bacteria;p__GN02;c__BB34;o__BB34CL;f__BB34CL;g__BB34CL;
1583	15	12	10	12	1	8	9	4	6	18	k__Bacteria;p__Chloroflexi;c__Anaerolineae;o__WCHB1-50;f__WCHB1-50OR;g__WCHB1-50OR;
1673	57	6	0	1	0	23	2	1	1	4	k__Bacteria;p__Firmicutes;c__Clostridia;o__Clostridiales;f__Clostridiaceae;g__Clostridium;
4308	17	15	12	4	2	10	14	1	14	6	k__Bacteria;p__Firmicutes;c__Clostridia;o__Clostridiales;f__Ruminococcaceae;g__Acetivibrio;
1831	12	1	4	17	3	19	5	7	13	14	k__Bacteria;p__Chlamydiae;c__Chlamydiae (class);o__Chlamydiales;f__ChlamydialesOR;g__ChlamydialesOR;
3186	15	5	8	16	9	10	8	1	2	20	k__Bacteria;p__Proteobacteria;c__Betaproteobacteria;o__Rhodocyclales;f__Rhodocyclaceae;g__Azovibrio;
1663	6	8	20	4	9	1	26	7	4	9	k__Bacteria;p__Acidobacteria;c__Solibacteres;o__Solibacterales;f__Solibacteraceae;g__Candidatus Solibacter;
1929	7	3	4	12	21	2	13	10	12	10	k__Bacteria;p__GOUTA4;c__RB384;o__RB384CL;f__RB384CL;g__RB384CL;
1531	0	76	3	0	4	0	4	1	5	1	k__Bacteria;p__Proteobacteria;c__Deltaproteobacteria;o__Desulfuromonadales;f__Geobacteraceae;g__Geobacter;
2456	1	1	0	0	0	0	1	51	40	0	k__Bacteria;p__Bacteroidetes;c__Sphingobacteria;o__Sphingobacteriales;f__SphingobacterialesOR;g__SphingobacterialesOR;
1458	6	2	0	30	2	12	4	2	0	36	k__Bacteria;p__Chloroflexi;c__Anaerolineae;o__AnaerolineaeCL;f__AnaerolineaeCL;g__AnaerolineaeCL;
2884	3	32	3	3	22	1	15	3	5	7	k__Bacteria;p__Cyanobacteria;c__S15B-MN24;o__S15B-MN24CL;f__S15B-MN24CL;g__S15B-MN24CL;
11082	20	1	6	13	3	17	2	1	1	30	k__Bacteria;p__Bacteroidetes;c__Bacteroidia;o__Bacteroidales;f__BacteroidalesOR;g__BacteroidalesOR;
2085	1	30	6	5	1	2	21	1	24	3	k__Bacteria;p__Spirochaetes;c__Spirochaetes (class);o__Spirochaetales;f__Spirochaetaceae;g__SA-8;
1752	20	17	11	4	3	7	16	2	9	5	k__Bacteria;p__Chlorobi;c__Ignavibacteria;o__ZB1;f__ZB1OR;g__ZB1OR;
2135	3	4	6	1	9	2	3	4	62	0	k__Bacteria;p__Spirochaetes;c__Spirochaetes (class);o__Spirochaetales;f__Spirochaetaceae;g__Treponema;
3456	0	44	9	0	31	0	7	2	1	0	k__Bacteria;
1483	9	44	22	1	5	5	0	0	5	3	k__Bacteria;p__Proteobacteria;c__Epsilonproteobacteria;o__EpsilonproteobacteriaCL;f__EpsilonproteobacteriaCL;g__EpsilonproteobacteriaCL;
2272	0	20	22	4	11	0	29	4	1	3	k__Bacteria;p__ZB3;c__Rs-J96;o__Rs-J96CL;f__Rs-J96CL;g__Rs-J96CL;
1498	2	25	17	7	23	4	3	4	5	3	k__Bacteria;
2477	3	6	5	5	16	4	23	12	14	5	k__Bacteria;p__TM6;c__SJA-4;o__SJA-4CL;f__SJA-4CL;g__SJA-4CL;
2592	9	23	15	2	1	5	21	4	11	2	k__Bacteria;p__Proteobacteria;c__Alphaproteobacteria;
3009	24	17	16	0	4	2	10	8	3	9	k__Bacteria;
3910	4	9	22	3	26	5	7	7	7	3	k__Bacteria;p__Nitrospirae;c__Nitrospira (class);o__Nitrospirales;f__Thermodesulfovibrionaceae;g__LCP-6;
1833	6	22	33	5	4	8	1	1	3	10	k__Bacteria;p__Proteobacteria;c__Deltaproteobacteria;o__Syntrophobacterales;f__Syntrophaceae;g__Desulfomonile;
1470	4	17	6	2	8	2	2	17	34	1	k__Bacteria;p__Firmicutes;c__Bacilli;o__Bacillales;f__Bacillaceae;g__Salinibacillus;
1576	0	8	52	1	10	0	15	0	3	4	k__Bacteria;p__Chlorobi;c__SJA-28;o__SJA-28CL;f__SJA-28CL;g__SJA-28CL;
1508	2	7	16	6	15	1	20	2	11	13	k__Bacteria;
2635	24	6	8	16	16	8	1	2	1	11	k__Bacteria;p__Proteobacteria;
3191	1	26	15	2	7	3	7	5	26	1	k__Bacteria;p__Chlamydiae;c__Chlamydiae (class);o__Chlamydiales;f__Parachlamydiaceae;g__ParachlamydiaceaeFA;
3048	2	13	45	1	12	0	8	7	4	1	k__Bacteria;p__Proteobacteria;c__Deltaproteobacteria;o__Myxococcales;f__Polyangiaceae;g__PolyangiaceaeFA;
1460	3	21	9	0	9	1	0	25	25	0	k__Bacteria;p__Proteobacteria;c__Gammaproteobacteria;o__Legionellales;f__Coxiellaceae;g__CoxiellaceaeFA;
2173	3	2	5	6	10	0	49	15	0	3	k__Bacteria;p__Proteobacteria;c__Deltaproteobacteria;o__Syntrophobacterales;f__Syntrophobacteraceae;g__SyntrophobacteraceaeFA;
3209	1	4	22	8	10	2	19	10	4	13	k__Bacteria;p__Verrucomicrobia;c__Verrucomicrobiae;o__Verrucomicrobiales;f__VerrucomicrobialesOR;g__VerrucomicrobialesOR;
1459	5	15	18	4	22	4	6	3	8	8	k__Bacteria;p__Planctomycetes;c__Phycisphaerae;o__Phycisphaerales;f__PhycisphaeralesOR;g__PhycisphaeralesOR;
1462	17	7	1	5	2	9	1	21	21	9	k__Bacteria;p__Acidobacteria;c__Sva0725;o__Sva0725;f__Sva0725OR;g__Sva0725OR;
1689	4	11	4	10	37	2	7	7	1	10	k__Bacteria;p__Proteobacteria;c__Gammaproteobacteria;o__Xanthomonadales;f__Sinobacteraceae;g__Steroidobacter;
2032	7	3	1	20	2	5	17	5	3	30	k__Bacteria;p__Proteobacteria;c__Deltaproteobacteria;
2464	1	17	12	1	12	1	31	6	9	3	k__Bacteria;p__TM7;c__TM7-3;o__Blgi18;f__Blgi18OR;g__Blgi18OR;
1464	16	14	5	3	1	10	12	9	23	0	k__Bacteria;p__Firmicutes;c__Clostridia;o__Clostridiales;f__Lachnospiraceae;g__Roseburia;
2177	7	28	23	3	13	2	5	4	6	2	k__Bacteria;p__Firmicutes;c__Clostridia;o__Clostridiales;f__Eubacteriaceae;g__Acetobacterium;
2470	24	13	3	12	5	12	7	1	0	16	k__Bacteria;p__Actinobacteria;c__Actinobacteria (class);o__Solirubrobacterales;f__SolirubrobacteralesOR;g__SolirubrobacteralesOR;
2282	4	7	10	4	26	2	7	5	16	12	k__Bacteria;p__Chlamydiae;c__Chlamydiae (class);o__Chlamydiales;f__Rhabdochlamydiaceae;g__Candidatus Rhabdochlamydia;
1473	0	3	1	0	6	3	15	21	43	0	k__Bacteria;p__Proteobacteria;c__Alphaproteobacteria;o__Rhizobiales;f__Phyllobacteriaceae;g__Parvibaculum;
1512	1	1	2	47	9	0	4	2	0	26	k__Bacteria;p__Proteobacteria;c__Deltaproteobacteria;o__Syntrophobacterales;f__Syntrophobacteraceae;g__Thermodesulforhabdus;
1607	3	3	12	6	18	0	38	5	1	6	k__Bacteria;p__Spirochaetes;c__Leptospirae;o__Leptospirales;f__Leptospiraceae;g__SJA-88;
3292	16	12	5	11	2	15	14	1	12	4	k__Bacteria;p__Cyanobacteria;c__4C0d-2;o__4C0d-2CL;f__4C0d-2CL;g__4C0d-2CL;
1911	0	4	13	0	9	0	4	49	13	0	k__Bacteria;p__Proteobacteria;c__Deltaproteobacteria;o__Myxococcales;f__MyxococcalesOR;g__MyxococcalesOR;
2000	11	10	5	8	15	4	5	2	5	27	k__Bacteria;p__NC10;c__12-24;o__JH-WHS47;f__JH-WHS47OR;g__JH-WHS47OR;
1884	32	1	6	4	4	1	19	3	17	5	k__Bacteria;p__Actinobacteria;c__Actinobacteria (class);o__Rubrobacterales;f__Rubrobacteraceae;g__RubrobacteraceaeFA;
5749	8	12	23	6	13	6	10	1	8	5	k__Bacteria;p__Proteobacteria;c__Betaproteobacteria;o__Methylophilales;f__Methylophilaceae;g__Methylovorus;
2891	3	12	32	2	17	3	13	2	1	7	k__Bacteria;p__Proteobacteria;c__Deltaproteobacteria;o__Myxococcales;f__MyxococcalesOR;g__MyxococcalesOR;
2208	10	9	22	6	9	3	16	5	3	9	k__Bacteria;p__WS3;c__PRR-12;o__PBS-III-9;f__PBS-III-9OR;g__PBS-III-9OR;
2289	2	11	32	1	3	1	4	2	33	2	k__Bacteria;p__Proteobacteria;c__Gammaproteobacteria;o__Thiotrichales;
1572	2	7	6	5	22	1	24	8	6	10	k__Bacteria;p__Elusimicrobia;c__Elusimicrobia (class);o__Elusimicrobiales;f__ElusimicrobialesOR;g__ElusimicrobialesOR;
2093	5	7	4	5	9	2	21	17	13	8	k__Bacteria;p__Chloroflexi;c__Dehalococcoidetes;o__Dehalococcoidales;f__Dehalococcoidaceae;g__DehalococcoidaceaeFA;
1927	9	14	15	8	13	5	7	1	9	10	k__Bacteria;p__Actinobacteria;c__Actinobacteria (class);o__Actinobacteria (class)CL;f__Actinobacteria (class)CL;g__Actinobacteria (class)CL;
2316	4	32	7	1	20	3	15	4	2	3	k__Bacteria;p__GN02;c__BB34;o__BB34CL;f__BB34CL;g__BB34CL;
1579	5	2	11	6	14	4	26	7	2	14	k__Bacteria;p__Chloroflexi;c__Anaerolineae;o__AnaerolineaeCL;f__AnaerolineaeCL;g__AnaerolineaeCL;
2339	1	28	17	3	6	1	14	0	20	1	k__Bacteria;p__Proteobacteria;c__Gammaproteobacteria;o__Legionellales;f__Legionellaceae;g__Legionella;
2368	10	11	24	4	11	3	14	1	2	11	k__Bacteria;p__Verrucomicrobia;c__Verruco-5;o__Verruco-5CL;f__Verruco-5CL;g__Verruco-5CL;
3371	5	10	7	9	17	8	4	17	13	1	k__Bacteria;p__Proteobacteria;c__Deltaproteobacteria;o__Syntrophobacterales;f__Syntrophobacteraceae;g__SyntrophobacteraceaeFA;
1516	7	27	27	11	2	2	3	2	0	10	k__Bacteria;p__Proteobacteria;c__Betaproteobacteria;o__BetaproteobacteriaCL;f__BetaproteobacteriaCL;g__BetaproteobacteriaCL;
1546	1	6	12	0	17	0	22	19	14	0	k__Bacteria;p__ABY1_OD1;c__ABY1_OD1PH;o__ABY1_OD1PH;f__ABY1_OD1PH;g__ABY1_OD1PH;
2408	6	7	14	13	11	9	4	6	3	18	k__Bacteria;p__Verrucomicrobia;c__Verrucomicrobiae;o__Verrucomicrobiales;f__VerrucomicrobialesOR;g__VerrucomicrobialesOR;
1774	31	0	0	19	0	18	3	0	0	20	k__Bacteria;p__Actinobacteria;c__Actinobacteria (class);o__0319-7L14;f__0319-7L14OR;g__0319-7L14OR;
1511	0	30	50	0	3	0	6	2	0	0	k__Bacteria;p__Bacteroidetes;c__Bacteroidia;o__Bacteroidales;f__Porphyromonadaceae;g__PorphyromonadaceaeFA;
1834	1	18	35	1	19	0	10	7	0	0	k__Bacteria;p__SR1;c__SR1PH;o__SR1PH;f__SR1PH;g__SR1PH;
1709	9	7	18	17	15	7	5	5	1	7	k__Bacteria;p__Armatimonadetes;c__SJA-176;o__SJA-176CL;f__SJA-176CL;g__SJA-176CL;
1517	26	2	6	11	1	14	7	2	6	15	k__Bacteria;
1868	13	19	33	1	1	2	5	3	10	3	k__Bacteria;p__Bacteroidetes;c__Sphingobacteria;o__Sphingobacteriales;f__Flexibacteraceae;g__Cytophaga;
2057	1	6	1	0	3	1	18	5	51	4	k__Bacteria;p__Acidobacteria;c__Solibacteres;o__Solibacterales;f__Solibacteraceae;g__Candidatus Solibacter;
1492	0	1	0	0	0	2	6	4	77	0	k__Bacteria;p__Acidobacteria;c__AcidobacteriaPH;o__AcidobacteriaPH;f__AcidobacteriaPH;g__AcidobacteriaPH;
1580	15	15	33	4	6	0	6	3	4	4	k__Bacteria;p__Bacteroidetes;c__Sphingobacteria;o__Sphingobacteriales;f__Cyclobacteriaceae;g__Echinicola;
3535	12	11	13	8	21	5	5	2	6	7	k__Bacteria;p__Proteobacteria;c__Betaproteobacteria;o__Methylophilales;f__MethylophilalesOR;g__MethylophilalesOR;
5154	2	17	17	6	6	2	18	12	3	7	k__Bacteria;p__Proteobacteria;c__Deltaproteobacteria;o__Myxococcales;f__Haliangiaceae;g__HaliangiaceaeFA;
2586	1	29	12	0	9	2	18	6	11	2	k__Bacteria;p__BRC1;c__PRR-11;o__PRR-11CL;f__PRR-11CL;g__PRR-11CL;
1901	2	13	20	3	13	3	14	4	0	18	k__Bacteria;p__Cyanobacteria;c__4C0d-2;o__mle1-12;f__mle1-12OR;g__mle1-12OR;
1933	1	16	14	1	9	4	16	3	25	1	k__Bacteria;p__Verrucomicrobia;c__Verrucomicrobiae;o__Verrucomicrobiales;f__Verrucomicrobiaceae;g__VerrucomicrobiaceaeFA;
1490	27	1	0	19	0	22	1	0	0	20	k__Bacteria;p__WS3;c__PRR-12;
1493	0	1	0	0	0	0	82	7	0	0	k__Bacteria;p__Proteobacteria;c__Gammaproteobacteria;o__Oceanospirillales;f__OM60;g__OM60FA;
2144	3	18	4	0	13	1	6	1	43	1	k__Bacteria;p__GN06;c__GN06PH;o__GN06PH;f__GN06PH;g__GN06PH;
2569	1	4	4	3	21	1	18	14	20	3	k__Bacteria;p__OP11;c__OP11-4;o__KNA6-NB14;f__KNA6-NB14OR;g__KNA6-NB14OR;
2819	4	36	7	1	8	8	7	4	13	1	k__Bacteria;p__Firmicutes;c__Clostridia;o__Clostridiales;f__ClostridialesOR;g__ClostridialesOR;
2218	2	37	17	0	17	0	9	3	4	0	k__Bacteria;p__Proteobacteria;c__Gammaproteobacteria;o__Thiotrichales;f__ThiotrichalesOR;g__ThiotrichalesOR;
1506	1	27	33	0	23	3	0	0	0	2	k__Bacteria;p__Proteobacteria;c__Deltaproteobacteria;o__Syntrophobacterales;f__Desulfobacteraceae;g__DesulfobacteraceaeFA;
2189	3	1	3	14	6	5	19	25	5	8	k__Bacteria;p__Firmicutes;c__Clostridia;o__Thermoanaerobacterales;f__Thermodesulfobiaceae;g__ThermodesulfobiaceaeFA;
2287	0	23	9	6	13	3	7	8	4	16	k__Bacteria;p__Proteobacteria;c__Deltaproteobacteria;o__Myxococcales;f__Haliangiaceae;g__HaliangiaceaeFA;
1556	0	11	12	0	22	1	0	17	25	1	k__Bacteria;p__Bacteroidetes;c__Sphingobacteria;o__Sphingobacteriales;f__Saprospiraceae;g__SaprospiraceaeFA;
2437	6	20	2	1	2	1	15	1	33	8	k__Bacteria;p__Chlamydiae;c__Chlamydiae (class);o__Chlamydiales;f__Parachlamydiaceae;g__Parachlamydia;
1858	1	6	0	25	8	0	0	1	0	48	k__Bacteria;p__Spirochaetes;c__Spirochaetes (class);o__Spirochaetales;f__Spirochaetaceae;g__Spirochaeta;
3132	16	42	6	2	4	11	4	0	3	1	k__Bacteria;p__Firmicutes;c__Bacilli;o__Bacillales;f__Bacillaceae;g__Bacillus;
2303	1	11	3	0	23	3	32	5	8	3	k__Bacteria;p__Acidobacteria;c__Solibacteres;o__Solibacterales;f__Solibacteraceae;g__Candidatus Solibacter;
2821	6	6	6	0	14	1	18	21	16	1	k__Bacteria;p__Cyanobacteria;c__Chloroplast;o__Stramenopiles;f__StramenopilesOR;g__StramenopilesOR;
3579	9	8	11	17	11	2	8	3	0	20	k__Bacteria;p__Proteobacteria;c__Deltaproteobacteria;o__Myxococcales;f__Haliangiaceae;g__HaliangiaceaeFA;
1536	9	18	19	2	8	4	7	7	10	5	k__Bacteria;p__Proteobacteria;c__Deltaproteobacteria;o__CTD005-82B-02;f__CTD005-82B-02OR;g__CTD005-82B-02OR;
1767	22	0	0	28	9	9	0	3	1	17	k__Bacteria;p__Chlorobi;c__Ignavibacteria;o__Ignavibacteriales;f__Ignavibacteriaceae;g__IgnavibacteriaceaeFA;
2848	13	4	16	7	9	5	12	2	12	9	k__Bacteria;p__WS1;c__WS1PH;o__WS1PH;f__WS1PH;g__WS1PH;
1503	15	21	20	9	4	6	3	4	3	4	k__Bacteria;p__Proteobacteria;c__Deltaproteobacteria;o__Syntrophobacterales;f__Syntrophobacteraceae;
1940	4	3	27	7	1	0	4	15	26	2	k__Bacteria;p__Proteobacteria;c__Alphaproteobacteria;o__Rhodospirillales;f__Rhodospirillaceae;g__RhodospirillaceaeFA;
2621	2	9	8	4	25	1	29	6	4	1	k__Bacteria;p__Lentisphaerae;c__Lentisphaerae (class);o__Victivallales;f__Victivallaceae;g__VictivallaceaeFA;
1507	8	3	8	2	13	7	13	4	20	11	k__Bacteria;p__Lentisphaerae;c__Lentisphaerae (class);o__Victivallales;f__Victivallaceae;g__VictivallaceaeFA;
1500	11	0	0	27	0	3	3	2	0	43	k__Bacteria;
2009	4	13	10	0	14	2	4	17	22	2	k__Bacteria;p__Proteobacteria;c__Alphaproteobacteria;o__Rhodospirillales;f__Rhodospirillaceae;g__RhodospirillaceaeFA;
1953	2	6	2	5	14	2	17	11	16	13	k__Bacteria;p__Chloroflexi;c__Anaerolineae;o__BPC110;f__BPC110OR;g__BPC110OR;
1544	3	7	16	1	3	2	23	14	17	2	k__Bacteria;p__WS6;c__SC72;o__SC72CL;f__SC72CL;g__SC72CL;
2836	12	3	16	0	0	3	6	4	44	0	k__Bacteria;p__Armatimonadetes;c__Armatimonadia;o__Armatimonadales;f__WD294;g__WD294FA;
1877	0	27	24	0	28	0	0	3	6	0	k__Bacteria;p__TM7;c__TM7-1;o__TM7-1CL;f__TM7-1CL;g__TM7-1CL;
2898	19	12	4	8	7	14	5	3	5	11	k__Bacteria;p__Proteobacteria;c__Deltaproteobacteria;o__Syntrophobacterales;f__Syntrophobacteraceae;g__Syntrophobacter;
2066	12	0	0	26	5	16	0	1	0	28	k__Bacteria;p__Verrucomicrobia;c__Verrucomicrobiae;o__Verrucomicrobiales;f__VerrucomicrobialesOR;g__VerrucomicrobialesOR;
1932	8	21	5	0	1	3	7	2	40	0	k__Bacteria;p__Firmicutes;c__Clostridia;o__Clostridiales;f__Clostridiaceae;g__Clostridium;
1565	1	2	0	2	16	2	8	9	45	2	k__Bacteria;p__HDBW-WB69;c__HDBW-WB69PH;o__HDBW-WB69PH;f__HDBW-WB69PH;g__HDBW-WB69PH;
2795	11	1	0	11	3	18	18	0	3	22	k__Bacteria;p__Actinobacteria;c__Actinobacteria (class);o__0319-7L14;f__0319-7L14OR;g__0319-7L14OR;
1650	13	2	2	19	2	14	0	4	0	31	k__Bacteria;p__Proteobacteria;c__Deltaproteobacteria;o__Desulfobacterales;f__Desulfobulbaceae;
1523	23	1	4	12	2	22	2	1	3	17	k__Bacteria;p__Verrucomicrobia;c__VerrucomicrobiaPH;o__VerrucomicrobiaPH;f__VerrucomicrobiaPH;g__VerrucomicrobiaPH;
2662	0	1	5	0	1	0	78	1	1	0	k__Bacteria;p__Chloroflexi;c__Chloroflexi (class);o__Chloroflexales;f__Oscillochloridaceae;g__Oscillochloris;
2958	0	5	11	1	5	1	39	18	6	1	k__Bacteria;p__Lentisphaerae;c__LentisphaeraePH;o__LentisphaeraePH;f__LentisphaeraePH;g__LentisphaeraePH;
1521	31	1	1	5	1	16	3	3	2	24	k__Bacteria;p__Chloroflexi;c__Anaerolineae;o__GCA004;f__GCA004OR;g__GCA004OR;
2444	2	10	6	0	18	1	21	11	12	6	k__Bacteria;p__ABY1_OD1;c__ABY1_OD1PH;o__ABY1_OD1PH;f__ABY1_OD1PH;g__ABY1_OD1PH;
6434	16	4	5	12	11	7	2	8	6	16	k__Bacteria;p__Proteobacteria;c__Gammaproteobacteria;o__Methylococcales;f__Crenotrichaceae;g__Crenothrix;
2103	6	29	16	9	16	1	1	3	0	6	k__Bacteria;p__Spirochaetes;c__Leptospirae;o__Leptospirales;f__Leptospiraceae;g__Leptonema;
1587	11	11	3	11	7	10	8	8	11	7	k__Bacteria;p__Firmicutes;c__Clostridia;o__Clostridiales;f__ClostridialesOR;g__ClostridialesOR;
1832	6	8	3	2	8	1	20	10	22	7	k__Bacteria;p__Chlamydiae;c__Chlamydiae (class);o__Chlamydiales;f__Simkaniaceae;g__SimkaniaceaeFA;
1525	8	24	9	2	5	3	6	2	22	6	k__Bacteria;p__Proteobacteria;c__Deltaproteobacteria;o__Desulfovibrionales;f__Desulfovibrionaceae;g__Desulfovibrio;
3367	23	4	6	10	1	16	4	1	6	16	k__Bacteria;p__Proteobacteria;c__Betaproteobacteria;o__Rhodocyclales;f__Rhodocyclaceae;g__Azovibrio;
1548	0	13	10	2	34	1	20	3	0	4	k__Bacteria;p__Proteobacteria;c__Deltaproteobacteria;o__Myxococcales;f__MyxococcalesOR;g__MyxococcalesOR;
3123	18	8	7	3	8	4	15	1	19	3	k__Bacteria;p__TM6;c__SJA-4;o__SJA-4CL;f__SJA-4CL;g__SJA-4CL;
2539	8	1	4	14	7	17	14	2	5	14	k__Bacteria;
1533	0	1	2	0	1	0	80	2	0	0	k__Bacteria;p__Chloroflexi;c__Chloroflexi (class);o__Chloroflexales;f__Chlorothrixaceae;g__ChlorothrixaceaeFA;
1815	3	23	9	1	1	3	12	5	29	0	k__Bacteria;p__Proteobacteria;c__Deltaproteobacteria;o__Syntrophobacterales;f__Syntrophaceae;g__Desulfobacca;
2095	19	6	7	12	6	10	8	1	8	9	k__Bacteria;p__Proteobacteria;c__Gammaproteobacteria;o__Legionellales;f__Coxiellaceae;g__CoxiellaceaeFA;
1528	19	27	8	2	0	2	0	0	24	4	k__Bacteria;p__GN02;c__VC12-cl04;o__VC12-cl04CL;f__VC12-cl04CL;g__VC12-cl04CL;
2952	3	7	19	3	6	0	23	18	7	0	k__Bacteria;p__Proteobacteria;c__Betaproteobacteria;o__Rhodocyclales;f__RhodocyclalesOR;g__RhodocyclalesOR;
1670	2	16	31	0	3	1	26	3	1	3	k__Bacteria;p__Chlorobi;c__SJA-28;o__SJA-28CL;f__SJA-28CL;g__SJA-28CL;
4380	3	4	5	4	13	5	15	7	24	6	k__Bacteria;p__Proteobacteria;c__Deltaproteobacteria;o__Desulfuromonadales;f__Geobacteraceae;g__Geobacter;
2143	10	11	27	8	9	3	8	2	5	3	k__Bacteria;
2719	26	1	0	13	0	34	0	0	0	12	k__Bacteria;p__Actinobacteria;c__Actinobacteria (class);o__Actinomycetales;f__Thermomonosporaceae;
1526	1	0	0	0	1	0	3	1	77	3	k__Bacteria;p__Acidobacteria;c__Solibacteres;o__Solibacterales;f__Solibacteraceae;g__Candidatus Solibacter;
2224	15	4	13	8	4	16	7	3	1	15	k__Bacteria;p__Chloroflexi;c__Anaerolineae;o__S0208;f__S0208OR;g__S0208OR;
2433	4	12	8	1	21	0	31	4	5	0	k__Bacteria;p__OP11;c__OP11-1;o__OPB92;f__OPB92OR;g__OPB92OR;
1620	0	79	0	0	0	0	1	2	4	0	k__Bacteria;p__Cyanobacteria;c__4C0d-2;o__4C0d-2CL;f__4C0d-2CL;g__4C0d-2CL;
1776	6	17	11	1	8	1	6	12	21	3	k__Bacteria;p__Proteobacteria;c__Alphaproteobacteria;o__Rhizobiales;f__Cohaesibacteraceae;g__CohaesibacteraceaeFA;
1527	3	9	11	0	9	3	17	2	27	5	k__Bacteria;p__Proteobacteria;c__Gammaproteobacteria;o__Methylococcales;f__Methylococcaceae;g__Methylocaldum;
2162	1	3	3	3	48	8	16	0	0	4	k__Bacteria;p__Firmicutes;c__Clostridia;o__Clostridiales;f__ClostridialesOR;g__ClostridialesOR;
1779	0	4	1	1	9	2	6	2	57	4	k__Bacteria;p__Chlamydiae;c__Chlamydiae (class);o__Chlamydiales;f__ChlamydialesOR;g__ChlamydialesOR;
3801	16	15	8	7	10	10	7	2	4	7	k__Bacteria;p__Proteobacteria;c__Betaproteobacteria;o__Rhodocyclales;f__Rhodocyclaceae;g__Azovibrio;
2082	13	0	0	28	0	12	5	6	0	22	k__Bacteria;p__GN02;c__GN08;o__GN08CL;f__GN08CL;g__GN08CL;
6337	7	11	7	7	21	7	4	8	5	8	k__Bacteria;p__Proteobacteria;c__Betaproteobacteria;o__Procabacteriales;f__Procabacteriaceae;g__ProcabacteriaceaeFA;
2328	5	12	9	4	6	2	32	6	4	5	k__Bacteria;p__Bacteroidetes;c__Flavobacteria;o__Flavobacteriales;f__Flavobacteriaceae;g__Eudoraea;
1669	1	1	0	0	0	0	0	46	35	2	k__Bacteria;p__Bacteroidetes;c__Sphingobacteria;o__Sphingobacteriales;f__Saprospiraceae;g__SaprospiraceaeFA;
[truncated: 11,341 more rows]
