# Supplementary material for: Primer and platform effects on 16S rRNA tag sequencing
Source: Front Microbiol. 2015 Aug 4;6:771. doi: 10.3389/fmicb.2015.00771 (PMC4523815; doi:10.3389/fmicb.2015.00771)
Supplement: Supplementary file 4 [file Additionalfile4.ZIP › miseq_wetlands_V7_R2.txt]

#Full OTU Counts
#OTU ID	WL04	WL08	WL07	WL01	WL05	WL02	WL09	WL10	WL11	WL03	Consensus lineage
0	7675	9509	13114	9616	18473	7294	10280	6371	6158	12509	k__Bacteria;p__Bacteroidetes;c__Bacteroidia;o__Bacteroidales;
5	7412	4874	8835	9945	7143	7237	6850	2060	2733	11436	k__Bacteria;p__Nitrospirae;c__Nitrospira (class);o__Nitrospirales;f__Thermodesulfovibrionaceae;g__LCP-6;
1	7770	3804	5077	3869	6219	4715	1646	2802	3859	6001	k__Bacteria;p__Proteobacteria;c__Gammaproteobacteria;o__Methylococcales;f__Crenotrichaceae;g__Crenothrix;
4	7343	3786	6104	6906	5569	5101	1289	863	878	5613	k__Bacteria;p__Proteobacteria;c__Betaproteobacteria;o__Rhodocyclales;f__Rhodocyclaceae;g__RhodocyclaceaeFA;
2	5629	6437	5507	3609	4049	4636	3280	1093	3579	4685	k__Bacteria;p__Proteobacteria;c__Deltaproteobacteria;o__Syntrophobacterales;f__Syntrophaceae;g__Desulfobacca;
3	6937	2620	3425	3468	2469	4185	2037	767	3582	6339	k__Bacteria;p__Proteobacteria;c__Betaproteobacteria;o__Rhodocyclales;f__Rhodocyclaceae;g__Methyloversatilis;
32	2059	1885	3471	2685	4912	1928	3325	1927	1622	3732	k__Bacteria;p__Verrucomicrobia;c__Verrucomicrobiae;o__Verrucomicrobiales;f__Verrucomicrobia subdivision 3;g__Verrucomicrobia subdivision 3FA;
9	1697	2761	2800	2570	5213	1896	1339	831	1977	2990	k__Bacteria;p__Proteobacteria;c__Betaproteobacteria;o__Hydrogenophilales;f__Hydrogenophilaceae;g__Thiobacillus;
6	1459	2187	1331	1887	4664	1254	2701	1493	2456	1839	k__Bacteria;p__Proteobacteria;c__Deltaproteobacteria;o__Syntrophobacterales;f__SyntrophobacteralesOR;g__SyntrophobacteralesOR;
15	3152	2557	2289	2299	1344	2326	2637	737	1264	2346	k__Bacteria;p__Proteobacteria;c__Deltaproteobacteria;o__Syntrophobacterales;f__Syntrophaceae;g__Desulfobacca;
7	1249	2216	2946	1359	3395	1189	1638	1287	1450	2241	k__Bacteria;p__Proteobacteria;c__Betaproteobacteria;o__Burkholderiales;f__Alcaligenaceae;g__Azohydromonas;
28	2650	1044	1451	2848	1828	2155	2025	1167	1179	2510	k__Bacteria;p__Acidobacteria;c__MVS-40;o__MVS-40CL;f__MVS-40CL;g__MVS-40CL;
13	230	2178	1667	680	8860	263	2697	948	556	723	k__Bacteria;p__Proteobacteria;c__Betaproteobacteria;o__Gallionellales;f__Gallionellaceae;g__Gallionella;
12	1800	2855	3991	1215	2903	1123	1137	710	883	1646	k__Bacteria;p__Proteobacteria;c__Deltaproteobacteria;o__Syntrophobacterales;f__Desulfobacteraceae;g__DesulfobacteraceaeFA;
47	1482	1792	1475	1671	3070	1350	1231	809	943	2200	k__Bacteria;p__Proteobacteria;c__Betaproteobacteria;o__Methylophilales;f__Methylophilaceae;g__Methylovorus;
14	1704	1460	1558	1488	2176	1387	1764	805	1803	1545	k__Bacteria;p__Proteobacteria;c__Deltaproteobacteria;o__Syntrophobacterales;f__Syntrophobacteraceae;g__Syntrophobacter;
10	318	3393	2283	401	2062	171	4101	1173	829	626	k__Bacteria;p__Spirochaetes;c__Spirochaetes (class);o__Spirochaetales;f__Spirochaetaceae;g__SA-8;
24	1470	1038	896	1948	1878	1699	2883	553	598	2348	k__Bacteria;p__Proteobacteria;c__Deltaproteobacteria;o__Desulfuromonadales;f__Geobacteraceae;g__GeobacteraceaeFA;
11	2224	1331	1389	2035	1663	1598	1303	470	638	2530	k__Bacteria;p__Proteobacteria;c__Deltaproteobacteria;o__Syntrophobacterales;f__Desulfobacteraceae;g__DesulfobacteraceaeFA;
8	2545	2708	1726	1285	861	1231	1717	419	1094	1539	k__Bacteria;p__Proteobacteria;c__Deltaproteobacteria;o__Syntrophobacterales;f__Desulfobacteraceae;g__Desulfatibacillum;
27	3353	1440	1032	1872	543	2922	538	339	661	1985	k__Bacteria;p__Chloroflexi;c__Anaerolineae;o__SJA-15;f__SJA-15OR;g__SJA-15OR;
19	815	2012	1005	1145	1465	955	1395	1153	2152	1480	k__Bacteria;p__Bacteroidetes;c__Bacteroidia;o__Bacteroidales;f__Porphyromonadaceae;g__PorphyromonadaceaeFA;
20	3055	1123	603	133	360	524	1616	398	4867	318	k__Bacteria;p__Proteobacteria;c__Alphaproteobacteria;o__Rhizobiales;f__Hyphomicrobiaceae;g__Rhodomicrobium;
45	1145	886	684	1242	1537	819	2712	1035	1173	1133	k__Bacteria;p__Proteobacteria;c__Deltaproteobacteria;o__Syntrophobacterales;f__Syntrophaceae;g__SyntrophaceaeFA;
31	1966	931	504	2024	952	1637	972	649	587	2070	k__Bacteria;p__Acidobacteria;c__MVS-40;o__MVS-40CL;f__MVS-40CL;g__MVS-40CL;
29	1082	1631	1000	1378	2417	983	487	601	901	1544	k__Bacteria;p__Proteobacteria;c__Betaproteobacteria;o__BetaproteobacteriaCL;f__BetaproteobacteriaCL;g__BetaproteobacteriaCL;
35	1973	690	819	1702	961	1537	1581	280	316	2127	k__Bacteria;p__Proteobacteria;c__Deltaproteobacteria;o__Syntrophobacterales;f__Syntrophobacteraceae;g__SyntrophobacteraceaeFA;
18	1761	318	295	2176	761	1543	1151	650	651	2464	k__Bacteria;p__Proteobacteria;c__Deltaproteobacteria;o__Syntrophobacterales;f__Desulfobacteraceae;g__Desulfobacterium;
26	550	905	1507	1135	3013	582	997	643	863	1274	k__Bacteria;p__Verrucomicrobia;c__Verrucomicrobiae;o__Verrucomicrobiales;f__Verrucomicrobia subdivision 3;g__Verrucomicrobia subdivision 3FA;
39	233	1513	1521	270	1308	188	3998	724	1039	437	k__Bacteria;p__Proteobacteria;c__Betaproteobacteria;o__Burkholderiales;f__Comamonadaceae;g__Simplicispira;
23	1144	970	1070	1379	1358	1146	806	722	717	1746	k__Bacteria;p__Bacteroidetes;c__Bacteroidia;o__Bacteroidales;f__Porphyromonadaceae;g__PorphyromonadaceaeFA;
17	960	1609	1090	674	2565	660	550	810	859	1127	k__Bacteria;p__Chlorobi;c__Ignavibacteria;o__Ignavibacteriales;f__Ignavibacteriaceae;g__IgnavibacteriaceaeFA;
38	764	1408	397	319	418	654	1189	669	3674	642	k__Bacteria;p__Proteobacteria;c__Alphaproteobacteria;o__Rhizobiales;f__Methylocystaceae;g__MethylocystaceaeFA;
40	791	931	1705	821	1623	861	756	418	674	1368	k__Bacteria;p__Bacteroidetes;c__Flavobacteria;o__FlavobacteriaCL;f__FlavobacteriaCL;g__FlavobacteriaCL;
16	2207	675	757	1349	613	1664	232	220	241	1792	k__Bacteria;p__Proteobacteria;c__Gammaproteobacteria;o__Chromatiales;f__Chromatiaceae;g__ChromatiaceaeFA;
25	1003	1284	1293	1012	1138	851	951	460	506	1206	k__Bacteria;p__Proteobacteria;c__Deltaproteobacteria;o__Syntrophobacterales;f__Desulfobacteraceae;g__DesulfobacteraceaeFA;
22	950	815	835	969	1797	866	859	517	883	1095	k__Bacteria;p__Nitrospirae;c__Nitrospira (class);o__Nitrospirales;f__Nitrospiraceae;g__JG37-AG-70;
77	614	1326	999	468	939	593	553	689	2682	479	k__Bacteria;p__Actinobacteria;c__Actinobacteria (class);o__Actinomycetales;f__Nocardioidaceae;g__Friedmanniella;
97	686	707	1058	990	1869	787	696	565	500	1088	k__Bacteria;p__Verrucomicrobia;c__Verrucomicrobiae;o__Verrucomicrobiales;f__Verrucomicrobia subdivision 3;g__Verrucomicrobia subdivision 3FA;
42	2308	1173	610	706	147	971	783	182	985	942	k__Bacteria;p__Proteobacteria;c__Deltaproteobacteria;o__Syntrophobacterales;f__Syntrophaceae;g__Desulfomonile;
63	232	2016	1550	416	1294	134	1304	750	315	722	k__Bacteria;p__Proteobacteria;c__Deltaproteobacteria;o__Myxococcales;f__MyxococcalesOR;g__MyxococcalesOR;
21	1046	1057	940	694	843	1017	498	330	744	995	k__Bacteria;p__Chloroflexi;c__Anaerolineae;o__envOPS12;f__envOPS12OR;g__envOPS12OR;
34	849	986	1281	503	878	672	1152	491	596	692	k__Bacteria;p__Chloroflexi;c__Anaerolineae;o__envOPS12;f__envOPS12OR;g__envOPS12OR;
90	1558	215	55	1764	618	1231	200	35	71	2176	k__Bacteria;p__Nitrospirae;c__Nitrospira (class);o__Nitrospirales;f__Thermodesulfovibrionaceae;g__GOUTA19;
30	620	793	666	768	1197	512	833	704	939	704	k__Bacteria;p__Proteobacteria;c__Deltaproteobacteria;
36	447	1430	3570	99	255	129	788	157	218	268	k__Bacteria;p__Proteobacteria;c__Deltaproteobacteria;o__Desulfobacterales;f__Desulfobulbaceae;g__DesulfobulbaceaeFA;
53	344	846	873	913	1793	245	479	341	212	990	k__Bacteria;p__Proteobacteria;c__Deltaproteobacteria;o__Myxococcales;f__Myxococcaceae;g__Anaeromyxobacter;
111	417	595	1034	579	1369	405	696	351	444	755	k__Bacteria;p__Verrucomicrobia;c__Verrucomicrobiae;o__Verrucomicrobiales;f__Verrucomicrobia subdivision 3;g__Verrucomicrobia subdivision 3FA;
60	1362	775	407	403	371	1399	322	134	566	829	k__Bacteria;p__Chloroflexi;c__Anaerolineae;o__SJA-15;f__SJA-15OR;g__SJA-15OR;
51	781	1202	671	404	703	576	545	259	887	471	k__Bacteria;p__Actinobacteria;c__Actinobacteria (class);o__Actinobacteria (class)CL;f__Actinobacteria (class)CL;g__Actinobacteria (class)CL;
33	822	653	881	727	724	599	567	463	300	739	k__Bacteria;p__Chloroflexi;c__Anaerolineae;o__Anaerolineales;f__Anaerolinaceae;g__AnaerolinaceaeFA;
72	457	786	1079	556	832	383	737	265	257	1074	k__Bacteria;p__Proteobacteria;c__Betaproteobacteria;o__Rhodocyclales;f__Rhodocyclaceae;g__Methyloversatilis;
37	541	927	1000	721	1034	435	404	259	298	794	k__Bacteria;p__Proteobacteria;c__Betaproteobacteria;o__Burkholderiales;f__Comamonadaceae;g__Curvibacter;
144	886	849	645	449	473	708	403	349	906	690	k__Bacteria;p__Proteobacteria;c__Deltaproteobacteria;o__Syntrophobacterales;f__Syntrophaceae;g__Desulfobacca;
48	691	959	1015	503	719	687	461	258	368	613	k__Bacteria;p__Chloroflexi;c__Anaerolineae;o__WCHB1-50;f__WCHB1-50OR;g__WCHB1-50OR;
82	1311	389	420	909	250	1157	249	215	270	1043	k__Bacteria;p__Chloroflexi;c__Anaerolineae;o__AnaerolineaeCL;f__AnaerolineaeCL;g__AnaerolineaeCL;
140	448	962	447	371	702	447	712	259	1263	388	k__Bacteria;p__Proteobacteria;c__Deltaproteobacteria;o__Desulfuromonadales;f__Geobacteraceae;g__Geobacter;
52	2546	160	102	165	89	756	50	79	1576	449	k__Bacteria;p__Proteobacteria;c__Alphaproteobacteria;o__Rhizobiales;f__Phyllobacteriaceae;g__PhyllobacteriaceaeFA;
145	336	631	498	501	1083	309	476	712	497	561	k__Bacteria;p__Proteobacteria;c__Betaproteobacteria;o__BetaproteobacteriaCL;f__BetaproteobacteriaCL;g__BetaproteobacteriaCL;
75	309	535	439	391	1146	309	1021	616	326	369	k__Bacteria;p__Proteobacteria;c__Deltaproteobacteria;o__Syntrophobacterales;f__Syntrophobacteraceae;g__SyntrophobacteraceaeFA;
108	73	555	543	173	883	38	1438	740	582	286	k__Bacteria;p__Spirochaetes;c__Spirochaetes (class);o__Spirochaetales;f__Spirochaetaceae;g__TM3;
101	1303	804	592	318	136	810	290	108	483	459	k__Bacteria;p__Proteobacteria;c__Deltaproteobacteria;o__Syntrophobacterales;f__Syntrophaceae;g__Desulfobacca;
61	1801	937	241	96	43	1287	174	45	307	277	k__Bacteria;p__Firmicutes;c__Bacilli;o__Bacillales;f__Bacillaceae;g__Bacillus;
62	395	300	141	1059	996	328	114	149	40	1611	k__Bacteria;p__Nitrospirae;c__Nitrospira (class);o__Nitrospirales;f__FW;g__4-29;
109	348	743	773	361	1170	290	554	157	296	419	k__Bacteria;p__Proteobacteria;c__Deltaproteobacteria;o__Desulfobacterales;f__DesulfobacteralesOR;g__DesulfobacteralesOR;
41	364	504	1004	346	567	383	577	250	604	506	k__Bacteria;p__Bacteroidetes;c__Bacteroidia;o__Bacteroidales;f__Porphyromonadaceae;g__PorphyromonadaceaeFA;
160	367	437	571	449	1092	293	599	307	231	569	k__Bacteria;p__Verrucomicrobia;c__Verrucomicrobiae;o__Verrucomicrobiales;f__VerrucomicrobialesOR;g__VerrucomicrobialesOR;
46	205	663	526	363	1300	194	509	259	259	563	k__Bacteria;p__NC10;c__12-24;o__JH-WHS47;f__JH-WHS47OR;g__JH-WHS47OR;
44	135	797	569	164	1615	126	516	410	188	321	k__Bacteria;p__Proteobacteria;c__Betaproteobacteria;o__Rhodocyclales;f__RhodocyclalesOR;g__RhodocyclalesOR;
65	188	679	941	286	1469	229	153	237	260	364	k__Bacteria;p__Bacteroidetes;c__Bacteroidia;o__Bacteroidales;f__Porphyromonadaceae;g__PorphyromonadaceaeFA;
113	645	589	231	390	265	346	654	288	969	352	k__Bacteria;p__Proteobacteria;c__Deltaproteobacteria;o__Syntrophobacterales;
86	506	316	261	619	556	419	722	296	381	619	k__Bacteria;p__Proteobacteria;c__Deltaproteobacteria;o__Syntrophobacterales;f__Syntrophobacteraceae;g__SyntrophobacteraceaeFA;
96	178	397	747	300	775	140	891	500	390	344	k__Bacteria;p__Chlorobi;c__BSV19;o__BSV19CL;f__BSV19CL;g__BSV19CL;
43	376	1063	747	174	377	209	378	189	948	200	k__Bacteria;p__Proteobacteria;c__Deltaproteobacteria;o__Syntrophobacterales;f__Syntrophaceae;g__Desulfomonile;
95	336	600	674	192	846	204	635	322	535	312	k__Bacteria;p__Acidobacteria;c__Solibacteres;o__Solibacterales;f__Solibacteraceae;g__Candidatus Solibacter;
50	773	240	299	859	319	633	229	118	125	934	k__Bacteria;p__Proteobacteria;c__Deltaproteobacteria;o__Desulfuromonadales;f__Geobacteraceae;g__Geobacter;
98	255	692	478	352	1190	222	528	184	202	339	k__Bacteria;p__Proteobacteria;c__Deltaproteobacteria;o__Syntrophobacterales;f__Desulfobacteraceae;
80	389	892	1045	117	210	133	543	261	528	316	k__Bacteria;p__Proteobacteria;c__Deltaproteobacteria;o__Desulfobacterales;f__Desulfobulbaceae;g__DesulfobulbaceaeFA;
49	584	293	331	499	733	543	228	248	319	651	k__Bacteria;p__Bacteroidetes;c__Bacteroidia;o__Bacteroidales;f__BacteroidalesOR;g__BacteroidalesOR;
54	510	448	274	387	781	331	284	398	628	386	k__Bacteria;p__Nitrospirae;c__Nitrospira (class);o__Nitrospirales;f__Nitrospiraceae;g__JG37-AG-70;
56	1141	771	258	204	351	258	526	79	420	378	k__Bacteria;p__Actinobacteria;c__Actinobacteria (class);o__Coriobacteriales;f__CoriobacterialesOR;g__CoriobacterialesOR;
57	572	276	179	658	438	566	443	233	274	729	k__Bacteria;p__Proteobacteria;c__Deltaproteobacteria;o__Desulfobacterales;f__DesulfobacteralesOR;g__DesulfobacteralesOR;
134	150	362	813	330	1163	187	358	228	246	426	k__Bacteria;p__Verrucomicrobia;c__Verrucomicrobiae;o__Verrucomicrobiales;f__VerrucomicrobialesOR;g__VerrucomicrobialesOR;
85	896	107	195	814	172	613	287	139	169	821	k__Bacteria;p__Proteobacteria;c__Betaproteobacteria;o__Rhodocyclales;f__Rhodocyclaceae;g__Dechloromonas;
146	322	670	1020	229	692	169	325	206	263	312	k__Bacteria;p__Proteobacteria;c__Deltaproteobacteria;o__Desulfobacterales;f__Desulfobulbaceae;g__Desulfobulbus;
64	249	378	392	245	447	190	1585	160	196	337	k__Bacteria;p__Acidobacteria;c__Holophagae;o__Holophagales;f__Holophagaceae;g__HolophagaceaeFA;
158	461	541	339	501	459	429	354	200	224	655	k__Bacteria;p__Acidobacteria;
84	99	308	272	473	641	86	1078	452	131	602	k__Bacteria;p__Spirochaetes;c__Spirochaetes (class);o__Spirochaetales;f__Spirochaetaceae;g__TM3;
118	207	373	468	208	524	131	962	467	387	327	k__Bacteria;p__Chlorobi;c__BSV19;o__BSV19CL;f__BSV19CL;g__BSV19CL;
120	966	6	6	969	8	1002	67	34	30	944	k__Bacteria;p__Chloroflexi;c__Anaerolineae;o__AnaerolineaeCL;f__AnaerolineaeCL;g__AnaerolineaeCL;
130	383	252	687	588	386	313	343	195	192	630	k__Bacteria;p__Chlorobi;c__BSV19;o__BSV19CL;f__BSV19CL;g__BSV19CL;
79	7	52	191	3	45	6	3566	37	29	6	k__Bacteria;p__Chlorobi;c__Chlorobia;o__Chlorobiales;f__Chlorobiaceae;g__Pelodictyon;
66	1195	0	4	864	1	1170	21	9	14	608	k__Bacteria;p__Chloroflexi;c__Anaerolineae;o__BPC110;f__BPC110OR;g__BPC110OR;
129	117	552	407	289	1667	189	282	42	72	269	k__Bacteria;p__Proteobacteria;c__Betaproteobacteria;
55	880	181	173	619	168	878	140	48	71	709	k__Bacteria;p__Chloroflexi;c__Anaerolineae;o__H39;f__H39OR;g__H39OR;
107	366	230	327	686	516	577	303	195	69	580	k__Bacteria;p__Nitrospirae;c__Nitrospira (class);o__Nitrospirales;f__Thermodesulfovibrionaceae;g__LCP-6;
58	758	197	236	637	317	607	156	50	65	776	k__Bacteria;p__Proteobacteria;c__Deltaproteobacteria;o__Syntrophobacterales;f__Syntrophobacteraceae;g__SyntrophobacteraceaeFA;
91	810	35	53	867	51	931	71	59	39	868	k__Bacteria;p__Chloroflexi;c__Anaerolineae;o__BPC110;f__BPC110OR;g__BPC110OR;
100	164	996	154	40	835	27	416	158	918	49	k__Bacteria;p__Acidobacteria;c__Acidobacteria (class);o__Acidobacteriales;f__Acidobacteriaceae;g__AcidobacteriaceaeFA;
103	188	528	811	129	329	124	807	310	334	175	k__Bacteria;p__Chloroflexi;c__Anaerolineae;o__Anaerolineales;f__Anaerolinaceae;g__AnaerolinaceaeFA;
135	44	310	656	90	973	39	273	736	450	101	k__Bacteria;p__Proteobacteria;c__Gammaproteobacteria;o__Xanthomonadales;f__Sinobacteraceae;g__SinobacteraceaeFA;
137	560	252	235	460	614	437	301	146	143	514	k__Bacteria;p__Acidobacteria;c__MVS-40;o__MVS-40CL;f__MVS-40CL;g__MVS-40CL;
59	1413	629	134	120	45	847	98	21	91	259	k__Bacteria;p__Firmicutes;c__Bacilli;o__Bacillales;f__Bacillaceae;g__Natronobacillus;
81	185	437	370	191	870	103	686	250	346	206	k__Bacteria;p__Proteobacteria;c__Deltaproteobacteria;
76	167	440	116	294	629	114	728	298	364	478	k__Bacteria;p__Chlorobi;c__BSV19;o__BSV19CL;f__BSV19CL;g__BSV19CL;
191	445	218	397	383	457	456	357	164	169	552	k__Bacteria;p__Verrucomicrobia;c__Verrucomicrobiae;o__Verrucomicrobiales;f__VerrucomicrobialesOR;g__VerrucomicrobialesOR;
143	544	819	505	190	237	304	156	145	440	253	k__Bacteria;p__Proteobacteria;c__Deltaproteobacteria;o__Syntrophobacterales;f__Syntrophaceae;g__Desulfobacca;
70	582	398	387	421	317	533	102	109	173	526	k__Bacteria;p__Proteobacteria;c__Gammaproteobacteria;o__Chromatiales;f__Chromatiaceae;g__ChromatiaceaeFA;
133	145	925	1794	66	285	76	147	5	0	100	k__Bacteria;p__Proteobacteria;c__Gammaproteobacteria;o__Methylococcales;f__Crenotrichaceae;g__Crenothrix;
67	188	762	518	118	741	129	206	177	439	103	k__Bacteria;p__Proteobacteria;c__Deltaproteobacteria;o__Syntrophobacterales;f__Syntrophobacteraceae;g__Syntrophobacter;
128	454	578	706	65	261	224	86	74	727	123	k__Bacteria;p__Proteobacteria;c__Deltaproteobacteria;o__Desulfobacterales;f__Desulfobulbaceae;g__Desulfocapsa;
147	99	1111	314	175	469	202	228	63	263	354	k__Bacteria;p__Proteobacteria;c__Betaproteobacteria;o__Rhodocyclales;f__Rhodocyclaceae;
210	140	298	555	101	497	126	349	389	646	154	k__Bacteria;p__Verrucomicrobia;c__Verrucomicrobiae;o__Verrucomicrobiales;f__Verrucomicrobiaceae;g__Luteolibacter;
74	451	380	420	188	346	286	493	98	170	280	k__Bacteria;p__Proteobacteria;c__Deltaproteobacteria;o__Syntrophobacterales;f__Syntrophobacteraceae;g__Syntrophobacter;
73	256	275	201	343	765	267	222	127	246	347	k__Bacteria;p__Proteobacteria;c__Deltaproteobacteria;o__Syntrophobacterales;f__Syntrophobacteraceae;g__SyntrophobacteraceaeFA;
69	155	534	188	77	647	80	508	178	593	70	k__Bacteria;p__Firmicutes;c__Clostridia;o__Clostridiales;f__ClostridialesOR;g__ClostridialesOR;
71	531	297	199	340	197	430	288	66	211	452	k__Bacteria;p__Proteobacteria;c__Deltaproteobacteria;o__Syntrophobacterales;f__Syntrophaceae;g__Desulfomonile;
68	379	18	16	3	17	195	0	0	2321	23	k__Bacteria;p__Cyanobacteria;c__Chloroplast;o__Streptophyta;f__StreptophytaOR;g__StreptophytaOR;
197	202	91	146	220	484	139	685	384	288	319	k__Bacteria;p__Chloroflexi;c__Dehalococcoidetes;o__Dehalococcoidales;f__Dehalococcoidaceae;g__DehalococcoidaceaeFA;
93	340	315	472	331	451	269	129	71	92	442	k__Bacteria;
78	144	527	367	115	935	79	156	151	241	160	k__Bacteria;p__Chlorobi;c__BSV19;o__BSV19CL;f__BSV19CL;g__BSV19CL;
179	147	429	751	86	526	67	307	172	251	118	k__Bacteria;p__Proteobacteria;c__Gammaproteobacteria;o__Oceanospirillales;f__OM60;g__OM60FA;
123	85	884	285	16	135	9	228	605	558	38	k__Bacteria;p__Proteobacteria;c__Alphaproteobacteria;o__AlphaproteobacteriaCL;f__AlphaproteobacteriaCL;g__AlphaproteobacteriaCL;
166	151	280	121	334	502	181	330	94	29	805	k__Bacteria;p__Nitrospirae;c__Nitrospira (class);o__Nitrospirales;f__FW;g__4-29;
148	175	423	163	91	297	77	232	308	958	99	k__Bacteria;p__Proteobacteria;
151	316	307	551	138	203	253	388	91	302	223	k__Bacteria;p__Actinobacteria;c__Actinobacteria (class);o__Actinomycetales;f__Kineosporiaceae;g__KineosporiaceaeFA;
150	118	157	607	207	244	107	770	154	98	300	k__Bacteria;p__Proteobacteria;c__Betaproteobacteria;o__Methylophilales;f__Methylophilaceae;g__Methylotenera;
186	239	493	194	43	60	661	109	235	538	134	k__Bacteria;p__Firmicutes;c__Clostridia;o__Clostridiales;f__Veillonellaceae;g__Thermosinus;
104	566	298	162	289	116	203	286	37	315	432	k__Bacteria;p__Proteobacteria;c__Deltaproteobacteria;o__Syntrophobacterales;f__Syntrophaceae;g__Desulfomonile;
200	116	237	587	119	540	49	601	133	185	123	k__Bacteria;p__Proteobacteria;c__Deltaproteobacteria;o__Syntrophobacterales;f__Desulfobacteraceae;g__Desulfobacterium;
161	360	286	219	280	193	315	285	154	168	422	k__Bacteria;p__Acidobacteria;c__Acidobacteria (class);o__Acidobacteriales;f__AcidobacterialesOR;g__AcidobacterialesOR;
87	257	212	330	245	406	320	246	178	144	321	k__Bacteria;p__Bacteroidetes;c__Bacteroidia;o__Bacteroidales;f__Porphyromonadaceae;g__PorphyromonadaceaeFA;
124	375	143	423	248	243	254	270	92	148	455	k__Bacteria;p__Proteobacteria;c__Deltaproteobacteria;o__Syntrophobacterales;f__Desulfobacteraceae;g__DesulfobacteraceaeFA;
83	343	493	524	18	447	18	617	2	22	152	k__Bacteria;p__Cyanobacteria;c__Chloroplast;o__Streptophyta;f__StreptophytaOR;g__StreptophytaOR;
115	349	102	254	296	255	252	284	103	107	602	k__Bacteria;p__Bacteroidetes;c__Bacteroidia;o__Bacteroidales;f__Porphyromonadaceae;g__PorphyromonadaceaeFA;
92	11	388	274	31	1604	15	57	116	53	33	k__Bacteria;p__Gemmatimonadetes;c__Gemmatimonadetes (class);o__Gemmatimonadales;f__GemmatimonadalesOR;g__GemmatimonadalesOR;
157	52	170	618	36	144	24	237	640	608	34	k__Bacteria;p__Bacteroidetes;c__Flavobacteria;o__Flavobacteriales;f__Flavobacteriaceae;g__Flavobacterium;
89	100	643	641	51	136	56	317	82	441	76	k__Bacteria;p__Proteobacteria;c__Deltaproteobacteria;o__Syntrophobacterales;f__Syntrophaceae;g__Desulfomonile;
94	177	164	255	270	214	192	339	328	174	415	k__Bacteria;p__Bacteroidetes;c__Bacteroidia;o__Bacteroidales;f__BacteroidalesOR;g__BacteroidalesOR;
272	26	254	248	43	650	32	230	674	320	43	k__Bacteria;p__Proteobacteria;c__Gammaproteobacteria;o__Xanthomonadales;f__Sinobacteraceae;g__SinobacteraceaeFA;
223	400	500	338	147	123	197	182	80	317	234	k__Bacteria;p__Proteobacteria;c__Deltaproteobacteria;o__Syntrophobacterales;f__Syntrophaceae;g__Desulfomonile;
88	252	368	442	126	255	190	335	182	197	170	k__Bacteria;p__Proteobacteria;c__Deltaproteobacteria;o__Syntrophobacterales;f__Syntrophobacteraceae;g__Syntrophobacter;
121	221	389	733	69	310	158	132	156	199	122	k__Bacteria;p__Bacteroidetes;c__Bacteroidia;o__Bacteroidales;f__Porphyromonadaceae;g__Tannerella;
116	565	23	9	563	28	487	86	11	10	706	k__Bacteria;p__Proteobacteria;c__Deltaproteobacteria;o__Desulfobacterales;f__DesulfobacteralesOR;g__DesulfobacteralesOR;
141	285	27	16	711	53	295	371	113	83	511	k__Bacteria;p__Proteobacteria;c__Deltaproteobacteria;o__Syntrophobacterales;
169	421	145	68	390	275	321	106	85	93	540	k__Bacteria;p__Proteobacteria;c__Deltaproteobacteria;o__Syntrophobacterales;f__Syntrophobacteraceae;g__SyntrophobacteraceaeFA;
136	393	226	330	242	153	292	110	166	196	324	k__Bacteria;p__Proteobacteria;c__Gammaproteobacteria;o__Methylococcales;f__Crenotrichaceae;g__Crenothrix;
153	194	381	184	45	174	92	392	100	789	68	k__Bacteria;p__Proteobacteria;c__Alphaproteobacteria;o__Rhizobiales;f__Bradyrhizobiaceae;g__Bradyrhizobium;
173	608	18	17	548	50	424	66	48	40	575	k__Bacteria;p__Proteobacteria;c__Deltaproteobacteria;o__Desulfobacterales;f__DesulfobacteralesOR;g__DesulfobacteralesOR;
254	87	276	649	43	385	61	502	98	209	70	k__Bacteria;p__Chloroflexi;c__Anaerolineae;o__Anaerolineales;f__Anaerolinaceae;g__AnaerolinaceaeFA;
106	96	928	645	35	107	106	19	169	167	106	k__Bacteria;p__Proteobacteria;c__Epsilonproteobacteria;o__Campylobacterales;f__Helicobacteraceae;g__Sulfuricurvum;
110	527	168	228	285	204	435	32	29	86	353	k__Bacteria;p__Chloroflexi;c__Anaerolineae;o__BPC110;f__BPC110OR;g__BPC110OR;
193	350	208	290	301	216	285	248	90	104	234	k__Bacteria;p__Chloroflexi;c__Anaerolineae;o__AnaerolineaeCL;f__AnaerolineaeCL;g__AnaerolineaeCL;
215	61	608	289	36	498	105	302	146	129	148	k__Bacteria;p__Proteobacteria;c__Betaproteobacteria;o__Procabacteriales;f__Procabacteriaceae;g__Procabacter;
162	109	149	87	240	328	101	473	244	175	412	k__Bacteria;p__Proteobacteria;c__Deltaproteobacteria;o__Desulfobacterales;f__Nitrospinaceae;g__NitrospinaceaeFA;
105	705	218	143	184	42	415	75	9	19	506	k__Bacteria;p__Proteobacteria;c__Deltaproteobacteria;o__Desulfobacterales;f__Desulfobulbaceae;g__DesulfobulbaceaeFA;
274	125	182	311	38	176	84	629	372	332	59	k__Bacteria;p__Bacteroidetes;c__Bacteroidia;o__Bacteroidales;f__Porphyromonadaceae;g__PorphyromonadaceaeFA;
204	84	227	241	71	337	41	372	438	364	125	k__Bacteria;p__GN04;c__MSB-5A5;o__MSB-5A5CL;f__MSB-5A5CL;g__MSB-5A5CL;
203	193	199	103	175	504	114	284	141	70	511	k__Bacteria;p__Proteobacteria;c__Betaproteobacteria;
202	64	745	141	14	38	66	134	105	933	54	k__Bacteria;p__Proteobacteria;c__Alphaproteobacteria;o__Rhizobiales;f__Phyllobacteriaceae;g__Mesorhizobium;
102	55	681	185	46	200	25	163	289	515	134	k__Bacteria;p__BRC1;c__PRR-11;o__PRR-11CL;f__PRR-11CL;g__PRR-11CL;
99	53	349	273	111	799	56	87	292	136	113	k__Bacteria;p__Acidobacteria;c__RB25;o__RB25CL;f__RB25CL;g__RB25CL;
182	62	283	377	148	432	49	358	191	117	246	k__Bacteria;p__WS3;c__PRR-12;o__Sediment-1;f__PRR-10;g__PRR-10FA;
114	132	137	22	21	12	565	98	298	929	29	k__Bacteria;p__Proteobacteria;c__Alphaproteobacteria;o__Rhizobiales;f__Methylocystaceae;g__Methylosinus;
326	116	195	273	116	707	120	215	179	182	127	k__Bacteria;p__Verrucomicrobia;c__Methylacidiphilae;o__Methylacidiphilales;f__Methylacidiphilaceae;g__LP2A;
235	50	471	212	12	147	38	900	67	270	25	k__Bacteria;p__Proteobacteria;c__Alphaproteobacteria;o__Rhizobiales;f__Beijerinckiaceae;g__BeijerinckiaceaeFA;
112	210	310	234	207	214	200	161	154	257	223	k__Bacteria;p__Chloroflexi;c__SOGA31;o__SOGA31CL;f__SOGA31CL;g__SOGA31CL;
183	339	71	52	449	200	325	170	66	75	423	k__Bacteria;p__Proteobacteria;c__Deltaproteobacteria;o__DeltaproteobacteriaCL;f__DeltaproteobacteriaCL;g__DeltaproteobacteriaCL;
226	145	616	413	17	53	71	240	96	492	21	k__Bacteria;p__Cyanobacteria;c__4C0d-2;o__YS2;f__YS2OR;g__YS2OR;
119	208	309	268	137	316	160	122	225	144	270	k__Bacteria;p__Chlorobi;c__Ignavibacteria;o__Ignavibacteriales;f__Ignavibacteriaceae;g__IgnavibacteriaceaeFA;
361	233	663	211	26	88	95	381	92	340	30	k__Bacteria;p__Firmicutes;c__Clostridia;o__Clostridiales;f__Ruminococcaceae;g__RuminococcaceaeFA;
174	236	55	65	525	132	192	157	127	86	581	k__Bacteria;p__Chlorobi;c__BSV19;o__BSV19CL;f__BSV19CL;g__BSV19CL;
212	24	588	498	44	133	15	604	110	72	59	k__Bacteria;p__Proteobacteria;c__Betaproteobacteria;o__Burkholderiales;f__Oxalobacteraceae;g__Herbaspirillum;
296	463	454	78	104	121	224	124	147	236	160	k__Bacteria;p__Firmicutes;c__Clostridia;o__Clostridiales;f__Clostridiaceae;g__Clostridium;
239	150	668	181	6	206	55	193	105	489	57	k__Bacteria;p__Acidobacteria;c__Acidobacteria (class);o__Acidobacteriales;f__Acidobacteriaceae;g__AcidobacteriaceaeFA;
256	91	159	178	62	352	30	397	340	357	136	k__Bacteria;p__Acidobacteria;c__MVS-40;o__MVS-40CL;f__MVS-40CL;g__MVS-40CL;
774	236	262	297	260	260	167	126	81	93	318	k__Bacteria;p__Nitrospirae;c__Nitrospira (class);o__Nitrospirales;f__Thermodesulfovibrionaceae;g__LCP-6;
259	110	702	116	52	328	14	173	161	406	33	k__Bacteria;p__Acidobacteria;c__Acidobacteria (class);o__Acidobacteriales;f__Acidobacteriaceae;g__AcidobacteriaceaeFA;
258	125	73	70	179	318	103	492	359	141	224	k__Bacteria;p__Chloroflexi;c__Dehalococcoidetes;o__Dehalococcoidales;f__Dehalococcoidaceae;g__DehalococcoidaceaeFA;
516	163	260	284	175	374	140	199	138	67	257	k__Bacteria;p__Verrucomicrobia;c__Verrucomicrobiae;o__Verrucomicrobiales;f__Verrucomicrobia subdivision 3;g__Verrucomicrobia subdivision 3FA;
117	57	497	221	87	418	43	115	226	332	52	k__Bacteria;p__Bacteroidetes;c__Sphingobacteria;o__Sphingobacteriales;f__SphingobacterialesOR;g__SphingobacterialesOR;
176	53	256	149	66	607	48	536	118	144	68	k__Bacteria;p__Proteobacteria;c__Deltaproteobacteria;o__Syntrophobacterales;f__Syntrophaceae;g__Syntrophus;
131	119	21	46	345	113	147	464	294	141	347	k__Bacteria;p__OP8;c__OP8_1;o__SHA-124;f__SHA-124OR;g__SHA-124OR;
354	258	138	106	307	200	104	375	74	179	274	k__Bacteria;p__Proteobacteria;c__Deltaproteobacteria;o__Desulfuromonadales;f__Geobacteraceae;g__Geobacter;
122	123	192	31	7	13	220	53	710	553	113	k__Bacteria;p__Proteobacteria;c__Alphaproteobacteria;o__Rhizobiales;f__Methylocystaceae;g__Methylosinus;
211	319	98	53	227	228	177	256	145	188	323	k__Bacteria;p__Acidobacteria;c__MVS-40;o__MVS-40CL;f__MVS-40CL;g__MVS-40CL;
298	39	239	203	154	440	12	463	204	85	171	k__Bacteria;p__Spirochaetes;c__Leptospirae;o__Leptospirales;f__Leptospiraceae;g__SJA-88;
209	153	110	126	203	271	159	297	287	155	235	k__Bacteria;p__Firmicutes;c__Clostridia;o__Clostridiales;f__ClostridialesOR;g__ClostridialesOR;
170	158	243	606	77	141	58	152	105	332	98	k__Bacteria;p__Proteobacteria;c__Alphaproteobacteria;o__Rhodobacterales;f__Rhodobacteraceae;g__Rhodobacter;
139	845	313	59	61	14	434	40	14	70	118	k__Bacteria;p__Firmicutes;c__Bacilli;o__Bacillales;f__Sporolactobacillaceae;g__Pullulanibacillus;
125	141	196	84	176	468	93	294	114	170	232	k__Bacteria;p__AC1;c__SHA-114;o__SHA-114CL;f__SHA-114CL;g__SHA-114CL;
216	23	278	362	18	211	39	69	37	872	52	k__Bacteria;p__Proteobacteria;c__Gammaproteobacteria;o__Chromatiales;
149	158	227	256	104	233	64	269	155	283	197	k__Bacteria;p__Chlorobi;c__SJA-28;o__SJA-28CL;f__SJA-28CL;g__SJA-28CL;
292	184	83	83	281	332	233	147	90	242	265	k__Bacteria;p__Proteobacteria;c__Deltaproteobacteria;o__Syntrophobacterales;f__Syntrophobacteraceae;g__SyntrophobacteraceaeFA;
163	367	148	137	220	160	223	258	25	46	350	k__Bacteria;p__Proteobacteria;c__Deltaproteobacteria;o__Syntrophobacterales;f__Syntrophobacteraceae;g__SyntrophobacteraceaeFA;
127	669	196	136	119	46	178	120	93	238	128	k__Bacteria;p__Proteobacteria;c__Deltaproteobacteria;
390	21	256	544	11	119	4	864	31	31	26	k__Bacteria;p__Proteobacteria;c__Gammaproteobacteria;o__Chromatiales;f__Chromatiaceae;g__Thiocapsa;
126	435	86	49	277	36	370	127	77	152	297	k__Bacteria;p__Chloroflexi;c__Anaerolineae;o__AnaerolineaeCL;f__AnaerolineaeCL;g__AnaerolineaeCL;
180	598	353	93	50	32	376	97	43	151	99	k__Bacteria;p__Firmicutes;c__Bacilli;o__Bacillales;f__Bacillaceae;g__Bacillus;
315	30	226	121	225	321	44	357	218	49	286	k__Bacteria;p__LCP-89;c__LCP-89PH;o__LCP-89PH;f__LCP-89PH;g__LCP-89PH;
276	175	258	195	120	366	85	173	131	259	112	k__Bacteria;p__Chlamydiae;c__Chlamydiae (class);o__Chlamydiales;f__ChlamydialesOR;g__ChlamydialesOR;
138	25	346	159	24	739	17	18	258	239	39	k__Bacteria;p__Proteobacteria;c__Betaproteobacteria;o__Rhodocyclales;f__RhodocyclalesOR;g__RhodocyclalesOR;
132	88	128	202	161	361	121	93	374	143	179	k__Bacteria;p__Bacteroidetes;c__Sphingobacteria;o__Sphingobacteriales;f__Flexibacteraceae;g__Cytophaga;
175	297	17	12	531	33	328	93	30	26	482	k__Bacteria;p__Proteobacteria;c__Deltaproteobacteria;o__Syntrophobacterales;f__Syntrophobacteraceae;g__SyntrophobacteraceaeFA;
253	119	267	119	140	458	121	138	148	155	183	k__Bacteria;p__Acidobacteria;c__AcidobacteriaPH;o__AcidobacteriaPH;f__AcidobacteriaPH;g__AcidobacteriaPH;
214	112	113	250	62	197	64	438	207	281	107	k__Bacteria;p__GN04;c__MSB-5A5;o__MSB-5A5CL;f__MSB-5A5CL;g__MSB-5A5CL;
207	155	115	342	155	411	118	124	57	156	194	k__Bacteria;p__Bacteroidetes;c__Bacteroidia;o__Bacteroidales;f__BacteroidalesOR;g__BacteroidalesOR;
181	101	86	156	199	213	129	144	351	272	163	k__Bacteria;p__Proteobacteria;c__Gammaproteobacteria;o__Xanthomonadales;f__Sinobacteraceae;g__SinobacteraceaeFA;
220	101	273	178	33	88	93	229	184	566	54	k__Bacteria;p__Actinobacteria;c__Actinobacteria (class);o__Actinomycetales;f__Mycobacteriaceae;g__Mycobacterium;
165	774	326	47	53	7	407	38	7	58	80	k__Bacteria;p__Firmicutes;c__Bacilli;o__Bacillales;f__Bacillaceae;g__BacillaceaeFA;
236	177	132	115	184	133	125	427	150	163	184	k__Bacteria;p__Actinobacteria;c__Actinobacteria (class);o__WCHB1-81;f__At425_EubF1;g__At425_EubF1FA;
156	78	121	430	90	368	60	214	146	116	161	k__Bacteria;p__Verrucomicrobia;c__Verrucomicrobiae;o__Verrucomicrobiales;f__VerrucomicrobialesOR;g__VerrucomicrobialesOR;
234	42	238	406	57	168	40	750	13	26	39	k__Bacteria;p__Proteobacteria;c__Gammaproteobacteria;o__Chromatiales;f__Chromatiaceae;g__Lamprocystis;
154	12	486	186	27	766	12	41	97	102	42	k__Bacteria;p__Proteobacteria;c__Gammaproteobacteria;o__GammaproteobacteriaCL;f__GammaproteobacteriaCL;g__GammaproteobacteriaCL;
152	791	55	32	74	15	256	54	20	223	229	k__Bacteria;p__Proteobacteria;c__Alphaproteobacteria;o__Rhizobiales;f__Hyphomicrobiaceae;g__Rhodomicrobium;
142	227	357	124	45	141	87	111	87	514	55	k__Bacteria;p__Proteobacteria;c__Deltaproteobacteria;o__Desulfovibrionales;f__Desulfovibrionaceae;g__Desulfovibrio;
213	30	356	299	66	136	25	518	99	67	118	k__Bacteria;p__Proteobacteria;c__Deltaproteobacteria;o__Myxococcales;f__MyxococcalesOR;g__MyxococcalesOR;
208	193	244	284	22	143	69	473	61	175	41	k__Bacteria;p__Firmicutes;c__Clostridia;o__Clostridiales;f__Catabacteriaceae;g__CatabacteriaceaeFA;
201	41	126	196	54	402	38	143	239	400	39	k__Bacteria;p__Bacteroidetes;c__Sphingobacteria;o__Sphingobacteriales;f__SphingobacterialesOR;g__SphingobacterialesOR;
188	12	692	156	12	145	7	195	262	140	30	k__Bacteria;p__Proteobacteria;c__Alphaproteobacteria;o__Rhizobiales;f__Cohaesibacteraceae;g__CohaesibacteraceaeFA;
155	401	5	3	378	1	356	2	10	4	487	k__Bacteria;p__Proteobacteria;c__Gammaproteobacteria;o__Chromatiales;f__Chromatiaceae;g__ChromatiaceaeFA;
309	35	188	756	35	125	29	103	105	216	46	k__Bacteria;p__Bacteroidetes;c__Sphingobacteria;o__Sphingobacteriales;f__SphingobacterialesOR;g__SphingobacterialesOR;
250	211	136	209	142	156	197	98	98	175	213	k__Bacteria;p__Acidobacteria;c__Acidobacteria (class);o__Acidobacteriales;f__AcidobacterialesOR;g__AcidobacterialesOR;
189	206	340	286	89	122	117	128	77	158	105	k__Bacteria;p__Proteobacteria;c__Alphaproteobacteria;o__Rhizobiales;f__RhizobialesOR;g__RhizobialesOR;
206	189	267	122	139	142	106	81	129	327	111	k__Bacteria;p__Proteobacteria;c__Alphaproteobacteria;o__Rhizobiales;f__Phyllobacteriaceae;g__PhyllobacteriaceaeFA;
282	117	51	251	147	80	150	341	136	135	196	k__Bacteria;p__Bacteroidetes;c__Bacteroidia;o__Bacteroidales;f__BacteroidalesOR;g__BacteroidalesOR;
171	81	365	169	71	422	53	81	121	172	52	k__Bacteria;p__Actinobacteria;c__Actinobacteria (class);o__MC47;f__MC47OR;g__MC47OR;
289	191	67	41	233	123	233	274	42	135	238	k__Bacteria;p__Chloroflexi;c__Anaerolineae;o__envOPS12;f__envOPS12OR;g__envOPS12OR;
408	138	186	247	99	250	99	200	59	143	145	k__Bacteria;p__Bacteroidetes;c__Bacteroidia;o__Bacteroidales;f__Porphyromonadaceae;g__PorphyromonadaceaeFA;
159	156	167	186	119	330	168	86	76	101	176	k__Bacteria;
313	12	131	189	4	57	8	158	386	581	18	k__Bacteria;p__Bacteroidetes;c__Bacteroidia;o__Bacteroidales;f__BacteroidalesOR;g__BacteroidalesOR;
217	29	138	73	105	404	32	325	205	78	141	k__Bacteria;p__Proteobacteria;c__Betaproteobacteria;o__Rhodocyclales;f__RhodocyclalesOR;g__RhodocyclalesOR;
266	308	12	12	342	34	292	86	47	43	349	k__Bacteria;p__Proteobacteria;c__Deltaproteobacteria;o__Syntrophobacterales;f__Syntrophobacteraceae;g__SyntrophobacteraceaeFA;
164	12	37	44	13	141	10	17	860	342	28	k__Bacteria;p__Nitrospirae;c__Nitrospira (class);o__Nitrospirales;f__Nitrospiraceae;g__Nitrospira;
177	286	7	1	430	3	296	13	13	16	433	k__Bacteria;p__Proteobacteria;c__Gammaproteobacteria;o__Chromatiales;f__ChromatialesOR;g__ChromatialesOR;
310	154	223	62	168	142	157	194	64	129	194	k__Bacteria;p__Chloroflexi;c__Anaerolineae;o__envOPS12;f__envOPS12OR;g__envOPS12OR;
637	88	99	138	150	331	112	258	84	79	145	k__Bacteria;p__Verrucomicrobia;
168	176	555	170	16	47	61	215	32	167	32	k__Bacteria;p__Proteobacteria;c__Deltaproteobacteria;o__Syntrophobacterales;f__Syntrophaceae;g__Desulfomonile;
167	9	200	47	35	788	8	253	65	42	23	k__Bacteria;p__Proteobacteria;c__Betaproteobacteria;o__Rhodocyclales;f__RhodocyclalesOR;g__RhodocyclalesOR;
172	348	6	3	334	5	394	8	0	4	360	k__Bacteria;p__Chloroflexi;c__Anaerolineae;o__AnaerolineaeCL;f__AnaerolineaeCL;g__AnaerolineaeCL;
185	167	164	140	98	233	110	97	137	152	164	k__Bacteria;p__Proteobacteria;c__Gammaproteobacteria;o__Oceanospirillales;f__125ds10;g__125ds10FA;
264	28	121	109	52	385	30	263	249	176	33	k__Bacteria;p__Proteobacteria;c__Betaproteobacteria;o__Methylophilales;f__MethylophilalesOR;g__MethylophilalesOR;
297	49	183	428	89	196	23	114	119	101	143	k__Bacteria;p__Proteobacteria;c__Gammaproteobacteria;o__Oceanospirillales;
368	541	257	67	46	15	309	44	13	64	84	k__Bacteria;p__Firmicutes;c__Bacilli;o__Bacillales;f__Bacillaceae;g__BacillaceaeFA;
295	8	827	87	18	213	22	13	96	106	15	k__Bacteria;p__Bacteroidetes;c__Sphingobacteria;o__Sphingobacteriales;f__SphingobacterialesOR;g__SphingobacterialesOR;
293	23	156	354	7	281	15	317	52	163	33	k__Bacteria;p__Proteobacteria;c__Deltaproteobacteria;o__Syntrophobacterales;f__Desulfobacteraceae;g__DesulfobacteraceaeFA;
269	15	231	196	14	418	10	66	142	289	17	k__Bacteria;p__Bacteroidetes;c__Sphingobacteria;o__Sphingobacteriales;f__SphingobacterialesOR;g__SphingobacterialesOR;
178	71	72	66	93	131	51	510	154	75	165	k__Bacteria;p__Proteobacteria;c__Deltaproteobacteria;o__Syntrophobacterales;
304	27	580	273	14	88	24	132	28	195	19	k__Bacteria;p__Proteobacteria;c__Deltaproteobacteria;o__Desulfovibrionales;f__Desulfovibrionaceae;g__Desulfovibrio;
222	125	179	66	116	222	105	35	169	217	137	k__Bacteria;p__Proteobacteria;c__Betaproteobacteria;o__Burkholderiales;f__Alcaligenaceae;g__AlcaligenaceaeFA;
283	163	145	27	28	39	153	129	75	556	53	k__Bacteria;p__Firmicutes;c__Clostridia;o__Clostridiales;f__Peptococcaceae;g__Desulfosporosinus;
190	66	210	238	90	321	71	80	61	100	131	k__Bacteria;p__Acidobacteria;c__PAUC37f;o__PAUC37fCL;f__PAUC37fCL;g__PAUC37fCL;
389	179	361	202	80	73	87	117	42	148	78	k__Bacteria;p__Proteobacteria;c__Deltaproteobacteria;o__Syntrophobacterales;f__Syntrophaceae;g__Desulfomonile;
262	3	60	49	0	22	4	84	148	994	0	k__Bacteria;p__Bacteroidetes;c__Bacteroidia;o__Bacteroidales;f__Bacteroidaceae;g__Bacteroides;
187	1	5	7	0	0	0	4	1245	92	0	k__Bacteria;p__Bacteroidetes;c__Bacteroidia;o__Bacteroidales;f__BacteroidalesOR;g__BacteroidalesOR;
184	179	186	84	27	98	43	223	67	402	41	k__Bacteria;p__Proteobacteria;c__Deltaproteobacteria;o__Syntrophobacterales;f__Syntrophobacteraceae;g__Syntrophobacter;
192	216	237	158	45	65	100	60	21	303	117	k__Bacteria;p__Proteobacteria;c__Alphaproteobacteria;o__Rhizobiales;f__Hyphomicrobiaceae;g__Rhodomicrobium;
366	123	200	118	55	168	32	173	96	275	64	k__Bacteria;p__Proteobacteria;c__Deltaproteobacteria;o__Syntrophobacterales;f__Syntrophaceae;g__Syntrophus;
261	18	112	257	11	576	7	151	96	39	36	k__Bacteria;p__Bacteroidetes;c__Sphingobacteria;o__Sphingobacteriales;f__Flexibacteraceae;g__Cytophaga;
218	564	170	35	55	8	311	27	2	23	91	k__Bacteria;p__Firmicutes;c__Bacilli;o__Bacillales;f__Paenibacillaceae;g__Ammoniphilus;
196	124	147	170	115	45	116	196	101	69	203	k__Bacteria;p__Bacteroidetes;c__Bacteroidia;o__Bacteroidales;f__BacteroidalesOR;g__BacteroidalesOR;
198	94	155	106	66	15	377	24	306	55	82	k__Bacteria;p__Bacteroidetes;c__Sphingobacteria;o__Sphingobacteriales;f__SphingobacterialesOR;g__SphingobacterialesOR;
195	4	108	52	2	277	0	80	190	563	3	k__Bacteria;p__Bacteroidetes;c__Bacteroidia;o__Bacteroidales;f__BacteroidalesOR;g__BacteroidalesOR;
194	72	269	203	52	151	64	97	50	248	69	k__Bacteria;p__Acidobacteria;c__Holophagae;o__Holophagales;f__Holophagaceae;g__Geothrix;
357	130	113	76	66	161	61	159	67	315	95	k__Bacteria;p__Proteobacteria;c__Deltaproteobacteria;o__Syntrophobacterales;f__Syntrophobacteraceae;g__Syntrophobacter;
230	210	224	128	110	115	213	17	22	45	138	k__Bacteria;p__Chloroflexi;c__Anaerolineae;o__AnaerolineaeCL;f__AnaerolineaeCL;g__AnaerolineaeCL;
607	15	249	114	14	439	9	237	61	68	14	k__Bacteria;p__OP11;c__OP11-2;o__KD3-145;f__KD3-145OR;g__KD3-145OR;
287	175	164	171	84	105	109	131	62	125	93	k__Bacteria;p__Proteobacteria;c__Deltaproteobacteria;o__Syntrophobacterales;f__Desulfobacteraceae;g__Desulfobacterium;
363	61	220	126	62	197	39	343	52	64	55	k__Bacteria;p__Proteobacteria;c__Deltaproteobacteria;o__Desulfuromonadales;f__Geobacteraceae;g__Geobacter;
284	25	363	93	53	173	11	198	102	112	87	k__Bacteria;p__Spirochaetes;c__M1NP2-04;o__M1NP2-04CL;f__M1NP2-04CL;g__M1NP2-04CL;
221	83	48	146	160	202	93	168	74	53	185	k__Bacteria;p__OP3;c__PBS-25;o__PBS-25CL;f__PBS-25CL;g__PBS-25CL;
407	102	261	238	39	64	60	93	48	253	46	k__Bacteria;p__Proteobacteria;c__Deltaproteobacteria;o__Syntrophobacterales;f__Syntrophaceae;g__Desulfomonile;
219	223	44	49	188	118	157	35	46	134	207	k__Bacteria;p__Acidobacteria;c__AcidobacteriaPH;o__AcidobacteriaPH;f__AcidobacteriaPH;g__AcidobacteriaPH;
205	16	151	161	16	270	5	232	215	103	28	k__Bacteria;p__Hyd24-12;c__Hyd24-12PH;o__Hyd24-12PH;f__Hyd24-12PH;g__Hyd24-12PH;
365	225	205	85	93	111	125	82	23	102	140	k__Bacteria;p__Proteobacteria;c__Deltaproteobacteria;o__Syntrophobacterales;f__Syntrophobacteraceae;g__Syntrophobacter;
279	115	78	97	101	142	117	259	72	89	119	k__Bacteria;p__Verrucomicrobia;c__Methylacidiphilae;o__Methylacidiphilales;f__Methylacidiphilaceae;g__LP2A;
199	89	146	136	100	229	86	165	61	66	98	k__Bacteria;p__Chloroflexi;c__Anaerolineae;o__Anaerolineales;f__Anaerolinaceae;g__AnaerolinaceaeFA;
244	10	172	133	62	201	12	308	148	55	69	k__Bacteria;p__Chloroflexi;c__Anaerolineae;o__SB-34;f__SB-34OR;g__SB-34OR;
376	26	213	122	16	101	34	228	73	323	32	k__Bacteria;p__Chloroflexi;c__Anaerolineae;o__Anaerolineales;f__Anaerolinaceae;g__AnaerolinaceaeFA;
232	55	117	179	37	155	23	330	106	79	86	k__Bacteria;p__Chloroflexi;c__Anaerolineae;o__H39;f__H39OR;g__H39OR;
321	21	279	152	7	71	24	195	134	247	37	k__Bacteria;p__Bacteroidetes;c__Bacteroidia;o__Bacteroidales;f__Porphyromonadaceae;g__PorphyromonadaceaeFA;
260	127	545	40	12	33	69	41	9	267	22	k__Bacteria;p__Firmicutes;c__Clostridia;o__OPB54;f__OPB54OR;g__OPB54OR;
325	90	99	152	192	175	106	52	44	8	247	k__Bacteria;p__Acidobacteria;c__OS-K;o__OS-KCL;f__OS-KCL;g__OS-KCL;
294	69	143	65	108	331	48	76	90	80	148	k__Bacteria;p__Proteobacteria;c__Betaproteobacteria;o__Rhodocyclales;f__RhodocyclalesOR;g__RhodocyclalesOR;
252	204	169	62	22	27	64	126	33	429	16	k__Bacteria;p__Firmicutes;c__Clostridia;o__Clostridiales;f__Veillonellaceae;g__VeillonellaceaeFA;
534	50	76	188	55	80	21	208	188	217	66	k__Bacteria;p__Proteobacteria;c__Alphaproteobacteria;o__Rhodobacterales;f__Hyphomonadaceae;g__HyphomonadaceaeFA;
242	133	8	13	424	39	180	65	27	22	225	k__Bacteria;p__Chlorobi;c__Ignavibacteria;o__Ignavibacteriales;f__Ignavibacteriaceae;g__IgnavibacteriaceaeFA;
238	326	17	3	245	19	229	19	6	7	264	k__Bacteria;p__Proteobacteria;c__Deltaproteobacteria;o__Desulfobacterales;f__Desulfobulbaceae;g__DesulfobulbaceaeFA;
248	418	68	46	83	14	230	113	11	34	117	k__Bacteria;p__Proteobacteria;c__Gammaproteobacteria;o__Legionellales;f__Coxiellaceae;g__Rickettsiella;
377	36	148	205	40	84	65	134	50	290	75	k__Bacteria;p__Proteobacteria;c__Gammaproteobacteria;o__Methylococcales;f__Methylococcaceae;g__Methylomonas;
278	364	29	17	48	13	376	16	6	17	241	k__Bacteria;p__Chloroflexi;c__Anaerolineae;o__GCA004;f__GCA004OR;g__GCA004OR;
538	128	192	94	36	149	34	105	73	247	66	k__Bacteria;p__Chloroflexi;c__Anaerolineae;o__A4b;f__A4bOR;g__A4bOR;
249	8	41	328	4	81	9	621	20	4	3	k__Bacteria;p__Proteobacteria;c__Betaproteobacteria;o__Rhodocyclales;f__RhodocyclalesOR;g__RhodocyclalesOR;
303	71	224	245	21	92	45	210	56	118	37	k__Bacteria;p__Bacteroidetes;c__Bacteroidia;o__Bacteroidales;f__Porphyromonadaceae;g__PorphyromonadaceaeFA;
237	164	82	78	134	119	128	175	35	54	150	k__Bacteria;p__Proteobacteria;c__Deltaproteobacteria;o__Syntrophobacterales;f__Syntrophobacteraceae;g__Syntrophobacter;
542	65	81	65	54	83	64	332	64	182	127	k__Bacteria;p__Chloroflexi;c__Anaerolineae;o__A31;f__KNA6-EB22;g__KNA6-EB22FA;
227	33	265	93	50	168	22	211	83	93	99	k__Bacteria;p__WS3;c__PRR-12;o__PBS-III-9;f__PBS-III-9OR;g__PBS-III-9OR;
271	62	216	145	96	290	48	79	36	52	93	k__Bacteria;p__Acidobacteria;c__iii1-8;o__SJA-36;f__SJA-36OR;g__SJA-36OR;
781	29	116	120	28	176	15	273	175	144	35	k__Bacteria;p__Proteobacteria;c__Deltaproteobacteria;o__Syntrophobacterales;f__Syntrophaceae;g__Syntrophus;
302	95	190	58	81	114	57	287	67	79	83	k__Bacteria;p__Actinobacteria;c__Actinobacteria (class);o__Actinomycetales;f__Micromonosporaceae;g__Catellatospora;
387	67	65	126	102	140	44	228	103	46	186	k__Bacteria;p__KSB1;
270	129	160	41	172	232	113	20	30	18	190	k__Bacteria;p__Proteobacteria;c__Deltaproteobacteria;o__Desulfuromonadales;f__Geobacteraceae;g__Geobacter;
316	65	256	186	33	184	79	38	95	116	42	k__Bacteria;p__Actinobacteria;c__Actinobacteria (class);o__Actinomycetales;f__Nocardioidaceae;g__Pimelobacter;
224	40	112	90	143	233	52	76	143	67	135	k__Bacteria;p__Proteobacteria;c__Betaproteobacteria;o__BetaproteobacteriaCL;f__BetaproteobacteriaCL;g__BetaproteobacteriaCL;
265	17	175	78	22	287	9	104	248	110	38	k__Bacteria;p__Proteobacteria;c__Betaproteobacteria;o__Rhodocyclales;f__RhodocyclalesOR;g__RhodocyclalesOR;
344	197	91	46	163	104	123	47	12	61	241	k__Bacteria;p__Proteobacteria;c__Deltaproteobacteria;o__Syntrophobacterales;f__Syntrophaceae;g__Desulfobacca;
231	112	201	131	29	55	116	107	15	267	35	k__Bacteria;p__Firmicutes;c__Clostridia;o__OPB54;f__OPB54OR;g__OPB54OR;
245	43	123	96	34	171	22	232	91	197	50	k__Bacteria;p__Firmicutes;c__Bacilli;o__Bacillales;f__Bacillaceae;g__Salinibacillus;
228	47	95	110	40	130	51	44	198	276	64	k__Bacteria;p__Acidobacteria;c__Solibacteres;o__Solibacterales;f__Solibacteraceae;g__Candidatus Solibacter;
255	47	134	248	35	223	41	235	16	21	55	k__Bacteria;p__Proteobacteria;c__Deltaproteobacteria;o__Desulfobacterales;f__DesulfobacteralesOR;g__DesulfobacteralesOR;
419	184	136	75	111	81	154	93	28	49	142	k__Bacteria;p__Firmicutes;c__Clostridia;o__Thermoanaerobacterales;f__Thermodesulfobiaceae;g__ThermodesulfobiaceaeFA;
648	76	91	168	68	125	65	71	102	150	130	k__Bacteria;p__Verrucomicrobia;c__Verrucomicrobiae;o__Verrucomicrobiales;f__VerrucomicrobialesOR;g__VerrucomicrobialesOR;
225	71	141	22	39	45	33	98	174	387	35	k__Bacteria;p__Proteobacteria;c__Alphaproteobacteria;o__Rhizobiales;f__Hyphomicrobiaceae;g__Hyphomicrobium;
405	143	110	136	106	104	128	73	39	43	157	k__Bacteria;p__Acidobacteria;c__Acidobacteria (class);o__Acidobacteriales;f__AcidobacterialesOR;g__AcidobacterialesOR;
243	147	35	95	59	77	85	164	178	114	83	k__Bacteria;p__Chloroflexi;c__Anaerolineae;o__envOPS12;f__envOPS12OR;g__envOPS12OR;
433	173	51	35	195	119	115	124	33	52	139	k__Bacteria;p__Proteobacteria;c__Deltaproteobacteria;o__Desulfobacterales;f__Nitrospinaceae;g__NitrospinaceaeFA;
367	49	217	172	6	44	15	147	45	330	10	k__Bacteria;p__Proteobacteria;c__Gammaproteobacteria;o__Legionellales;f__Legionellaceae;g__Legionella;
332	190	287	64	56	41	110	84	25	82	89	k__Bacteria;p__Actinobacteria;c__Actinobacteria (class);o__Coriobacteriales;f__CoriobacterialesOR;g__CoriobacterialesOR;
457	29	176	142	24	80	17	140	102	275	39	k__Bacteria;p__Proteobacteria;c__Alphaproteobacteria;o__Rhizobiales;f__Hyphomicrobiaceae;g__Rhodoplanes;
246	22	376	103	20	66	13	210	98	45	67	k__Bacteria;p__Spirochaetes;c__Spirochaetes (class);o__Spirochaetales;f__Spirochaetaceae;g__Treponema;
335	234	68	31	103	13	161	47	112	89	159	k__Bacteria;p__TG3;c__TG3-1;o__GN09;f__GN09OR;g__GN09OR;
233	140	5	6	222	6	186	85	14	12	340	k__Bacteria;p__Acidobacteria;c__OS-K;o__OS-KCL;f__OS-KCL;g__OS-KCL;
600	93	121	46	52	56	67	154	91	295	38	k__Bacteria;p__Proteobacteria;c__Deltaproteobacteria;o__MIZ46;f__MIZ46OR;g__MIZ46OR;
229	45	6	5	0	0	0	247	271	436	3	k__Bacteria;p__Bacteroidetes;c__Bacteroidia;o__Bacteroidales;
523	174	40	28	203	64	135	161	34	24	146	k__Bacteria;p__Acidobacteria;c__RB25;o__RB25CL;f__RB25CL;g__RB25CL;
240	27	224	147	17	84	12	261	85	95	56	k__Bacteria;p__Spirochaetes;c__Spirochaetes (class);o__Spirochaetales;f__Spirochaetaceae;g__Treponema;
267	39	49	424	47	49	41	130	59	102	52	k__Bacteria;p__Bacteroidetes;c__Sphingobacteria;o__Sphingobacteriales;f__SphingobacterialesOR;g__SphingobacterialesOR;
306	91	188	152	29	119	42	165	67	97	41	k__Bacteria;p__Chloroflexi;c__Anaerolineae;o__Anaerolineales;f__Anaerolinaceae;g__WCHB1-05;
647	68	247	143	46	198	36	77	41	68	67	k__Bacteria;p__TM7;c__TM7-1;o__TM7-1CL;f__TM7-1CL;g__TM7-1CL;
428	48	84	191	73	65	17	294	76	6	130	k__Bacteria;p__Proteobacteria;c__Deltaproteobacteria;o__Syntrophobacterales;f__Desulfobacteraceae;
346	167	128	55	64	72	100	148	46	134	70	k__Bacteria;p__Actinobacteria;c__Actinobacteria (class);o__Rubrobacterales;f__Rubrobacteraceae;g__RubrobacteraceaeFA;
241	265	69	54	135	25	231	29	6	16	150	k__Bacteria;p__Firmicutes;c__Clostridia;o__Thermoanaerobacterales;f__Thermodesulfobiaceae;g__ThermodesulfobiaceaeFA;
380	150	182	92	65	57	103	126	35	89	75	k__Bacteria;p__Actinobacteria;c__Actinobacteria (class);o__Coriobacteriales;f__CoriobacterialesOR;g__CoriobacterialesOR;
716	11	73	124	6	38	7	670	17	10	16	k__Bacteria;p__Chlorobi;c__Chlorobia;o__Chlorobiales;f__Chlorobiaceae;g__Chlorobaculum;
467	69	86	257	76	126	58	101	55	17	126	k__Bacteria;p__Proteobacteria;c__Betaproteobacteria;o__Rhodocyclales;f__Rhodocyclaceae;g__RhodocyclaceaeFA;
409	83	257	46	3	10	34	189	48	289	12	k__Bacteria;p__Firmicutes;c__Clostridia;o__Clostridiales;f__Lachnospiraceae;g__Coprococcus;
251	0	28	13	8	122	1	12	574	202	10	k__Bacteria;p__Proteobacteria;c__Betaproteobacteria;o__Rhodocyclales;f__RhodocyclalesOR;g__RhodocyclalesOR;
263	108	91	111	136	187	100	22	41	37	136	k__Bacteria;p__Chlorobi;c__SM1H02;o__SM1H02CL;f__SM1H02CL;g__SM1H02CL;
820	102	82	98	90	93	83	149	39	85	147	k__Bacteria;p__Verrucomicrobia;c__Verrucomicrobiae;o__Verrucomicrobiales;f__VerrucomicrobialesOR;g__VerrucomicrobialesOR;
247	13	169	182	22	110	1	317	91	26	31	k__Bacteria;p__Spirochaetes;c__Leptospirae;o__Leptospirales;f__Leptospiraceae;g__SJA-88;
412	95	21	59	176	127	94	46	56	20	260	k__Bacteria;p__Bacteroidetes;c__Bacteroidia;o__Bacteroidales;f__BacteroidalesOR;g__BacteroidalesOR;
587	42	241	252	15	56	26	104	43	155	18	k__Bacteria;p__Chlamydiae;c__Chlamydiae (class);o__Chlamydiales;f__Parachlamydiaceae;g__Parachlamydia;
257	65	80	103	16	75	27	221	146	172	29	k__Bacteria;p__Chloroflexi;c__Anaerolineae;
544	18	88	81	22	104	11	272	87	191	56	k__Bacteria;p__Proteobacteria;c__Deltaproteobacteria;o__Syntrophobacterales;f__Desulfobacteraceae;g__Desulfofaba;
478	80	66	238	2	85	2	181	90	173	12	k__Bacteria;p__Proteobacteria;c__Gammaproteobacteria;o__Chromatiales;f__ChromatialesOR;g__ChromatialesOR;
429	89	58	30	139	142	92	145	43	61	130	k__Bacteria;
286	76	60	161	75	162	48	90	70	67	116	k__Bacteria;p__Bacteroidetes;c__Bacteroidia;o__Bacteroidales;f__BacteroidalesOR;g__BacteroidalesOR;
384	288	40	101	94	25	165	56	7	17	127	k__Bacteria;p__Proteobacteria;c__Gammaproteobacteria;o__GammaproteobacteriaCL;f__GammaproteobacteriaCL;g__GammaproteobacteriaCL;
406	112	306	135	13	26	31	68	23	188	13	k__Bacteria;p__Firmicutes;c__Clostridia;o__Clostridiales;f__Veillonellaceae;g__Thermosinus;
616	64	17	39	61	45	30	287	172	110	86	k__Bacteria;p__Acidobacteria;c__MVS-40;o__MVS-40CL;f__MVS-40CL;g__MVS-40CL;
308	50	202	365	25	101	25	84	5	3	44	k__Bacteria;p__Proteobacteria;c__Gammaproteobacteria;o__Chromatiales;f__Chromatiaceae;g__ChromatiaceaeFA;
494	31	71	83	124	199	34	154	70	20	117	k__Bacteria;p__Acidobacteria;c__RB25;o__RB25CL;f__RB25CL;g__RB25CL;
275	216	176	93	37	42	69	52	31	115	71	k__Bacteria;p__Proteobacteria;c__Deltaproteobacteria;o__Syntrophobacterales;f__Syntrophaceae;g__Desulfomonile;
341	31	134	60	10	8	95	3	107	426	28	k__Bacteria;p__Proteobacteria;c__Epsilonproteobacteria;o__Campylobacterales;f__CampylobacteralesOR;g__CampylobacteralesOR;
484	47	96	39	29	28	39	77	172	344	30	k__Bacteria;p__Verrucomicrobia;c__Spartobacteria;o__Spartobacteriales;f__Spartobacteriaceae;g__MC18;
268	235	75	73	60	10	233	24	32	77	82	k__Bacteria;p__Chloroflexi;c__Anaerolineae;o__AnaerolineaeCL;f__AnaerolineaeCL;g__AnaerolineaeCL;
710	23	165	126	24	178	6	164	89	95	29	k__Bacteria;p__GOUTA4;c__RB384;o__RB384CL;f__RB384CL;g__RB384CL;
483	29	96	82	7	29	10	97	99	440	8	k__Bacteria;p__Proteobacteria;c__Gammaproteobacteria;o__Chromatiales;f__Halothiobacillaceae;g__Halothiobacillus;
273	14	218	102	12	275	15	3	147	84	25	k__Bacteria;p__Proteobacteria;c__Betaproteobacteria;o__Nitrosomonadales;
280	1	126	77	18	571	8	21	27	15	29	k__Bacteria;p__Gemmatimonadetes;c__Gemmatimonadetes (class);o__Gemmatimonadales;f__GemmatimonadalesOR;g__GemmatimonadalesOR;
1022	76	58	80	85	135	77	90	62	122	108	k__Bacteria;p__OP3;c__BD4-9;o__BD4-9CL;f__BD4-9CL;g__BD4-9CL;
423	2	125	178	15	384	3	84	72	15	12	k__Bacteria;p__Proteobacteria;c__Deltaproteobacteria;o__Myxococcales;f__MyxococcalesOR;g__MyxococcalesOR;
281	23	391	75	13	103	14	133	32	67	38	k__Bacteria;p__Bacteroidetes;c__Bacteroidia;o__Bacteroidales;f__Marinilabiaceae;g__MarinilabiaceaeFA;
334	34	61	68	30	111	26	152	174	197	36	k__Bacteria;p__OP8;c__OP8_1;o__OP8_1CL;f__OP8_1CL;g__OP8_1CL;
364	19	52	119	28	357	29	106	8	98	69	k__Bacteria;p__Bacteroidetes;c__Bacteroidia;o__Bacteroidales;f__BacteroidalesOR;g__BacteroidalesOR;
460	158	151	225	34	70	50	19	26	106	45	k__Bacteria;p__Proteobacteria;c__Alphaproteobacteria;o__Rhodospirillales;f__Acetobacteraceae;g__Acidisoma;
291	154	43	69	116	62	146	42	21	76	150	k__Bacteria;p__Bacteroidetes;c__Flavobacteria;o__FlavobacteriaCL;f__FlavobacteriaCL;g__FlavobacteriaCL;
526	19	88	123	37	211	22	113	145	55	57	k__Bacteria;p__Verrucomicrobia;c__Opitutae;o__Opitutales;f__Opitutaceae;g__Opitutus;
435	31	78	123	52	121	46	188	79	76	60	k__Bacteria;p__Firmicutes;c__Clostridia;o__Clostridiales;
627	74	79	83	52	129	37	163	64	97	76	k__Bacteria;p__NKB19;c__GN13;o__GN13CL;f__GN13CL;g__GN13CL;
393	22	107	95	10	164	8	179	91	159	16	k__Bacteria;p__Proteobacteria;c__Alphaproteobacteria;o__Sphingomonadales;f__Sphingomonadaceae;g__Sphingomonas;
394	221	12	12	147	24	169	28	17	17	202	k__Bacteria;p__Chloroflexi;c__Anaerolineae;o__OPB11;f__OPB11OR;g__OPB11OR;
675	39	121	235	13	139	14	119	12	51	99	k__Bacteria;p__Proteobacteria;c__Gammaproteobacteria;o__Methylococcales;f__Crenotrichaceae;g__Crenothrix;
633	17	54	153	28	165	12	174	103	71	63	k__Bacteria;p__GOUTA4;c__RB384;o__RB384CL;f__RB384CL;g__RB384CL;
277	10	7	40	8	1	9	12	391	352	9	k__Bacteria;p__Bacteroidetes;c__Sphingobacteria;o__Sphingobacteriales;f__Flexibacteraceae;g__Cytophaga;
388	35	154	114	31	116	21	130	95	113	23	k__Bacteria;p__Acidobacteria;c__Acidobacteria (class);o__Acidobacteriales;f__AcidobacterialesOR;g__AcidobacterialesOR;
473	115	114	86	71	91	91	38	47	76	101	k__Bacteria;p__Acidobacteria;c__Solibacteres;o__Solibacterales;f__Solibacteraceae;g__Candidatus Solibacter;
642	142	91	52	141	34	104	35	29	21	180	k__Bacteria;p__Proteobacteria;c__Deltaproteobacteria;o__Desulfovibrionales;f__Desulfohalobiaceae;g__Desulfonatronovibrio;
285	25	63	38	61	113	36	248	86	22	136	k__Bacteria;p__Chloroflexi;c__Anaerolineae;o__SB-34;f__SB-34OR;g__SB-34OR;
438	149	74	93	99	86	123	67	20	12	103	k__Bacteria;p__Chloroflexi;c__Anaerolineae;o__BPC110;f__BPC110OR;g__BPC110OR;
767	18	61	134	23	133	10	94	191	127	27	k__Bacteria;p__Bacteroidetes;c__Sphingobacteria;o__Sphingobacteriales;f__Flexibacteraceae;g__Cytophaga;
329	8	86	83	8	16	48	104	12	441	10	k__Bacteria;p__Proteobacteria;c__Betaproteobacteria;o__Rhodocyclales;f__Rhodocyclaceae;g__Zoogloea;
314	26	85	146	15	148	18	132	108	105	32	k__Bacteria;p__GN04;c__GN15;o__GN15CL;f__GN15CL;g__GN15CL;
450	151	77	59	93	63	100	68	54	73	74	k__Bacteria;p__Proteobacteria;c__Deltaproteobacteria;o__Desulfobacterales;f__Desulfobulbaceae;g__Desulfobulbus;
323	160	33	16	132	38	149	85	20	25	152	k__Bacteria;p__Chloroflexi;c__Anaerolineae;o__AnaerolineaeCL;f__AnaerolineaeCL;g__AnaerolineaeCL;
578	50	107	173	74	137	50	42	38	20	119	k__Bacteria;p__Acidobacteria;c__iii1-8;o__SJA-36;f__SJA-36OR;g__SJA-36OR;
619	4	259	96	2	43	8	140	16	235	6	k__Bacteria;p__Spirochaetes;c__Spirochaetes (class);o__Spirochaetales;f__Spirochaetaceae;g__Treponema;
318	1	566	65	2	101	1	39	15	14	3	k__Bacteria;p__OP11;c__OP11-2;o__WCHB1-07;f__WCHB1-07OR;g__WCHB1-07OR;
290	89	50	74	119	81	78	45	69	77	124	k__Bacteria;p__Bacteroidetes;c__Bacteroidia;o__Bacteroidales;f__BacteroidalesOR;g__BacteroidalesOR;
374	204	38	82	49	25	110	88	29	35	143	k__Bacteria;p__Bacteroidetes;c__Bacteroidia;o__Bacteroidales;f__Porphyromonadaceae;g__PorphyromonadaceaeFA;
301	64	19	29	89	127	15	190	60	135	72	k__Archaea;p__Euryarchaeota;c__Methanomicrobia;o__Methanosarcinales;f__Methanosaetaceae;g__Methanosaeta;
566	67	61	141	81	187	58	40	34	23	104	k__Bacteria;p__Verrucomicrobia;c__Verrucomicrobiae;o__Verrucomicrobiales;f__VerrucomicrobialesOR;g__VerrucomicrobialesOR;
311	6	178	84	8	246	5	168	52	35	11	k__Bacteria;p__Bacteroidetes;c__Sphingobacteria;o__Sphingobacteriales;f__Saprospiraceae;g__SaprospiraceaeFA;
349	15	197	138	11	193	8	25	88	96	22	k__Bacteria;p__Proteobacteria;c__Gammaproteobacteria;o__Chromatiales;f__ChromatialesOR;g__ChromatialesOR;
625	69	33	40	111	96	61	189	19	19	155	k__Bacteria;p__Proteobacteria;c__Deltaproteobacteria;o__Syntrophobacterales;f__Desulfobacteraceae;g__Desulfobacterium;
772	54	166	133	13	29	33	131	90	109	32	k__Bacteria;p__Actinobacteria;c__Actinobacteria (class);o__Actinomycetales;f__Microbacteriaceae;g__Microbacterium;
687	72	164	40	58	37	82	28	103	148	56	k__Bacteria;p__Actinobacteria;c__Actinobacteria (class);o__Solirubrobacterales;f__SolirubrobacteralesOR;g__SolirubrobacteralesOR;
400	16	117	168	11	100	9	47	155	153	12	k__Bacteria;p__Proteobacteria;c__Gammaproteobacteria;o__Pseudomonadales;f__Pseudomonadaceae;g__Pseudomonas;
614	52	39	194	61	113	36	108	39	36	104	k__Bacteria;p__Verrucomicrobia;c__Verrucomicrobiae;o__Verrucomicrobiales;f__Verrucomicrobia subdivision 3;g__Verrucomicrobia subdivision 3FA;
949	122	64	22	70	46	42	65	37	250	64	k__Bacteria;p__Proteobacteria;c__Deltaproteobacteria;o__Syntrophobacterales;f__Syntrophobacteraceae;g__Syntrophobacter;
441	5	39	13	0	5	1	694	3	15	0	k__Bacteria;p__Spirochaetes;c__Spirochaetes (class);o__Spirochaetales;f__Spirochaetaceae;g__Treponema;
449	33	170	75	128	78	29	69	37	9	145	k__Bacteria;p__Proteobacteria;c__Deltaproteobacteria;o__Myxococcales;f__MyxococcalesOR;g__MyxococcalesOR;
501	4	63	124	5	242	4	119	151	44	14	k__Bacteria;p__Verrucomicrobia;c__Opitutae;o__Opitutales;f__Opitutaceae;g__OpitutaceaeFA;
347	190	19	16	121	21	142	122	20	21	98	k__Bacteria;p__Proteobacteria;c__Deltaproteobacteria;o__Syntrophobacterales;f__Syntrophobacteraceae;g__Syntrophobacter;
288	31	173	71	47	323	25	10	10	7	73	k__Bacteria;p__Chlorobi;c__SJA-28;o__SJA-28CL;f__SJA-28CL;g__SJA-28CL;
336	34	133	51	20	235	7	29	69	162	23	k__Bacteria;p__WS3;c__PRR-12;o__CV106;f__CV106OR;g__CV106OR;
475	48	172	90	37	187	54	31	21	72	51	k__Bacteria;p__Acidobacteria;c__Solibacteres;o__Solibacterales;f__Solibacteraceae;g__Candidatus Solibacter;
624	57	72	76	64	180	63	97	41	52	61	k__Bacteria;p__Proteobacteria;c__Gammaproteobacteria;o__Methylococcales;f__Crenotrichaceae;g__Crenothrix;
527	54	57	97	71	115	45	111	23	100	85	k__Bacteria;p__Armatimonadetes;c__SJA-176;o__SJA-176CL;f__SJA-176CL;g__SJA-176CL;
490	23	188	77	4	12	28	32	40	328	24	k__Bacteria;p__Proteobacteria;c__Alphaproteobacteria;o__Rhizobiales;f__Methylocystaceae;g__Pleomorphomonas;
440	25	127	116	14	95	4	85	145	122	19	k__Bacteria;p__Proteobacteria;c__Gammaproteobacteria;o__Legionellales;f__Coxiellaceae;g__CoxiellaceaeFA;
474	20	129	152	7	105	9	43	72	205	9	k__Bacteria;p__Verrucomicrobia;c__Spartobacteria;o__Spartobacteriales;f__Spartobacteriaceae;g__Chthoniobacter;
493	27	87	139	41	184	29	63	68	61	52	k__Bacteria;p__Bacteroidetes;c__Sphingobacteria;o__Sphingobacteriales;f__SphingobacterialesOR;g__SphingobacterialesOR;
430	283	132	24	31	11	152	34	8	33	41	k__Bacteria;p__Firmicutes;c__Bacilli;o__Bacillales;f__Sporolactobacillaceae;g__SporolactobacillaceaeFA;
547	108	25	35	119	57	50	88	45	43	178	k__Bacteria;p__Chlorobi;c__SJA-28;o__SJA-28CL;f__SJA-28CL;g__SJA-28CL;
811	64	123	43	79	159	52	57	19	58	93	k__Bacteria;p__Proteobacteria;c__Betaproteobacteria;o__Rhodocyclales;f__Rhodocyclaceae;g__Methyloversatilis;
317	0	9	93	0	1	0	641	1	2	0	k__Bacteria;p__Chloroflexi;c__ChloroflexiPH;o__ChloroflexiPH;f__ChloroflexiPH;g__ChloroflexiPH;
499	11	85	89	9	166	5	89	120	158	12	k__Bacteria;p__Acidobacteria;c__Solibacteres;o__Solibacterales;f__Solibacteraceae;g__Candidatus Solibacter;
671	59	75	88	44	121	38	63	65	97	94	k__Bacteria;p__Verrucomicrobia;c__Verrucomicrobiae;o__Verrucomicrobiales;f__Verrucomicrobia subdivision 3;g__Verrucomicrobia subdivision 3FA;
442	2	118	58	0	8	8	11	301	236	2	k__Bacteria;p__Bacteroidetes;c__Bacteroidia;o__Bacteroidales;f__BacteroidalesOR;g__BacteroidalesOR;
381	51	58	83	132	91	55	101	19	20	125	k__Bacteria;p__Acidobacteria;c__AcidobacteriaPH;o__AcidobacteriaPH;f__AcidobacteriaPH;g__AcidobacteriaPH;
479	7	393	112	12	69	3	85	24	16	13	k__Bacteria;p__OP11;c__OP11-1;o__BB36;f__BB36OR;g__BB36OR;
307	10	207	201	15	46	13	185	23	9	22	k__Bacteria;p__Bacteroidetes;c__Bacteroidia;o__Bacteroidales;f__BacteroidalesOR;g__BacteroidalesOR;
320	37	181	54	7	35	24	34	61	264	32	k__Bacteria;p__Verrucomicrobia;c__Spartobacteria;o__Spartobacteriales;f__Spartobacteriaceae;g__Candidatus Xiphinematobacter;
1402	52	40	88	65	161	41	112	39	45	86	k__Bacteria;p__Verrucomicrobia;
342	89	105	71	59	138	86	15	32	59	73	k__Bacteria;p__Acidobacteria;c__PAUC37f;o__PAUC37fCL;f__PAUC37fCL;g__PAUC37fCL;
300	158	2	11	182	9	206	8	4	11	136	k__Bacteria;p__Chloroflexi;c__Anaerolineae;o__AnaerolineaeCL;f__AnaerolineaeCL;g__AnaerolineaeCL;
579	79	65	85	58	110	50	99	62	58	60	k__Bacteria;p__WS3;c__PRR-12;o__Sediment-1;f__Sediment-1OR;g__Sediment-1OR;
299	97	108	68	56	58	70	65	19	78	105	k__Bacteria;p__Chloroflexi;c__Bljii12;o__B07_WMSP1;f__AKYH910;g__AKYH910FA;
764	56	104	117	37	54	48	195	23	42	47	k__Bacteria;p__Proteobacteria;c__Gammaproteobacteria;o__Methylococcales;f__Methylococcaceae;g__Methylocaldum;
456	20	61	29	20	184	17	152	58	156	25	k__Bacteria;p__Acidobacteria;c__Solibacteres;o__Solibacterales;f__Solibacteraceae;g__Candidatus Solibacter;
305	18	174	109	1	102	20	171	28	82	14	k__Bacteria;p__Bacteroidetes;c__Flavobacteria;o__FlavobacteriaCL;f__FlavobacteriaCL;g__FlavobacteriaCL;
556	43	82	16	29	44	25	156	85	210	26	k__Bacteria;p__Firmicutes;c__Clostridia;o__Clostridiales;f__Catabacteriaceae;g__CatabacteriaceaeFA;
1097	58	105	64	19	99	70	72	40	116	73	k__Bacteria;p__Proteobacteria;c__Betaproteobacteria;o__Gallionellales;f__Gallionellaceae;g__GallionellaceaeFA;
576	38	169	143	26	179	15	32	16	45	51	k__Bacteria;p__Proteobacteria;c__Gammaproteobacteria;o__Methylococcales;f__Crenotrichaceae;g__Crenothrix;
646	90	86	49	48	93	70	27	72	102	76	k__Bacteria;p__Actinobacteria;c__Actinobacteria (class);o__Actinomycetales;f__Pseudonocardiaceae;g__PseudonocardiaceaeFA;
508	127	35	74	33	58	56	47	73	146	62	k__Bacteria;p__Chloroflexi;c__Anaerolineae;o__S0208;f__S0208OR;g__S0208OR;
312	190	2	1	149	0	188	6	1	6	163	k__Bacteria;p__Chloroflexi;c__Anaerolineae;o__AnaerolineaeCL;f__AnaerolineaeCL;g__AnaerolineaeCL;
910	119	39	64	82	28	114	77	31	45	106	k__Bacteria;p__Chloroflexi;c__Anaerolineae;o__AnaerolineaeCL;f__AnaerolineaeCL;g__AnaerolineaeCL;
1717	70	48	71	63	127	71	57	43	39	113	k__Bacteria;p__Verrucomicrobia;c__Verrucomicrobiae;o__Verrucomicrobiales;f__Verrucomicrobia subdivision 3;g__Verrucomicrobia subdivision 3FA;
337	10	46	11	2	4	11	7	2	598	8	k__Bacteria;p__Proteobacteria;c__Alphaproteobacteria;o__Rhodospirillales;f__Rhodospirillaceae;g__RhodospirillaceaeFA;
983	67	35	23	86	85	82	168	27	50	75	k__Bacteria;p__Acidobacteria;c__MVS-40;o__MVS-40CL;f__MVS-40CL;g__MVS-40CL;
482	15	181	77	17	145	8	163	33	21	37	k__Bacteria;
371	4	138	45	14	268	10	60	44	107	6	k__Bacteria;p__Proteobacteria;c__Alphaproteobacteria;o__AlphaproteobacteriaCL;f__AlphaproteobacteriaCL;g__AlphaproteobacteriaCL;
673	109	38	59	71	38	44	93	51	86	106	k__Bacteria;p__Proteobacteria;c__Gammaproteobacteria;o__Methylococcales;f__Crenotrichaceae;g__Crenothrix;
864	51	36	146	34	60	21	87	77	127	55	k__Bacteria;p__Bacteroidetes;c__Flavobacteria;o__Flavobacteriales;f__Flavobacteriaceae;g__Kordia;
672	73	47	45	98	124	85	42	17	68	94	k__Bacteria;p__OP3;c__BD4-9;o__BD4-9CL;f__BD4-9CL;g__BD4-9CL;
331	16	57	64	15	95	4	70	166	194	12	k__Bacteria;p__Acidobacteria;c__Solibacteres;o__Solibacterales;f__Solibacteraceae;g__Candidatus Solibacter;
685	41	93	54	30	21	54	52	101	215	32	k__Bacteria;p__Verrucomicrobia;c__Spartobacteria;o__Spartobacteriales;f__Spartobacteriaceae;g__Chthoniobacter;
452	134	0	0	189	1	105	43	11	8	201	k__Bacteria;p__Proteobacteria;c__Deltaproteobacteria;o__DeltaproteobacteriaCL;f__DeltaproteobacteriaCL;g__DeltaproteobacteriaCL;
454	64	34	105	63	49	50	48	127	40	110	k__Bacteria;p__Bacteroidetes;
403	33	87	156	20	41	10	127	61	105	50	k__Bacteria;p__Chlorobi;c__SJA-28;o__SJA-28CL;f__SJA-28CL;g__SJA-28CL;
788	92	7	10	174	43	154	35	16	13	143	k__Bacteria;p__Nitrospirae;c__Nitrospira (class);o__Nitrospirales;f__Thermodesulfovibrionaceae;g__LCP-6;
338	41	60	192	12	48	15	216	29	43	28	k__Bacteria;p__Chloroflexi;c__Anaerolineae;o__Anaerolineales;f__Anaerolinaceae;g__Anaerolinea;
322	53	90	101	40	178	59	11	75	32	40	k__Bacteria;p__Chloroflexi;c__Anaerolineae;o__S0208;f__S0208OR;g__S0208OR;
522	52	73	252	47	54	30	80	20	11	58	k__Bacteria;p__Proteobacteria;c__Gammaproteobacteria;o__Methylococcales;f__Crenotrichaceae;g__Crenothrix;
319	11	94	49	7	200	4	16	61	222	9	k__Bacteria;p__Acidobacteria;c__AcidobacteriaPH;o__AcidobacteriaPH;f__AcidobacteriaPH;g__AcidobacteriaPH;
461	30	59	68	88	144	17	119	36	18	93	k__Bacteria;p__Proteobacteria;c__Deltaproteobacteria;o__Myxococcales;f__Haliangiaceae;g__HaliangiaceaeFA;
1316	76	44	70	135	50	99	45	15	27	110	k__Bacteria;p__Nitrospirae;c__Nitrospira (class);o__Nitrospirales;f__Thermodesulfovibrionaceae;g__ThermodesulfovibrionaceaeFA;
1714	102	16	21	187	58	111	50	21	7	98	k__Bacteria;p__Nitrospirae;c__Nitrospira (class);o__Nitrospirales;f__Thermodesulfovibrionaceae;g__LCP-6;
421	113	15	50	94	20	115	52	19	9	183	k__Bacteria;p__Bacteroidetes;c__Bacteroidia;o__Bacteroidales;f__BacteroidalesOR;g__BacteroidalesOR;
324	46	218	255	15	40	21	26	14	15	20	k__Bacteria;p__Proteobacteria;c__Deltaproteobacteria;o__Syntrophobacterales;f__Syntrophaceae;g__Desulfomonile;
328	4	105	153	12	149	12	67	13	142	11	k__Bacteria;p__Proteobacteria;c__Alphaproteobacteria;o__Rhodobacterales;f__Rhodobacteraceae;g__Roseivivax;
754	73	102	88	28	60	24	42	76	130	44	k__Bacteria;p__Proteobacteria;c__Deltaproteobacteria;o__Myxococcales;f__Polyangiaceae;g__PolyangiaceaeFA;
841	16	82	39	7	87	11	114	72	229	7	k__Bacteria;p__Proteobacteria;c__Alphaproteobacteria;o__Rhizobiales;f__RhizobialesOR;g__RhizobialesOR;
348	18	71	14	2	16	33	33	249	223	5	k__Bacteria;p__Proteobacteria;c__Alphaproteobacteria;o__Rhizobiales;f__Beijerinckiaceae;g__BeijerinckiaceaeFA;
1051	83	76	53	58	74	51	77	29	98	65	k__Bacteria;p__Actinobacteria;c__Actinobacteria (class);o__Actinobacteria (class)CL;f__Actinobacteria (class)CL;g__Actinobacteria (class)CL;
397	27	161	79	10	27	13	45	20	264	13	k__Bacteria;p__Proteobacteria;c__Alphaproteobacteria;o__Rhizobiales;f__RhizobialesOR;g__RhizobialesOR;
339	18	55	280	10	111	12	102	27	22	22	k__Bacteria;p__Proteobacteria;c__Deltaproteobacteria;o__Syntrophobacterales;f__Desulfobacteraceae;g__DesulfobacteraceaeFA;
372	40	38	29	66	119	13	180	64	50	59	k__Archaea;p__Euryarchaeota;c__Methanomicrobia;o__Methanomicrobiales;f__MethanomicrobialesOR;g__MethanomicrobialesOR;
1166	16	95	81	15	219	21	126	16	20	47	k__Bacteria;p__Proteobacteria;c__Betaproteobacteria;
416	6	70	47	16	346	5	12	79	64	11	k__Bacteria;p__Proteobacteria;c__Gammaproteobacteria;o__Xanthomonadales;f__Sinobacteraceae;g__SinobacteraceaeFA;
411	45	66	40	59	49	48	61	27	215	45	k__Bacteria;p__Chlamydiae;c__Chlamydiae (class);o__Chlamydiales;f__Waddliaceae;g__Waddlia;
340	147	333	94	4	4	37	3	1	24	8	k__Bacteria;p__Firmicutes;c__Bacilli;o__Bacillales;f__Bacillaceae;g__Bacillus;
446	59	53	55	92	72	52	112	43	28	89	k__Bacteria;p__Proteobacteria;c__Deltaproteobacteria;o__Syntrophobacterales;f__Desulfobacteraceae;g__Desulfobacterium;
333	178	1	2	115	2	151	0	0	1	203	k__Bacteria;p__Chloroflexi;c__Anaerolineae;o__AnaerolineaeCL;f__AnaerolineaeCL;g__AnaerolineaeCL;
327	50	36	52	31	132	22	125	47	85	73	k__Bacteria;p__Chlorobi;c__BSV19;o__BSV19CL;f__BSV19CL;g__BSV19CL;
465	9	85	63	20	254	4	99	59	32	23	k__Bacteria;p__OP3;
352	14	63	71	15	200	9	148	52	54	22	k__Bacteria;p__Proteobacteria;c__Deltaproteobacteria;o__Myxococcales;f__Haliangiaceae;g__HaliangiaceaeFA;
359	45	73	76	53	144	30	55	58	74	39	k__Bacteria;p__Acidobacteria;c__MVS-40;o__MVS-40CL;f__MVS-40CL;g__MVS-40CL;
564	18	55	41	23	83	5	183	57	146	34	k__Bacteria;p__Chloroflexi;c__Anaerolineae;o__Anaerolineales;f__Anaerolinaceae;g__AnaerolinaceaeFA;
1083	41	79	155	49	82	33	79	34	25	67	k__Bacteria;p__BRC1;c__PRR-11;o__PRR-11CL;f__PRR-11CL;g__PRR-11CL;
330	30	102	91	33	180	44	27	30	64	43	k__Bacteria;p__Acidobacteria;c__Solibacteres;o__Solibacterales;f__Solibacteraceae;g__Candidatus Solibacter;
431	9	20	22	8	158	6	222	105	74	17	k__Bacteria;p__OP3;c__koll11;o__GIF10;f__GIF10OR;g__GIF10OR;
350	36	187	85	14	190	14	4	37	54	19	k__Bacteria;
379	65	46	119	28	54	21	157	66	55	29	k__Bacteria;p__Nitrospirae;c__Nitrospira (class);o__Nitrospirales;f__NitrospiralesOR;g__NitrospiralesOR;
351	51	48	31	71	44	50	163	56	47	76	k__Bacteria;p__Chloroflexi;c__Anaerolineae;o__A31;f__KNA6-EB22;g__KNA6-EB22FA;
565	62	347	50	1	0	41	28	12	94	2	k__Bacteria;p__Firmicutes;c__Bacilli;o__Bacillales;f__Bacillaceae;g__Bacillus;
345	103	0	0	206	0	82	3	2	1	240	k__Bacteria;p__OP11;c__OP11-4;o__RCP1-27;f__RCP1-27OR;g__RCP1-27OR;
343	60	38	118	49	80	73	35	26	51	105	k__Bacteria;p__SC4;c__SC4PH;o__SC4PH;f__SC4PH;g__SC4PH;
1032	49	140	97	14	38	32	141	34	57	33	k__Bacteria;p__Firmicutes;c__Clostridia;o__Clostridiales;f__Catabacteriaceae;g__CatabacteriaceaeFA;
669	71	77	132	15	51	38	45	14	108	82	k__Bacteria;p__Proteobacteria;c__Deltaproteobacteria;o__Myxococcales;f__Cystobacteraceae;g__Archangium;
957	52	76	27	72	137	47	64	14	96	47	k__Bacteria;p__Proteobacteria;c__Deltaproteobacteria;o__Desulfuromonadales;f__Geobacteraceae;g__Geobacter;
355	16	42	44	5	3	26	414	4	68	10	k__Bacteria;p__Firmicutes;c__Clostridia;o__Clostridiales;f__Veillonellaceae;g__Thermosinus;
386	45	45	74	45	63	27	103	76	31	122	k__Bacteria;p__Acidobacteria;c__MVS-40;o__MVS-40CL;f__MVS-40CL;g__MVS-40CL;
513	33	197	48	10	107	21	39	44	111	19	k__Bacteria;p__Proteobacteria;c__Alphaproteobacteria;o__Rhizobiales;f__Hyphomicrobiaceae;g__Rhodoplanes;
444	14	58	43	11	68	17	107	86	215	10	k__Bacteria;p__Chloroflexi;c__Anaerolineae;o__Anaerolineales;f__Anaerolinaceae;g__AnaerolinaceaeFA;
358	4	145	185	13	110	4	107	20	15	13	k__Bacteria;p__OP11;c__OP11-2;o__WCHB1-07;f__WCHB1-07OR;g__WCHB1-07OR;
353	222	59	54	23	17	58	19	5	78	80	k__Bacteria;p__Proteobacteria;c__Alphaproteobacteria;o__AlphaproteobacteriaCL;f__AlphaproteobacteriaCL;g__AlphaproteobacteriaCL;
356	44	186	230	5	41	7	72	2	16	10	k__Bacteria;p__Proteobacteria;c__Deltaproteobacteria;o__Desulfobacterales;f__Desulfobulbaceae;g__DesulfobulbaceaeFA;
623	54	26	42	101	70	49	86	26	15	143	k__Bacteria;p__WS3;c__PRR-12;o__Sediment-1;f__Sediment-1OR;g__Sediment-1OR;
1157	51	137	159	43	52	45	27	15	16	67	k__Bacteria;p__Proteobacteria;c__Gammaproteobacteria;o__Thiotrichales;f__Thiotrichaceae;g__Achromatium;
436	34	203	92	19	36	30	70	23	90	12	k__Bacteria;p__Chlamydiae;c__Chlamydiae (class);o__Chlamydiales;f__Parachlamydiaceae;g__Parachlamydia;
598	23	60	89	72	74	27	114	60	13	75	k__Bacteria;p__Spirochaetes;c__Spirochaetes (class);o__Spirochaetales;f__Spirochaetaceae;g__Spirochaeta;
378	48	80	122	19	8	63	39	62	120	45	k__Bacteria;p__Firmicutes;c__Clostridia;o__Clostridiales;f__Veillonellaceae;g__Sporotalea;
661	28	70	95	27	93	21	66	64	113	28	k__Bacteria;p__Proteobacteria;c__Gammaproteobacteria;o__Methylococcales;f__MethylococcalesOR;g__MethylococcalesOR;
1643	100	33	43	76	42	124	42	17	15	112	k__Bacteria;p__Nitrospirae;c__Nitrospira (class);o__Nitrospirales;f__Thermodesulfovibrionaceae;g__LCP-6;
417	166	78	24	12	18	138	25	13	53	76	k__Bacteria;p__Chloroflexi;c__Anaerolineae;
360	58	92	27	26	21	48	34	59	212	26	k__Bacteria;p__Proteobacteria;c__Alphaproteobacteria;o__Rhizobiales;f__Hyphomicrobiaceae;g__Hyphomicrobium;
418	10	37	37	15	294	13	37	40	96	23	k__Bacteria;p__Proteobacteria;c__Betaproteobacteria;o__Nitrosomonadales;f__Nitrosomonadaceae;g__NitrosomonadaceaeFA;
373	0	179	107	17	86	1	153	25	16	17	k__Bacteria;p__Firmicutes;c__Clostridia;o__Clostridiales;f__Syntrophomonadaceae;g__SyntrophomonadaceaeFA;
644	8	81	98	9	24	8	218	68	56	30	k__Bacteria;p__Spirochaetes;c__Spirochaetes (class);o__Spirochaetales;f__Spirochaetaceae;g__Treponema;
362	20	56	22	23	6	4	0	9	447	13	k__Bacteria;p__Proteobacteria;c__Deltaproteobacteria;o__Desulfobacterales;f__Desulfobulbaceae;g__DesulfobulbaceaeFA;
401	101	9	12	103	35	80	31	10	3	216	k__Bacteria;p__Bacteroidetes;c__Bacteroidia;o__Bacteroidales;f__BacteroidalesOR;g__BacteroidalesOR;
369	61	51	90	42	70	53	76	33	42	80	k__Bacteria;p__Bacteroidetes;c__Bacteroidia;o__Bacteroidales;f__BacteroidalesOR;g__BacteroidalesOR;
846	4	172	72	6	83	8	85	105	41	17	k__Bacteria;p__Spirochaetes;c__M1NP2-04;o__M1NP2-04CL;f__M1NP2-04CL;g__M1NP2-04CL;
424	61	34	47	50	36	35	161	48	73	48	k__Bacteria;p__Armatimonadetes;c__SJA-176;o__SJA-176CL;f__SJA-176CL;g__SJA-176CL;
601	28	96	88	12	82	8	27	122	107	22	k__Bacteria;p__Acidobacteria;c__Chloracidobacteria;o__ChloracidobacteriaCL;f__ChloracidobacteriaCL;g__ChloracidobacteriaCL;
375	33	95	247	26	53	27	35	14	21	39	k__Bacteria;p__Proteobacteria;c__Deltaproteobacteria;o__Syntrophobacterales;f__Desulfobacteraceae;g__Desulfococcus;
472	89	82	130	47	18	40	90	7	26	57	k__Bacteria;p__Proteobacteria;c__Deltaproteobacteria;o__Syntrophobacterales;f__Syntrophaceae;g__Desulfomonile;
453	45	72	108	37	131	33	63	26	22	48	k__Bacteria;p__Bacteroidetes;c__Bacteroidia;o__Bacteroidales;f__Porphyromonadaceae;g__PorphyromonadaceaeFA;
437	34	68	399	2	7	20	41	1	4	8	k__Bacteria;p__Proteobacteria;c__Gammaproteobacteria;o__Thiotrichales;f__Thiotrichaceae;g__Thiothrix;
887	32	102	85	17	84	15	104	77	44	23	k__Bacteria;p__Proteobacteria;c__Gammaproteobacteria;o__Legionellales;f__Coxiellaceae;g__CoxiellaceaeFA;
462	84	4	1	148	13	100	56	18	13	146	k__Bacteria;p__Proteobacteria;c__Deltaproteobacteria;o__DeltaproteobacteriaCL;f__DeltaproteobacteriaCL;g__DeltaproteobacteriaCL;
585	4	57	93	6	114	5	60	59	175	10	k__Bacteria;p__Proteobacteria;c__Alphaproteobacteria;o__Caulobacterales;f__Caulobacteraceae;g__Phenylobacterium;
439	78	117	83	38	49	65	18	33	63	37	k__Bacteria;p__Actinobacteria;c__Actinobacteria (class);o__Actinomycetales;f__Nocardioidaceae;g__Nocardioides;
383	46	61	23	60	90	60	74	24	61	81	k__Bacteria;p__Proteobacteria;c__Deltaproteobacteria;o__Syntrophobacterales;f__Syntrophobacteraceae;g__SyntrophobacteraceaeFA;
515	40	24	41	32	68	27	214	43	25	65	k__Bacteria;p__Chloroflexi;c__Anaerolineae;o__DRC31;f__DRC31OR;g__DRC31OR;
714	42	120	64	18	54	22	77	48	112	21	k__Bacteria;p__Proteobacteria;c__Alphaproteobacteria;o__Rhizobiales;f__Hyphomicrobiaceae;g__Rhodoplanes;
370	12	92	100	13	61	12	186	47	43	10	k__Bacteria;p__Firmicutes;c__Clostridia;o__Clostridiales;f__ClostridialesOR;g__ClostridialesOR;
762	15	51	47	29	131	7	167	52	23	54	k__Bacteria;p__Chloroflexi;c__Dehalococcoidetes;o__NT-B4;f__NT-B4OR;g__NT-B4OR;
414	0	15	70	0	36	0	451	2	2	0	k__Bacteria;p__Chlorobi;c__Chlorobia;o__Chlorobiales;f__Chlorobiaceae;g__Chlorobaculum;
610	127	135	17	7	6	57	105	8	105	9	k__Bacteria;p__Firmicutes;c__Clostridia;o__Clostridiales;f__Peptostreptococcaceae;g__Peptostreptococcus;
792	108	32	36	61	75	72	51	15	37	89	k__Bacteria;p__Proteobacteria;c__Deltaproteobacteria;o__Syntrophobacterales;f__Syntrophobacteraceae;g__Syntrophobacter;
606	24	40	33	18	35	11	81	84	235	14	k__Bacteria;p__Acidobacteria;c__Solibacteres;o__Solibacterales;f__Solibacteraceae;g__Candidatus Solibacter;
399	13	136	107	8	9	11	69	4	206	10	k__Bacteria;p__Bacteroidetes;c__Bacteroidia;o__Bacteroidales;f__BacteroidalesOR;g__BacteroidalesOR;
385	24	44	97	51	174	46	15	59	13	49	k__Bacteria;p__OP3;c__PBS-25;o__PBS-25CL;f__PBS-25CL;g__PBS-25CL;
466	79	118	107	5	13	38	77	16	104	12	k__Bacteria;p__Proteobacteria;c__Deltaproteobacteria;o__Desulfobacterales;f__Nitrospinaceae;g__NitrospinaceaeFA;
618	41	63	38	38	55	24	140	78	9	83	k__Bacteria;p__Proteobacteria;c__Deltaproteobacteria;o__Desulfovibrionales;f__Desulfohalobiaceae;g__Desulfonatronovibrio;
392	62	109	51	33	50	44	76	31	74	38	k__Bacteria;p__Actinobacteria;c__Actinobacteria (class);o__Actinobacteria (class)CL;f__Actinobacteria (class)CL;g__Actinobacteria (class)CL;
398	34	61	30	4	29	32	33	179	155	10	k__Bacteria;p__Chlorobi;c__Ignavibacteria;o__ZB1;f__ZB1OR;g__ZB1OR;
651	66	243	89	6	5	52	19	13	67	6	k__Bacteria;p__Firmicutes;c__Bacilli;o__Bacillales;f__Paenibacillaceae;g__Paenibacillus;
640	30	111	165	21	88	19	44	34	27	26	k__Bacteria;
382	41	94	82	8	21	20	117	13	148	20	k__Bacteria;p__Proteobacteria;c__Deltaproteobacteria;o__Desulfobacterales;f__Desulfobulbaceae;g__Desulfobulbus;
779	86	14	8	106	43	91	58	22	16	120	k__Bacteria;p__Proteobacteria;c__Deltaproteobacteria;o__Syntrophobacterales;
468	11	129	71	12	146	12	46	43	84	8	k__Bacteria;p__Actinobacteria;c__Actinobacteria (class);o__Acidimicrobiales;f__EB1017;g__EB1017FA;
487	33	18	24	111	59	41	84	61	14	117	k__Bacteria;p__Bacteroidetes;c__Bacteroidia;o__Bacteroidales;f__Porphyromonadaceae;g__PorphyromonadaceaeFA;
530	18	91	124	27	114	13	59	31	63	21	k__Bacteria;p__Proteobacteria;c__Deltaproteobacteria;o__Syntrophobacterales;f__Syntrophobacteraceae;g__Syntrophobacter;
413	76	132	126	26	47	64	8	5	41	34	k__Bacteria;p__Proteobacteria;c__Deltaproteobacteria;o__Desulfobacterales;f__Desulfobulbaceae;g__Desulfocapsa;
589	26	64	36	30	120	14	77	77	77	37	k__Bacteria;p__Chlorobi;c__BSV19;o__BSV19CL;f__BSV19CL;g__BSV19CL;
395	518	9	1	2	0	8	1	8	5	5	k__Bacteria;p__Actinobacteria;c__Actinobacteria (class);o__Actinomycetales;f__Thermomonosporaceae;g__Actinomadura;
434	63	39	54	67	85	75	32	14	27	101	k__Bacteria;p__Bacteroidetes;c__Bacteroidia;o__Bacteroidales;f__Porphyromonadaceae;g__PorphyromonadaceaeFA;
391	26	31	21	71	95	17	108	69	20	98	k__Bacteria;p__WS3;c__PRR-12;o__SSS58A;f__SSS58AOR;g__SSS58AOR;
447	35	41	82	50	98	36	76	34	42	62	k__Bacteria;p__Proteobacteria;c__Deltaproteobacteria;o__Syntrophobacterales;f__Syntrophobacteraceae;g__SyntrophobacteraceaeFA;
1098	23	45	201	17	68	33	98	23	25	19	k__Bacteria;p__Verrucomicrobia;c__Spartobacteria;o__Spartobacteriales;f__Spartobacteriaceae;g__Candidatus Xiphinematobacter;
533	48	182	67	11	14	38	57	14	116	4	k__Bacteria;p__Firmicutes;c__Clostridia;o__Clostridiales;f__Veillonellaceae;g__Sporotalea;
583	47	79	74	43	107	28	64	18	43	46	k__Bacteria;p__Armatimonadetes;c__SJA-176;o__SJA-176CL;f__SJA-176CL;g__SJA-176CL;
485	12	64	259	5	37	10	128	3	12	18	k__Bacteria;p__Bacteroidetes;c__Bacteroidia;o__Bacteroidales;f__Porphyromonadaceae;g__PorphyromonadaceaeFA;
756	3	90	59	5	305	8	4	29	35	10	k__Bacteria;p__Bacteroidetes;c__Bacteroidia;o__Bacteroidales;f__Porphyromonadaceae;g__PorphyromonadaceaeFA;
532	25	134	203	6	40	14	47	7	40	32	k__Bacteria;p__Proteobacteria;c__Alphaproteobacteria;
491	12	122	83	30	178	13	18	43	16	30	k__Bacteria;p__Bacteroidetes;c__Bacteroidia;o__Bacteroidales;f__BacteroidalesOR;g__BacteroidalesOR;
402	10	74	77	6	102	4	140	44	78	9	k__Bacteria;p__AC1;c__SHA-114;o__SHA-114CL;f__SHA-114CL;g__SHA-114CL;
471	13	47	48	61	121	15	113	47	21	58	k__Bacteria;p__Chloroflexi;c__Anaerolineae;o__Anaerolineales;f__Anaerolinaceae;g__AnaerolinaceaeFA;
1104	124	10	0	123	20	131	9	1	1	124	k__Bacteria;p__Actinobacteria;c__Actinobacteria (class);o__0319-7L14;f__0319-7L14OR;g__0319-7L14OR;
592	17	117	79	9	78	17	96	43	66	19	k__Bacteria;
510	66	134	33	4	5	41	159	14	75	9	k__Bacteria;p__Firmicutes;c__Clostridia;o__Clostridiales;f__Ruminococcaceae;g__Ethanoligenens;
529	9	41	71	33	66	3	96	128	51	41	k__Bacteria;p__Proteobacteria;c__Deltaproteobacteria;o__NB1-j;f__JTB38;g__JTB38FA;
760	20	223	122	8	31	6	48	14	53	14	k__Bacteria;p__Proteobacteria;c__Deltaproteobacteria;o__Desulfovibrionales;f__Desulfovibrionaceae;g__Desulfovibrio;
1228	18	81	105	42	81	7	102	53	21	28	k__Bacteria;p__Spirochaetes;c__Spirochaetes (class);o__Spirochaetales;f__Spirochaetaceae;g__TM3;
615	27	71	157	23	51	23	96	41	21	28	k__Bacteria;p__Chloroflexi;c__Anaerolineae;o__Anaerolineales;f__Anaerolinaceae;g__AnaerolinaceaeFA;
1816	31	106	85	34	77	32	91	23	19	40	k__Bacteria;p__Verrucomicrobia;c__Verrucomicrobiae;o__Verrucomicrobiales;f__VerrucomicrobialesOR;g__VerrucomicrobialesOR;
489	156	28	6	80	20	109	24	7	18	89	k__Bacteria;p__Actinobacteria;c__Actinobacteria (class);o__Coriobacteriales;f__CoriobacterialesOR;g__CoriobacterialesOR;
410	29	117	7	4	61	16	76	20	184	22	k__Bacteria;p__Proteobacteria;c__Alphaproteobacteria;o__Rhizobiales;f__Hyphomicrobiaceae;g__Rhodoplanes;
580	39	61	133	5	52	20	115	18	64	29	k__Bacteria;p__Bacteroidetes;c__Bacteroidia;o__Bacteroidales;f__BacteroidalesOR;g__BacteroidalesOR;
663	111	98	76	53	31	39	36	14	25	52	k__Bacteria;p__Proteobacteria;c__Deltaproteobacteria;o__Syntrophobacterales;f__Syntrophaceae;g__Desulfomonile;
445	41	53	148	7	64	12	102	43	53	12	k__Bacteria;p__Cyanobacteria;c__Chloroplast;o__Stramenopiles;f__StramenopilesOR;g__StramenopilesOR;
719	8	95	154	9	155	7	55	12	20	20	k__Bacteria;p__Proteobacteria;c__Gammaproteobacteria;o__Xanthomonadales;f__Xanthomonadaceae;
396	77	68	56	33	74	49	27	55	39	56	k__Bacteria;p__Chloroflexi;c__Anaerolineae;o__Anaerolineales;f__Anaerolinaceae;g__Anaerolinea;
700	38	27	43	13	34	17	9	10	335	8	k__Bacteria;p__Proteobacteria;c__Gammaproteobacteria;o__Methylococcales;f__Methylococcaceae;g__Methylococcus;
458	29	45	75	23	46	18	207	37	38	15	k__Bacteria;p__Proteobacteria;c__Deltaproteobacteria;o__Syntrophobacterales;f__Syntrophobacteraceae;g__Syntrophobacter;
422	74	81	9	6	2	29	37	103	185	7	k__Bacteria;p__Firmicutes;c__Clostridia;o__Clostridiales;f__Lachnospiraceae;g__Lachnospira;
426	29	137	31	2	6	20	34	20	244	9	k__Bacteria;p__Firmicutes;c__Clostridia;o__Clostridiales;f__Veillonellaceae;g__Desulfosporomusa;
459	73	57	19	7	23	21	49	59	173	51	k__Bacteria;p__Chloroflexi;c__Anaerolineae;o__S0208;f__S0208OR;g__S0208OR;
427	0	195	87	12	90	2	104	4	20	12	k__Bacteria;p__Proteobacteria;c__Deltaproteobacteria;o__NKB15;f__NKB15OR;g__NKB15OR;
868	80	64	54	8	54	32	54	12	133	35	k__Bacteria;p__Proteobacteria;c__Alphaproteobacteria;
777	172	54	9	0	17	27	83	35	123	6	k__Bacteria;p__Firmicutes;c__Clostridia;o__Clostridiales;f__Catabacteriaceae;g__CatabacteriaceaeFA;
938	48	64	107	8	99	11	60	27	74	27	k__Bacteria;p__Proteobacteria;c__Alphaproteobacteria;o__Rhizobiales;f__RhizobialesOR;g__RhizobialesOR;
557	10	34	27	12	72	10	52	129	160	18	k__Bacteria;p__Proteobacteria;c__Betaproteobacteria;o__Rhodocyclales;f__RhodocyclalesOR;g__RhodocyclalesOR;
1067	20	52	189	2	82	6	88	29	36	19	k__Bacteria;p__Verrucomicrobia;c__Verrucomicrobiae;o__Verrucomicrobiales;f__VerrucomicrobialesOR;g__VerrucomicrobialesOR;
821	47	10	17	21	25	29	159	53	83	78	k__Bacteria;p__Chlorobi;c__BSV19;o__BSV19CL;f__BSV19CL;g__BSV19CL;
528	0	0	45	0	4	1	470	1	0	0	k__Bacteria;p__Chloroflexi;c__Chloroflexi (class);o__Chloroflexales;f__Oscillochloridaceae;g__Oscillochloris;
404	58	4	1	0	0	2	8	414	32	1	k__Bacteria;p__Bacteroidetes;c__Flavobacteria;o__FlavobacteriaCL;f__FlavobacteriaCL;g__FlavobacteriaCL;
545	22	92	52	12	33	24	30	85	154	15	k__Bacteria;p__Proteobacteria;c__Alphaproteobacteria;o__Rhizobiales;f__Hyphomicrobiaceae;g__Rhodoplanes;
420	0	67	52	0	233	0	72	13	74	4	k__Bacteria;p__Proteobacteria;c__Gammaproteobacteria;o__Xanthomonadales;f__Sinobacteraceae;g__SinobacteraceaeFA;
925	38	34	22	31	105	21	118	20	74	52	k__Bacteria;p__Proteobacteria;c__Deltaproteobacteria;o__Desulfobacterales;f__Desulfobulbaceae;g__DesulfobulbaceaeFA;
415	9	57	25	12	69	3	235	65	33	7	k__Bacteria;
1451	53	40	73	60	79	47	52	15	42	54	k__Bacteria;p__OP3;c__BD4-9;o__BD4-9CL;f__BD4-9CL;g__BD4-9CL;
541	8	68	92	8	131	4	134	32	31	6	k__Bacteria;p__Proteobacteria;c__Deltaproteobacteria;o__Syntrophobacterales;f__Syntrophaceae;g__SyntrophaceaeFA;
569	128	57	67	37	39	50	39	6	5	86	k__Bacteria;p__Proteobacteria;c__Deltaproteobacteria;o__Desulfobacterales;f__Desulfobulbaceae;g__DesulfobulbaceaeFA;
784	12	213	25	57	60	6	57	32	3	48	k__Bacteria;p__Proteobacteria;c__Deltaproteobacteria;o__Desulfobacterales;f__Nitrospinaceae;g__Nitrospina;
706	33	35	5	3	2	26	18	92	272	27	k__Bacteria;p__Proteobacteria;c__Alphaproteobacteria;o__Rhizobiales;f__Xanthobacteraceae;g__Ancylobacter;
665	21	55	52	12	46	9	33	124	151	10	k__Bacteria;p__Acidobacteria;c__Acidobacteria (class);o__Acidobacteriales;f__AcidobacterialesOR;g__AcidobacterialesOR;
469	7	48	6	3	1	52	7	3	375	10	k__Bacteria;p__Proteobacteria;c__Alphaproteobacteria;o__Rhizobiales;f__Rhizobiaceae;g__Rhizobium;
834	75	28	178	33	14	37	45	20	12	69	k__Bacteria;p__Proteobacteria;c__Gammaproteobacteria;o__Methylococcales;f__MethylococcalesOR;g__MethylococcalesOR;
425	15	126	92	8	34	4	46	73	107	3	k__Bacteria;p__KSB1;c__Ucn15732;o__Ucn15732CL;f__Ucn15732CL;g__Ucn15732CL;
860	86	30	19	62	85	58	34	24	31	78	k__Bacteria;p__Verrucomicrobia;c__Verrucomicrobiae;o__Verrucomicrobiales;f__VerrucomicrobialesOR;g__VerrucomicrobialesOR;
698	7	43	60	17	142	6	142	50	17	23	k__Bacteria;p__Chloroflexi;c__Dehalococcoidetes;o__NT-B4;f__NT-B4OR;g__NT-B4OR;
662	14	26	12	5	15	17	25	12	371	5	k__Bacteria;p__Proteobacteria;c__Gammaproteobacteria;o__Methylococcales;f__Methylococcaceae;g__Methylomonas;
432	31	30	79	12	26	9	54	108	127	25	k__Bacteria;p__Bacteroidetes;c__Flavobacteria;o__Flavobacteriales;f__Flavobacteriaceae;g__Flavobacterium;
657	12	51	27	17	80	21	89	68	109	23	k__Bacteria;p__Chloroflexi;c__Anaerolineae;o__envOPS12;f__envOPS12OR;g__envOPS12OR;
492	4	109	50	3	240	0	39	23	19	4	k__Bacteria;p__Acidobacteria;c__Solibacteres;o__Solibacterales;f__Solibacteraceae;g__Candidatus Solibacter;
870	3	47	53	14	176	12	102	7	27	49	k__Bacteria;p__Proteobacteria;c__Betaproteobacteria;o__Gallionellales;f__Gallionellaceae;g__GallionellaceaeFA;
1249	58	96	73	38	62	57	20	7	22	57	k__Bacteria;p__Proteobacteria;c__Deltaproteobacteria;o__Syntrophobacterales;f__Syntrophaceae;g__Desulfobacca;
652	36	53	25	38	62	31	91	35	48	68	k__Bacteria;p__Acidobacteria;c__Acidobacteria (class);o__Acidobacteriales;f__AcidobacterialesOR;g__AcidobacterialesOR;
555	9	35	71	47	62	9	140	40	7	66	k__Bacteria;p__Spirochaetes;c__Spirochaetes (class);o__Spirochaetales;f__Spirochaetaceae;g__TM3;
621	4	114	39	3	211	1	50	19	39	4	k__Bacteria;p__Acidobacteria;c__Acidobacteria (class);o__Acidobacteriales;f__Acidobacteriaceae;g__AcidobacteriaceaeFA;
443	10	30	45	16	93	6	150	69	46	19	k__Bacteria;p__GN04;c__MSB-5A5;o__MSB-5A5CL;f__MSB-5A5CL;g__MSB-5A5CL;
448	2	37	69	0	5	2	10	1	358	0	k__Bacteria;p__Proteobacteria;c__Gammaproteobacteria;o__Enterobacteriales;f__Enterobacteriaceae;g__Raoultella;
451	25	30	39	31	55	23	27	107	109	38	k__Bacteria;p__Bacteroidetes;c__Sphingobacteria;o__Sphingobacteriales;f__SphingobacterialesOR;g__SphingobacterialesOR;
1331	100	83	25	16	7	62	71	30	47	43	k__Bacteria;p__Firmicutes;c__Clostridia;o__Clostridiales;f__Veillonellaceae;g__Thermosinus;
563	9	86	51	0	3	24	23	3	278	7	k__Bacteria;p__Proteobacteria;c__Epsilonproteobacteria;o__Campylobacterales;f__Campylobacteraceae;g__Sulfurospirillum;
525	36	137	93	3	66	22	43	10	54	17	k__Bacteria;p__Bacteroidetes;c__Bacteroidia;o__Bacteroidales;f__Porphyromonadaceae;g__PorphyromonadaceaeFA;
571	44	122	46	12	20	28	70	25	102	12	k__Bacteria;p__Proteobacteria;c__Deltaproteobacteria;o__MIZ46;f__MIZ46OR;g__MIZ46OR;
713	10	103	53	9	204	11	36	10	36	9	k__Bacteria;p__Proteobacteria;c__Alphaproteobacteria;o__Rhodospirillales;f__Acetobacteraceae;g__Acidisoma;
1262	32	38	133	42	21	25	31	50	66	43	k__Bacteria;p__Chlorobi;c__SJA-28;o__SJA-28CL;f__SJA-28CL;g__SJA-28CL;
609	89	1	6	92	11	62	86	11	14	108	k__Bacteria;p__Proteobacteria;c__Deltaproteobacteria;o__Syntrophobacterales;f__Syntrophobacteraceae;g__SyntrophobacteraceaeFA;
476	0	10	15	1	6	3	8	4	432	0	k__Bacteria;p__Proteobacteria;c__Gammaproteobacteria;o__Xanthomonadales;f__Xanthomonadaceae;g__Dyella;
1297	9	59	25	7	126	6	92	56	88	9	k__Bacteria;p__Chlamydiae;c__Chlamydiae (class);o__Chlamydiales;f__ChlamydialesOR;g__ChlamydialesOR;
561	14	66	60	21	115	20	99	35	31	15	k__Bacteria;p__Chloroflexi;c__Anaerolineae;o__Anaerolineales;f__Anaerolinaceae;g__WCHB1-05;
632	23	72	83	3	48	19	73	35	101	19	k__Bacteria;p__Acidobacteria;c__Acidobacteria (class);o__Acidobacteriales;f__AcidobacterialesOR;g__AcidobacterialesOR;
697	27	122	72	0	22	2	34	54	137	6	k__Bacteria;p__Bacteroidetes;c__Bacteroidia;o__Bacteroidales;f__Porphyromonadaceae;g__PorphyromonadaceaeFA;
591	6	9	5	0	5	0	384	41	25	0	k__Bacteria;p__Spirochaetes;c__Spirochaetes (class);o__Spirochaetales;f__Spirochaetaceae;g__Treponema;
919	30	83	42	10	75	8	56	59	86	25	k__Bacteria;p__Chlorobi;c__Ignavibacteria;o__ZB1;f__ZB1OR;g__ZB1OR;
639	49	52	35	35	42	61	68	23	23	86	k__Bacteria;p__Chloroflexi;c__Anaerolineae;o__S0208;f__S0208OR;g__S0208OR;
498	22	88	120	10	72	3	35	68	33	23	k__Bacteria;p__Bacteroidetes;c__Sphingobacteria;o__Sphingobacteriales;f__SphingobacterialesOR;g__SphingobacterialesOR;
692	36	33	8	9	16	17	88	67	188	11	k__Bacteria;p__Firmicutes;c__Clostridia;o__Clostridiales;f__Clostridiaceae;g__Clostridium;
503	64	13	11	47	18	50	120	35	52	63	k__Bacteria;p__Chloroflexi;c__Anaerolineae;o__AnaerolineaeCL;f__AnaerolineaeCL;g__AnaerolineaeCL;
574	8	76	103	1	192	6	41	7	31	6	k__Bacteria;p__Spirochaetes;
463	13	60	90	4	20	4	190	33	48	8	k__Bacteria;p__Firmicutes;c__Clostridia;o__Clostridiales;f__Eubacteriaceae;
470	12	35	57	61	123	12	69	27	4	70	k__Bacteria;p__Proteobacteria;c__Deltaproteobacteria;o__Myxococcales;f__MyxococcalesOR;g__MyxococcalesOR;
684	49	22	9	102	34	45	70	25	20	94	k__Bacteria;p__Proteobacteria;c__Deltaproteobacteria;o__NKB15;f__NKB15OR;g__NKB15OR;
507	39	143	80	28	30	32	49	22	26	17	k__Bacteria;p__Proteobacteria;c__Deltaproteobacteria;o__Desulfovibrionales;f__Desulfovibrionaceae;g__Desulfovibrio;
999	12	42	44	11	81	15	126	47	66	19	k__Bacteria;p__OP8;c__OP8_2;o__OP8_2CL;f__OP8_2CL;g__OP8_2CL;
905	74	81	52	18	26	45	35	29	72	31	k__Bacteria;p__Proteobacteria;c__Deltaproteobacteria;o__Syntrophobacterales;f__Desulfobacteraceae;
480	118	4	6	80	6	110	13	7	7	111	k__Bacteria;p__Chloroflexi;c__Anaerolineae;o__AnaerolineaeCL;f__AnaerolineaeCL;g__AnaerolineaeCL;
524	4	63	50	31	247	10	15	7	0	35	k__Bacteria;p__KSB1;
878	1	126	104	8	57	1	102	17	30	16	k__Bacteria;p__Spirochaetes;c__Spirochaetes (class);o__Spirochaetales;f__Spirochaetaceae;g__SA-8;
554	44	42	79	45	45	46	15	40	20	86	k__Bacteria;p__Verrucomicrobia;c__Verrucomicrobiae;o__Verrucomicrobiales;f__VerrucomicrobialesOR;g__VerrucomicrobialesOR;
488	72	0	1	138	0	88	14	8	2	139	k__Bacteria;p__Acidobacteria;c__OS-K;o__OS-KCL;f__OS-KCL;g__OS-KCL;
1012	1	156	29	7	159	0	25	24	56	4	k__Bacteria;p__Bacteroidetes;c__Sphingobacteria;o__Sphingobacteriales;f__SphingobacterialesOR;g__SphingobacterialesOR;
549	47	44	33	24	30	30	102	57	10	83	k__Bacteria;p__GN06;c__KSB3;o__KSB3CL;f__KSB3CL;g__KSB3CL;
799	19	38	201	9	21	7	29	74	45	17	k__Bacteria;p__Bacteroidetes;c__Flavobacteria;o__Flavobacteriales;f__Flavobacteriaceae;g__Flavobacterium;
877	22	44	89	15	83	13	64	60	24	45	k__Bacteria;
1057	10	31	73	23	51	14	143	56	19	39	k__Bacteria;p__TG3;c__TG3-1;o__GN09;f__GN09OR;g__GN09OR;
455	1	109	109	2	165	4	51	6	10	2	k__Bacteria;p__Bacteroidetes;c__Sphingobacteria;o__Sphingobacteriales;f__Saprospiraceae;g__SaprospiraceaeFA;
649	9	73	68	24	146	13	19	38	35	32	k__Bacteria;p__Elusimicrobia;c__Elusimicrobia (class);o__FAC88;f__FAC88OR;g__FAC88OR;
586	22	61	41	12	25	10	14	96	164	12	k__Bacteria;p__Actinobacteria;c__Actinobacteria (class);o__Acidimicrobiales;f__CL500-29;g__CL500-29FA;
551	36	32	26	51	105	21	41	37	34	74	k__Bacteria;p__Spirochaetes;c__WWE1;o__PBS-18;f__SHA-116;g__SHA-116FA;
972	18	63	166	5	88	27	13	13	24	37	k__Bacteria;p__Proteobacteria;c__Deltaproteobacteria;o__Desulfobacterales;f__Desulfobulbaceae;g__DesulfobulbaceaeFA;
790	42	39	76	27	37	51	49	18	27	87	k__Bacteria;p__Verrucomicrobia;c__Verrucomicrobiae;o__Verrucomicrobiales;f__VerrucomicrobialesOR;g__VerrucomicrobialesOR;
504	88	8	7	91	8	78	29	13	4	126	k__Bacteria;p__Chloroflexi;c__Anaerolineae;o__A4b;f__A4bOR;g__A4bOR;
539	102	24	22	31	19	26	31	26	113	57	k__Bacteria;p__Acidobacteria;c__MVS-40;o__MVS-40CL;f__MVS-40CL;g__MVS-40CL;
702	25	19	9	84	31	27	73	18	32	133	k__Bacteria;p__Verrucomicrobia;
517	25	53	112	12	63	17	86	21	32	29	k__Bacteria;p__Bacteroidetes;c__Bacteroidia;o__Bacteroidales;f__BacteroidalesOR;g__BacteroidalesOR;
856	27	64	55	25	72	9	88	34	34	41	k__Bacteria;p__Elusimicrobia;c__Endomicrobia;o__EndomicrobiaCL;f__EndomicrobiaCL;g__EndomicrobiaCL;
894	42	113	65	4	10	21	147	18	19	8	k__Bacteria;p__Proteobacteria;c__Alphaproteobacteria;o__Rhizobiales;f__Hyphomicrobiaceae;g__Rhodomicrobium;
536	71	17	26	34	11	60	11	25	161	31	k__Bacteria;p__Proteobacteria;c__Alphaproteobacteria;
724	110	98	12	26	19	68	18	17	48	29	k__Bacteria;p__Firmicutes;c__Clostridia;o__Clostridiales;f__Clostridiaceae;g__Clostridium;
715	4	43	16	10	109	4	43	30	178	7	k__Bacteria;p__TM6;c__SJA-4;o__SJA-4CL;f__SJA-4CL;g__SJA-4CL;
795	174	8	7	29	1	117	12	5	13	77	k__Bacteria;p__Chloroflexi;c__Anaerolineae;o__AnaerolineaeCL;f__AnaerolineaeCL;g__AnaerolineaeCL;
638	7	13	18	17	24	12	74	148	120	10	k__Bacteria;p__Acidobacteria;c__Acidobacteria (class);o__Acidobacteriales;f__AcidobacterialesOR;g__AcidobacterialesOR;
518	8	39	109	45	83	10	79	27	3	40	k__Bacteria;p__Spirochaetes;c__Spirochaetes (class);o__Spirochaetales;f__Spirochaetaceae;g__TM3;
486	173	4	5	78	0	59	1	0	1	121	k__Bacteria;p__Proteobacteria;c__Gammaproteobacteria;o__Chromatiales;f__Chromatiaceae;g__ChromatiaceaeFA;
520	3	124	106	23	30	13	77	9	29	26	k__Bacteria;p__Spirochaetes;c__Spirochaetes (class);o__Spirochaetales;f__Spirochaetaceae;g__Spirochaeta;
689	39	13	11	30	54	31	96	73	60	33	k__Bacteria;p__Chloroflexi;c__Dehalococcoidetes;o__Dehalococcoidales;f__Dehalococcoidaceae;g__DehalococcoidaceaeFA;
630	56	44	49	22	16	28	21	56	128	18	k__Bacteria;p__Proteobacteria;c__Alphaproteobacteria;o__Rhizobiales;f__RhizobialesOR;g__RhizobialesOR;
477	73	14	8	70	35	53	55	27	21	82	k__Bacteria;p__Acidobacteria;c__Solibacteres;o__Solibacterales;f__Solibacteraceae;g__Candidatus Solibacter;
506	39	57	55	22	28	28	50	44	71	43	k__Bacteria;p__Verrucomicrobia;c__Verrucomicrobiae;o__Verrucomicrobiales;f__Verrucomicrobiaceae;g__Prosthecobacter;
749	37	7	3	51	31	18	107	66	37	80	k__Bacteria;p__Chloroflexi;c__Dehalococcoidetes;o__Dehalococcoidales;f__Dehalococcoidaceae;g__DehalococcoidaceaeFA;
593	79	0	0	100	0	105	1	2	23	126	k__Bacteria;p__Acidobacteria;
495	59	91	18	2	11	36	85	6	124	3	k__Bacteria;p__Firmicutes;c__Clostridia;
813	30	71	28	1	127	1	68	21	77	11	k__Bacteria;p__Chlorobi;c__Ignavibacteria;o__Ignavibacteriales;f__Ignavibacteriaceae;g__IgnavibacteriaceaeFA;
758	18	24	68	6	24	7	222	19	37	7	k__Bacteria;p__Proteobacteria;c__Alphaproteobacteria;o__Sphingomonadales;f__SphingomonadalesOR;g__SphingomonadalesOR;
793	81	144	8	14	3	45	2	5	97	31	k__Bacteria;p__Firmicutes;c__Clostridia;o__Clostridiales;f__Veillonellaceae;g__Thermosinus;
535	22	76	25	17	50	5	123	47	37	27	k__Bacteria;p__Proteobacteria;c__Deltaproteobacteria;o__Syntrophobacterales;f__SyntrophobacteralesOR;g__SyntrophobacteralesOR;
659	44	145	30	6	6	25	39	32	96	6	k__Bacteria;p__Firmicutes;c__Clostridia;o__Clostridiales;f__ClostridialesOR;g__ClostridialesOR;
496	54	24	18	63	87	54	8	6	19	95	k__Bacteria;p__Proteobacteria;c__Deltaproteobacteria;o__DeltaproteobacteriaCL;f__DeltaproteobacteriaCL;g__DeltaproteobacteriaCL;
540	86	12	22	109	9	75	7	9	4	94	k__Bacteria;p__Proteobacteria;c__Deltaproteobacteria;o__Syntrophobacterales;f__Desulfobacteraceae;g__DesulfobacteraceaeFA;
658	3	65	53	4	166	6	67	20	34	8	k__Bacteria;p__Proteobacteria;c__Gammaproteobacteria;o__Oceanospirillales;f__125ds10;g__125ds10FA;
744	32	40	144	6	55	7	58	22	43	18	k__Bacteria;
770	18	79	110	30	60	9	46	12	29	32	k__Bacteria;p__Bacteroidetes;c__Bacteroidia;o__Bacteroidales;f__Porphyromonadaceae;g__PorphyromonadaceaeFA;
481	0	0	2	0	3	0	2	0	415	2	k__Bacteria;p__Bacteroidetes;c__Bacteroidia;o__Bacteroidales;f__BacteroidalesOR;g__BacteroidalesOR;
599	27	33	81	40	24	26	69	57	39	28	k__Bacteria;p__GN04;c__GN15;o__GN15CL;f__GN15CL;g__GN15CL;
575	38	46	26	63	97	40	20	10	12	72	k__Bacteria;p__Acidobacteria;c__iii1-8;o__SJA-36;f__SJA-36OR;g__SJA-36OR;
1058	43	42	63	45	33	26	36	24	36	75	k__Bacteria;p__Proteobacteria;c__Deltaproteobacteria;o__Bdellovibrionales;f__Bacteriovoracaceae;g__BacteriovoracaceaeFA;
509	9	68	90	4	217	5	11	6	8	4	k__Bacteria;p__Caldiserica;c__OP5;o__LF045;f__DMPU-92;g__DMPU-92FA;
584	114	2	4	92	3	117	9	1	0	80	k__Bacteria;p__Proteobacteria;c__Deltaproteobacteria;o__Syntrophobacterales;f__Syntrophobacteraceae;g__SyntrophobacteraceaeFA;
897	106	129	49	4	3	45	16	4	55	9	k__Bacteria;p__Firmicutes;c__Bacilli;o__Bacillales;f__Paenibacillaceae;g__Paenibacillus;
582	32	35	62	10	22	9	153	25	38	33	k__Bacteria;p__Proteobacteria;c__Gammaproteobacteria;
869	5	37	108	4	38	3	31	107	80	5	k__Bacteria;p__Bacteroidetes;c__Sphingobacteria;o__Sphingobacteriales;f__SphingobacterialesOR;g__SphingobacterialesOR;
502	3	23	8	1	2	6	57	27	287	3	k__Bacteria;p__Proteobacteria;c__Alphaproteobacteria;o__Rhizobiales;f__Methylocystaceae;g__MethylocystaceaeFA;
683	10	93	71	8	97	1	86	29	14	7	k__Bacteria;p__OP11;c__OP11-4;o__KNA6-NB14;f__KNA6-NB14OR;g__KNA6-NB14OR;
558	15	58	61	12	116	16	52	43	26	17	k__Bacteria;p__KSB1;c__Ucn15732;o__Ucn15732CL;f__Ucn15732CL;g__Ucn15732CL;
664	8	54	172	2	89	3	61	10	14	3	k__Bacteria;p__Proteobacteria;c__Deltaproteobacteria;o__Desulfobacterales;f__Desulfobulbaceae;g__DesulfobulbaceaeFA;
1174	88	26	34	50	18	71	37	6	32	54	k__Bacteria;p__Chloroflexi;c__Anaerolineae;o__SJA-15;f__SJA-15OR;g__SJA-15OR;
747	57	64	58	12	17	16	126	27	31	8	k__Bacteria;p__Firmicutes;c__Clostridia;o__Clostridiales;f__Clostridiaceae;g__Clostridium;
519	50	104	60	39	54	21	31	9	22	24	k__Bacteria;p__Proteobacteria;c__Deltaproteobacteria;o__Syntrophobacterales;f__Syntrophaceae;g__Desulfomonile;
531	19	30	14	2	2	4	53	52	233	5	k__Bacteria;p__Firmicutes;c__Bacilli;o__Lactobacillales;f__Carnobacteriaceae;g__Trichococcus;
670	45	46	30	36	33	21	35	57	76	35	k__Bacteria;p__Proteobacteria;c__Alphaproteobacteria;o__Rhizobiales;f__Xanthobacteraceae;g__Labrys;
500	0	25	39	0	3	0	29	11	307	0	k__Bacteria;p__Bacteroidetes;c__Bacteroidia;o__Bacteroidales;f__Porphyromonadaceae;g__Candidatus Azobacteroides;
816	19	20	54	4	18	5	181	44	60	8	k__Bacteria;p__Proteobacteria;c__Betaproteobacteria;o__Rhodocyclales;f__Rhodocyclaceae;g__RhodocyclaceaeFA;
1042	15	85	44	6	54	5	71	19	104	10	k__Bacteria;p__Proteobacteria;c__Alphaproteobacteria;o__AlphaproteobacteriaCL;f__AlphaproteobacteriaCL;g__AlphaproteobacteriaCL;
937	3	160	72	3	116	3	18	22	10	5	k__Bacteria;
845	3	97	59	3	30	3	22	15	176	4	k__Bacteria;p__Bacteroidetes;c__Bacteroidia;o__Bacteroidales;f__Porphyromonadaceae;g__PorphyromonadaceaeFA;
505	8	44	60	39	92	12	51	37	25	43	k__Bacteria;p__Bacteroidetes;c__Bacteroidia;o__Bacteroidales;f__Porphyromonadaceae;g__PorphyromonadaceaeFA;
514	35	26	14	71	61	30	69	30	26	49	k__Bacteria;p__Proteobacteria;c__Deltaproteobacteria;o__Syntrophobacterales;f__Syntrophobacteraceae;g__SyntrophobacteraceaeFA;
1375	23	43	32	44	68	41	46	24	35	54	k__Bacteria;p__Acidobacteria;c__OS-K;o__OS-KCL;f__OS-KCL;g__OS-KCL;
891	34	13	6	36	49	31	106	35	39	61	k__Bacteria;p__Acidobacteria;c__Solibacteres;o__Solibacterales;f__Solibacteraceae;g__Candidatus Solibacter;
705	10	35	25	49	42	7	77	36	16	112	k__Bacteria;p__AC1;c__LC-1;o__LC-1CL;f__LC-1CL;g__LC-1CL;
859	25	11	19	85	38	22	42	32	30	105	k__Bacteria;p__WS3;c__PRR-12;o__Sediment-1;f__Sediment-1OR;g__Sediment-1OR;
763	97	0	0	80	0	101	4	2	6	118	k__Bacteria;p__OP8;c__OP8_1;o__OP8_1CL;f__OP8_1CL;g__OP8_1CL;
745	44	88	86	16	51	34	17	3	35	34	k__Bacteria;p__Proteobacteria;c__Deltaproteobacteria;o__Syntrophobacterales;f__Syntrophaceae;g__Desulfobacca;
497	1	113	60	5	69	3	40	56	54	7	k__Bacteria;p__Bacteroidetes;c__Sphingobacteria;o__Sphingobacteriales;f__SphingobacterialesOR;g__SphingobacterialesOR;
1231	0	108	51	1	91	2	42	44	68	0	k__Bacteria;p__TM7;c__TM7-1;o__TM7-1CL;f__TM7-1CL;g__TM7-1CL;
590	17	27	37	52	77	28	55	25	8	81	k__Bacteria;p__Proteobacteria;c__Deltaproteobacteria;o__Myxococcales;f__Haliangiaceae;g__HaliangiaceaeFA;
830	20	29	59	21	25	7	52	144	31	18	k__Bacteria;p__Bacteroidetes;c__Bacteroidia;o__Bacteroidales;f__Porphyromonadaceae;g__PorphyromonadaceaeFA;
568	3	53	58	24	24	3	124	62	7	48	k__Bacteria;p__Proteobacteria;c__Betaproteobacteria;o__Burkholderiales;f__Oxalobacteraceae;g__Oxalobacter;
511	0	1	6	0	0	0	399	0	0	0	k__Bacteria;p__Spirochaetes;c__Spirochaetes (class);o__Spirochaetales;f__Spirochaetaceae;g__Treponema;
603	44	5	2	144	16	58	8	9	2	117	k__Bacteria;p__OP11;c__OP11-3;o__OP11-3CL;f__OP11-3CL;g__OP11-3CL;
1283	36	98	43	4	1	18	135	4	58	7	k__Bacteria;p__Firmicutes;c__Clostridia;o__Clostridiales;f__Veillonellaceae;g__Desulfosporomusa;
1090	112	43	14	40	30	46	28	3	13	74	k__Bacteria;p__Proteobacteria;c__Deltaproteobacteria;o__Syntrophobacterales;f__Syntrophaceae;g__Desulfobacca;
708	144	33	22	47	5	35	29	9	21	58	k__Bacteria;p__Proteobacteria;c__Deltaproteobacteria;o__Syntrophobacterales;f__Syntrophobacteraceae;g__SyntrophobacteraceaeFA;
612	50	16	30	74	50	35	39	11	24	74	k__Bacteria;p__Acidobacteria;c__Solibacteres;o__Solibacterales;f__Solibacteraceae;g__Candidatus Solibacter;
723	45	70	38	23	33	21	31	43	39	60	k__Bacteria;p__Bacteroidetes;c__Bacteroidia;o__Bacteroidales;
553	21	27	19	32	76	10	87	54	11	65	k__Bacteria;p__Chloroflexi;c__Dehalococcoidetes;o__NT-B4;f__NT-B4OR;g__NT-B4OR;
712	16	18	4	36	40	21	175	30	23	38	k__Bacteria;p__Actinobacteria;c__Actinobacteria (class);o__koll13;f__koll13OR;g__koll13OR;
577	23	45	73	40	84	11	27	30	15	53	k__Bacteria;p__Elusimicrobia;c__Elusimicrobia (class);o__MVP-88;f__MVP-88OR;g__MVP-88OR;
1038	21	65	49	17	46	10	32	64	69	27	k__Bacteria;p__Acidobacteria;c__Solibacteres;o__Solibacterales;f__Solibacteraceae;g__Candidatus Solibacter;
512	16	12	11	89	69	23	16	39	3	121	k__Bacteria;p__Spirochaetes;c__Spirochaetes (class);o__Spirochaetales;f__Spirochaetaceae;g__Treponema;
1106	22	45	68	8	89	14	29	33	71	20	k__Bacteria;p__Proteobacteria;c__Alphaproteobacteria;o__Rhodospirillales;f__Acetobacteraceae;g__AcetobacteraceaeFA;
1804	5	75	23	1	112	1	23	35	120	4	k__Bacteria;p__Acidobacteria;c__Acidobacteria (class);o__Acidobacteriales;f__Acidobacteriaceae;g__AcidobacteriaceaeFA;
954	3	143	47	1	75	3	18	33	69	7	k__Bacteria;p__TM7;c__TM7-1;o__TM7-1CL;f__TM7-1CL;g__TM7-1CL;
904	10	85	39	8	62	2	57	54	73	8	k__Bacteria;p__Actinobacteria;c__Actinobacteria (class);o__Acidimicrobiales;f__EB1017;g__EB1017FA;
699	57	35	33	45	70	32	13	38	28	47	k__Bacteria;p__OP11;c__OP11-4;o__RCP1-27;f__RCP1-27OR;g__RCP1-27OR;
701	101	19	19	36	14	101	2	19	34	50	k__Bacteria;p__Chloroflexi;c__Anaerolineae;o__Caldilineales;f__Caldilineaceae;g__Caldilinea;
604	57	7	7	93	32	49	23	14	15	98	k__Bacteria;p__Proteobacteria;c__Deltaproteobacteria;o__Desulfurellales;f__Desulfurellaceae;g__DesulfurellaceaeFA;
902	22	73	32	32	183	8	12	6	1	25	k__Bacteria;p__OP11;c__OP11-2;o__WCHB1-07;f__WCHB1-07OR;g__WCHB1-07OR;
596	65	0	1	111	1	66	15	4	1	130	k__Bacteria;p__Spirochaetes;
521	0	247	107	0	11	0	8	9	12	0	k__Bacteria;p__Bacteroidetes;c__Bacteroidia;o__Bacteroidales;f__Porphyromonadaceae;g__Candidatus Azobacteroides;
602	57	2	2	97	5	83	1	2	0	145	k__Bacteria;p__Acidobacteria;c__iii1-8;o__SJA-36;f__SJA-36OR;g__SJA-36OR;
704	22	13	9	37	5	27	6	113	141	20	k__Bacteria;p__Proteobacteria;c__Gammaproteobacteria;o__GammaproteobacteriaCL;f__GammaproteobacteriaCL;g__GammaproteobacteriaCL;
961	26	34	13	14	48	10	85	41	93	29	k__Bacteria;p__Proteobacteria;c__Deltaproteobacteria;o__Syntrophobacterales;f__Syntrophaceae;g__SyntrophaceaeFA;
765	23	49	78	12	57	23	16	14	88	33	k__Bacteria;p__Bacteroidetes;c__Bacteroidia;o__Bacteroidales;f__Porphyromonadaceae;g__Paludibacter;
666	32	33	32	12	38	8	131	30	29	46	k__Bacteria;p__GN04;c__GN15;o__GN15CL;f__GN15CL;g__GN15CL;
862	15	14	18	0	1	3	87	13	240	0	k__Bacteria;p__Proteobacteria;c__Alphaproteobacteria;o__Rhodospirillales;f__Acetobacteraceae;g__Acidocella;
629	5	56	67	7	45	0	170	12	10	18	k__Bacteria;p__Proteobacteria;c__Betaproteobacteria;o__Burkholderiales;f__Oxalobacteraceae;g__Oxalobacter;
643	12	35	90	18	74	17	48	24	9	63	k__Bacteria;p__Acidobacteria;c__Holophagae;o__Holophagales;f__Holophagaceae;g__Geothrix;
546	19	5	15	54	12	38	101	60	21	64	k__Bacteria;p__Bacteroidetes;c__Bacteroidia;o__Bacteroidales;f__BacteroidalesOR;g__BacteroidalesOR;
711	65	1	2	109	7	46	1	15	19	123	k__Bacteria;p__Proteobacteria;c__Deltaproteobacteria;o__Desulfuromonadales;f__Desulfuromonadaceae;g__DesulfuromonadaceaeFA;
783	8	29	186	2	7	5	141	0	4	6	k__Bacteria;p__Proteobacteria;c__Gammaproteobacteria;o__Thiotrichales;f__Thiotrichaceae;g__Thiothrix;
548	27	33	29	4	46	11	71	38	104	24	k__Bacteria;p__Bacteroidetes;c__Bacteroidia;o__Bacteroidales;f__BacteroidalesOR;g__BacteroidalesOR;
1379	19	64	76	8	25	14	33	34	104	8	k__Bacteria;p__Chlamydiae;c__Chlamydiae (class);o__Chlamydiales;f__Parachlamydiaceae;g__Candidatus Protochlamydia;
562	0	50	80	14	84	3	79	30	17	28	k__Bacteria;p__Proteobacteria;c__Deltaproteobacteria;o__Myxococcales;f__MyxococcalesOR;g__MyxococcalesOR;
1150	70	114	25	15	8	24	34	16	69	10	k__Bacteria;p__Firmicutes;c__Clostridia;o__Clostridiales;f__Lachnospiraceae;g__Coprococcus;
976	7	39	31	0	99	3	30	35	139	0	k__Bacteria;p__Spirochaetes;
550	84	1	0	58	3	46	89	16	15	71	k__Bacteria;p__Proteobacteria;c__Deltaproteobacteria;o__Syntrophobacterales;f__Desulfobacteraceae;g__DesulfobacteraceaeFA;
597	0	19	131	8	162	0	28	29	1	4	k__Bacteria;p__Proteobacteria;c__Deltaproteobacteria;o__Myxococcales;f__MyxococcalesOR;g__MyxococcalesOR;
559	126	0	0	66	0	83	1	0	7	96	k__Bacteria;p__Chloroflexi;c__Anaerolineae;o__BPC110;f__BPC110OR;g__BPC110OR;
785	9	133	44	10	47	7	73	17	18	19	k__Bacteria;p__Bacteroidetes;c__Flavobacteria;o__FlavobacteriaCL;f__FlavobacteriaCL;g__FlavobacteriaCL;
1127	21	30	53	31	109	16	42	18	15	42	k__Bacteria;p__Elusimicrobia;c__Elusimicrobia (class);o__FAC88;f__FAC88OR;g__FAC88OR;
718	9	106	26	3	191	9	8	9	14	2	k__Bacteria;p__Proteobacteria;c__Gammaproteobacteria;o__Methylococcales;f__Methylococcaceae;g__Methylosarcina;
1035	6	30	67	32	63	21	94	14	21	29	k__Bacteria;p__Verrucomicrobia;c__Verrucomicrobiae;o__Verrucomicrobiales;f__VerrucomicrobialesOR;g__VerrucomicrobialesOR;
570	22	85	146	11	29	12	14	15	25	17	k__Bacteria;p__Chlamydiae;c__Chlamydiae (class);o__Chlamydiales;f__ChlamydialesOR;g__ChlamydialesOR;
695	8	87	47	6	59	10	100	14	34	11	k__Bacteria;p__Bacteroidetes;c__Sphingobacteria;o__Sphingobacteriales;f__SphingobacterialesOR;g__SphingobacterialesOR;
537	20	29	27	36	52	11	108	51	14	28	k__Bacteria;p__Proteobacteria;c__Deltaproteobacteria;o__Syntrophobacterales;
753	18	38	20	7	27	13	158	20	55	19	k__Bacteria;p__Chloroflexi;c__Anaerolineae;o__Anaerolineales;f__Anaerolinaceae;g__WCHB1-05;
886	17	26	6	6	0	9	67	31	201	11	k__Bacteria;p__Proteobacteria;c__Gammaproteobacteria;o__Legionellales;f__Legionellaceae;g__LegionellaceaeFA;
552	4	352	7	1	7	1	0	0	2	0	k__Bacteria;p__Proteobacteria;c__Betaproteobacteria;o__Neisseriales;f__Neisseriaceae;g__Aquitalea;
2306	36	13	17	82	40	43	43	21	16	63	k__Bacteria;p__Verrucomicrobia;c__Verrucomicrobiae;o__Verrucomicrobiales;f__Verrucomicrobia subdivision 3;g__Verrucomicrobia subdivision 3FA;
567	5	68	66	17	75	18	28	27	49	20	k__Bacteria;p__Verrucomicrobia;c__Spartobacteria;o__Spartobacteriales;f__Spartobacteriaceae;g__Chthoniobacter;
977	73	30	45	13	12	14	51	22	96	16	k__Bacteria;p__Proteobacteria;c__Alphaproteobacteria;o__Rhizobiales;f__Xanthobacteraceae;
822	6	32	54	9	15	6	204	26	1	17	k__Bacteria;p__Spirochaetes;c__Spirochaetes (class);o__Spirochaetales;f__Spirochaetaceae;g__SA-8;
867	0	130	55	2	103	0	17	8	52	2	k__Bacteria;p__Proteobacteria;c__Gammaproteobacteria;o__Legionellales;f__Coxiellaceae;g__CoxiellaceaeFA;
696	7	167	37	4	39	2	41	3	64	4	k__Bacteria;p__Proteobacteria;c__Gammaproteobacteria;o__Legionellales;f__Legionellaceae;g__LegionellaceaeFA;
873	25	20	18	29	130	28	42	9	22	45	k__Bacteria;p__Verrucomicrobia;c__Methylacidiphilae;o__Methylacidiphilales;f__Methylacidiphilaceae;g__LP2A;
1142	19	30	58	31	47	27	56	31	12	56	k__Bacteria;p__GOUTA4;c__RB384;o__RB384CL;f__RB384CL;g__RB384CL;
693	6	47	99	24	76	3	79	3	2	28	k__Bacteria;p__Firmicutes;c__Clostridia;o__Clostridiales;f__ClostridialesOR;g__ClostridialesOR;
967	7	30	29	10	12	5	227	12	11	24	k__Bacteria;p__Spirochaetes;c__Spirochaetes (class);o__Spirochaetales;f__Spirochaetaceae;g__Treponema;
636	26	7	3	10	6	11	127	58	93	25	k__Bacteria;p__Chloroflexi;c__Anaerolineae;o__AnaerolineaeCL;f__AnaerolineaeCL;g__AnaerolineaeCL;
755	27	18	24	7	32	25	55	48	79	50	k__Bacteria;p__Chloroflexi;c__Dehalococcoidetes;
668	15	36	36	24	81	8	55	32	27	51	k__Bacteria;
1485	17	84	106	7	30	10	20	6	77	6	k__Bacteria;p__Chlamydiae;c__Chlamydiae (class);o__Chlamydiales;f__Parachlamydiaceae;g__Candidatus Protochlamydia;
1235	28	21	88	34	95	17	17	11	6	46	k__Bacteria;p__Verrucomicrobia;c__Verrucomicrobiae;o__Verrucomicrobiales;f__Verrucomicrobia subdivision 3;g__Verrucomicrobia subdivision 3FA;
560	35	39	32	33	50	21	74	17	32	29	k__Bacteria;p__Proteobacteria;c__Deltaproteobacteria;o__DeltaproteobacteriaCL;f__DeltaproteobacteriaCL;g__DeltaproteobacteriaCL;
776	35	28	30	46	60	35	33	14	11	70	k__Bacteria;p__Acidobacteria;c__OS-K;o__OS-KCL;f__OS-KCL;g__OS-KCL;
1071	24	59	56	29	50	22	53	12	13	44	k__Bacteria;p__Bacteroidetes;c__Flavobacteria;o__FlavobacteriaCL;f__FlavobacteriaCL;g__FlavobacteriaCL;
594	8	53	88	17	32	8	35	58	41	22	k__Bacteria;p__Acidobacteria;c__AcidobacteriaPH;o__AcidobacteriaPH;f__AcidobacteriaPH;g__AcidobacteriaPH;
681	21	29	20	8	75	4	123	31	31	20	k__Bacteria;p__GN04;c__MSB-5A5;o__MSB-5A5CL;f__MSB-5A5CL;g__MSB-5A5CL;
1618	67	56	29	38	28	32	15	6	25	66	k__Bacteria;p__Proteobacteria;c__Betaproteobacteria;o__Rhodocyclales;f__Rhodocyclaceae;g__Methyloversatilis;
1077	7	33	28	6	81	6	116	34	42	9	k__Bacteria;p__Proteobacteria;c__Deltaproteobacteria;o__Syntrophobacterales;f__Syntrophaceae;g__SyntrophaceaeFA;
1240	7	26	102	4	73	10	82	25	24	8	k__Bacteria;p__Chloroflexi;c__Anaerolineae;o__envOPS12;f__envOPS12OR;g__envOPS12OR;
572	34	3	0	53	4	50	8	77	89	43	k__Bacteria;p__Bacteroidetes;c__Sphingobacteria;o__Sphingobacteriales;f__SphingobacterialesOR;g__SphingobacterialesOR;
1027	6	32	57	5	84	6	48	74	34	14	k__Bacteria;p__Proteobacteria;c__Gammaproteobacteria;o__Methylococcales;f__Crenotrichaceae;g__Crenothrix;
1130	66	27	26	57	19	63	26	4	5	67	k__Bacteria;p__Proteobacteria;c__Deltaproteobacteria;o__Syntrophobacterales;f__Desulfobacteraceae;g__DesulfobacteraceaeFA;
1004	7	28	47	8	36	5	48	105	67	8	k__Bacteria;p__Proteobacteria;c__Betaproteobacteria;o__Rhodocyclales;f__RhodocyclalesOR;g__RhodocyclalesOR;
1679	56	10	10	59	16	49	82	5	16	56	k__Bacteria;p__Proteobacteria;c__Deltaproteobacteria;o__Myxococcales;f__MyxococcalesOR;g__MyxococcalesOR;
737	8	48	22	15	158	7	46	18	9	28	k__Bacteria;p__Proteobacteria;c__Gammaproteobacteria;
573	84	0	0	175	0	57	7	0	1	35	k__Bacteria;p__Chloroflexi;c__Ktedonobacteria;o__KtedonobacteriaCL;f__KtedonobacteriaCL;g__KtedonobacteriaCL;
809	5	88	28	2	96	1	45	35	55	3	k__Bacteria;p__TM7;c__TM7-1;o__TM7-1CL;f__TM7-1CL;g__TM7-1CL;
620	59	68	41	27	10	30	42	13	15	53	k__Bacteria;p__Proteobacteria;c__Deltaproteobacteria;o__Syntrophobacterales;
819	24	21	31	20	52	16	98	28	21	46	k__Bacteria;p__Chloroflexi;c__Anaerolineae;o__envOPS12;f__envOPS12OR;g__envOPS12OR;
595	120	1	0	90	0	53	0	0	0	93	k__Bacteria;p__Proteobacteria;c__Gammaproteobacteria;o__Chromatiales;f__Chromatiaceae;
803	17	22	15	8	25	11	131	26	82	20	k__Bacteria;p__Proteobacteria;c__Deltaproteobacteria;o__Desulfuromonadales;f__Geobacteraceae;g__Geobacter;
581	17	3	1	113	4	11	42	32	6	128	k__Bacteria;p__GN04;c__5bav_B12;o__5bav_B12CL;f__5bav_B12CL;g__5bav_B12CL;
874	33	22	19	32	48	27	32	28	74	42	k__Bacteria;p__Acidobacteria;c__AcidobacteriaPH;o__AcidobacteriaPH;f__AcidobacteriaPH;g__AcidobacteriaPH;
694	8	63	90	7	83	9	44	14	26	13	k__Bacteria;p__Verrucomicrobia;c__Verrucomicrobiae;o__Verrucomicrobiales;f__VerrucomicrobialesOR;g__VerrucomicrobialesOR;
839	48	66	32	21	17	34	47	15	57	20	k__Bacteria;p__Actinobacteria;c__Actinobacteria (class);o__Actinobacteria (class)CL;f__Actinobacteria (class)CL;g__Actinobacteria (class)CL;
1115	46	35	34	37	58	41	13	20	40	33	k__Bacteria;p__Proteobacteria;c__Deltaproteobacteria;o__Syntrophobacterales;f__Syntrophobacteraceae;g__SyntrophobacteraceaeFA;
836	44	16	23	17	38	22	84	37	50	25	k__Bacteria;
628	3	74	60	5	144	0	32	12	23	3	k__Bacteria;p__Bacteroidetes;c__Sphingobacteria;o__Sphingobacteriales;f__SphingobacterialesOR;g__SphingobacterialesOR;
1324	151	53	19	4	9	31	5	4	64	16	k__Bacteria;p__Proteobacteria;c__Alphaproteobacteria;o__Rhizobiales;
1139	23	29	18	18	29	7	34	19	163	15	k__Bacteria;p__Acidobacteria;c__Solibacteres;o__Solibacterales;f__Solibacteraceae;g__Candidatus Solibacter;
1253	21	63	77	14	52	4	75	19	6	24	k__Bacteria;p__Proteobacteria;c__Deltaproteobacteria;o__Desulfovibrionales;f__Desulfovibrionaceae;g__Desulfovibrio;
1033	14	20	32	31	70	11	99	32	30	15	k__Bacteria;p__Proteobacteria;c__Deltaproteobacteria;o__Syntrophobacterales;f__SyntrophobacteralesOR;g__SyntrophobacteralesOR;
588	70	0	1	78	1	108	13	4	1	78	k__Bacteria;p__Chloroflexi;c__Anaerolineae;o__GCA004;f__GCA004OR;g__GCA004OR;
1149	48	2	8	78	24	38	34	21	20	80	k__Bacteria;p__Proteobacteria;c__Deltaproteobacteria;o__Syntrophobacterales;f__Syntrophaceae;g__SyntrophaceaeFA;
1232	63	44	33	27	24	60	29	8	19	46	k__Bacteria;p__Proteobacteria;c__Deltaproteobacteria;o__Syntrophobacterales;f__Syntrophobacteraceae;g__SyntrophobacteraceaeFA;
766	15	58	35	10	40	4	56	67	52	15	k__Bacteria;
1196	9	48	24	7	94	4	58	30	71	7	k__Bacteria;p__Proteobacteria;c__Alphaproteobacteria;o__Caulobacterales;f__Caulobacteraceae;g__CaulobacteraceaeFA;
1140	4	61	54	7	12	5	176	3	3	27	k__Bacteria;p__Proteobacteria;c__Deltaproteobacteria;o__Myxococcales;f__MyxococcalesOR;g__MyxococcalesOR;
676	16	34	46	37	58	14	59	24	8	55	k__Bacteria;p__Elusimicrobia;c__Elusimicrobia (class);o__FAC88;f__FAC88OR;g__FAC88OR;
978	63	75	16	36	58	33	11	5	6	48	k__Bacteria;p__Actinobacteria;c__Actinobacteria (class);o__MC47;f__MC47OR;g__MC47OR;
871	10	33	53	5	149	14	35	22	15	14	k__Bacteria;p__Verrucomicrobia;c__Opitutae;o__OpitutaeCL;f__OpitutaeCL;g__OpitutaeCL;
882	7	25	29	31	35	0	110	70	4	39	k__Bacteria;p__Acidobacteria;c__Solibacteres;o__Solibacterales;f__Solibacteraceae;g__Candidatus Solibacter;
1513	18	28	53	29	65	9	46	27	41	34	k__Bacteria;p__Acidobacteria;c__Solibacteres;o__Solibacterales;f__Solibacteraceae;g__Candidatus Solibacter;
1040	7	28	26	11	28	6	82	23	118	20	k__Bacteria;p__OP11;c__OP11-3;o__OP11-3CL;f__OP11-3CL;g__OP11-3CL;
947	30	26	13	28	73	16	60	33	43	27	k__Bacteria;p__Acidobacteria;c__AcidobacteriaPH;o__AcidobacteriaPH;f__AcidobacteriaPH;g__AcidobacteriaPH;
796	27	16	27	56	37	51	42	26	15	51	k__Bacteria;
989	4	59	50	7	159	5	35	5	13	9	k__Bacteria;p__Proteobacteria;c__Alphaproteobacteria;o__Rhodospirillales;f__Rhodospirillaceae;g__RhodospirillaceaeFA;
916	22	63	31	18	42	22	38	36	61	13	k__Bacteria;p__Actinobacteria;c__Actinobacteria (class);o__Acidimicrobiales;f__Microthrixaceae;g__MicrothrixaceaeFA;
1086	54	92	1	3	2	37	21	11	115	10	k__Bacteria;p__Firmicutes;c__Clostridia;o__Clostridiales;f__Veillonellaceae;g__Thermosinus;
979	10	15	8	2	78	4	121	64	36	6	k__Bacteria;p__OP3;c__koll11;o__GIF10;f__GIF10OR;g__GIF10OR;
1126	23	15	66	22	26	36	24	50	40	42	k__Bacteria;p__Verrucomicrobia;c__Verrucomicrobiae;o__Verrucomicrobiales;f__VerrucomicrobialesOR;g__VerrucomicrobialesOR;
617	1	86	22	0	213	0	0	10	11	0	k__Bacteria;p__Chlorobi;c__Ignavibacteria;o__Ignavibacteriales;f__Ignavibacteriaceae;g__IgnavibacteriaceaeFA;
626	63	1	1	99	1	75	4	13	9	77	k__Bacteria;p__Proteobacteria;c__Betaproteobacteria;
613	16	17	32	21	28	22	117	29	42	19	k__Bacteria;p__Chloroflexi;c__Anaerolineae;o__Anaerolineales;f__Anaerolinaceae;g__AnaerolinaceaeFA;
605	53	52	22	29	12	29	34	14	65	33	k__Bacteria;p__Proteobacteria;c__Deltaproteobacteria;o__Syntrophobacterales;f__Syntrophaceae;g__Desulfomonile;
660	58	51	51	34	17	46	9	18	10	48	k__Bacteria;p__GN06;c__GN06PH;o__GN06PH;f__GN06PH;g__GN06PH;
1121	43	69	24	25	62	28	30	15	32	14	k__Bacteria;p__Proteobacteria;c__Deltaproteobacteria;o__Syntrophobacterales;f__Syntrophobacteraceae;g__SyntrophobacteraceaeFA;
1203	38	80	96	7	50	13	8	17	14	18	k__Bacteria;p__Proteobacteria;c__Deltaproteobacteria;o__Syntrophobacterales;f__Desulfobacteraceae;g__DesulfobacteraceaeFA;
2608	67	30	38	34	20	34	43	12	23	40	k__Bacteria;p__Proteobacteria;c__Deltaproteobacteria;o__Syntrophobacterales;
998	16	59	28	6	68	10	63	42	39	10	k__Bacteria;
1053	59	1	3	20	0	37	16	61	61	82	k__Bacteria;p__Proteobacteria;c__Gammaproteobacteria;o__Oceanospirillales;f__125ds10;g__125ds10FA;
688	43	10	5	66	17	46	32	26	29	66	k__Bacteria;p__Proteobacteria;c__Deltaproteobacteria;o__Syntrophobacterales;f__Syntrophobacteraceae;g__SyntrophobacteraceaeFA;
1295	77	61	66	24	8	19	13	10	34	28	k__Bacteria;p__Proteobacteria;c__Deltaproteobacteria;o__Desulfobacterales;f__Desulfobulbaceae;g__DesulfobulbaceaeFA;
691	45	31	34	7	19	29	63	3	89	20	k__Bacteria;p__Proteobacteria;c__Alphaproteobacteria;
1395	21	30	36	20	53	15	42	26	63	34	k__Bacteria;p__Armatimonadetes;c__Chthonomonadetes;o__Chthonomonadales;f__Chthonomonadaceae;g__ChthonomonadaceaeFA;
875	46	67	34	33	16	44	26	10	25	36	k__Bacteria;p__Actinobacteria;c__Actinobacteria (class);o__Actinomycetales;f__Streptomycetaceae;g__Streptomyces;
654	2	24	3	0	33	1	3	0	271	0	k__Bacteria;p__Acidobacteria;c__Acidobacteria (class);o__Acidobacteriales;f__Acidobacteriaceae;g__AcidobacteriaceaeFA;
939	9	59	54	10	52	10	46	14	54	29	k__Bacteria;p__Verrucomicrobia;c__Verrucomicrobiae;o__Verrucomicrobiales;f__Verrucomicrobia subdivision 3;g__Verrucomicrobia subdivision 3FA;
741	16	48	88	22	38	11	35	16	50	12	k__Bacteria;p__Proteobacteria;c__Deltaproteobacteria;o__Myxococcales;f__MyxococcalesOR;g__MyxococcalesOR;
1099	31	36	35	18	36	19	59	41	39	22	k__Bacteria;p__Acidobacteria;c__Sva0725;o__Sva0725;f__Sva0725OR;g__Sva0725OR;
728	18	30	24	40	98	9	37	13	13	54	k__Bacteria;p__Proteobacteria;c__Deltaproteobacteria;o__Myxococcales;f__MyxococcalesOR;g__MyxococcalesOR;
690	60	24	8	40	61	44	8	1	2	88	k__Bacteria;p__Nitrospirae;c__Nitrospira (class);o__Nitrospirales;f__Thermodesulfovibrionaceae;g__GOUTA19;
924	6	64	38	0	112	2	70	7	34	2	k__Bacteria;p__OP8;c__OP8_1;o__OP8_1CL;f__OP8_1CL;g__OP8_1CL;
678	16	40	49	23	66	8	46	24	25	38	k__Bacteria;p__WS3;c__PRR-12;
608	9	35	62	0	14	6	194	8	5	2	k__Bacteria;p__Bacteroidetes;c__Bacteroidia;o__Bacteroidales;f__BacteroidalesOR;g__BacteroidalesOR;
1510	21	38	55	22	25	15	50	37	36	35	k__Bacteria;p__Proteobacteria;c__Betaproteobacteria;o__Burkholderiales;f__Comamonadaceae;g__ComamonadaceaeFA;
789	1	77	26	0	185	1	6	3	30	5	k__Bacteria;p__Bacteroidetes;c__Sphingobacteria;o__Sphingobacteriales;f__SphingobacterialesOR;g__SphingobacterialesOR;
645	6	50	68	6	52	8	66	15	39	21	k__Bacteria;p__Proteobacteria;c__Deltaproteobacteria;
932	32	13	32	19	22	10	4	106	53	40	k__Bacteria;p__Nitrospirae;c__Nitrospira (class);o__Nitrospirales;f__Nitrospiraceae;g__Nitrospira;
631	3	60	125	3	75	1	24	8	27	4	k__Bacteria;p__Bacteroidetes;c__Sphingobacteria;o__Sphingobacteriales;
935	54	14	39	41	23	42	28	21	15	52	k__Bacteria;p__Chloroflexi;c__Anaerolineae;o__AnaerolineaeCL;f__AnaerolineaeCL;g__AnaerolineaeCL;
655	40	48	9	5	16	17	46	41	98	9	k__Bacteria;p__Firmicutes;c__Clostridia;o__Clostridiales;f__Clostridiaceae;g__Clostridium;
805	0	34	194	5	18	2	59	2	12	3	k__Bacteria;p__Bacteroidetes;c__Flavobacteria;o__FlavobacteriaCL;f__FlavobacteriaCL;g__FlavobacteriaCL;
1017	16	27	76	15	64	10	41	13	44	22	k__Bacteria;p__Bacteroidetes;c__Bacteroidia;o__Bacteroidales;f__Porphyromonadaceae;g__PorphyromonadaceaeFA;
721	42	12	20	41	32	26	77	8	9	60	k__Bacteria;p__Proteobacteria;c__Deltaproteobacteria;o__Syntrophobacterales;f__Desulfobacteraceae;g__Desulfobacterium;
733	56	60	21	28	3	59	42	11	23	24	k__Bacteria;p__Cyanobacteria;c__4C0d-2;o__SM1D11;f__SM1D11OR;g__SM1D11OR;
622	5	62	105	3	55	3	23	35	32	3	k__Bacteria;p__Bacteroidetes;c__Bacteroidia;o__Bacteroidales;f__Marinilabiaceae;g__MarinilabiaceaeFA;
1876	9	41	103	7	44	9	90	1	7	15	k__Bacteria;p__Proteobacteria;c__Deltaproteobacteria;o__Desulfobacterales;f__DesulfobacteralesOR;g__DesulfobacteralesOR;
1096	24	6	14	36	46	10	71	37	18	64	k__Bacteria;p__GN04;c__MSB-5A5;o__MSB-5A5CL;f__MSB-5A5CL;g__MSB-5A5CL;
1237	10	26	16	21	87	2	87	39	15	23	k__Bacteria;p__OP11;c__OP11-4;o__J-1;f__J-1OR;g__J-1OR;
906	26	62	85	18	25	12	48	8	11	31	k__Bacteria;p__Proteobacteria;c__Betaproteobacteria;o__Methylophilales;f__Methylophilaceae;g__Methylotenera;
1588	18	17	44	44	54	22	27	34	12	54	k__Bacteria;p__Elusimicrobia;c__Elusimicrobia (class);o__MVP-88;f__MVP-88OR;g__MVP-88OR;
735	37	14	8	48	29	17	81	24	11	56	k__Bacteria;p__Proteobacteria;c__Deltaproteobacteria;o__Syntrophobacterales;f__Syntrophobacteraceae;g__SyntrophobacteraceaeFA;
641	66	3	0	87	4	56	9	1	1	98	k__Bacteria;p__Acidobacteria;c__iii1-8;o__DS-18;f__DS-18OR;g__DS-18OR;
825	3	74	46	3	134	6	22	8	24	4	k__Bacteria;p__Proteobacteria;c__Deltaproteobacteria;o__DeltaproteobacteriaCL;f__DeltaproteobacteriaCL;g__DeltaproteobacteriaCL;
1154	16	10	10	37	35	22	123	15	21	35	k__Bacteria;p__Chloroflexi;c__Anaerolineae;o__envOPS12;f__envOPS12OR;g__envOPS12OR;
810	2	31	17	0	4	6	15	12	237	0	k__Bacteria;p__Acidobacteria;c__Holophagae;o__Holophagales;f__Holophagaceae;g__HolophagaceaeFA;
843	93	15	8	56	10	76	9	3	5	47	k__Bacteria;p__Chloroflexi;c__Anaerolineae;o__AnaerolineaeCL;f__AnaerolineaeCL;g__AnaerolineaeCL;
635	14	6	4	1	0	6	3	1	286	1	k__Bacteria;p__Chlamydiae;c__Chlamydiae (class);o__Chlamydiales;f__Chlamydiaceae;g__ChlamydiaceaeFA;
879	0	120	48	0	128	1	13	4	7	1	k__Bacteria;p__TM7;c__TM7-1;o__TM7-1CL;f__TM7-1CL;g__TM7-1CL;
823	86	9	11	54	13	74	4	3	2	65	k__Bacteria;p__Actinobacteria;c__Actinobacteria (class);o__Coriobacteriales;f__CoriobacterialesOR;g__CoriobacterialesOR;
900	53	50	57	27	17	33	27	9	19	28	k__Bacteria;p__Proteobacteria;c__Deltaproteobacteria;o__Syntrophobacterales;f__Desulfobacteraceae;g__Desulfobacterium;
752	1	23	18	0	138	0	33	43	60	4	k__Bacteria;p__OP8;c__OP8_1;o__SHA-124;f__SHA-124OR;g__SHA-124OR;
709	10	66	16	0	31	0	128	51	16	1	k__Bacteria;p__Verrucomicrobia;c__VerrucomicrobiaPH;o__VerrucomicrobiaPH;f__VerrucomicrobiaPH;g__VerrucomicrobiaPH;
1506	32	26	11	38	18	24	24	54	52	40	k__Bacteria;p__Acidobacteria;c__Acidobacteria (class);o__Acidobacteriales;f__AcidobacterialesOR;g__AcidobacterialesOR;
650	3	1	1	2	3	1	0	8	300	0	k__Bacteria;p__Proteobacteria;c__Deltaproteobacteria;o__Syntrophobacterales;f__Syntrophobacteraceae;g__Syntrophobacter;
915	8	27	8	68	28	12	59	17	10	82	k__Bacteria;p__Spirochaetes;c__Spirochaetes (class);o__Spirochaetales;f__Spirochaetaceae;g__TM3;
1275	50	22	71	46	21	33	12	6	17	40	k__Bacteria;p__Nitrospirae;c__Nitrospira (class);o__Nitrospirales;f__FW;g__GOUTA7;
653	4	17	33	0	0	0	262	0	1	1	k__Bacteria;p__Firmicutes;c__Clostridia;o__Clostridiales;f__Veillonellaceae;g__VeillonellaceaeFA;
2294	47	55	25	36	40	27	21	11	10	45	k__Bacteria;p__Proteobacteria;c__Betaproteobacteria;o__Rhodocyclales;f__Rhodocyclaceae;g__Methyloversatilis;
1112	52	2	3	46	2	52	71	7	21	60	k__Bacteria;p__Proteobacteria;c__Deltaproteobacteria;o__Desulfobacterales;f__DesulfobacteralesOR;g__DesulfobacteralesOR;
835	9	10	45	15	44	16	116	13	22	26	k__Bacteria;p__Verrucomicrobia;c__Opitutae;o__Opitutales;f__Opitutaceae;g__OpitutaceaeFA;
730	1	0	0	3	0	4	1	158	147	1	k__Bacteria;p__Proteobacteria;c__Gammaproteobacteria;o__GammaproteobacteriaCL;f__GammaproteobacteriaCL;g__GammaproteobacteriaCL;
808	22	33	55	43	67	21	9	6	3	56	k__Bacteria;
761	33	99	38	2	3	28	42	20	42	7	k__Bacteria;p__Firmicutes;c__Clostridia;o__Clostridiales;f__ClostridialesOR;g__ClostridialesOR;
848	43	16	55	47	21	30	7	17	24	54	k__Bacteria;p__TG3;c__TG3-2;
1198	60	71	41	14	18	38	7	10	27	26	k__Bacteria;p__Proteobacteria;c__Deltaproteobacteria;o__Syntrophobacterales;f__Desulfobacteraceae;g__Desulfobacterium;
1529	14	29	66	20	40	16	90	15	7	14	k__Bacteria;p__Bacteroidetes;c__Bacteroidia;o__Bacteroidales;f__Porphyromonadaceae;g__PorphyromonadaceaeFA;
893	16	43	35	27	59	24	40	10	27	29	k__Bacteria;p__Armatimonadetes;c__SJA-176;o__SJA-176CL;f__SJA-176CL;g__SJA-176CL;
933	10	77	40	13	36	2	75	29	10	18	k__Bacteria;p__OP11;c__OP11-4;o__KNA6-NB14;f__KNA6-NB14OR;g__KNA6-NB14OR;
667	1	82	8	80	26	0	53	22	16	20	k__Bacteria;
800	13	21	32	7	8	7	123	24	12	61	k__Bacteria;p__Bacteroidetes;c__Bacteroidia;o__Bacteroidales;f__BacteroidalesOR;g__BacteroidalesOR;
981	41	20	17	33	19	37	36	21	32	52	k__Bacteria;p__Chloroflexi;c__ChloroflexiPH;o__ChloroflexiPH;f__ChloroflexiPH;g__ChloroflexiPH;
677	0	19	1	0	2	1	12	5	264	3	k__Bacteria;p__Bacteroidetes;c__Sphingobacteria;o__Sphingobacteriales;f__SphingobacterialesOR;g__SphingobacterialesOR;
996	4	11	5	6	25	2	6	183	59	6	k__Bacteria;p__Proteobacteria;c__Betaproteobacteria;o__Rhodocyclales;f__RhodocyclalesOR;g__RhodocyclalesOR;
901	26	3	6	46	3	15	87	31	2	86	k__Bacteria;p__Hyd24-12;c__Hyd24-12PH;o__Hyd24-12PH;f__Hyd24-12PH;g__Hyd24-12PH;
680	0	226	9	0	1	0	5	2	61	0	k__Bacteria;p__Bacteroidetes;c__Bacteroidia;o__Bacteroidales;f__Marinilabiaceae;g__MarinilabiaceaeFA;
858	4	43	52	3	22	4	119	5	43	9	k__Bacteria;p__Bacteroidetes;c__Bacteroidia;o__Bacteroidales;f__BacteroidalesOR;g__BacteroidalesOR;
791	69	2	0	67	0	38	47	3	10	68	k__Bacteria;
911	39	21	19	47	35	19	46	14	17	47	k__Bacteria;p__Proteobacteria;c__Deltaproteobacteria;o__Myxococcales;f__Haliangiaceae;g__Haliangium;
885	21	26	23	25	43	14	66	17	50	18	k__Bacteria;p__Chloroflexi;c__Anaerolineae;o__Anaerolineales;f__Anaerolinaceae;
1524	14	16	9	46	26	6	66	66	6	48	k__Bacteria;p__Proteobacteria;c__Deltaproteobacteria;o__Myxococcales;f__MyxococcalesOR;g__MyxococcalesOR;
674	2	66	63	15	118	2	9	7	2	18	k__Bacteria;p__Proteobacteria;c__Deltaproteobacteria;o__Myxococcales;f__Cystobacteraceae;g__Archangium;
1219	1	51	60	2	119	4	43	4	15	3	k__Bacteria;p__Acidobacteria;c__Solibacteres;o__Solibacterales;f__Solibacteraceae;g__Candidatus Solibacter;
1062	30	17	4	26	10	47	65	23	62	18	k__Bacteria;p__Proteobacteria;c__Deltaproteobacteria;o__Syntrophobacterales;f__Syntrophaceae;g__Desulfomonile;
720	10	30	50	4	74	5	51	21	42	15	k__Bacteria;p__Chloroflexi;c__Anaerolineae;o__Anaerolineales;f__Anaerolinaceae;g__AnaerolinaceaeFA;
1387	7	113	62	10	34	4	26	3	36	6	k__Bacteria;p__Proteobacteria;c__Alphaproteobacteria;o__Rhizobiales;
926	26	30	27	28	65	22	43	15	19	26	k__Bacteria;p__OP11;c__WCHB1-64;o__d153;f__d153OR;g__d153OR;
1020	21	23	19	4	52	8	86	27	56	4	k__Bacteria;p__Proteobacteria;c__Alphaproteobacteria;o__Rhizobiales;f__Methylobacteriaceae;g__MethylobacteriaceaeFA;
731	81	2	0	45	3	48	29	14	13	65	k__Bacteria;p__Acidobacteria;c__MVS-40;o__MVS-40CL;f__MVS-40CL;g__MVS-40CL;
679	0	173	42	0	50	0	8	3	24	0	k__Bacteria;p__Bacteroidetes;c__Bacteroidia;o__Bacteroidales;f__Porphyromonadaceae;g__Dysgonomonas;
771	15	64	14	9	18	4	73	7	88	7	k__Bacteria;p__Proteobacteria;c__Gammaproteobacteria;o__Legionellales;f__Coxiellaceae;g__CoxiellaceaeFA;
1236	62	106	29	1	1	11	9	2	73	5	k__Bacteria;p__Firmicutes;c__Clostridia;o__Clostridiales;f__Lachnospiraceae;g__Coprococcus;
1461	22	13	15	45	38	26	44	27	36	33	k__Bacteria;p__Proteobacteria;c__Deltaproteobacteria;o__Syntrophobacterales;f__Desulfobacteraceae;g__Desulfobacterium;
1599	13	12	18	30	82	14	78	20	18	14	k__Bacteria;
682	1	3	0	0	0	0	259	6	30	0	k__Bacteria;p__TM7;c__TM7-1;o__TM7-1CL;f__TM7-1CL;g__TM7-1CL;
1060	27	18	37	24	89	14	18	19	14	38	k__Bacteria;p__Proteobacteria;c__Deltaproteobacteria;o__Desulfuromonadales;f__Geobacteraceae;g__GeobacteraceaeFA;
917	13	23	24	5	61	4	69	26	57	16	k__Bacteria;
703	31	74	39	15	47	7	18	24	30	13	k__Bacteria;p__TM6;c__SBRH58;o__SBRH58CL;f__SBRH58CL;g__SBRH58CL;
1344	19	41	18	3	76	6	65	21	39	10	k__Bacteria;p__Deferribacteres;c__Deferribacteres (class);o__Deferribacterales;f__Deferribacteraceae;g__DeferribacteraceaeFA;
1088	119	59	5	12	2	51	15	0	13	21	k__Bacteria;p__Firmicutes;c__Bacilli;o__Bacillales;f__Sporolactobacillaceae;g__SporolactobacillaceaeFA;
1024	46	29	34	25	20	24	10	48	43	18	k__Bacteria;p__Acidobacteria;c__Acidobacteria (class);o__Acidobacteriales;f__AcidobacterialesOR;g__AcidobacterialesOR;
707	56	20	14	40	25	61	14	7	5	54	k__Bacteria;p__Verrucomicrobia;c__Methylacidiphilae;o__Methylacidiphilales;f__Methylacidiphilaceae;g__Candidatus Methylacidiphilum;
1277	1	35	66	4	96	1	58	11	12	12	k__Bacteria;p__Verrucomicrobia;c__Verrucomicrobiae;o__Verrucomicrobiales;f__VerrucomicrobialesOR;g__VerrucomicrobialesOR;
855	8	11	11	3	13	2	11	105	126	5	k__Bacteria;p__Acidobacteria;c__Acidobacteria (class);o__Acidobacteriales;f__AcidobacterialesOR;g__AcidobacterialesOR;
1011	20	24	13	26	67	27	30	18	44	26	k__Bacteria;p__Chlamydiae;c__Chlamydiae (class);o__Chlamydiales;
725	24	34	140	12	18	16	39	3	1	8	k__Bacteria;p__Proteobacteria;c__Alphaproteobacteria;o__Rhizobiales;f__RhizobialesOR;g__RhizobialesOR;
1298	61	52	17	20	19	59	8	7	11	40	k__Bacteria;p__Chloroflexi;c__Anaerolineae;o__AnaerolineaeCL;f__AnaerolineaeCL;g__AnaerolineaeCL;
1248	9	46	20	22	37	13	38	19	61	29	k__Bacteria;p__GN02;c__GN02PH;o__GN02PH;f__GN02PH;g__GN02PH;
1065	17	26	45	17	58	8	35	27	46	14	k__Bacteria;p__Bacteroidetes;c__Sphingobacteria;o__Sphingobacteriales;f__SphingobacterialesOR;g__SphingobacterialesOR;
778	11	23	43	19	84	10	14	43	14	32	k__Bacteria;p__Bacteroidetes;c__Sphingobacteria;o__Sphingobacteriales;f__SphingobacterialesOR;g__SphingobacterialesOR;
727	1	74	4	0	170	1	6	11	26	0	k__Bacteria;p__Bacteroidetes;c__Sphingobacteria;o__Sphingobacteriales;f__Sphingobacteriaceae;g__SphingobacteriaceaeFA;
969	27	11	11	20	41	8	92	21	20	41	k__Bacteria;p__Chlorobi;c__SM1H02;o__SM1H02CL;f__SM1H02CL;g__SM1H02CL;
824	0	1	13	0	0	0	273	3	1	0	k__Bacteria;p__Chloroflexi;c__Chloroflexi (class);o__Chloroflexales;f__Oscillochloridaceae;g__Oscillochloris;
912	1	24	11	3	40	7	33	79	84	9	k__Bacteria;p__Acidobacteria;c__Acidobacteria (class);o__Acidobacteriales;f__AcidobacterialesOR;g__AcidobacterialesOR;
732	45	72	33	8	42	1	60	4	14	12	k__Bacteria;p__SC3;c__SC3PH;o__SC3PH;f__SC3PH;g__SC3PH;
726	63	1	4	61	4	66	17	4	1	69	k__Bacteria;p__Chloroflexi;c__Anaerolineae;o__SJA-15;f__SJA-15OR;g__SJA-15OR;
1311	22	40	23	11	8	27	47	11	93	8	k__Bacteria;p__TG3;c__TG3-1;o__GN09;f__GN09OR;g__GN09OR;
1061	8	166	10	3	40	3	14	11	28	7	k__Bacteria;p__Firmicutes;c__Clostridia;o__Clostridiales;f__Catabacteriaceae;g__CatabacteriaceaeFA;
1193	7	36	1	3	4	6	69	6	156	1	k__Bacteria;p__Proteobacteria;c__Alphaproteobacteria;o__Rhizobiales;f__Beijerinckiaceae;g__BeijerinckiaceaeFA;
1421	38	55	33	22	20	62	9	11	20	18	k__Bacteria;p__Proteobacteria;c__Deltaproteobacteria;o__Syntrophobacterales;f__Syntrophaceae;g__Desulfobacca;
794	21	21	63	27	53	16	23	8	17	39	k__Bacteria;p__Bacteroidetes;c__Sphingobacteria;o__Sphingobacteriales;f__SphingobacterialesOR;g__SphingobacterialesOR;
734	8	42	38	1	65	1	70	15	44	4	k__Bacteria;p__Bacteroidetes;c__Bacteroidia;o__Bacteroidales;f__BacteroidalesOR;g__BacteroidalesOR;
768	33	34	28	44	48	26	12	14	5	44	k__Bacteria;p__Chloroflexi;c__Anaerolineae;o__AnaerolineaeCL;f__AnaerolineaeCL;g__AnaerolineaeCL;
1470	16	34	37	13	62	5	46	25	38	12	k__Bacteria;p__Armatimonadetes;c__SJA-176;o__SJA-176CL;f__SJA-176CL;g__SJA-176CL;
1073	42	17	45	36	11	20	30	33	20	34	k__Bacteria;p__Bacteroidetes;c__Sphingobacteria;o__Sphingobacteriales;f__SphingobacterialesOR;g__SphingobacterialesOR;
1420	7	16	47	8	86	0	89	10	13	11	k__Bacteria;p__Firmicutes;c__Clostridia;o__Thermoanaerobacterales;f__Thermodesulfobiaceae;g__ThermodesulfobiaceaeFA;
1352	24	19	16	21	27	20	40	26	30	64	k__Bacteria;
787	3	33	24	13	117	0	1	80	8	7	k__Bacteria;p__Proteobacteria;c__Deltaproteobacteria;o__NB1-j;f__MND4;g__MND4FA;
736	13	1	0	61	0	19	3	11	2	175	k__Bacteria;p__Spirochaetes;c__Spirochaetes (class);o__Spirochaetales;f__Spirochaetaceae;g__TM3;
797	15	5	21	23	40	8	86	43	22	21	k__Bacteria;p__Chloroflexi;c__Dehalococcoidetes;o__Dehalococcoidales;f__Dehalococcoidaceae;g__DehalococcoidaceaeFA;
1204	13	9	4	30	64	10	51	34	24	45	k__Bacteria;p__OP11;c__OP11-4;
1250	19	18	77	15	26	8	17	46	16	42	k__Bacteria;p__Verrucomicrobia;c__Verrucomicrobiae;o__Verrucomicrobiales;f__VerrucomicrobialesOR;g__VerrucomicrobialesOR;
740	4	12	23	9	50	4	8	78	83	13	k__Bacteria;p__Nitrospirae;c__Nitrospira (class);o__Nitrospirales;f__Nitrospiraceae;g__Nitrospira;
907	109	23	45	24	12	10	25	0	0	35	k__Bacteria;p__Proteobacteria;c__Gammaproteobacteria;o__Methylococcales;f__Crenotrichaceae;g__Crenothrix;
1087	5	31	82	11	77	6	36	15	8	12	k__Bacteria;p__Chlorobi;c__BSV19;o__BSV19CL;f__BSV19CL;g__BSV19CL;
1570	4	64	27	2	78	2	33	19	50	3	k__Bacteria;p__Proteobacteria;c__Deltaproteobacteria;o__CTD005-82B-02;f__CTD005-82B-02OR;g__CTD005-82B-02OR;
1159	6	29	16	3	55	3	17	25	123	4	k__Bacteria;p__HDBW-WB69;c__HDBW-WB69PH;o__HDBW-WB69PH;f__HDBW-WB69PH;g__HDBW-WB69PH;
852	20	27	39	18	16	14	86	16	13	32	k__Bacteria;p__Chloroflexi;
2119	62	8	8	39	16	66	34	4	2	42	k__Bacteria;p__Chloroflexi;c__Anaerolineae;o__AnaerolineaeCL;f__AnaerolineaeCL;g__AnaerolineaeCL;
1199	20	33	44	23	41	25	35	14	17	29	k__Bacteria;p__Chlamydiae;c__Chlamydiae (class);o__Chlamydiales;f__ChlamydialesOR;g__ChlamydialesOR;
1948	3	68	44	1	38	2	28	7	86	4	k__Bacteria;p__Chlamydiae;c__Chlamydiae (class);o__Chlamydiales;f__Parachlamydiaceae;g__Candidatus Protochlamydia;
914	2	34	112	3	26	2	43	18	35	5	k__Bacteria;p__Bacteroidetes;c__Sphingobacteria;o__Sphingobacteriales;f__SphingobacterialesOR;g__SphingobacterialesOR;
769	6	52	36	5	67	3	13	52	37	9	k__Bacteria;p__Proteobacteria;c__Alphaproteobacteria;o__Rhodospirillales;f__Rhodospirillaceae;g__RhodospirillaceaeFA;
2599	29	28	32	8	20	18	81	8	31	25	k__Bacteria;p__Chloroflexi;c__Anaerolineae;o__envOPS12;f__envOPS12OR;g__envOPS12OR;
1160	10	38	43	5	30	19	22	45	55	13	k__Bacteria;p__Proteobacteria;c__Alphaproteobacteria;o__Rhodospirillales;f__Rhodospirillaceae;g__RhodospirillaceaeFA;
927	17	46	70	2	31	6	20	14	59	15	k__Bacteria;p__Proteobacteria;c__Gammaproteobacteria;o__Methylococcales;f__Methylococcaceae;g__Methylomonas;
945	32	5	12	65	3	56	5	4	3	94	k__Bacteria;p__Verrucomicrobia;c__Verrucomicrobiae;o__Verrucomicrobiales;f__VerrucomicrobialesOR;g__VerrucomicrobialesOR;
1080	15	89	29	5	21	10	20	8	75	7	k__Bacteria;p__Proteobacteria;c__Gammaproteobacteria;o__Oceanospirillales;f__OceanospirillalesOR;g__OceanospirillalesOR;
729	26	2	5	56	5	28	74	14	15	53	k__Bacteria;p__WS3;c__PRR-12;o__CV106;f__CV106OR;g__CV106OR;
1200	21	22	34	10	38	14	80	28	15	15	k__Bacteria;p__Chloroflexi;c__Anaerolineae;o__envOPS12;f__envOPS12OR;g__envOPS12OR;
1576	11	24	32	48	43	24	47	11	15	22	k__Bacteria;p__Verrucomicrobia;c__Verrucomicrobiae;o__Verrucomicrobiales;f__Verrucomicrobia subdivision 3;g__Verrucomicrobia subdivision 3FA;
759	155	32	20	13	9	24	8	0	12	4	k__Bacteria;p__Proteobacteria;c__Alphaproteobacteria;o__Rhizobiales;f__Rhizobiaceae;g__Rhizobium;
786	5	37	19	1	18	3	29	17	145	3	k__Bacteria;p__Chlamydiae;c__Chlamydiae (class);o__Chlamydiales;f__Parachlamydiaceae;g__Parachlamydia;
851	52	21	5	10	7	37	23	22	85	14	k__Bacteria;p__Proteobacteria;c__Alphaproteobacteria;o__Rhizobiales;f__Hyphomicrobiaceae;g__Hyphomicrobium;
722	9	45	78	2	57	1	49	15	17	2	k__Bacteria;p__Armatimonadetes;c__SJA-176;o__SJA-176CL;f__SJA-176CL;g__SJA-176CL;
1153	9	19	28	2	61	0	2	77	68	9	k__Bacteria;p__Bacteroidetes;c__Flavobacteria;o__FlavobacteriaCL;f__FlavobacteriaCL;g__FlavobacteriaCL;
1794	12	47	26	1	66	7	32	27	51	6	k__Bacteria;p__Armatimonadetes;c__CH21;o__CH21CL;f__CH21CL;g__CH21CL;
1224	49	27	29	29	24	39	26	10	12	29	k__Bacteria;p__Proteobacteria;c__Deltaproteobacteria;o__Desulfobacterales;f__Desulfobulbaceae;g__Desulfobulbus;
746	24	9	4	11	43	7	55	43	46	32	k__Bacteria;p__Chlorobi;c__Ignavibacteria;o__ZB1;f__ZB1OR;g__ZB1OR;
1043	1	142	66	3	51	1	6	1	0	2	k__Bacteria;p__Proteobacteria;c__Gammaproteobacteria;o__Methylococcales;f__Crenotrichaceae;g__Crenothrix;
888	16	28	17	20	21	2	42	65	44	18	k__Bacteria;p__OP8;c__OP8_2;o__OP8_2CL;f__OP8_2CL;g__OP8_2CL;
931	47	7	3	38	0	51	11	9	45	62	k__Bacteria;p__GN06;c__KSB3;o__KSB3CL;f__KSB3CL;g__KSB3CL;
850	30	26	39	16	87	24	12	9	9	21	k__Bacteria;p__Verrucomicrobia;c__Verrucomicrobiae;o__Verrucomicrobiales;
1428	18	25	53	7	23	11	31	38	59	8	k__Bacteria;p__Actinobacteria;c__Actinobacteria (class);o__Acidimicrobiales;f__CL500-29;g__CL500-29FA;
1351	36	8	4	56	45	33	19	16	21	35	k__Bacteria;p__Proteobacteria;c__Deltaproteobacteria;o__Syntrophobacterales;f__Syntrophobacteraceae;g__SyntrophobacteraceaeFA;
1505	23	17	28	38	39	42	16	16	16	38	k__Bacteria;p__Nitrospirae;c__Nitrospira (class);o__Nitrospirales;f__Thermodesulfovibrionaceae;g__LCP-6;
1638	4	50	28	1	64	1	99	8	14	3	k__Bacteria;p__OP11;c__OP11-4;o__KNA6-NB14;f__KNA6-NB14OR;g__KNA6-NB14OR;
750	19	32	92	5	65	9	9	13	17	11	k__Bacteria;p__Verrucomicrobia;c__Verrucomicrobiae;o__Verrucomicrobiales;f__VerrucomicrobialesOR;g__VerrucomicrobialesOR;
866	13	48	40	10	9	19	27	4	86	16	k__Bacteria;p__Proteobacteria;c__Alphaproteobacteria;o__Rhizobiales;f__Methylocystaceae;g__MethylocystaceaeFA;
798	15	42	72	3	44	5	29	7	13	41	k__Bacteria;p__Spirochaetes;c__SpirochaetesPH;o__SpirochaetesPH;f__SpirochaetesPH;g__SpirochaetesPH;
757	54	26	13	23	5	44	11	29	40	26	k__Bacteria;p__Proteobacteria;c__Alphaproteobacteria;o__Rhizobiales;f__Phyllobacteriaceae;g__PhyllobacteriaceaeFA;
815	16	29	30	25	54	14	54	11	9	28	k__Bacteria;p__Acidobacteria;c__AcidobacteriaPH;o__AcidobacteriaPH;f__AcidobacteriaPH;g__AcidobacteriaPH;
3498	21	16	27	27	49	23	33	21	21	32	k__Bacteria;p__Verrucomicrobia;c__Verrucomicrobiae;o__Verrucomicrobiales;f__Verrucomicrobia subdivision 3;g__Verrucomicrobia subdivision 3FA;
1776	4	15	50	13	23	18	14	79	42	12	k__Bacteria;p__Verrucomicrobia;c__Verrucomicrobiae;o__Verrucomicrobiales;f__VerrucomicrobialesOR;g__VerrucomicrobialesOR;
982	10	42	83	8	61	8	43	2	2	10	k__Bacteria;p__Proteobacteria;c__Deltaproteobacteria;o__Desulfobacterales;f__DesulfobacteralesOR;g__DesulfobacteralesOR;
1376	8	56	47	3	40	3	5	44	58	5	k__Bacteria;p__Proteobacteria;c__Alphaproteobacteria;o__Rhodospirillales;f__Rhodospirillaceae;g__RhodospirillaceaeFA;
775	28	9	4	70	18	24	31	27	8	50	k__Bacteria;p__Chloroflexi;c__Anaerolineae;o__GN14;f__GN14OR;g__GN14OR;
1430	13	74	78	8	31	3	26	7	11	18	k__Bacteria;p__Chlorobi;c__Ignavibacteria;o__ZB1;f__ZB1OR;g__ZB1OR;
2264	29	58	36	36	20	19	19	6	20	26	k__Bacteria;p__Proteobacteria;c__Deltaproteobacteria;o__Syntrophobacterales;f__Syntrophaceae;g__Desulfobacca;
890	4	119	76	4	14	4	11	8	26	3	k__Bacteria;p__Proteobacteria;c__Gammaproteobacteria;o__Legionellales;f__Coxiellaceae;g__CoxiellaceaeFA;
966	4	57	39	1	26	1	29	3	103	5	k__Bacteria;p__Bacteroidetes;c__Bacteroidia;o__Bacteroidales;f__Porphyromonadaceae;g__Dysgonomonas;
1700	50	6	18	43	6	53	6	2	1	83	k__Bacteria;p__Verrucomicrobia;c__Verrucomicrobiae;o__Verrucomicrobiales;f__VerrucomicrobialesOR;g__VerrucomicrobialesOR;
1787	42	91	38	10	13	21	9	6	27	11	k__Bacteria;p__Firmicutes;c__Clostridia;o__Clostridiales;f__Clostridiaceae;g__Clostridium;
742	91	55	46	2	0	23	18	4	23	6	k__Bacteria;p__Firmicutes;c__Bacilli;o__Bacillales;f__Planococcaceae;g__Lysinibacillus;
1210	31	94	20	7	20	17	13	39	17	10	k__Bacteria;p__Firmicutes;c__Clostridia;o__Clostridiales;f__Clostridiaceae;g__ClostridiaceaeFA;
908	85	14	18	11	13	48	21	3	29	26	k__Bacteria;p__Cyanobacteria;c__4C0d-2;o__4C0d-2CL;f__4C0d-2CL;g__4C0d-2CL;
1255	3	48	67	2	18	4	81	18	23	4	k__Bacteria;p__Spirochaetes;c__Spirochaetes (class);o__Spirochaetales;f__Spirochaetaceae;g__Treponema;
1345	9	17	13	25	133	30	3	11	7	19	k__Bacteria;p__Proteobacteria;c__Deltaproteobacteria;o__Syntrophobacterales;f__Syntrophobacteraceae;g__SyntrophobacteraceaeFA;
1361	23	29	79	3	6	8	7	12	99	1	k__Bacteria;p__Planctomycetes;c__Planctomycea;o__Planctomycetales;f__Planctomycetaceae;g__Planctomyces;
1217	28	15	17	18	10	73	50	4	30	22	k__Bacteria;p__Proteobacteria;c__Deltaproteobacteria;o__Myxococcales;f__MyxococcalesOR;g__MyxococcalesOR;
1089	17	13	33	40	57	17	37	8	6	39	k__Bacteria;
1274	58	65	25	8	12	19	11	19	35	15	k__Bacteria;p__Firmicutes;c__Clostridia;o__Clostridiales;f__Clostridiaceae;g__Clostridium;
3004	15	33	32	32	55	25	12	11	14	38	k__Bacteria;p__Proteobacteria;c__Betaproteobacteria;o__Burkholderiales;f__Comamonadaceae;g__Caldimonas;
1000	66	4	5	54	0	35	3	0	0	99	k__Bacteria;p__Proteobacteria;c__Gammaproteobacteria;o__Chromatiales;f__Chromatiaceae;g__ChromatiaceaeFA;
751	12	8	5	25	23	30	55	36	23	49	k__Bacteria;p__AC1;c__SHA-114;o__SHA-114CL;f__SHA-114CL;g__SHA-114CL;
1151	13	53	29	1	17	7	60	24	56	6	k__Bacteria;p__Proteobacteria;c__Deltaproteobacteria;o__MIZ46;f__MIZ46OR;g__MIZ46OR;
1514	15	62	7	3	4	14	36	6	118	1	k__Bacteria;p__Firmicutes;c__Clostridia;o__Clostridiales;f__Ruminococcaceae;g__RuminococcaceaeFA;
743	5	47	89	3	37	7	51	15	4	8	k__Bacteria;p__Bacteroidetes;c__Bacteroidia;o__Bacteroidales;f__BacteroidalesOR;g__BacteroidalesOR;
1289	3	153	10	0	3	1	19	10	65	1	k__Bacteria;p__Proteobacteria;c__Gammaproteobacteria;o__Legionellales;f__Legionellaceae;g__Legionella;
1047	10	27	25	9	49	8	24	48	50	15	k__Bacteria;p__Proteobacteria;c__Alphaproteobacteria;o__Rhodospirillales;f__Acetobacteraceae;g__Roseomonas;
826	28	37	34	16	23	36	22	9	8	51	k__Bacteria;p__Proteobacteria;c__Alphaproteobacteria;o__Rhizobiales;f__RhizobialesOR;g__RhizobialesOR;
738	40	69	51	18	17	16	13	15	11	13	k__Bacteria;p__Chloroflexi;c__Anaerolineae;o__AnaerolineaeCL;f__AnaerolineaeCL;g__AnaerolineaeCL;
903	47	47	33	6	5	14	45	21	34	11	k__Bacteria;p__Proteobacteria;c__Alphaproteobacteria;o__Rhizobiales;f__Rhizobiaceae;g__Agrobacterium;
748	15	35	61	19	44	6	24	20	16	23	k__Bacteria;p__Bacteroidetes;c__Sphingobacteria;o__Sphingobacteriales;f__SphingobacterialesOR;g__SphingobacterialesOR;
2427	7	18	28	28	66	5	44	31	19	17	k__Bacteria;p__Elusimicrobia;c__Elusimicrobia (class);o__Elusimicrobiales;f__ElusimicrobialesOR;g__ElusimicrobialesOR;
842	19	14	51	17	68	20	33	5	15	20	k__Bacteria;
828	6	34	11	3	54	6	44	31	66	7	k__Bacteria;p__Proteobacteria;c__Alphaproteobacteria;o__Rhizobiales;f__Bradyrhizobiaceae;g__BradyrhizobiaceaeFA;
952	10	12	44	10	54	10	67	16	10	28	k__Bacteria;p__Lentisphaerae;c__Lentisphaerae (class);o__Z20;f__Z20OR;g__Z20OR;
831	7	17	1	10	12	10	47	15	133	9	k__Bacteria;p__Proteobacteria;c__Alphaproteobacteria;o__Rhizobiales;f__RhizobialesOR;g__RhizobialesOR;
1050	82	2	1	31	3	55	6	11	9	60	k__Bacteria;p__OP11;c__WCHB1-64;o__d153;f__d153OR;g__d153OR;
1225	5	20	24	10	78	3	54	17	26	23	k__Bacteria;p__Verrucomicrobia;c__Opitutae;o__OpitutaeCL;f__OpitutaeCL;g__OpitutaeCL;
838	1	106	11	1	16	3	25	19	78	0	k__Bacteria;p__Planctomycetes;c__Kueneniae;o__KueneniaeCL;f__KueneniaeCL;g__KueneniaeCL;
1155	5	41	28	7	52	11	23	33	55	4	k__Bacteria;
4314	46	35	28	22	19	32	14	13	23	26	k__Bacteria;p__Proteobacteria;c__Deltaproteobacteria;o__Syntrophobacterales;f__Syntrophaceae;g__Desulfobacca;
1320	20	24	114	1	28	5	27	3	15	20	k__Bacteria;
1394	52	1	6	50	6	55	6	9	7	64	k__Bacteria;p__Chloroflexi;c__Anaerolineae;o__BPC110;f__BPC110OR;g__BPC110OR;
1748	16	33	38	6	43	5	55	26	23	11	k__Bacteria;p__WS3;c__PRR-12;o__PBS-III-9;f__PBS-III-9OR;g__PBS-III-9OR;
812	7	57	59	5	31	3	13	30	43	8	k__Bacteria;p__Bacteroidetes;c__Sphingobacteria;o__Sphingobacteriales;f__SphingobacterialesOR;g__SphingobacterialesOR;
986	77	0	0	46	1	79	1	1	2	48	k__Bacteria;p__Chloroflexi;c__Anaerolineae;o__AnaerolineaeCL;f__AnaerolineaeCL;g__AnaerolineaeCL;
881	12	31	17	1	4	14	7	57	107	5	k__Bacteria;p__Chloroflexi;c__Thermomicrobia;o__HN1-15;f__HN1-15OR;g__HN1-15OR;
1052	10	77	56	0	24	1	30	10	47	0	k__Bacteria;p__Chlamydiae;c__Chlamydiae (class);o__Chlamydiales;f__Parachlamydiaceae;g__Candidatus Protochlamydia;
773	5	22	27	13	52	6	35	47	19	28	k__Bacteria;p__Spirochaetes;c__Spirochaetes (class);o__Spirochaetales;f__Spirochaetaceae;g__Treponema;
1245	26	25	27	7	29	12	62	24	17	25	k__Bacteria;p__Bacteroidetes;c__Bacteroidia;o__Bacteroidales;f__Porphyromonadaceae;g__PorphyromonadaceaeFA;
1321	21	19	15	4	4	13	37	12	127	1	k__Bacteria;p__Cyanobacteria;c__4C0d-2;o__4C0d-2CL;f__4C0d-2CL;g__4C0d-2CL;
807	56	2	0	48	3	61	11	5	1	66	k__Bacteria;p__Chloroflexi;c__Anaerolineae;o__WCHB1-50;f__WCHB1-50OR;g__WCHB1-50OR;
1238	3	40	32	3	102	1	61	4	2	5	k__Bacteria;p__Bacteroidetes;c__Sphingobacteria;o__Sphingobacteriales;f__Flexibacteraceae;g__Cytophaga;
833	1	43	21	1	145	1	0	13	24	4	k__Bacteria;p__Bacteroidetes;c__Sphingobacteria;o__Sphingobacteriales;f__SphingobacterialesOR;g__SphingobacterialesOR;
1123	9	18	27	22	66	10	33	44	1	23	k__Bacteria;p__Chloroflexi;c__Dehalococcoidetes;o__NT-B4;f__NT-B4OR;g__NT-B4OR;
817	16	82	25	3	16	15	5	5	75	11	k__Bacteria;p__Proteobacteria;c__Deltaproteobacteria;o__Desulfuromonadales;f__Geobacteraceae;g__Geobacter;
1006	0	21	16	3	75	0	31	84	17	6	k__Bacteria;p__Proteobacteria;c__Gammaproteobacteria;o__Xanthomonadales;f__Sinobacteraceae;g__SinobacteraceaeFA;
1001	19	16	134	5	11	11	9	5	6	37	k__Bacteria;p__Proteobacteria;c__Deltaproteobacteria;o__Syntrophobacterales;f__Desulfobacteraceae;g__DesulfobacteraceaeFA;
1457	40	42	15	1	7	29	63	7	38	11	k__Bacteria;p__Firmicutes;c__Clostridia;o__Clostridiales;f__ClostridialesOR;g__ClostridialesOR;
782	26	3	16	42	1	1	42	55	12	54	k__Bacteria;p__Hyd24-12;c__Hyd24-12PH;o__Hyd24-12PH;f__Hyd24-12PH;g__Hyd24-12PH;
2114	20	24	51	10	38	15	17	29	36	12	k__Bacteria;p__Verrucomicrobia;c__Verrucomicrobiae;o__Verrucomicrobiales;f__Verrucomicrobia subdivision 3;g__Verrucomicrobia subdivision 3FA;
1758	5	71	30	1	54	0	6	48	31	6	k__Bacteria;p__TM7;c__TM7-1;o__TM7-1CL;f__TM7-1CL;g__TM7-1CL;
1141	58	12	8	30	7	64	46	3	0	24	k__Bacteria;p__Chloroflexi;c__Anaerolineae;o__S0208;f__S0208OR;g__S0208OR;
780	7	61	16	3	37	6	6	45	67	4	k__Bacteria;p__Actinobacteria;c__Actinobacteria (class);o__0319-7L14;f__0319-7L14OR;g__0319-7L14OR;
818	24	12	11	9	17	17	40	9	97	16	k__Bacteria;p__Chloroflexi;c__Anaerolineae;o__S0208;f__S0208OR;g__S0208OR;
880	4	12	6	4	27	4	14	6	170	4	k__Bacteria;p__Proteobacteria;c__Gammaproteobacteria;o__Chromatiales;f__ChromatialesOR;g__ChromatialesOR;
1410	31	5	6	41	15	29	35	27	11	50	k__Bacteria;p__AC1;c__LC-1;o__LC-1CL;f__LC-1CL;g__LC-1CL;
985	80	0	0	36	0	76	3	2	0	52	k__Bacteria;p__Actinobacteria;c__Actinobacteria (class);o__Actinobacteria (class)CL;f__Actinobacteria (class)CL;g__Actinobacteria (class)CL;
1072	6	17	35	1	55	7	35	81	11	1	k__Bacteria;p__Proteobacteria;c__Betaproteobacteria;o__Rhodocyclales;f__Rhodocyclaceae;g__Azospira;
965	36	50	20	14	14	49	15	12	20	19	k__Bacteria;p__Actinobacteria;c__Actinobacteria (class);o__Actinomycetales;f__Micrococcaceae;g__Citricoccus;
1293	13	11	28	41	19	4	37	12	27	57	k__Bacteria;p__Nitrospirae;c__Nitrospira (class);o__Nitrospirales;
1270	12	25	22	13	43	9	44	11	60	9	k__Bacteria;p__Chlamydiae;c__Chlamydiae (class);o__Chlamydiales;f__Rhabdochlamydiaceae;g__Candidatus Rhabdochlamydia;
928	57	35	26	18	14	26	9	9	30	24	k__Bacteria;p__Proteobacteria;c__Deltaproteobacteria;o__Syntrophobacterales;f__Syntrophaceae;g__Desulfomonile;
801	42	0	2	66	1	51	9	1	2	74	k__Bacteria;p__WS3;c__PRR-12;o__CV106;f__CV106OR;g__CV106OR;
827	25	28	11	2	1	12	41	18	106	3	k__Bacteria;p__Firmicutes;c__Clostridia;o__Clostridiales;f__Ruminococcaceae;g__Ethanoligenens;
1890	25	13	13	23	36	18	30	16	40	33	k__Bacteria;p__Verrucomicrobia;c__Verrucomicrobiae;o__Verrucomicrobiales;f__Verrucomicrobia subdivision 3;g__Verrucomicrobia subdivision 3FA;
970	6	37	43	19	83	11	23	3	3	19	k__Bacteria;p__Acidobacteria;c__Holophagae;o__Holophagales;f__Holophagaceae;g__Geothrix;
1049	23	57	40	6	21	18	21	5	39	16	k__Bacteria;p__Chloroflexi;c__Anaerolineae;o__Anaerolineales;f__Anaerolinaceae;g__AnaerolinaceaeFA;
918	14	30	26	12	72	6	18	38	20	10	k__Bacteria;p__Bacteroidetes;c__Sphingobacteria;o__Sphingobacteriales;f__SphingobacterialesOR;g__SphingobacterialesOR;
1401	13	14	4	2	12	8	12	19	155	6	k__Bacteria;p__Proteobacteria;c__Alphaproteobacteria;o__Rhizobiales;f__Beijerinckiaceae;g__Beijerinckia;
3955	10	44	15	9	26	3	86	20	12	19	k__Bacteria;p__Nitrospirae;c__Nitrospira (class);o__Nitrospirales;f__Thermodesulfovibrionaceae;g__ThermodesulfovibrionaceaeFA;
1619	9	13	23	27	49	2	77	19	15	10	k__Archaea;p__Euryarchaeota;c__Methanomicrobia;o__Methanomicrobiales;f__MethanomicrobialesOR;g__MethanomicrobialesOR;
2396	12	19	29	15	18	14	47	25	53	11	k__Bacteria;p__Acidobacteria;c__Acidobacteria (class);o__Acidobacteriales;f__AcidobacterialesOR;g__AcidobacterialesOR;
1279	5	45	86	4	23	0	42	3	26	9	k__Bacteria;p__ABY1_OD1;c__ABY1_OD1PH;o__ABY1_OD1PH;f__ABY1_OD1PH;g__ABY1_OD1PH;
2894	38	19	41	24	17	17	11	14	23	38	k__Bacteria;p__Proteobacteria;c__Betaproteobacteria;o__Rhodocyclales;f__Rhodocyclaceae;g__Dechloromonas;
1084	54	15	51	20	11	14	21	8	12	36	k__Bacteria;p__Proteobacteria;c__Alphaproteobacteria;o__Rhodobacterales;f__Rhodobacteraceae;g__Rhodobacter;
1003	21	15	7	7	35	1	95	16	39	6	k__Bacteria;
1239	3	38	23	0	1	52	2	3	115	4	k__Bacteria;p__Proteobacteria;c__Alphaproteobacteria;o__Rhizobiales;
990	6	8	8	55	21	2	67	28	9	37	k__Bacteria;p__Chlorobi;c__BSV19;o__BSV19CL;f__BSV19CL;g__BSV19CL;
1439	13	38	23	11	19	11	77	8	31	9	k__Bacteria;p__Proteobacteria;c__Alphaproteobacteria;o__Rhizobiales;f__Hyphomicrobiaceae;g__Rhodoplanes;
1393	19	11	8	27	45	11	29	8	60	22	k__Bacteria;p__Proteobacteria;c__Deltaproteobacteria;o__Desulfuromonadales;f__Geobacteraceae;g__Geobacter;
997	44	1	0	50	1	27	27	3	3	84	k__Bacteria;p__WS3;c__PRR-12;o__LD1-PA13;f__LD1-PA13OR;g__LD1-PA13OR;
883	0	0	33	0	1	3	198	2	1	1	k__Bacteria;p__Chloroflexi;c__Chloroflexi (class);o__Chloroflexales;f__ChloroflexalesOR;g__ChloroflexalesOR;
1707	32	44	45	8	24	24	24	8	5	25	k__Bacteria;p__TM7;c__TM7-1;o__TM7-1CL;f__TM7-1CL;g__TM7-1CL;
802	41	0	0	64	0	51	8	3	1	71	k__Bacteria;p__Chlorobi;c__SJA-28;o__SJA-28CL;f__SJA-28CL;g__SJA-28CL;
1212	78	8	2	25	6	63	10	6	10	30	k__Bacteria;p__Actinobacteria;c__Actinobacteria (class);o__Coriobacteriales;f__CoriobacterialesOR;g__CoriobacterialesOR;
1649	1	21	12	6	38	2	59	28	60	11	k__Bacteria;p__Proteobacteria;c__Deltaproteobacteria;o__Syntrophobacterales;f__Syntrophaceae;g__SyntrophaceaeFA;
1369	53	18	18	24	3	19	33	18	16	36	k__Bacteria;p__Proteobacteria;c__Deltaproteobacteria;o__Myxococcales;f__Haliangiaceae;g__Haliangium;
988	23	0	1	80	2	10	13	7	5	97	k__Bacteria;
1636	5	57	116	2	40	2	3	2	3	8	k__Bacteria;p__Proteobacteria;c__Deltaproteobacteria;o__Syntrophobacterales;f__Desulfobacteraceae;g__DesulfobacteraceaeFA;
1628	22	44	23	20	19	32	21	5	20	31	k__Bacteria;p__Proteobacteria;c__Deltaproteobacteria;o__Syntrophobacterales;f__Syntrophaceae;g__Desulfobacca;
804	8	22	28	41	16	10	57	11	9	35	k__Bacteria;p__Hyd24-12;c__WM88;o__WM88CL;f__WM88CL;g__WM88CL;
806	0	9	3	3	1	0	4	21	195	1	k__Bacteria;p__TM7;c__TM7-3;o__I025;f__Rs-045;g__Rs-045FA;
2031	17	14	14	11	6	20	51	14	63	27	k__Bacteria;p__Chloroflexi;c__Anaerolineae;o__SJA-15;f__SJA-15OR;g__SJA-15OR;
1440	24	26	32	30	19	16	50	12	6	22	k__Bacteria;p__Proteobacteria;c__Deltaproteobacteria;o__Syntrophobacterales;f__Syntrophobacteraceae;g__Syntrophobacter;
853	18	14	25	38	59	8	15	15	7	38	k__Bacteria;
1676	15	39	32	16	41	25	17	13	11	28	k__Bacteria;p__Proteobacteria;c__Gammaproteobacteria;o__Alteromonadales;f__Alteromonadaceae;
4684	36	2	6	76	5	41	3	0	2	65	k__Bacteria;p__Nitrospirae;c__Nitrospira (class);o__Nitrospirales;f__Thermodesulfovibrionaceae;g__LCP-6;
1322	21	9	81	10	4	12	58	3	17	20	k__Bacteria;p__Proteobacteria;c__Deltaproteobacteria;o__Desulfobacterales;f__Desulfobulbaceae;g__Desulfobulbus;
7327	29	23	40	30	34	40	7	4	4	24	k__Bacteria;p__Proteobacteria;c__Betaproteobacteria;o__Rhodocyclales;f__Rhodocyclaceae;g__Dechloromonas;
1989	4	95	41	6	21	1	26	5	31	5	k__Bacteria;p__Proteobacteria;c__Deltaproteobacteria;o__Desulfovibrionales;f__Desulfovibrionaceae;g__Desulfovibrio;
1607	7	37	20	11	18	4	50	14	54	20	k__Bacteria;p__Acidobacteria;c__Holophagae;o__Holophagales;f__Holophagaceae;g__HolophagaceaeFA;
6743	17	13	27	30	53	8	35	19	16	17	k__Bacteria;p__Bacteroidetes;c__Bacteroidia;o__Bacteroidales;f__BacteroidalesOR;g__BacteroidalesOR;
876	6	13	29	16	31	1	60	30	9	40	k__Bacteria;p__Spirochaetes;c__Spirochaetes (class);o__Spirochaetales;f__Spirochaetaceae;g__za29;
1655	7	18	20	37	32	17	38	10	5	50	k__Bacteria;p__Proteobacteria;c__Deltaproteobacteria;o__Myxococcales;f__Polyangiaceae;g__PolyangiaceaeFA;
3365	29	40	20	17	20	33	21	4	27	23	k__Bacteria;p__Proteobacteria;c__Deltaproteobacteria;o__Syntrophobacterales;f__Syntrophaceae;g__Desulfobacca;
840	43	2	14	11	9	25	14	18	89	9	k__Bacteria;p__Proteobacteria;c__Deltaproteobacteria;
1481	3	17	60	3	78	3	23	21	21	5	k__Bacteria;p__Gemmatimonadetes;c__Gemmatimonadetes (class);o__Gemmatimonadales;f__Gemmatimonadaceae;g__Gemmatimonas;
814	31	41	81	21	21	11	1	3	3	21	k__Bacteria;p__Chlorobi;c__OPB56;o__OPB56CL;f__OPB56CL;g__OPB56CL;
2340	17	36	25	21	51	24	10	18	12	19	k__Bacteria;p__Bacteroidetes;c__Bacteroidia;o__Bacteroidales;f__BacteroidalesOR;g__BacteroidalesOR;
1048	50	1	0	38	1	40	17	5	22	59	k__Bacteria;
1186	5	14	15	14	76	5	32	40	16	16	k__Bacteria;p__Chlamydiae;c__Chlamydiae (class);o__Chlamydiales;f__Parachlamydiaceae;g__Candidatus Protochlamydia;
847	22	22	18	6	6	12	2	22	112	10	k__Bacteria;p__Planctomycetes;c__Planctomycea;o__Planctomycetales;f__Planctomycetaceae;g__Planctomyces;
863	15	1	3	9	3	8	0	74	109	10	k__Bacteria;p__Bacteroidetes;c__Sphingobacteria;o__Sphingobacteriales;f__Flammeovirgaceae;g__FlammeovirgaceaeFA;
829	12	67	38	2	59	5	31	3	8	6	k__Bacteria;p__Bacteroidetes;c__Bacteroidia;o__Bacteroidales;f__Porphyromonadaceae;g__PorphyromonadaceaeFA;
1633	10	9	11	8	40	19	29	22	61	22	k__Bacteria;p__Chloroflexi;c__Anaerolineae;o__envOPS12;f__envOPS12OR;g__envOPS12OR;
854	19	26	91	9	7	21	4	19	24	11	k__Bacteria;p__Chloroflexi;c__Anaerolineae;o__DRC31;f__DRC31OR;g__DRC31OR;
1313	80	47	10	7	4	53	6	1	7	16	k__Bacteria;p__Firmicutes;c__Bacilli;o__Bacillales;f__Paenibacillaceae;g__Paenibacillus;
2361	24	42	20	9	42	25	46	5	8	10	k__Bacteria;p__Bacteroidetes;c__Bacteroidia;o__Bacteroidales;f__Marinilabiaceae;g__MarinilabiaceaeFA;
1642	2	80	46	1	10	3	22	13	52	2	k__Bacteria;p__Chlamydiae;c__Chlamydiae (class);o__Chlamydiales;f__Parachlamydiaceae;g__Candidatus Protochlamydia;
1606	18	15	26	12	52	24	39	14	9	22	k__Bacteria;p__Nitrospirae;c__Nitrospira (class);o__Nitrospirales;f__Thermodesulfovibrionaceae;g__LCP-6;
1120	13	26	81	10	47	14	23	6	2	9	k__Bacteria;p__Spirochaetes;c__WWE1;o__PBS-18;f__SHA-4;g__Candidatus Cloacamonas;
1489	7	27	55	13	81	3	13	10	3	19	k__Bacteria;p__Verrucomicrobia;c__Verrucomicrobiae;o__Verrucomicrobiales;f__Verrucomicrobia subdivision 3;g__Verrucomicrobia subdivision 3FA;
1426	29	63	22	1	2	13	20	9	66	5	k__Bacteria;p__Firmicutes;c__Clostridia;o__Clostridiales;f__Veillonellaceae;g__Thermosinus;
844	4	161	10	1	10	1	17	6	15	5	k__Bacteria;p__TG3;c__TG3-1;o__GN09;f__GN09OR;g__GN09OR;
1563	35	15	2	48	17	28	6	13	38	28	k__Bacteria;p__Actinobacteria;c__Actinobacteria (class);o__MC47;f__MC47OR;g__MC47OR;
1639	5	9	10	4	52	0	95	28	18	9	k__Bacteria;p__Proteobacteria;c__Deltaproteobacteria;o__Syntrophobacterales;f__Syntrophaceae;g__Syntrophus;
913	10	3	0	95	2	9	12	10	0	88	k__Bacteria;p__Spirochaetes;c__Spirochaetes (class);o__Spirochaetales;f__Spirochaetaceae;g__SpirochaetaceaeFA;
832	6	64	33	1	37	2	51	1	10	24	k__Bacteria;p__Verrucomicrobia;c__Spartobacteria;o__Spartobacteriales;f__Spartobacteriaceae;g__Candidatus Xiphinematobacter;
1573	4	11	28	9	65	4	87	6	8	7	k__Bacteria;p__Proteobacteria;c__Gammaproteobacteria;o__Xanthomonadales;f__Sinobacteraceae;g__SinobacteraceaeFA;
2829	32	21	34	19	20	32	30	5	14	22	k__Bacteria;p__Proteobacteria;c__Deltaproteobacteria;o__Syntrophobacterales;f__Syntrophaceae;g__Desulfobacca;
1363	8	74	31	2	15	3	43	11	35	7	k__Bacteria;p__Spirochaetes;c__Leptospirae;o__Leptospirales;f__Leptospiraceae;g__SJA-88;
974	40	27	14	4	27	29	24	13	28	23	k__Bacteria;p__Chloroflexi;c__Anaerolineae;o__Anaerolineales;f__Anaerolinaceae;g__C1_B004;
872	1	21	58	3	52	0	71	11	8	3	k__Bacteria;p__Proteobacteria;c__Gammaproteobacteria;
1091	58	13	36	17	23	25	11	7	28	10	k__Bacteria;p__Proteobacteria;c__Alphaproteobacteria;o__Rhodospirillales;f__Rhodospirillaceae;g__Azospirillum;
2099	87	48	10	3	2	53	3	1	12	9	k__Bacteria;p__Firmicutes;c__Bacilli;o__Bacillales;f__Paenibacillaceae;g__Paenibacillus;
837	60	0	0	50	0	68	0	0	0	50	k__Bacteria;p__Chloroflexi;c__Anaerolineae;o__SHA-20;f__SHA-20OR;g__SHA-20OR;
1034	16	14	14	43	39	15	16	4	9	58	k__Bacteria;p__WS3;c__PRR-12;o__Sediment-1;f__Sediment-1OR;g__Sediment-1OR;
857	5	31	36	1	76	2	52	15	3	7	k__Bacteria;p__Acidobacteria;c__Solibacteres;o__Solibacterales;f__Solibacteraceae;g__Candidatus Solibacter;
1226	6	39	30	7	50	1	54	19	10	11	k__Bacteria;p__OP11;c__OP11-4;o__RCP1-27;f__RCP1-27OR;g__RCP1-27OR;
1411	4	83	55	3	33	0	10	4	30	5	k__Bacteria;p__Chlamydiae;c__Chlamydiae (class);o__Chlamydiales;f__ChlamydialesOR;g__ChlamydialesOR;
1177	31	5	3	35	19	25	42	7	15	44	k__Bacteria;p__Proteobacteria;c__Deltaproteobacteria;o__DeltaproteobacteriaCL;f__DeltaproteobacteriaCL;g__DeltaproteobacteriaCL;
1930	23	15	33	15	30	14	40	15	24	17	k__Bacteria;p__WS1;c__WS1PH;o__WS1PH;f__WS1PH;g__WS1PH;
1536	14	7	1	39	27	12	57	14	14	41	k__Bacteria;p__Chloroflexi;c__Anaerolineae;o__envOPS12;f__envOPS12OR;g__envOPS12OR;
2348	35	21	22	28	28	26	11	6	15	34	k__Bacteria;p__Proteobacteria;c__Gammaproteobacteria;o__Chromatiales;f__Chromatiaceae;g__Halochromatium;
1334	2	10	158	0	6	2	15	20	10	3	k__Bacteria;p__Proteobacteria;c__Deltaproteobacteria;o__Syntrophobacterales;f__Desulfobacteraceae;g__Desulfobacula;
1184	19	22	39	9	24	8	39	11	37	17	k__Bacteria;p__Armatimonadetes;c__CH21;o__CH21CL;f__CH21CL;g__CH21CL;
849	1	104	5	0	1	0	102	1	11	0	k__Bacteria;p__Firmicutes;c__Clostridia;o__Clostridiales;f__Veillonellaceae;g__Selenomonas;
1100	16	75	13	4	2	0	12	32	65	6	k__Bacteria;p__Firmicutes;c__Clostridia;o__OPB54;f__OPB54OR;g__OPB54OR;
2262	16	5	20	22	35	9	32	26	21	38	k__Bacteria;p__Verrucomicrobia;c__Verrucomicrobiae;o__Verrucomicrobiales;f__Verrucomicrobia subdivision 3;g__Verrucomicrobia subdivision 3FA;
1910	9	35	19	8	69	2	36	14	19	13	k__Bacteria;
1222	4	14	48	9	18	2	17	91	15	6	k__Bacteria;p__Proteobacteria;c__Gammaproteobacteria;o__Alteromonadales;f__Alteromonadaceae;g__Cellvibrio;
1247	15	5	7	22	39	17	21	29	12	56	k__Bacteria;p__Bacteroidetes;c__Bacteroidia;o__Bacteroidales;
865	2	29	61	3	12	2	23	39	39	13	k__Bacteria;p__Bacteroidetes;c__Bacteroidia;o__Bacteroidales;f__Marinilabiaceae;g__MarinilabiaceaeFA;
1059	1	45	35	2	88	0	13	12	17	9	k__Bacteria;p__Proteobacteria;c__Deltaproteobacteria;o__Myxococcales;f__Cystobacteraceae;g__CystobacteraceaeFA;
892	29	4	3	47	4	25	42	2	1	65	k__Bacteria;p__NC10;c__12-24;o__JH-WHS47;f__JH-WHS47OR;g__JH-WHS47OR;
861	82	0	0	28	0	66	0	0	13	33	k__Bacteria;p__Proteobacteria;c__Deltaproteobacteria;o__DeltaproteobacteriaCL;f__DeltaproteobacteriaCL;g__DeltaproteobacteriaCL;
1168	34	3	20	39	7	43	15	12	4	45	k__Bacteria;
899	12	5	5	30	9	4	66	45	9	37	k__Bacteria;p__OP11;
1667	12	31	62	10	32	3	31	10	9	22	k__Bacteria;p__SR1;c__SR1PH;o__SR1PH;f__SR1PH;g__SR1PH;
1902	47	0	0	56	0	63	0	0	0	55	k__Bacteria;p__Chloroflexi;c__Anaerolineae;o__AnaerolineaeCL;f__AnaerolineaeCL;g__AnaerolineaeCL;
896	2	4	41	1	4	0	9	93	64	3	k__Bacteria;p__Bacteroidetes;c__Flavobacteria;o__FlavobacteriaCL;f__FlavobacteriaCL;g__FlavobacteriaCL;
1114	22	19	28	21	38	15	28	14	7	29	k__Bacteria;p__Acidobacteria;c__OS-K;o__OS-KCL;f__OS-KCL;g__OS-KCL;
1030	8	27	18	2	5	4	23	63	67	3	k__Bacteria;
1415	10	26	90	5	4	1	18	23	38	5	k__Bacteria;p__Bacteroidetes;c__Flavobacteria;o__Flavobacteriales;f__Flavobacteriaceae;g__Flavobacterium;
991	23	0	0	64	16	14	25	6	15	57	k__Bacteria;p__OP11;c__OP11-3;o__OP11-3CL;f__OP11-3CL;g__OP11-3CL;
944	18	10	19	13	5	8	81	12	33	21	k__Bacteria;p__Chloroflexi;c__Anaerolineae;o__S0208;f__S0208OR;g__S0208OR;
1152	0	149	9	1	8	0	3	9	39	1	k__Bacteria;p__Cyanobacteria;c__4C0d-2;o__4C0d-2CL;f__4C0d-2CL;g__4C0d-2CL;
1555	47	68	16	6	3	32	11	2	25	9	k__Bacteria;p__Firmicutes;c__Bacilli;o__Bacillales;f__Paenibacillaceae;g__Paenibacillus;
1687	4	50	24	12	76	1	4	18	16	13	k__Bacteria;p__Proteobacteria;c__Deltaproteobacteria;o__Syntrophobacterales;f__Syntrophobacteraceae;g__SyntrophobacteraceaeFA;
909	17	13	23	32	19	15	39	16	8	36	k__Bacteria;p__NC10;c__12-24;o__JH-WHS47;f__JH-WHS47OR;g__JH-WHS47OR;
1233	2	124	23	1	13	3	26	7	15	4	k__Bacteria;p__Bacteroidetes;c__Bacteroidia;o__Bacteroidales;f__BacteroidalesOR;g__BacteroidalesOR;
980	3	75	33	8	4	0	75	9	1	10	k__Bacteria;p__Proteobacteria;c__Deltaproteobacteria;o__Bdellovibrionales;f__Bdellovibrionaceae;g__BdellovibrionaceaeFA;
1482	1	44	39	4	14	1	65	22	20	8	k__Bacteria;p__OP11;c__OP11-2;o__KD3-145;f__KD3-145OR;g__KD3-145OR;
1272	33	40	30	11	21	27	5	15	24	12	k__Bacteria;p__Actinobacteria;c__Actinobacteria (class);o__Actinomycetales;f__Intrasporangiaceae;g__IntrasporangiaceaeFA;
963	0	90	45	4	21	2	27	3	16	9	k__Bacteria;p__Spirochaetes;c__Spirochaetes (class);o__Spirochaetales;f__Spirochaetaceae;g__Spirochaeta;
1553	19	11	17	30	20	24	10	35	18	33	k__Bacteria;p__Proteobacteria;c__Betaproteobacteria;o__Burkholderiales;f__Burkholderiaceae;g__BurkholderiaceaeFA;
2410	8	24	14	6	109	8	17	8	6	17	k__Bacteria;p__Proteobacteria;c__Betaproteobacteria;o__Methylophilales;f__Methylophilaceae;g__Methylotenera;
1884	35	6	14	39	15	32	30	7	11	28	k__Bacteria;p__Verrucomicrobia;c__VerrucomicrobiaPH;o__VerrucomicrobiaPH;f__VerrucomicrobiaPH;g__VerrucomicrobiaPH;
1781	4	10	22	5	1	1	110	7	47	9	k__Bacteria;p__Proteobacteria;c__Alphaproteobacteria;o__Rhodospirillales;f__Rhodospirillaceae;g__Magnetospirillum;
1601	41	2	1	62	4	35	10	5	4	52	k__Bacteria;p__Proteobacteria;c__Deltaproteobacteria;o__DeltaproteobacteriaCL;f__DeltaproteobacteriaCL;g__DeltaproteobacteriaCL;
1453	29	16	15	16	20	30	39	10	18	22	k__Bacteria;p__Chloroflexi;c__Bljii12;o__B07_WMSP1;f__AKYH910;g__AKYH910FA;
2567	46	4	1	65	6	48	4	0	0	40	k__Bacteria;p__Nitrospirae;c__Nitrospira (class);o__Nitrospirales;f__Thermodesulfovibrionaceae;g__GOUTA19;
889	17	6	1	61	39	28	6	1	0	55	k__Bacteria;p__Bacteroidetes;c__Bacteroidia;o__Bacteroidales;f__BacteroidalesOR;g__BacteroidalesOR;
1666	59	21	15	19	1	48	10	4	11	26	k__Bacteria;p__Actinobacteria;c__Actinobacteria (class);o__Actinomycetales;f__Thermomonosporaceae;g__Actinoallomurus;
942	1	5	10	3	6	2	5	75	104	3	k__Bacteria;p__Bacteroidetes;c__Sphingobacteria;o__Sphingobacteriales;f__SphingobacterialesOR;g__SphingobacterialesOR;
1202	0	24	11	2	8	4	64	24	77	0	k__Bacteria;p__Chlamydiae;c__Chlamydiae (class);o__Chlamydiales;f__Parachlamydiaceae;g__ParachlamydiaceaeFA;
2724	10	28	53	14	36	15	29	8	7	14	k__Bacteria;p__Proteobacteria;c__Deltaproteobacteria;o__Syntrophobacterales;f__Desulfobacteraceae;g__DesulfobacteraceaeFA;
1698	34	15	40	14	39	10	20	2	18	21	k__Bacteria;p__Proteobacteria;
1009	40	12	2	12	14	24	7	10	19	73	k__Bacteria;p__GN02;c__GN02PH;o__GN02PH;f__GN02PH;g__GN02PH;
895	2	8	5	23	106	4	15	24	2	24	k__Bacteria;p__Proteobacteria;c__Epsilonproteobacteria;o__Nautiliales;f__NautilialesOR;g__NautilialesOR;
955	3	8	4	0	2	2	20	10	163	0	k__Bacteria;p__Firmicutes;c__Clostridia;o__Clostridiales;f__ClostridialesOR;g__ClostridialesOR;
884	6	38	55	7	59	2	37	1	2	5	k__Bacteria;p__Proteobacteria;c__Gammaproteobacteria;o__Xanthomonadales;f__Sinobacteraceae;g__SinobacteraceaeFA;
941	5	2	1	10	4	6	3	68	103	10	k__Bacteria;p__Proteobacteria;c__Betaproteobacteria;
2309	1	20	12	2	34	1	64	22	54	2	k__Bacteria;p__Chlamydiae;c__Chlamydiae (class);o__Chlamydiales;f__ChlamydialesOR;g__ChlamydialesOR;
1281	7	16	21	5	17	9	12	60	57	7	k__Bacteria;p__Proteobacteria;c__Deltaproteobacteria;o__Desulfovibrionales;f__Desulfohalobiaceae;g__Desulfonatronovibrio;
1736	3	36	34	2	38	3	51	20	13	11	k__Bacteria;p__Proteobacteria;c__Betaproteobacteria;o__Rhodocyclales;f__RhodocyclalesOR;g__RhodocyclalesOR;
1002	30	101	14	3	1	11	12	7	31	1	k__Bacteria;p__Firmicutes;c__Bacilli;o__Bacillales;f__Bacillaceae;g__BacillaceaeFA;
2127	7	26	18	7	58	3	34	14	32	12	k__Bacteria;p__Spirochaetes;c__Spirochaetes (class);o__Spirochaetales;f__Spirochaetaceae;g__TM3;
1641	27	5	4	33	36	20	26	12	5	43	k__Bacteria;p__Acidobacteria;c__MVS-40;o__MVS-40CL;f__MVS-40CL;g__MVS-40CL;
1290	18	22	28	9	42	15	43	16	12	6	k__Bacteria;p__Verrucomicrobia;
951	9	21	30	5	33	6	42	22	27	15	k__Bacteria;p__Proteobacteria;c__Deltaproteobacteria;o__Syntrophobacterales;f__Syntrophobacteraceae;g__SyntrophobacteraceaeFA;
1417	4	18	44	9	30	1	51	22	19	12	k__Bacteria;p__Elusimicrobia;c__Elusimicrobia (class);o__MVP-88;f__MVP-88OR;g__MVP-88OR;
1963	11	43	38	5	9	7	18	3	72	4	k__Bacteria;p__Proteobacteria;c__Gammaproteobacteria;o__Legionellales;f__Legionellaceae;g__Tatlockia;
1075	3	30	43	1	26	2	27	12	58	8	k__Bacteria;p__Proteobacteria;c__Deltaproteobacteria;o__Myxococcales;f__Polyangiaceae;g__PolyangiaceaeFA;
1041	42	42	19	14	13	26	18	5	18	13	k__Bacteria;p__Proteobacteria;c__Alphaproteobacteria;o__Rhizobiales;f__RhizobialesOR;g__RhizobialesOR;
1690	5	33	67	0	1	2	6	25	71	0	k__Bacteria;p__Proteobacteria;c__Deltaproteobacteria;o__Bdellovibrionales;f__Bacteriovoracaceae;g__BacteriovoracaceaeFA;
930	5	2	2	2	0	3	26	7	155	7	k__Bacteria;p__Bacteroidetes;c__Bacteroidia;o__Bacteroidales;f__BacteroidalesOR;g__BacteroidalesOR;
1064	33	18	3	6	18	12	7	8	100	4	k__Bacteria;p__Proteobacteria;c__Alphaproteobacteria;o__Rhodospirillales;f__Rhodospirillaceae;
1771	30	31	9	12	8	3	36	8	60	12	k__Bacteria;p__Proteobacteria;c__Deltaproteobacteria;o__Syntrophobacterales;f__Syntrophobacteraceae;g__SyntrophobacteraceaeFA;
1368	32	48	18	4	12	6	36	18	32	3	k__Bacteria;
1036	153	10	8	1	0	1	7	3	22	3	k__Bacteria;p__Bacteroidetes;c__Bacteroidia;o__Bacteroidales;f__Prevotellaceae;g__Prevotella;
1079	7	38	13	8	37	10	35	31	10	19	k__Bacteria;p__ABY1_OD1;c__ABY1_OD1PH;o__ABY1_OD1PH;f__ABY1_OD1PH;g__ABY1_OD1PH;
4887	25	15	14	38	23	36	29	3	8	17	k__Bacteria;p__Nitrospirae;c__Nitrospira (class);o__Nitrospirales;f__Thermodesulfovibrionaceae;g__LCP-6;
940	0	49	24	0	133	0	0	0	2	0	k__Bacteria;p__OP11;c__OP11-4;o__RCP1-27;f__RCP1-27OR;g__RCP1-27OR;
898	6	10	83	5	23	1	54	6	5	15	k__Bacteria;p__Bacteroidetes;c__Bacteroidia;o__Bacteroidales;f__BacteroidalesOR;g__BacteroidalesOR;
929	16	0	0	84	0	15	5	0	0	88	k__Bacteria;p__Caldithrix;c__Caldithrixae;o__Caldithrixales;f__CaldithrixalesOR;g__CaldithrixalesOR;
922	7	20	8	0	1	5	157	0	8	2	k__Bacteria;p__Firmicutes;c__Bacilli;o__Bacillales;f__Planococcaceae;g__Sporosarcina;
1517	51	13	14	15	6	58	2	3	4	41	k__Bacteria;p__Chloroflexi;c__Anaerolineae;o__AnaerolineaeCL;f__AnaerolineaeCL;g__AnaerolineaeCL;
1021	13	28	19	13	45	12	28	8	15	26	k__Bacteria;p__Armatimonadetes;c__Chthonomonadetes;o__Chthonomonadales;f__ChthonomonadalesOR;g__ChthonomonadalesOR;
1107	1	22	17	10	23	3	30	24	66	11	k__Bacteria;p__Proteobacteria;c__Gammaproteobacteria;o__Xanthomonadales;f__Sinobacteraceae;g__SinobacteraceaeFA;
1418	3	22	15	17	58	4	52	8	1	27	k__Bacteria;p__Proteobacteria;c__Deltaproteobacteria;o__Myxococcales;f__Cystobacteraceae;g__CystobacteraceaeFA;
1381	5	49	69	6	14	4	25	16	15	4	k__Bacteria;p__Proteobacteria;c__Deltaproteobacteria;o__Syntrophobacterales;f__Syntrophaceae;g__Desulfomonile;
1543	3	7	18	0	0	0	6	68	105	0	k__Bacteria;p__Bacteroidetes;c__Sphingobacteria;o__Sphingobacteriales;f__Cyclobacteriaceae;g__Algoriphagus;
1145	15	33	24	5	25	7	9	26	54	8	k__Bacteria;p__Proteobacteria;c__Alphaproteobacteria;o__Kordiimonadales;f__KordiimonadalesOR;g__KordiimonadalesOR;
1165	7	8	23	16	60	5	55	14	3	15	k__Bacteria;p__Verrucomicrobia;
1070	3	13	18	0	6	1	3	50	112	0	k__Bacteria;p__Proteobacteria;c__Alphaproteobacteria;o__Rhodobacterales;f__Rhodobacteraceae;g__Amaricoccus;
2420	49	15	21	22	4	56	6	1	7	24	k__Bacteria;p__Chloroflexi;c__Anaerolineae;o__SJA-15;f__SJA-15OR;g__SJA-15OR;
1261	38	17	24	10	3	10	25	28	37	13	k__Bacteria;p__Proteobacteria;c__Alphaproteobacteria;o__Rhizobiales;f__Hyphomicrobiaceae;g__HyphomicrobiaceaeFA;
995	4	11	22	0	2	0	21	0	141	4	k__Bacteria;p__Bacteroidetes;c__Sphingobacteria;o__Sphingobacteriales;f__Saprospiraceae;g__SaprospiraceaeFA;
1173	15	53	26	5	39	3	23	3	20	18	k__Bacteria;p__TM7;c__TM7-3;o__Blgi18;f__Blgi18OR;g__Blgi18OR;
1008	33	56	8	0	3	7	92	2	3	0	k__Bacteria;p__Firmicutes;c__Clostridia;o__Clostridiales;f__Veillonellaceae;
1195	8	29	47	2	39	6	33	6	13	21	k__Bacteria;p__Verrucomicrobia;c__Opitutae;o__OpitutaeCL;f__OpitutaeCL;g__OpitutaeCL;
1358	6	54	14	1	3	7	74	17	24	4	k__Bacteria;p__Firmicutes;c__Clostridia;o__Clostridiales;f__Catabacteriaceae;g__CatabacteriaceaeFA;
1373	17	11	31	9	32	12	25	30	12	25	k__Bacteria;p__Elusimicrobia;c__Endomicrobia;o__EndomicrobiaCL;f__EndomicrobiaCL;g__EndomicrobiaCL;
2228	8	33	22	8	55	11	15	8	27	17	k__Bacteria;p__Chlamydiae;c__Chlamydiae (class);o__Chlamydiales;f__ChlamydialesOR;g__ChlamydialesOR;
1535	29	25	17	5	16	11	10	24	55	11	k__Bacteria;p__Chlorobi;c__Ignavibacteria;o__ZB1;f__ZB1OR;g__ZB1OR;
1530	11	18	15	8	3	8	23	10	93	14	k__Bacteria;p__Proteobacteria;c__Alphaproteobacteria;o__Caulobacterales;f__Caulobacteraceae;g__Asticcacaulis;
2335	6	27	16	4	27	6	50	14	45	8	k__Bacteria;p__TM7;c__TM7-3;o__Blgi18;f__Blgi18OR;g__Blgi18OR;
1285	14	36	55	5	20	10	19	9	2	32	k__Bacteria;p__WS6;c__SC72;o__SC72CL;f__SC72CL;g__SC72CL;
948	0	2	19	1	4	1	165	7	1	2	k__Bacteria;p__Verrucomicrobia;c__Opitutae;o__OpitutaeCL;f__OpitutaeCL;g__OpitutaeCL;
1015	10	35	19	2	84	4	17	9	6	16	k__Bacteria;p__Bacteroidetes;c__Sphingobacteria;o__Sphingobacteriales;f__SphingobacterialesOR;g__SphingobacterialesOR;
1056	70	13	3	6	11	12	44	4	23	16	k__Bacteria;p__Proteobacteria;c__Deltaproteobacteria;o__Bdellovibrionales;f__Bacteriovoracaceae;g__BacteriovoracaceaeFA;
1194	16	111	40	1	1	6	13	3	7	4	k__Bacteria;p__Firmicutes;c__Clostridia;o__Clostridiales;f__ClostridialesOR;g__ClostridialesOR;
1414	1	1	20	12	10	2	12	68	66	10	k__Bacteria;p__Proteobacteria;c__Gammaproteobacteria;o__Xanthomonadales;f__Sinobacteraceae;g__SinobacteraceaeFA;
1101	14	34	38	1	34	22	9	7	32	11	k__Bacteria;p__Acidobacteria;c__Solibacteres;o__Solibacterales;f__Solibacteraceae;g__Candidatus Solibacter;
934	9	9	8	1	21	1	43	14	94	1	k__Bacteria;p__Chloroflexi;c__Anaerolineae;o__A4b;f__A4bOR;g__A4bOR;
953	22	13	4	24	93	9	2	2	0	32	k__Bacteria;p__Bacteroidetes;c__Sphingobacteria;o__Sphingobacteriales;f__Flammeovirgaceae;g__Roseivirga;
920	2	15	19	0	53	4	2	64	41	1	k__Bacteria;p__Gemmatimonadetes;c__Gemmatimonadetes (class);o__Gemmatimonadales;f__GemmatimonadalesOR;g__GemmatimonadalesOR;
1163	41	32	26	3	11	18	30	12	19	9	k__Bacteria;p__Chloroflexi;c__Anaerolineae;o__Anaerolineales;f__Anaerolinaceae;g__Anaerolinea;
1108	33	0	3	35	1	42	6	20	11	50	k__Bacteria;p__Acidobacteria;c__Solibacteres;o__Solibacterales;f__Solibacteraceae;g__Candidatus Solibacter;
1026	1	67	16	0	13	4	7	7	78	8	k__Bacteria;p__Proteobacteria;c__Gammaproteobacteria;o__Methylococcales;
1574	1	35	9	2	25	1	10	16	101	1	k__Bacteria;p__Proteobacteria;c__Gammaproteobacteria;o__Thiotrichales;f__ThiotrichalesOR;g__ThiotrichalesOR;
1111	19	23	10	19	19	21	8	28	44	9	k__Bacteria;p__Actinobacteria;c__Actinobacteria (class);o__MC47;f__MC47OR;g__MC47OR;
1564	3	31	46	7	33	2	38	18	10	12	k__Bacteria;p__Proteobacteria;c__Deltaproteobacteria;o__Myxococcales;f__MyxococcalesOR;g__MyxococcalesOR;
962	0	64	32	3	41	1	41	11	2	5	k__Bacteria;p__Proteobacteria;c__Deltaproteobacteria;o__Myxococcales;f__Haliangiaceae;g__HaliangiaceaeFA;
2135	30	37	8	1	2	20	39	7	51	5	k__Bacteria;p__Firmicutes;c__Clostridia;o__Clostridiales;f__Clostridiaceae;g__Sarcina;
2763	25	11	10	30	18	44	24	4	7	27	k__Bacteria;p__Chloroflexi;c__Anaerolineae;o__SJA-15;f__SJA-15OR;g__SJA-15OR;
936	2	30	23	2	73	1	9	30	24	6	k__Bacteria;p__Proteobacteria;c__Betaproteobacteria;o__BetaproteobacteriaCL;f__BetaproteobacteriaCL;g__BetaproteobacteriaCL;
1303	6	7	27	2	18	1	73	14	49	3	k__Bacteria;p__Proteobacteria;c__Gammaproteobacteria;
943	5	14	6	0	40	2	15	14	104	0	k__Bacteria;p__Proteobacteria;c__Alphaproteobacteria;o__Rhizobiales;f__RhizobialesOR;g__RhizobialesOR;
1014	1	48	19	2	36	6	42	3	41	2	k__Bacteria;p__Proteobacteria;c__Alphaproteobacteria;o__Rhizobiales;f__RhizobialesOR;g__RhizobialesOR;
973	21	6	6	23	21	20	47	17	20	18	k__Bacteria;p__Proteobacteria;c__Deltaproteobacteria;o__Desulfuromonadales;f__Geobacteraceae;g__GeobacteraceaeFA;
1885	31	23	59	13	7	24	4	2	2	34	k__Bacteria;p__Proteobacteria;c__Betaproteobacteria;o__Rhodocyclales;f__Rhodocyclaceae;g__Dechloromonas;
1029	14	3	3	12	5	6	44	19	49	44	k__Bacteria;p__GN04;c__GN15;o__GN15CL;f__GN15CL;g__GN15CL;
1144	44	27	7	26	6	43	9	5	8	24	k__Bacteria;p__Actinobacteria;c__Actinobacteria (class);o__Actinobacteria (class)CL;f__Actinobacteria (class)CL;g__Actinobacteria (class)CL;
1054	5	3	5	4	26	1	105	17	28	4	k__Bacteria;p__GN04;c__GN15;o__GN15CL;f__GN15CL;g__GN15CL;
921	3	10	127	4	8	3	33	1	0	9	k__Bacteria;p__Bacteroidetes;c__Sphingobacteria;o__Sphingobacteriales;f__Saprospiraceae;g__SaprospiraceaeFA;
1951	3	45	16	15	17	5	19	12	49	17	k__Bacteria;p__Spirochaetes;c__Spirochaetes (class);o__Spirochaetales;f__Spirochaetaceae;g__Treponema;
2074	1	8	19	26	36	2	49	19	0	38	k__Bacteria;
1346	3	0	1	1	0	0	119	16	57	0	k__Bacteria;p__Proteobacteria;c__Alphaproteobacteria;o__Sphingomonadales;f__Sphingomonadaceae;g__Sphingobium;
1882	52	15	15	33	10	32	18	2	3	17	k__Bacteria;p__Proteobacteria;c__Gammaproteobacteria;o__Legionellales;f__Coxiellaceae;g__CoxiellaceaeFA;
923	8	36	6	1	4	0	124	10	6	2	k__Bacteria;p__Spirochaetes;c__Spirochaetes (class);o__Spirochaetales;f__Spirochaetaceae;g__Treponema;
1603	16	25	11	4	35	12	29	8	46	11	k__Bacteria;p__Chloroflexi;c__Anaerolineae;o__envOPS12;f__envOPS12OR;g__envOPS12OR;
946	45	26	20	21	15	23	11	4	5	26	k__Bacteria;p__Proteobacteria;c__Deltaproteobacteria;o__Syntrophobacterales;f__Syntrophobacteraceae;g__SyntrophobacteraceaeFA;
964	7	156	3	4	9	3	2	0	8	4	k__Bacteria;p__Bacteroidetes;c__Bacteroidia;o__Bacteroidales;f__Porphyromonadaceae;g__PorphyromonadaceaeFA;
960	1	30	11	0	97	1	33	11	5	7	k__Bacteria;p__Bacteroidetes;c__Sphingobacteria;o__Sphingobacteriales;f__SphingobacterialesOR;g__SphingobacterialesOR;
1294	79	5	2	15	0	48	3	1	6	36	k__Bacteria;p__Proteobacteria;c__Deltaproteobacteria;o__Syntrophobacterales;f__Syntrophaceae;g__Desulfobacca;
1523	10	17	64	26	13	9	12	14	12	18	k__Bacteria;p__Proteobacteria;c__Alphaproteobacteria;o__Rhodobacterales;f__Rhodobacteraceae;g__Sulfitobacter;
1095	3	11	37	16	37	4	32	34	1	20	k__Bacteria;p__Proteobacteria;c__Deltaproteobacteria;o__Myxococcales;f__MyxococcalesOR;g__MyxococcalesOR;
1069	71	36	6	4	2	46	8	2	8	12	k__Bacteria;p__Firmicutes;c__Bacilli;o__Bacillales;f__Bacillaceae;g__Sediminibacillus;
1031	2	6	3	2	17	4	143	9	7	2	k__Bacteria;p__Chlamydiae;c__Chlamydiae (class);o__Chlamydiales;f__Parachlamydiaceae;g__Candidatus Protochlamydia;
1711	22	15	29	4	15	14	60	11	16	8	k__Bacteria;p__Cyanobacteria;c__Chloroplast;o__Stramenopiles;f__StramenopilesOR;g__StramenopilesOR;
1400	14	9	3	1	24	5	105	15	10	8	k__Bacteria;p__Chloroflexi;c__Anaerolineae;o__envOPS12;f__envOPS12OR;g__envOPS12OR;
958	70	16	3	3	19	9	15	11	35	13	k__Bacteria;p__Chlorobi;c__SM1H02;o__SM1H02CL;f__SM1H02CL;g__SM1H02CL;
1551	3	38	69	1	13	1	33	13	19	4	k__Bacteria;p__Proteobacteria;c__Deltaproteobacteria;o__Myxococcales;f__Polyangiaceae;g__PolyangiaceaeFA;
1658	8	43	50	1	21	9	26	3	27	6	k__Bacteria;p__Proteobacteria;c__Alphaproteobacteria;o__Rhizobiales;f__Methylocystaceae;g__Methylosinus;
1567	12	42	18	8	5	4	25	18	60	2	k__Bacteria;p__Cyanobacteria;c__4C0d-2;o__SM1D11;f__SM1D11OR;g__SM1D11OR;
1005	23	53	24	2	5	29	21	10	21	5	k__Bacteria;p__Firmicutes;c__Clostridia;o__Clostridiales;f__Lachnospiraceae;g__Epulopiscium;
1589	8	21	25	1	11	6	25	13	71	12	k__Bacteria;p__Proteobacteria;c__Gammaproteobacteria;o__Chromatiales;f__ChromatialesOR;g__ChromatialesOR;
1726	35	64	21	2	3	11	13	0	34	10	k__Bacteria;p__Firmicutes;c__Clostridia;o__Clostridiales;f__Lachnospiraceae;g__Coprococcus;
1497	24	42	7	7	21	10	18	20	36	8	k__Bacteria;p__Firmicutes;c__Clostridia;o__Clostridiales;f__Syntrophomonadaceae;g__Syntrophomonas;
1218	15	42	26	12	19	9	21	16	26	7	k__Bacteria;p__Chlamydiae;c__Chlamydiae (class);o__Chlamydiales;f__Parachlamydiaceae;g__Parachlamydia;
1010	2	19	5	5	99	2	38	9	12	2	k__Bacteria;p__Proteobacteria;c__Deltaproteobacteria;o__DeltaproteobacteriaCL;f__DeltaproteobacteriaCL;g__DeltaproteobacteriaCL;
1444	0	38	23	0	118	0	3	8	3	0	k__Bacteria;p__OP11;c__OP11-4;o__KNA6-NB14;f__KNA6-NB14OR;g__KNA6-NB14OR;
1092	30	31	22	15	24	20	12	14	7	17	k__Bacteria;p__GN06;c__GN06PH;o__GN06PH;f__GN06PH;g__GN06PH;
1302	5	17	9	4	15	3	32	38	63	6	k__Bacteria;p__Chlamydiae;c__Chlamydiae (class);o__Chlamydiales;f__ChlamydialesOR;g__ChlamydialesOR;
1433	8	6	22	35	32	19	12	16	3	39	k__Bacteria;p__Spirochaetes;c__Spirochaetes (class);o__Spirochaetales;f__Spirochaetaceae;g__Treponema;
1645	9	22	34	4	71	1	21	5	19	6	k__Bacteria;p__GOUTA4;c__RB384;o__RB384CL;f__RB384CL;g__RB384CL;
1227	28	2	2	51	12	16	21	6	3	51	k__Bacteria;p__NC10;c__12-24;o__JH-WHS47;f__JH-WHS47OR;g__JH-WHS47OR;
950	2	6	51	4	8	2	94	14	8	3	k__Bacteria;p__Chlorobi;c__BSV19;o__BSV19CL;f__BSV19CL;g__BSV19CL;
1109	6	36	66	6	13	3	41	9	10	2	k__Bacteria;p__Elusimicrobia;c__Elusimicrobia (class);o__Elusimicrobiales;f__ElusimicrobialesOR;g__ElusimicrobialesOR;
1110	21	10	47	15	29	22	7	3	11	27	k__Bacteria;p__Verrucomicrobia;c__Methylacidiphilae;o__Methylacidiphilales;f__Methylacidiphilaceae;
1278	3	18	4	10	3	1	50	18	80	4	k__Bacteria;p__Proteobacteria;c__Alphaproteobacteria;o__Rhodospirillales;f__Acetobacteraceae;g__AcetobacteraceaeFA;
1582	0	17	30	7	64	1	48	4	1	19	k__Bacteria;p__Gemmatimonadetes;c__Gemmatimonadetes (class);o__Gemmatimonadales;f__GemmatimonadalesOR;g__GemmatimonadalesOR;
1365	15	16	14	6	48	6	26	18	29	13	k__Bacteria;p__Chlamydiae;c__Chlamydiae (class);o__Chlamydiales;f__Parachlamydiaceae;g__Parachlamydia;
956	25	4	4	41	1	38	0	15	11	52	k__Bacteria;p__Bacteroidetes;c__Bacteroidia;o__Bacteroidales;f__BacteroidalesOR;g__BacteroidalesOR;
1273	14	0	0	5	1	4	16	14	121	16	k__Bacteria;p__Proteobacteria;c__Deltaproteobacteria;o__Syntrophobacterales;f__Syntrophobacteraceae;g__SyntrophobacteraceaeFA;
1046	22	0	0	32	0	32	2	0	4	99	k__Bacteria;p__Proteobacteria;c__Deltaproteobacteria;o__Desulfovibrionales;f__Desulfonatronumaceae;g__Desulfonatronum;
2269	35	14	17	17	26	15	14	10	24	18	k__Bacteria;p__Acidobacteria;c__MVS-40;o__MVS-40CL;f__MVS-40CL;g__MVS-40CL;
1213	38	4	1	25	7	27	37	9	26	16	k__Bacteria;
4289	31	3	9	53	6	25	12	0	0	51	k__Bacteria;p__Nitrospirae;c__Nitrospira (class);o__Nitrospirales;f__Thermodesulfovibrionaceae;g__LCP-6;
984	19	11	10	30	45	22	8	5	10	30	k__Bacteria;p__Proteobacteria;c__Deltaproteobacteria;o__DeltaproteobacteriaCL;f__DeltaproteobacteriaCL;g__DeltaproteobacteriaCL;
959	2	10	78	5	26	5	41	9	6	8	k__Bacteria;p__Bacteroidetes;c__Sphingobacteria;o__Sphingobacteriales;f__Saprospiraceae;g__SaprospiraceaeFA;
1540	10	27	22	8	39	5	36	17	15	10	k__Bacteria;p__WS3;c__PRR-12;
1383	33	42	18	18	1	26	9	17	6	19	k__Bacteria;p__Actinobacteria;c__Actinobacteria (class);o__Actinomycetales;f__Streptomycetaceae;g__Streptomyces;
1742	14	57	31	9	18	8	13	8	8	23	k__Bacteria;p__Proteobacteria;c__Deltaproteobacteria;o__Myxococcales;f__Haliangiaceae;g__HaliangiaceaeFA;
1705	15	27	54	9	27	9	9	11	6	22	k__Bacteria;p__Verrucomicrobia;c__Verrucomicrobiae;o__Verrucomicrobiales;f__VerrucomicrobialesOR;g__VerrucomicrobialesOR;
1094	18	45	14	6	22	10	19	13	35	7	k__Bacteria;p__Actinobacteria;c__Actinobacteria (class);o__Actinobacteria (class)CL;f__Actinobacteria (class)CL;g__Actinobacteria (class)CL;
1762	8	14	13	8	21	6	9	67	32	11	k__Bacteria;p__Proteobacteria;c__Betaproteobacteria;o__Rhodocyclales;f__RhodocyclalesOR;g__RhodocyclalesOR;
1577	8	27	80	3	16	2	24	6	12	10	k__Bacteria;p__Acidobacteria;c__Solibacteres;o__Solibacterales;f__Solibacteraceae;g__Candidatus Solibacter;
1076	0	36	25	3	19	0	75	16	11	3	k__Bacteria;p__OP11;c__OP11-2;o__KD3-145;f__KD3-145OR;g__KD3-145OR;
2274	49	21	5	22	4	47	7	1	6	26	k__Bacteria;p__Actinobacteria;c__Actinobacteria (class);o__Actinomycetales;f__Streptosporangiaceae;g__Microtetraspora;
992	22	1	7	23	26	26	26	28	7	22	k__Bacteria;p__Chloroflexi;c__Dehalococcoidetes;o__Dehalococcoidales;f__Dehalococcoidaceae;g__DehalococcoidaceaeFA;
1221	12	16	20	31	18	5	37	3	1	45	k__Bacteria;p__Nitrospirae;c__Nitrospira (class);o__Nitrospirales;f__FW;g__4-29;
987	4	20	10	4	99	1	21	19	8	2	k__Bacteria;p__OP11;c__OP11-1;o__OPB92;f__OPB92OR;g__OPB92OR;
1013	67	0	0	27	1	39	0	0	0	54	k__Bacteria;p__Cyanobacteria;c__Chloroplast;o__Stramenopiles;f__StramenopilesOR;g__StramenopilesOR;
1066	0	1	0	0	3	0	6	6	172	0	k__Bacteria;p__Bacteroidetes;c__Bacteroidia;o__Bacteroidales;f__Porphyromonadaceae;g__PorphyromonadaceaeFA;
1085	19	44	24	12	5	9	45	1	24	5	k__Bacteria;p__Proteobacteria;c__Deltaproteobacteria;o__Desulfovibrionales;f__Desulfovibrionaceae;g__Desulfovibrio;
2258	3	23	15	8	62	4	40	9	23	1	k__Bacteria;p__Acidobacteria;c__Solibacteres;o__Solibacterales;f__Solibacteraceae;g__Candidatus Solibacter;
2272	17	11	7	50	26	23	4	5	5	40	k__Bacteria;p__Elusimicrobia;c__Elusimicrobia (class);o__FAC88;f__FAC88OR;g__FAC88OR;
1883	1	19	20	11	38	0	68	9	5	16	k__Bacteria;p__Spirochaetes;c__Leptospirae;o__Leptospirales;f__Leptospiraceae;g__SJA-88;
1405	1	43	35	3	33	0	37	21	11	3	k__Bacteria;p__Proteobacteria;c__Deltaproteobacteria;o__Myxococcales;f__MyxococcalesOR;g__MyxococcalesOR;
1332	4	17	10	2	0	1	16	17	109	11	k__Bacteria;p__Bacteroidetes;c__Sphingobacteria;o__Sphingobacteriales;f__Flexibacteraceae;g__FlexibacteraceaeFA;
1650	6	31	12	3	18	6	66	15	27	3	k__Bacteria;p__Proteobacteria;c__Alphaproteobacteria;o__Rhizobiales;f__Hyphomicrobiaceae;g__Rhodoplanes;
2197	0	45	50	0	43	0	44	1	2	2	k__Bacteria;p__Proteobacteria;c__Gammaproteobacteria;o__Chromatiales;f__Chromatiaceae;g__ChromatiaceaeFA;
968	19	0	1	68	0	22	2	5	3	67	k__Bacteria;p__WS3;c__PRR-12;o__SSS58A;f__SSS58AOR;g__SSS58AOR;
971	58	0	0	44	0	41	1	0	0	43	k__Bacteria;p__Chloroflexi;c__Anaerolineae;o__AnaerolineaeCL;f__AnaerolineaeCL;g__AnaerolineaeCL;
1129	21	74	12	4	15	11	11	15	15	9	k__Bacteria;p__Firmicutes;c__Clostridia;o__Clostridiales;f__Clostridiaceae;g__Clostridium;
1611	65	43	13	3	2	23	8	2	19	8	k__Bacteria;p__Firmicutes;c__Bacilli;o__Bacillales;f__Paenibacillaceae;g__Paenibacillus;
1407	11	14	9	17	45	7	36	15	11	21	k__Bacteria;p__Verrucomicrobia;c__Methylacidiphilae;o__Methylacidiphilales;f__Methylacidiphilaceae;g__LP2A;
975	6	18	32	12	34	4	15	34	19	12	k__Bacteria;p__Proteobacteria;c__Alphaproteobacteria;o__Rhodospirillales;f__Rhodospirillaceae;g__RhodospirillaceaeFA;
2473	9	11	9	4	44	12	45	7	40	4	k__Bacteria;p__Chlamydiae;c__Chlamydiae (class);o__Chlamydiales;f__ChlamydialesOR;g__ChlamydialesOR;
1342	4	59	24	8	23	0	30	24	10	3	k__Bacteria;p__OP11;c__OP11-2;o__KD3-145;f__KD3-145OR;g__KD3-145OR;
1343	13	27	21	8	29	11	40	5	8	23	k__Bacteria;p__Spirochaetes;c__WWE1;o__PBS-18;f__SHA-116;g__SHA-116FA;
1007	3	6	15	1	0	4	12	8	136	0	k__Bacteria;p__Fibrobacteres;c__Fibrobacteres (class);o__Fibrobacterales;f__Fibrobacteraceae;g__Fibrobacter;
1478	3	38	91	2	16	1	17	5	8	3	k__Bacteria;p__Proteobacteria;c__Deltaproteobacteria;o__Syntrophobacterales;f__Syntrophaceae;g__Desulfomonile;
2363	13	17	21	3	50	13	27	14	19	7	k__Bacteria;p__Proteobacteria;c__Deltaproteobacteria;o__Desulfuromonadales;f__Geobacteraceae;g__GeobacteraceaeFA;
1252	22	23	55	6	27	11	7	5	7	21	k__Bacteria;p__Chlorobi;c__OPB56;o__OPB56CL;f__OPB56CL;g__OPB56CL;
1078	14	18	18	2	9	6	22	40	46	9	k__Bacteria;p__Firmicutes;c__Clostridia;o__Clostridiales;f__Clostridiaceae;g__Clostridium;
1025	0	16	10	2	6	2	48	20	79	1	k__Bacteria;p__Proteobacteria;c__Deltaproteobacteria;o__Syntrophobacterales;f__Syntrophaceae;g__Desulfomonile;
993	7	16	20	1	2	2	65	13	57	0	k__Bacteria;p__Firmicutes;c__Clostridia;o__Clostridiales;f__Veillonellaceae;g__VeillonellaceaeFA;
1681	17	68	9	15	9	8	17	2	2	36	k__Bacteria;p__Proteobacteria;c__Deltaproteobacteria;o__Myxococcales;f__MyxococcalesOR;g__MyxococcalesOR;
1243	13	10	17	8	28	10	57	12	15	13	k__Bacteria;p__Chloroflexi;c__Anaerolineae;o__BPC110;f__BPC110OR;g__BPC110OR;
1016	1	0	0	0	0	2	0	5	175	0	k__Bacteria;p__TM6;c__SJA-4;o__SJA-4CL;f__SJA-4CL;g__SJA-4CL;
1267	2	31	12	1	65	2	24	11	31	4	k__Bacteria;p__Acidobacteria;c__Solibacteres;o__Solibacterales;f__Solibacteraceae;g__Candidatus Solibacter;
1384	2	20	26	0	7	1	36	77	14	0	k__Bacteria;p__Bacteroidetes;c__Bacteroidia;o__Bacteroidales;f__BacteroidalesOR;g__BacteroidalesOR;
1188	12	11	8	9	30	9	48	15	27	13	k__Bacteria;p__Proteobacteria;c__Deltaproteobacteria;o__Syntrophobacterales;f__Syntrophaceae;g__Syntrophus;
994	2	3	9	2	1	0	113	17	28	7	k__Bacteria;p__Proteobacteria;c__Betaproteobacteria;o__Burkholderiales;f__Burkholderiaceae;g__Polynucleobacter;
1943	2	52	23	6	15	4	37	18	3	22	k__Bacteria;p__Proteobacteria;c__Epsilonproteobacteria;o__Nautiliales;f__NautilialesOR;g__NautilialesOR;
1045	23	23	24	8	28	5	34	12	21	4	k__Bacteria;p__BRC1;c__09D2Y74;o__09D2Y74CL;f__09D2Y74CL;g__09D2Y74CL;
2515	3	17	35	10	28	7	18	33	23	7	k__Bacteria;p__Bacteroidetes;c__Sphingobacteria;o__Sphingobacteriales;f__Saprospiraceae;g__SaprospiraceaeFA;
1312	13	23	23	11	20	12	44	6	10	19	k__Bacteria;p__Firmicutes;c__Clostridia;o__Clostridiales;f__Clostridiales Family XII. Incertae Sedis;g__Clostridiales Family XII. Incertae SedisFA;
1380	11	30	11	7	33	7	25	12	38	7	k__Bacteria;
1023	4	15	17	25	26	8	55	11	2	18	k__Bacteria;p__SAR406;c__AB16;o__ZA3648c;f__5bav_B4;g__5bav_B4FA;
2324	26	48	8	0	6	10	17	27	33	6	k__Bacteria;p__Proteobacteria;c__Alphaproteobacteria;o__Rhizobiales;f__Methylocystaceae;g__MethylocystaceaeFA;
1749	1	29	62	2	24	0	57	3	2	1	k__Bacteria;p__OP11;c__OP11-4;o__KNA6-NB14;f__KNA6-NB14OR;g__KNA6-NB14OR;
1835	20	22	27	25	22	9	6	7	9	34	k__Bacteria;
1028	33	0	1	52	0	29	9	0	0	57	k__Bacteria;p__GN02;c__GN02PH;o__GN02PH;f__GN02PH;g__GN02PH;
1823	3	18	1	17	63	4	28	26	4	17	k__Bacteria;p__OP11;c__OP11-1;o__OPB92;f__OPB92OR;g__OPB92OR;
1680	17	34	8	5	5	12	40	3	50	6	k__Bacteria;p__Firmicutes;c__Clostridia;o__Clostridiales;f__Clostridiaceae;g__Clostridium;
4425	16	13	12	14	18	15	25	16	19	32	k__Bacteria;p__Bacteroidetes;c__Bacteroidia;o__Bacteroidales;f__BacteroidalesOR;g__BacteroidalesOR;
1119	43	55	10	0	0	1	20	1	50	0	k__Bacteria;p__Firmicutes;c__Clostridia;o__Clostridiales;f__Lachnospiraceae;g__LachnospiraceaeFA;
1689	21	68	15	2	3	11	43	1	12	4	k__Bacteria;p__Firmicutes;c__Clostridia;o__Clostridiales;f__Ruminococcaceae;g__RuminococcaceaeFA;
1018	19	21	55	12	10	12	22	5	18	5	k__Bacteria;p__Proteobacteria;c__Alphaproteobacteria;o__Rhizobiales;f__Hyphomicrobiaceae;g__Hyphomicrobium;
1412	64	23	25	1	17	2	13	4	26	4	k__Bacteria;p__Proteobacteria;c__Gammaproteobacteria;o__Legionellales;f__Coxiellaceae;g__CoxiellaceaeFA;
1367	6	12	14	8	4	4	70	13	41	7	k__Bacteria;p__Chlamydiae;c__Chlamydiae (class);o__Chlamydiales;f__Parachlamydiaceae;g__Parachlamydia;
1299	10	27	72	1	28	6	10	6	6	13	k__Bacteria;p__Verrucomicrobia;c__Verrucomicrobiae;o__Verrucomicrobiales;f__VerrucomicrobialesOR;g__VerrucomicrobialesOR;
1469	11	18	17	27	46	10	9	12	2	27	k__Bacteria;p__Elusimicrobia;c__Elusimicrobia (class);o__MVP-88;f__MVP-88OR;g__MVP-88OR;
1242	11	8	28	10	12	12	57	1	5	35	k__Bacteria;p__Bacteroidetes;c__Flavobacteria;o__FlavobacteriaCL;f__FlavobacteriaCL;g__FlavobacteriaCL;
1789	14	29	23	10	26	10	28	11	14	14	k__Bacteria;
1118	0	18	30	0	85	0	22	0	23	0	k__Bacteria;p__Bacteroidetes;c__Sphingobacteria;o__Sphingobacteriales;f__Saprospiraceae;g__SaprospiraceaeFA;
3912	14	13	11	11	34	21	21	21	14	18	k__Bacteria;p__Proteobacteria;c__Deltaproteobacteria;o__Syntrophobacterales;f__Syntrophaceae;g__SyntrophaceaeFA;
1511	59	18	23	3	10	4	17	14	27	3	k__Bacteria;p__TM7;c__TM7-1;o__TM7-1CL;f__TM7-1CL;g__TM7-1CL;
1037	4	1	0	0	1	0	28	48	96	0	k__Bacteria;p__Verrucomicrobia;c__Opitutae;o__OpitutaeCL;f__OpitutaeCL;g__OpitutaeCL;
1339	15	89	18	4	8	2	9	14	14	5	k__Bacteria;p__Spirochaetes;c__Spirochaetes (class);o__Spirochaetales;f__Spirochaetaceae;g__SA-8;
2234	2	17	4	1	51	16	48	9	30	0	k__Bacteria;p__Proteobacteria;c__Alphaproteobacteria;o__Rhodospirillales;f__Rhodospirillaceae;g__RhodospirillaceaeFA;
1759	14	16	20	12	25	7	25	29	14	16	k__Bacteria;p__Firmicutes;c__Clostridia;o__Clostridiales;f__Ruminococcaceae;g__Acetivibrio;
4095	22	10	10	50	20	26	12	0	2	26	k__Bacteria;p__Nitrospirae;c__Nitrospira (class);o__Nitrospirales;f__Thermodesulfovibrionaceae;g__ThermodesulfovibrionaceaeFA;
1263	1	35	70	2	26	1	13	11	11	8	k__Bacteria;p__Proteobacteria;c__Gammaproteobacteria;o__Oceanospirillales;f__211ds20;g__211ds20FA;
1156	11	29	39	11	30	7	30	7	7	7	k__Bacteria;p__Tenericutes;c__Erysipelotrichi;o__Erysipelotrichales;f__vadinHA31;g__RFN20;
1796	6	14	22	12	33	8	40	13	11	18	k__Bacteria;p__Bacteroidetes;c__Bacteroidia;o__Bacteroidales;f__Porphyromonadaceae;g__PorphyromonadaceaeFA;
1044	0	29	56	0	18	0	43	13	18	0	k__Bacteria;p__Firmicutes;c__Clostridia;o__Clostridiales;f__Eubacteriaceae;g__EubacteriaceaeFA;
1386	16	42	36	8	28	8	6	4	7	22	k__Bacteria;
1623	19	20	52	20	20	12	2	7	2	23	k__Bacteria;p__Proteobacteria;c__Deltaproteobacteria;o__Bdellovibrionales;f__Bdellovibrionaceae;g__BdellovibrionaceaeFA;
1063	6	48	63	7	7	6	24	8	5	3	k__Bacteria;p__Bacteroidetes;
2887	14	29	46	17	24	12	10	1	3	20	k__Bacteria;p__Proteobacteria;c__Betaproteobacteria;o__Rhodocyclales;f__Rhodocyclaceae;
1539	5	28	50	4	23	3	12	23	24	4	k__Bacteria;p__Acidobacteria;c__Solibacteres;o__Solibacterales;f__Solibacteraceae;g__Candidatus Solibacter;
1128	12	63	35	0	30	5	3	3	7	18	k__Bacteria;p__Proteobacteria;c__Epsilonproteobacteria;o__Campylobacterales;f__Campylobacteraceae;g__CampylobacteraceaeFA;
8567	30	6	16	15	9	31	9	8	10	42	k__Bacteria;p__Nitrospirae;c__Nitrospira (class);o__Nitrospirales;f__Thermodesulfovibrionaceae;g__LCP-6;
1134	0	50	29	0	8	1	30	18	40	0	k__Bacteria;p__Firmicutes;c__Clostridia;o__Clostridiales;f__Veillonellaceae;g__VeillonellaceaeFA;
1847	0	13	65	0	9	0	10	59	20	0	k__Bacteria;p__Proteobacteria;c__Deltaproteobacteria;o__Myxococcales;f__MyxococcalesOR;g__MyxococcalesOR;
1782	3	10	1	53	12	0	1	1	0	95	k__Bacteria;p__Spirochaetes;c__Spirochaetes (class);o__Spirochaetales;f__Spirochaetaceae;
1082	9	21	31	9	27	7	37	8	8	18	k__Bacteria;p__GN04;c__5bav_B12;o__5bav_B12CL;f__5bav_B12CL;g__5bav_B12CL;
1616	1	7	14	5	22	3	3	76	36	8	k__Bacteria;p__Verrucomicrobia;c__Verrucomicrobiae;o__Verrucomicrobiales;f__VerrucomicrobialesOR;g__VerrucomicrobialesOR;
1191	0	68	56	1	12	0	23	2	8	5	k__Bacteria;p__Bacteroidetes;c__Bacteroidia;o__Bacteroidales;f__Porphyromonadaceae;g__PorphyromonadaceaeFA;
1575	0	34	42	0	78	0	12	2	6	1	k__Bacteria;p__Proteobacteria;c__Deltaproteobacteria;o__Syntrophobacterales;f__Syntrophobacteraceae;g__SyntrophobacteraceaeFA;
1838	4	10	5	15	21	5	62	19	1	33	k__Bacteria;p__Proteobacteria;c__Deltaproteobacteria;o__Myxococcales;f__MyxococcalesOR;g__MyxococcalesOR;
2598	4	31	29	6	41	1	27	9	8	18	k__Bacteria;p__SR1;c__SR1PH;o__SR1PH;f__SR1PH;g__SR1PH;
7007	17	11	19	22	29	18	19	14	6	19	k__Bacteria;p__Acidobacteria;c__MVS-40;o__MVS-40CL;f__MVS-40CL;g__MVS-40CL;
2059	4	26	7	5	28	2	73	15	4	10	k__Bacteria;p__Proteobacteria;c__Deltaproteobacteria;o__Myxococcales;f__Haliangiaceae;g__HaliangiaceaeFA;
3222	38	12	7	26	13	23	21	5	4	25	k__Bacteria;p__Proteobacteria;c__Deltaproteobacteria;o__Syntrophobacterales;f__Syntrophobacteraceae;g__SyntrophobacteraceaeFA;
1211	13	8	5	4	28	16	41	23	27	9	k__Bacteria;p__Firmicutes;c__Clostridia;o__Clostridiales;f__ClostridialesOR;g__ClostridialesOR;
1055	41	5	12	16	14	13	25	11	24	13	k__Bacteria;p__Chloroflexi;c__Anaerolineae;o__S0208;f__S0208OR;g__S0208OR;
1039	1	33	26	2	60	0	16	16	20	0	k__Bacteria;p__Bacteroidetes;c__Sphingobacteria;o__Sphingobacteriales;f__SphingobacterialesOR;g__SphingobacterialesOR;
1143	5	33	26	2	27	3	15	14	47	2	k__Bacteria;p__Verrucomicrobia;c__Verrucomicrobiae;o__Verrucomicrobiales;f__Verrucomicrobiaceae;g__Prosthecobacter;
1309	14	9	11	14	23	15	20	35	21	12	k__Bacteria;p__Verrucomicrobia;
1973	6	47	12	2	56	1	18	8	20	3	k__Bacteria;p__Proteobacteria;c__Gammaproteobacteria;o__Legionellales;f__Coxiellaceae;
2336	0	46	13	1	47	1	34	15	15	1	k__Bacteria;p__Proteobacteria;c__Alphaproteobacteria;o__Rhizobiales;f__Hyphomicrobiaceae;g__Rhodoplanes;
3233	25	33	16	13	16	14	14	6	15	21	k__Bacteria;p__Verrucomicrobia;c__Verrucomicrobiae;o__Verrucomicrobiales;f__VerrucomicrobialesOR;g__VerrucomicrobialesOR;
1074	0	3	0	3	3	0	30	16	118	0	k__Bacteria;p__Proteobacteria;c__Gammaproteobacteria;o__Xanthomonadales;f__Xanthomonadaceae;g__XanthomonadaceaeFA;
1777	5	17	12	7	38	5	50	7	25	7	k__Bacteria;p__TM6;c__SJA-4;o__SJA-4CL;f__SJA-4CL;g__SJA-4CL;
1206	19	5	0	47	20	9	20	4	3	46	k__Bacteria;p__Chloroflexi;c__Anaerolineae;o__Anaerolineales;f__Anaerolinaceae;
1793	26	22	4	0	8	13	19	10	71	0	k__Bacteria;p__Firmicutes;c__Clostridia;o__Clostridiales;f__Syntrophomonadaceae;g__Syntrophomonas;
1068	8	10	5	9	37	2	50	27	10	14	k__Bacteria;
1117	43	3	1	41	3	31	3	2	0	45	k__Bacteria;p__WS3;c__PRR-12;
2169	21	39	20	3	5	14	32	7	26	5	k__Bacteria;p__Firmicutes;c__Clostridia;o__Clostridiales;f__Ruminococcaceae;g__RuminococcaceaeFA;
1306	47	24	18	6	11	12	2	6	19	27	k__Bacteria;p__Proteobacteria;c__Deltaproteobacteria;o__Desulfobacterales;f__Desulfobulbaceae;g__Desulfocapsa;
1549	12	11	39	4	6	12	38	14	22	14	k__Bacteria;p__Bacteroidetes;c__Bacteroidia;o__Bacteroidales;f__Porphyromonadaceae;g__PorphyromonadaceaeFA;
1187	8	3	2	58	11	14	3	27	3	42	k__Bacteria;p__Firmicutes;c__Clostridia;o__OPB54;f__OPB54OR;g__OPB54OR;
1158	13	2	2	9	17	11	42	62	5	8	k__Bacteria;p__Chloroflexi;c__Anaerolineae;o__AnaerolineaeCL;f__AnaerolineaeCL;g__AnaerolineaeCL;
2601	29	53	5	1	6	7	15	3	51	1	k__Bacteria;p__Firmicutes;c__Clostridia;o__Clostridiales;f__Catabacteriaceae;g__CatabacteriaceaeFA;
1103	10	50	28	8	3	18	36	6	4	8	k__Bacteria;p__Chloroflexi;c__Anaerolineae;o__A4b;f__A4bOR;g__A4bOR;
1190	9	33	39	8	32	4	21	7	7	10	k__Bacteria;p__Spirochaetes;c__Leptospirae;o__Leptospirales;f__Leptospiraceae;g__LeptospiraceaeFA;
3747	16	47	51	1	11	12	16	2	6	8	k__Bacteria;p__Proteobacteria;c__Deltaproteobacteria;o__Desulfobacterales;f__Desulfobulbaceae;g__Desulfotalea;
1548	2	9	4	3	9	6	22	60	48	7	k__Bacteria;p__Acidobacteria;c__Acidobacteria (class);o__Acidobacteriales;f__AcidobacterialesOR;g__AcidobacterialesOR;
1409	19	20	19	12	27	13	24	8	21	6	k__Bacteria;p__Proteobacteria;c__Gammaproteobacteria;o__Legionellales;f__Coxiellaceae;g__CoxiellaceaeFA;
1774	4	48	16	4	39	5	36	5	8	4	k__Bacteria;p__Proteobacteria;c__Deltaproteobacteria;o__Myxococcales;
1176	0	15	2	0	3	0	10	8	130	1	k__Bacteria;p__Chlamydiae;c__Chlamydiae (class);o__Chlamydiales;f__Parachlamydiaceae;g__ParachlamydiaceaeFA;
1613	3	79	11	1	22	0	9	5	37	2	k__Bacteria;p__Firmicutes;c__Clostridia;o__Clostridiales;f__Catabacteriaceae;g__CatabacteriaceaeFA;
1131	1	36	21	2	72	2	13	11	10	0	k__Bacteria;
1720	42	13	16	20	7	15	8	2	1	44	k__Bacteria;p__Proteobacteria;c__Deltaproteobacteria;o__Syntrophobacterales;f__Syntrophaceae;g__Desulfomonile;
1978	2	25	22	12	16	8	28	15	6	34	k__Bacteria;p__Proteobacteria;c__Deltaproteobacteria;o__Myxococcales;f__MyxococcalesOR;g__MyxococcalesOR;
1105	14	10	6	23	26	21	16	11	21	20	k__Bacteria;p__Proteobacteria;c__Deltaproteobacteria;o__Syntrophobacterales;f__Syntrophobacteraceae;
2659	16	13	24	10	40	17	23	6	6	13	k__Bacteria;p__Proteobacteria;c__Deltaproteobacteria;o__Desulfobacterales;f__DesulfobacteralesOR;g__DesulfobacteralesOR;
1133	4	13	46	8	40	8	30	7	3	9	k__Bacteria;p__Chloroflexi;c__Anaerolineae;o__Anaerolineales;f__Anaerolinaceae;g__AnaerolinaceaeFA;
1735	13	19	35	5	11	4	42	16	18	5	k__Bacteria;p__Proteobacteria;c__Alphaproteobacteria;o__Rhizobiales;f__Rhizobiaceae;g__Rhizobium;
1431	14	25	8	3	18	16	40	13	24	7	k__Bacteria;p__Actinobacteria;c__Actinobacteria (class);o__Actinobacteria (class)CL;f__Actinobacteria (class)CL;g__Actinobacteria (class)CL;
1800	8	27	15	27	27	17	18	5	6	18	k__Bacteria;p__Nitrospirae;c__Nitrospira (class);o__Nitrospirales;f__Thermodesulfovibrionaceae;g__LCP-6;
1494	3	35	36	0	20	2	12	47	11	1	k__Bacteria;p__Verrucomicrobia;c__Opitutae;o__Puniceicoccales;f__Puniceicoccaceae;g__PuniceicoccaceaeFA;
3100	41	52	15	2	1	16	7	9	21	3	k__Bacteria;p__Firmicutes;c__Bacilli;o__Bacillales;f__Paenibacillaceae;g__Paenibacillus;
2130	22	44	18	1	6	6	4	3	60	3	k__Bacteria;p__Firmicutes;c__Clostridia;o__Clostridiales;f__ClostridialesOR;g__ClostridialesOR;
1135	14	24	10	9	8	3	36	7	53	3	k__Archaea;p__Euryarchaeota;c__Methanobacteria;o__Methanobacteriales;f__Methanobacteriaceae;g__Methanobacterium;
1423	22	8	37	3	28	4	17	21	16	11	k__Bacteria;p__Cyanobacteria;c__Chloroplast;o__Stramenopiles;f__StramenopilesOR;g__StramenopilesOR;
1169	1	93	9	0	31	0	21	4	2	6	k__Bacteria;p__OP11;c__OP11-4;o__KNA6-NB14;f__KNA6-NB14OR;g__KNA6-NB14OR;
1965	1	13	5	3	37	3	59	20	13	13	k__Bacteria;p__MSBL6;c__AT425_EubG1;o__AT425_EubG1CL;f__AT425_EubG1CL;g__AT425_EubG1CL;
1137	5	57	19	6	11	1	4	25	35	3	k__Bacteria;p__Proteobacteria;c__Deltaproteobacteria;o__Myxococcales;f__MyxococcalesOR;g__MyxococcalesOR;
1653	23	10	27	0	6	9	44	0	37	10	k__Bacteria;p__Proteobacteria;c__Alphaproteobacteria;o__Rhizobiales;f__RhizobialesOR;g__RhizobialesOR;
1904	4	18	3	1	43	6	62	11	14	4	k__Bacteria;p__Acidobacteria;c__Solibacteres;o__Solibacterales;f__Solibacteraceae;g__Candidatus Solibacter;
1081	0	9	5	0	0	0	1	129	22	0	k__Bacteria;p__Firmicutes;c__Clostridia;o__Clostridiales;f__Catabacteriaceae;g__CatabacteriaceaeFA;
1146	0	20	58	3	13	1	28	22	11	9	k__Bacteria;p__Bacteroidetes;c__Bacteroidia;o__Bacteroidales;f__Marinilabiaceae;g__MarinilabiaceaeFA;
1189	18	6	40	10	3	7	18	28	8	27	k__Bacteria;p__Proteobacteria;c__Alphaproteobacteria;o__Rhodospirillales;f__Rhodospirillaceae;g__RhodospirillaceaeFA;
1291	5	12	2	0	3	8	10	7	117	1	k__Bacteria;p__Acidobacteria;c__BPC102;o__BPC102CL;f__BPC102CL;g__BPC102CL;
1269	43	7	10	31	6	21	5	6	3	33	k__Bacteria;p__OP8;c__OP8_2;o__OP8_2CL;f__OP8_2CL;g__OP8_2CL;
1138	11	22	27	4	16	12	50	5	13	5	k__Bacteria;p__Proteobacteria;c__Deltaproteobacteria;o__Syntrophobacterales;f__Desulfobacteraceae;g__DesulfobacteraceaeFA;
1996	32	68	12	2	3	11	11	2	21	3	k__Bacteria;p__Firmicutes;c__Clostridia;o__Clostridiales;f__Lachnospiraceae;g__Coprococcus;
2709	46	27	5	12	4	27	18	2	9	15	k__Bacteria;p__Actinobacteria;c__Actinobacteria (class);o__Rubrobacterales;f__Rubrobacteraceae;g__RubrobacteraceaeFA;
1301	29	24	10	5	18	22	6	9	31	10	k__Bacteria;p__Chloroflexi;c__Anaerolineae;o__SJA-15;f__SJA-15OR;g__SJA-15OR;
1844	16	30	21	10	28	9	11	11	12	16	k__Bacteria;p__Verrucomicrobia;c__Verrucomicrobiae;o__Verrucomicrobiales;f__Verrucomicrobia subdivision 3;g__Verrucomicrobia subdivision 3FA;
1171	8	23	25	11	25	22	8	4	7	31	k__Bacteria;p__Verrucomicrobia;c__Methylacidiphilae;o__Methylacidiphilales;f__Methylacidiphilaceae;g__LP2A;
2232	12	16	47	6	41	8	14	1	7	12	k__Bacteria;p__Verrucomicrobia;c__Spartobacteria;o__Spartobacteriales;f__Spartobacteriaceae;g__Candidatus Xiphinematobacter;
2168	7	19	12	4	45	3	44	15	3	12	k__Bacteria;p__Elusimicrobia;c__Elusimicrobia (class);o__Elusimicrobiales;f__ElusimicrobialesOR;g__ElusimicrobialesOR;
2162	4	24	6	7	54	2	18	9	25	15	k__Bacteria;p__Proteobacteria;c__Alphaproteobacteria;o__Rhizobiales;f__Hyphomicrobiaceae;g__Rhodoplanes;
1093	8	7	3	7	16	3	35	65	6	14	k__Bacteria;p__Chloroflexi;c__Dehalococcoidetes;o__NT-B4;f__NT-B4OR;g__NT-B4OR;
2190	7	21	20	5	26	5	18	18	40	4	k__Bacteria;p__Chlamydiae;c__Chlamydiae (class);o__Chlamydiales;f__ChlamydialesOR;g__ChlamydialesOR;
1362	5	33	25	9	20	3	25	26	16	2	k__Bacteria;p__Proteobacteria;c__Deltaproteobacteria;o__Syntrophobacterales;f__Syntrophaceae;g__SyntrophaceaeFA;
1646	3	5	6	22	25	4	31	25	11	31	k__Bacteria;p__Spirochaetes;c__Spirochaetes (class);o__Spirochaetales;f__Spirochaetaceae;g__SpirochaetaceaeFA;
2035	9	15	13	21	42	0	37	8	3	15	k__Bacteria;p__Elusimicrobia;c__Elusimicrobia (class);o__Elusimicrobiales;f__ElusimicrobialesOR;g__ElusimicrobialesOR;
1600	7	65	19	0	11	9	17	6	25	4	k__Bacteria;p__Firmicutes;c__Clostridia;o__Clostridiales;f__ClostridialesOR;g__ClostridialesOR;
1971	4	13	24	3	18	1	11	59	25	5	k__Bacteria;p__Bacteroidetes;c__Bacteroidia;o__Bacteroidales;f__Porphyromonadaceae;g__PorphyromonadaceaeFA;
1102	2	10	7	4	41	1	47	22	17	11	k__Bacteria;p__OP11;c__OP11-2;o__WCHB1-07;f__WCHB1-07OR;g__WCHB1-07OR;
1837	5	29	19	3	42	2	32	10	4	16	k__Bacteria;p__OP11;c__OP11-4;o__RCP1-27;f__RCP1-27OR;g__RCP1-27OR;
1122	39	5	4	17	13	19	22	13	10	20	k__Bacteria;p__Firmicutes;c__Clostridia;o__Clostridiales;
1360	26	14	27	17	27	7	13	2	13	16	k__Bacteria;p__Proteobacteria;c__Alphaproteobacteria;o__Sphingomonadales;f__Sphingomonadaceae;g__Novosphingobium;
1723	30	6	11	28	12	20	9	7	8	31	k__Bacteria;p__Acidobacteria;c__AcidobacteriaPH;o__AcidobacteriaPH;f__AcidobacteriaPH;g__AcidobacteriaPH;
1116	34	22	12	6	14	3	8	0	17	46	k__Bacteria;p__GN02;c__GN07;o__GN07CL;f__GN07CL;g__GN07CL;
1995	2	31	9	0	46	0	40	11	23	0	k__Bacteria;p__Chlorobi;c__BSV19;o__BSV19CL;f__BSV19CL;g__BSV19CL;
1685	10	14	4	9	2	11	81	6	21	4	k__Bacteria;p__Firmicutes;c__Clostridia;o__Clostridiales;f__Catabacteriaceae;g__CatabacteriaceaeFA;
1197	2	37	33	0	73	1	4	1	11	0	k__Bacteria;p__Chlorobi;c__SJA-28;o__SJA-28CL;f__SJA-28CL;g__SJA-28CL;
1354	3	23	12	22	11	4	40	12	10	24	k__Bacteria;p__MD2896-B26;c__MD2896-B26PH;o__MD2896-B26PH;f__MD2896-B26PH;g__MD2896-B26PH;
1125	3	11	11	22	41	16	31	6	12	8	k__Bacteria;p__Chloroflexi;c__Anaerolineae;o__Anaerolineales;f__Anaerolinaceae;g__AnaerolinaceaeFA;
1460	19	9	11	33	23	17	7	6	1	35	k__Bacteria;p__Proteobacteria;c__Deltaproteobacteria;o__Myxococcales;f__Myxococcaceae;g__Anaeromyxobacter;
1437	13	29	31	8	7	12	24	6	22	9	k__Bacteria;p__Firmicutes;c__Clostridia;o__Clostridiales;f__Veillonellaceae;g__Thermosinus;
1230	4	47	10	3	22	2	5	22	41	5	k__Bacteria;p__Actinobacteria;c__Actinobacteria (class);o__MC47;f__MC47OR;g__MC47OR;
2290	13	15	16	16	22	6	37	19	6	11	k__Bacteria;p__GOUTA4;c__RB384;o__RB384CL;f__RB384CL;g__RB384CL;
1148	8	19	26	14	19	4	39	14	2	16	k__Bacteria;p__MD2896-B26;c__MD2896-B26PH;o__MD2896-B26PH;f__MD2896-B26PH;g__MD2896-B26PH;
1462	6	20	21	22	32	9	12	14	8	17	k__Bacteria;p__OP11;c__OP11-1;o__BB36;f__BB36OR;g__BB36OR;
1751	8	9	6	7	30	2	22	24	52	0	k__Bacteria;p__Armatimonadetes;c__SJA-176;o__SJA-176CL;f__SJA-176CL;g__SJA-176CL;
1288	0	28	5	2	102	1	3	2	16	1	k__Bacteria;p__Bacteroidetes;c__Sphingobacteria;o__Sphingobacteriales;f__SphingobacterialesOR;g__SphingobacterialesOR;
1769	1	52	14	1	54	5	5	6	21	1	k__Bacteria;p__Proteobacteria;c__Gammaproteobacteria;o__Legionellales;f__Coxiellaceae;g__Aquicella;
1595	1	22	12	5	9	8	14	29	48	12	k__Bacteria;p__Proteobacteria;c__Alphaproteobacteria;o__Rhizobiales;f__Hyphomicrobiaceae;g__Rhodoplanes;
1216	5	25	20	7	30	5	37	8	15	8	k__Bacteria;p__OP11;c__OP11-4;o__KNA6-NB14;f__KNA6-NB14OR;g__KNA6-NB14OR;
1861	6	30	18	3	9	4	18	28	37	7	k__Bacteria;p__Proteobacteria;c__Alphaproteobacteria;o__Caulobacterales;f__Caulobacteraceae;g__Asticcacaulis;
2355	14	7	5	49	7	22	13	0	1	42	k__Bacteria;p__Chloroflexi;c__Anaerolineae;o__GN14;f__GN14OR;g__GN14OR;
1337	5	14	3	8	45	1	16	27	29	12	k__Bacteria;p__HDBW-WB69;c__HDBW-WB69PH;o__HDBW-WB69PH;f__HDBW-WB69PH;g__HDBW-WB69PH;
1809	6	5	53	11	11	17	22	3	2	30	k__Bacteria;p__WS3;c__PRR-12;o__GN03;f__GN03OR;g__GN03OR;
1533	9	8	2	20	13	26	35	8	16	23	k__Bacteria;p__Firmicutes;c__Clostridia;o__Clostridiales;f__Ruminococcaceae;g__Acetivibrio;
1113	6	40	32	4	17	7	28	6	6	14	k__Bacteria;p__Elusimicrobia;
2260	4	30	8	12	16	7	18	14	38	13	k__Bacteria;p__Chloroflexi;c__Anaerolineae;o__Anaerolineales;f__Anaerolinaceae;g__AnaerolinaceaeFA;
1416	19	6	14	50	12	14	0	0	1	44	k__Bacteria;p__Proteobacteria;c__Deltaproteobacteria;o__Syntrophobacterales;f__Desulfobacteraceae;g__DesulfobacteraceaeFA;
1282	11	12	10	21	19	12	19	20	2	34	k__Bacteria;p__Proteobacteria;c__Deltaproteobacteria;o__NB1-j;f__NB1-i;g__NB1-iFA;
2976	19	26	8	6	11	16	52	5	9	7	k__Bacteria;
1164	6	12	12	21	19	8	32	13	5	31	k__Bacteria;p__SAR406;c__AB16;o__Arctic96B-7;
2015	23	15	18	12	6	20	21	5	30	9	k__Bacteria;p__Cyanobacteria;c__4C0d-2;o__SM1D11;f__SM1D11OR;g__SM1D11OR;
2008	14	17	6	18	58	12	6	3	8	17	k__Bacteria;p__Proteobacteria;c__Deltaproteobacteria;
1172	1	21	5	0	26	2	6	5	92	0	k__Bacteria;p__Actinobacteria;c__Actinobacteria (class);o__Acidimicrobiales;f__AcidimicrobialesOR;g__AcidimicrobialesOR;
1832	3	6	4	40	37	1	19	13	0	35	k__Bacteria;p__Caldithrix;c__Caldithrixae;o__Caldithrixales;f__CaldithrixalesOR;g__CaldithrixalesOR;
1404	34	5	1	4	4	25	7	8	49	21	k__Bacteria;p__Chloroflexi;c__Anaerolineae;o__Anaerolineales;f__Anaerolinaceae;g__Anaerolinea;
1544	3	12	11	0	27	1	49	19	29	6	k__Bacteria;p__WS6;c__SC72;o__SC72CL;f__SC72CL;g__SC72CL;
1640	16	13	8	0	7	12	16	21	61	3	k__Bacteria;p__Bacteroidetes;c__Bacteroidia;o__Bacteroidales;f__BacteroidalesOR;g__BacteroidalesOR;
4063	16	16	21	17	9	21	21	6	9	21	k__Bacteria;p__Proteobacteria;c__Deltaproteobacteria;o__Syntrophobacterales;f__Syntrophobacteraceae;g__SyntrophobacteraceaeFA;
2096	1	24	7	0	23	1	22	27	50	2	k__Bacteria;p__Bacteroidetes;c__Bacteroidia;o__Bacteroidales;f__Porphyromonadaceae;g__PorphyromonadaceaeFA;
1161	51	12	17	1	9	27	1	2	12	25	k__Bacteria;p__Proteobacteria;c__Deltaproteobacteria;o__Desulfobacterales;f__Desulfobulbaceae;g__DesulfobulbaceaeFA;
1132	4	57	1	0	7	1	56	9	22	0	k__Bacteria;p__Spirochaetes;c__Spirochaetes (class);o__Spirochaetales;f__Spirochaetaceae;g__Treponema;
1900	30	14	4	24	6	21	21	14	5	18	k__Bacteria;p__Verrucomicrobia;c__Verrucomicrobiae;o__Verrucomicrobiales;f__Verrucomicrobia subdivision 3;g__Verrucomicrobia subdivision 3FA;
1552	0	20	15	1	96	0	15	2	4	3	k__Bacteria;p__WS6;c__WS6PH;o__WS6PH;f__WS6PH;g__WS6PH;
1336	25	28	22	5	8	8	30	6	16	8	k__Bacteria;p__Chlorobi;c__Ignavibacteria;o__ZB1;f__ZB1OR;g__ZB1OR;
1338	12	11	16	4	5	2	27	39	39	1	k__Bacteria;p__Proteobacteria;c__Alphaproteobacteria;o__Sphingomonadales;f__SphingomonadalesOR;g__SphingomonadalesOR;
1340	1	8	20	1	6	13	23	42	41	1	k__Bacteria;p__Bacteroidetes;c__Flavobacteria;o__Flavobacteriales;f__Flavobacteriaceae;g__Olleya;
1296	2	8	15	0	29	0	41	41	20	0	k__Bacteria;p__ABY1_OD1;c__ABY1_OD1PH;o__ABY1_OD1PH;f__ABY1_OD1PH;g__ABY1_OD1PH;
1695	1	19	34	1	38	1	46	6	8	2	k__Bacteria;p__Chlorobi;c__BSV19;o__BSV19CL;f__BSV19CL;g__BSV19CL;
1452	0	18	13	1	115	0	1	4	2	1	k__Bacteria;p__Verrucomicrobia;c__Verrucomicrobiae;o__Verrucomicrobiales;f__VerrucomicrobialesOR;g__VerrucomicrobialesOR;
5384	10	14	29	15	31	12	10	12	7	15	k__Bacteria;p__Proteobacteria;c__Deltaproteobacteria;o__Syntrophobacterales;f__Desulfobacteraceae;g__DesulfobacteraceaeFA;
1259	12	9	11	14	22	17	10	15	22	22	k__Bacteria;p__Verrucomicrobia;c__Methylacidiphilae;o__Methylacidiphilales;f__Methylacidiphilaceae;g__Candidatus Methylacidiphilum;
1468	10	58	27	1	4	2	43	2	3	4	k__Bacteria;p__Firmicutes;c__Clostridia;o__Clostridiales;f__Veillonellaceae;g__Anaerospora;
1747	0	29	7	1	78	0	6	22	10	1	k__Bacteria;p__TG3;c__TG3-1;o__GN09;f__GN09OR;g__GN09OR;
1167	9	0	0	5	0	6	0	50	80	4	k__Bacteria;p__Proteobacteria;c__Gammaproteobacteria;o__Oceanospirillales;f__OM60;g__OM60FA;
1220	16	3	11	26	24	13	22	11	0	28	k__Bacteria;p__Proteobacteria;c__Deltaproteobacteria;o__Desulfobacterales;f__Desulfobulbaceae;g__DesulfobulbaceaeFA;
1464	2	47	19	1	12	4	27	15	26	1	k__Bacteria;p__Proteobacteria;c__Alphaproteobacteria;o__Rhizobiales;f__RhizobialesOR;g__RhizobialesOR;
1181	2	20	20	6	37	5	15	21	26	2	k__Bacteria;p__Actinobacteria;c__Actinobacteria (class);o__Acidimicrobiales;f__EB1017;g__EB1017FA;
1147	35	0	0	37	0	45	0	0	0	37	k__Bacteria;p__Chloroflexi;c__Anaerolineae;o__AnaerolineaeCL;f__AnaerolineaeCL;g__AnaerolineaeCL;
1480	25	0	2	32	4	37	5	1	0	48	k__Bacteria;p__Acidobacteria;c__Acidobacteria (class);o__Acidobacteriales;f__AcidobacterialesOR;g__AcidobacterialesOR;
1260	3	35	20	0	70	0	9	5	9	2	k__Bacteria;p__WPS-2;c__WPS-2PH;o__WPS-2PH;f__WPS-2PH;g__WPS-2PH;
1853	11	7	10	40	14	9	7	6	2	47	k__Bacteria;
1178	17	24	28	0	4	1	35	18	20	6	k__Bacteria;p__Proteobacteria;c__Betaproteobacteria;o__Burkholderiales;f__Comamonadaceae;g__Hydrogenophaga;
1323	27	4	0	15	11	33	29	0	2	32	k__Bacteria;p__Actinobacteria;c__Actinobacteria (class);o__0319-7L14;f__0319-7L14OR;g__0319-7L14OR;
2108	1	27	3	2	24	4	4	35	48	5	k__Bacteria;p__Proteobacteria;c__Deltaproteobacteria;o__NB1-j;f__NB1-jOR;g__NB1-jOR;
3366	36	7	15	1	20	4	18	30	16	6	k__Bacteria;p__Cyanobacteria;c__Chloroplast;o__Stramenopiles;f__StramenopilesOR;g__StramenopilesOR;
1162	2	8	7	8	43	2	23	28	28	3	k__Bacteria;p__SM2F11;c__SM2F11PH;o__SM2F11PH;f__SM2F11PH;g__SM2F11PH;
2311	9	24	24	11	25	7	17	6	7	22	k__Bacteria;p__Tenericutes;c__Mollicutes;o__Acholeplasmatales;f__Acholeplasmataceae;g__AcholeplasmataceaeFA;
1175	7	2	8	21	4	5	78	10	0	17	k__Bacteria;p__NC10;c__12-24;o__JH-WHS47;f__JH-WHS47OR;g__JH-WHS47OR;
2431	6	14	22	8	6	9	32	16	26	13	k__Bacteria;p__Proteobacteria;c__Alphaproteobacteria;o__AlphaproteobacteriaCL;f__AlphaproteobacteriaCL;g__AlphaproteobacteriaCL;
1330	0	38	6	0	41	0	20	19	27	1	k__Bacteria;p__Acidobacteria;c__Holophagae;o__Holophagales;f__Holophagaceae;g__HolophagaceaeFA;
2438	38	26	6	2	1	17	47	0	10	4	k__Bacteria;p__Firmicutes;c__Bacilli;o__Bacillales;f__Planococcaceae;g__Sporosarcina;
1927	5	13	87	3	29	0	10	0	2	2	k__Bacteria;p__Verrucomicrobia;c__Verrucomicrobiae;o__Verrucomicrobiales;f__Verrucomicrobia subdivision 3;g__Verrucomicrobia subdivision 3FA;
2412	36	10	5	26	7	20	10	1	0	36	k__Bacteria;p__Proteobacteria;c__Deltaproteobacteria;o__Syntrophobacterales;f__Syntrophobacteraceae;g__SyntrophobacteraceaeFA;
1257	8	18	2	9	6	23	12	6	64	3	k__Bacteria;p__Proteobacteria;c__Gammaproteobacteria;o__Legionellales;f__Coxiellaceae;g__CoxiellaceaeFA;
2895	10	13	21	12	21	2	42	11	10	9	k__Bacteria;p__Verrucomicrobia;c__Verrucomicrobiae;o__Verrucomicrobiales;f__VerrucomicrobialesOR;g__VerrucomicrobialesOR;
1648	24	15	22	22	19	16	12	5	5	11	k__Bacteria;p__Proteobacteria;c__Deltaproteobacteria;o__CTD005-82B-02;f__CTD005-82B-02OR;g__CTD005-82B-02OR;
1170	21	21	53	1	3	1	35	10	6	0	k__Bacteria;p__Proteobacteria;
1850	3	13	26	9	17	4	52	4	1	22	k__Bacteria;p__WS3;c__PRR-12;o__PRR-12CL;f__PRR-12CL;g__PRR-12CL;
1264	8	7	14	3	31	9	29	26	12	12	k__Bacteria;p__OP3;c__koll11;o__GIF10;f__GIF10OR;g__GIF10OR;
2116	13	3	1	24	10	25	13	14	12	35	k__Bacteria;p__Proteobacteria;c__Deltaproteobacteria;o__Desulfobacterales;f__Desulfobulbaceae;g__DesulfobulbaceaeFA;
1183	18	9	9	9	8	5	38	14	20	20	k__Bacteria;p__Acidobacteria;c__Solibacteres;o__Solibacterales;f__Solibacteraceae;g__Candidatus Solibacter;
1498	12	18	4	4	17	1	60	15	9	9	k__Bacteria;p__Chloroflexi;c__Anaerolineae;o__Anaerolineales;f__Anaerolinaceae;g__Longilinea;
1408	21	1	1	44	0	22	3	15	0	42	k__Bacteria;p__GN02;c__BB34;o__BB34CL;f__BB34CL;g__BB34CL;
1201	14	16	29	13	30	9	3	6	7	22	k__Bacteria;p__Verrucomicrobia;c__VerrucomicrobiaPH;o__VerrucomicrobiaPH;f__VerrucomicrobiaPH;g__VerrucomicrobiaPH;
7778	3	22	14	9	47	12	17	8	6	11	k__Bacteria;p__Proteobacteria;c__Betaproteobacteria;o__Gallionellales;f__Gallionellaceae;
1205	15	35	9	4	5	11	4	21	37	8	k__Bacteria;p__Actinobacteria;c__Actinobacteria (class);o__Solirubrobacterales;f__SolirubrobacteralesOR;g__SolirubrobacteralesOR;
1258	1	34	31	3	58	2	2	11	7	0	k__Bacteria;p__Bacteroidetes;c__Sphingobacteria;o__Sphingobacteriales;f__SphingobacterialesOR;g__SphingobacterialesOR;
1937	7	23	53	6	23	2	21	3	3	7	k__Bacteria;p__SR1;c__SR1PH;o__SR1PH;f__SR1PH;g__SR1PH;
1182	17	30	15	0	27	0	33	10	8	8	k__Bacteria;p__Chlorobi;c__Ignavibacteria;o__ZB1;f__ZB1OR;g__ZB1OR;
1179	4	42	33	5	28	2	9	2	0	23	k__Bacteria;p__Proteobacteria;c__Deltaproteobacteria;o__Myxococcales;f__Haliangiaceae;g__HaliangiaceaeFA;
1385	11	5	5	19	22	15	41	2	0	28	k__Bacteria;p__Chloroflexi;c__Anaerolineae;o__H39;f__H39OR;g__H39OR;
2040	8	13	17	10	20	6	43	5	12	14	k__Bacteria;p__Proteobacteria;c__Deltaproteobacteria;o__Myxococcales;f__MyxococcalesOR;g__MyxococcalesOR;
2769	6	11	43	9	24	2	7	15	11	20	k__Bacteria;p__Verrucomicrobia;c__Verrucomicrobiae;o__Verrucomicrobiales;f__VerrucomicrobialesOR;g__VerrucomicrobialesOR;
1310	4	13	10	6	15	1	48	28	11	12	k__Bacteria;p__OP11;c__OP11-4;o__KNA6-NB14;f__KNA6-NB14OR;g__KNA6-NB14OR;
1180	6	23	18	3	71	0	8	7	11	1	k__Bacteria;p__WS2;c__WS2PH;o__WS2PH;f__WS2PH;g__WS2PH;
1315	4	50	11	1	8	4	44	9	15	2	k__Bacteria;p__Firmicutes;c__Clostridia;o__Clostridiales;f__Ruminococcaceae;g__Acetivibrio;
1525	13	16	3	4	6	4	10	15	70	7	k__Bacteria;p__TG3;c__TG3-1;o__GN09;f__GN09OR;g__GN09OR;
1271	6	33	34	1	10	0	50	8	1	4	k__Bacteria;p__Verrucomicrobia;c__Opitutae;o__Opitutales;f__Opitutaceae;g__OpitutaceaeFA;
1435	23	1	0	33	0	20	25	3	5	37	k__Bacteria;p__OP11;c__WCHB1-64;o__K2-4-19;f__K2-4-19OR;g__K2-4-19OR;
1192	13	0	1	22	5	4	48	12	19	23	k__Bacteria;p__Acidobacteria;c__AcidobacteriaPH;o__AcidobacteriaPH;f__AcidobacteriaPH;g__AcidobacteriaPH;
1185	0	51	11	0	78	0	1	0	6	0	k__Bacteria;p__GN04;c__5bav_B12;o__5bav_B12CL;f__5bav_B12CL;g__5bav_B12CL;
1624	10	19	23	12	20	3	31	12	10	7	k__Bacteria;p__OP11;c__OP11-3;o__OP11-3CL;f__OP11-3CL;g__OP11-3CL;
3150	12	16	13	25	18	27	10	3	9	14	k__Bacteria;p__Proteobacteria;c__Deltaproteobacteria;o__Syntrophobacterales;f__Desulfobacteraceae;g__DesulfobacteraceaeFA;
2454	1	23	11	6	42	0	9	15	35	5	k__Bacteria;p__Bacteroidetes;c__Sphingobacteria;o__Sphingobacteriales;f__SphingobacterialesOR;g__SphingobacterialesOR;
1744	44	4	1	19	4	35	3	1	6	30	k__Bacteria;p__Actinobacteria;c__Actinobacteria (class);o__Coriobacteriales;f__CoriobacterialesOR;g__CoriobacterialesOR;
1208	15	67	36	6	5	8	2	1	4	3	k__Bacteria;p__Firmicutes;c__Clostridia;o__Clostridiales;f__Clostridiaceae;g__ClostridiaceaeFA;
1254	0	26	27	9	30	3	30	9	2	10	k__Bacteria;p__Spirochaetes;c__Spirochaetes (class);o__Spirochaetales;f__Spirochaetaceae;g__Treponema;
1783	7	19	20	1	9	3	76	2	5	4	k__Bacteria;p__Firmicutes;c__Clostridia;o__Clostridiales;f__Ruminococcaceae;g__RuminococcaceaeFA;
1703	27	51	11	3	2	18	6	2	21	4	k__Bacteria;p__Firmicutes;c__Clostridia;o__Clostridiales;f__Clostridiaceae;g__Clostridium;
1479	3	8	3	11	37	3	43	13	9	15	k__Bacteria;p__Chloroflexi;c__Dehalococcoidetes;o__DehalococcoidetesCL;f__DehalococcoidetesCL;g__DehalococcoidetesCL;
2540	0	25	17	2	49	4	4	13	29	2	k__Bacteria;p__Verrucomicrobia;
1307	0	19	22	1	12	0	16	27	43	5	k__Bacteria;p__Bacteroidetes;c__Bacteroidia;o__Bacteroidales;f__Porphyromonadaceae;g__PorphyromonadaceaeFA;
1534	0	34	43	9	16	0	31	6	0	6	k__Bacteria;p__Acidobacteria;c__Chloracidobacteria;o__ChloracidobacteriaCL;f__ChloracidobacteriaCL;g__ChloracidobacteriaCL;
1304	11	11	23	7	16	2	42	10	7	16	k__Bacteria;p__Chloroflexi;c__Anaerolineae;o__A31;f__KNA6-EB22;g__KNA6-EB22FA;
1448	0	1	2	0	0	0	1	69	72	0	k__Bacteria;p__Proteobacteria;c__Gammaproteobacteria;o__Xanthomonadales;f__Xanthomonadaceae;g__XanthomonadaceaeFA;
1442	4	18	16	18	44	8	5	6	2	23	k__Bacteria;
1967	29	27	12	4	3	23	12	2	28	4	k__Bacteria;p__Firmicutes;c__Clostridia;o__Clostridiales;f__ClostridialesOR;g__ClostridialesOR;
1561	27	9	10	13	7	13	6	8	2	49	k__Bacteria;p__GN02;c__GN02PH;o__GN02PH;f__GN02PH;g__GN02PH;
1268	3	19	26	9	29	4	17	3	10	24	k__Bacteria;p__Firmicutes;c__Bacilli;o__Bacillales;
1287	26	11	17	19	7	13	22	4	10	15	k__Bacteria;p__NKB19;c__GN13;o__GN13CL;f__GN13CL;g__GN13CL;
1229	51	2	0	22	0	23	2	0	0	44	k__Bacteria;p__Proteobacteria;c__Deltaproteobacteria;o__Syntrophobacterales;f__Syntrophaceae;g__Desulfomonile;
5216	27	11	14	15	15	28	6	5	6	17	k__Bacteria;p__Proteobacteria;c__Gammaproteobacteria;o__Methylococcales;f__Crenotrichaceae;g__Crenothrix;
1328	9	13	4	11	51	7	12	9	8	20	k__Bacteria;p__AC1;c__SHA-114;o__SHA-114CL;f__SHA-114CL;g__SHA-114CL;
1207	0	1	12	0	1	0	130	0	0	0	k__Bacteria;p__Chloroflexi;c__Chloroflexi (class);o__Chloroflexales;f__Oscillochloridaceae;g__Oscillochloris;
1456	4	19	7	6	35	1	23	35	9	4	k__Bacteria;p__OP11;c__OP11-4;o__RCP1-27;f__RCP1-27OR;g__RCP1-27OR;
1256	9	9	4	30	7	14	1	8	0	61	k__Bacteria;p__GN02;c__GN07;o__GN07CL;f__GN07CL;g__GN07CL;
2647	24	11	17	17	9	12	17	0	5	31	k__Bacteria;p__Verrucomicrobia;c__TP21;o__TP21CL;f__TP21CL;g__TP21CL;
1246	31	1	0	44	0	27	3	0	1	36	k__Bacteria;p__Proteobacteria;c__Deltaproteobacteria;
1958	5	17	24	13	25	4	32	13	1	9	k__Bacteria;p__Firmicutes;c__Clostridia;o__Clostridiales;f__ClostridialesOR;g__ClostridialesOR;
2178	14	15	15	3	5	3	34	22	26	6	k__Bacteria;p__Proteobacteria;c__Alphaproteobacteria;o__Rhizobiales;f__Hyphomicrobiaceae;g__Devosia;
1911	18	10	1	3	5	30	11	16	45	4	k__Bacteria;p__Proteobacteria;c__Alphaproteobacteria;o__Rhizobiales;f__Methylocystaceae;g__Methylocystis;
1215	1	32	75	2	1	2	3	8	18	1	k__Bacteria;p__Proteobacteria;c__Deltaproteobacteria;
1486	18	6	9	21	30	9	25	6	6	13	k__Bacteria;
1214	6	4	0	6	1	3	89	6	23	5	k__Bacteria;p__Proteobacteria;c__Alphaproteobacteria;o__Rhizobiales;f__RhizobialesOR;g__RhizobialesOR;
1266	5	35	11	17	28	3	17	12	3	11	k__Bacteria;p__Proteobacteria;c__Deltaproteobacteria;o__Myxococcales;f__MyxococcalesOR;g__MyxococcalesOR;
1223	5	20	28	6	19	4	49	5	2	4	k__Bacteria;p__Chloroflexi;c__Anaerolineae;o__Anaerolineales;f__Anaerolinaceae;g__Anaerolinea;
1546	1	39	9	2	32	0	19	16	22	2	k__Bacteria;p__Actinobacteria;c__Actinobacteria (class);o__Acidimicrobiales;f__EB1017;g__EB1017FA;
1976	9	8	9	8	20	6	22	26	18	16	k__Bacteria;p__Chloroflexi;c__Dehalococcoidetes;o__Dehalococcoidales;f__Dehalococcoidaceae;g__DehalococcoidaceaeFA;
1865	11	6	14	12	18	7	46	1	0	27	k__Bacteria;
1314	8	19	2	4	2	2	7	39	58	1	k__Bacteria;p__Proteobacteria;c__Alphaproteobacteria;o__Rhizobiales;f__Hyphomicrobiaceae;g__Rhodoplanes;
2516	1	7	29	3	6	2	20	41	32	1	k__Bacteria;
1251	62	23	0	3	1	35	5	1	7	5	k__Bacteria;p__Firmicutes;c__Bacilli;o__Bacillales;f__Bacillaceae;g__Anaerobacillus;
1919	9	4	3	27	11	22	32	4	4	26	k__Bacteria;p__Verrucomicrobia;c__Methylacidiphilae;o__Methylacidiphilales;f__Methylacidiphilaceae;g__LP2A;
2009	2	22	17	1	26	0	48	7	18	0	k__Bacteria;p__TM7;c__TM7-3;o__Blgi18;f__Blgi18OR;g__Blgi18OR;
1730	17	12	10	20	18	7	5	17	8	27	k__Bacteria;p__Acidobacteria;c__AcidobacteriaPH;o__AcidobacteriaPH;f__AcidobacteriaPH;g__AcidobacteriaPH;
1806	11	45	21	13	5	11	6	4	8	17	k__Bacteria;p__Proteobacteria;c__Deltaproteobacteria;o__Syntrophobacterales;f__Syntrophaceae;g__Desulfomonile;
1998	1	1	1	0	0	2	75	10	50	1	k__Bacteria;p__Acidobacteria;c__AcidobacteriaPH;o__AcidobacteriaPH;f__AcidobacteriaPH;g__AcidobacteriaPH;
1319	0	18	27	2	73	0	6	15	0	0	k__Bacteria;p__Proteobacteria;c__Deltaproteobacteria;o__Myxococcales;f__Haliangiaceae;g__HaliangiaceaeFA;
1327	4	48	10	2	11	8	24	11	12	11	k__Bacteria;p__Spirochaetes;c__Spirochaetes (class);o__Spirochaetales;f__Spirochaetaceae;g__Treponema;
2347	13	2	10	3	8	5	45	20	24	11	k__Bacteria;p__Bacteroidetes;c__Bacteroidia;o__Bacteroidales;f__Marinilabiaceae;g__MarinilabiaceaeFA;
2171	38	34	9	2	0	17	6	6	25	4	k__Bacteria;p__Firmicutes;c__Bacilli;o__Bacillales;f__Bacillaceae;g__Bacillus;
1594	16	12	19	4	8	16	25	11	21	9	k__Bacteria;p__Planctomycetes;c__Planctomycea;o__Planctomycetales;f__Planctomycetaceae;g__Planctomyces;
2148	13	9	26	10	6	5	16	5	35	15	k__Bacteria;p__Proteobacteria;c__Betaproteobacteria;o__Rhodocyclales;f__Rhodocyclaceae;g__Methyloversatilis;
1335	4	22	18	3	56	1	5	15	7	9	k__Bacteria;p__Proteobacteria;c__Gammaproteobacteria;o__Xanthomonadales;f__Sinobacteraceae;g__SinobacteraceaeFA;
1234	68	0	0	4	0	24	0	0	7	37	k__Bacteria;p__Proteobacteria;c__Deltaproteobacteria;o__Myxococcales;f__Haliangiaceae;g__HaliangiaceaeFA;
1620	16	22	9	12	22	15	13	9	17	5	k__Bacteria;p__Proteobacteria;c__Betaproteobacteria;o__Rhodocyclales;f__Rhodocyclaceae;g__Rhodocyclus;
8967	12	53	20	3	8	6	9	8	10	11	k__Bacteria;p__Proteobacteria;c__Deltaproteobacteria;o__Desulfobacterales;f__Desulfobulbaceae;g__DesulfobulbaceaeFA;
1244	9	1	1	1	2	6	0	1	1	117	k__Bacteria;p__Proteobacteria;c__Alphaproteobacteria;o__Rhodospirillales;f__Rhodospirillaceae;g__Novispirillum;
1870	10	2	5	46	15	14	7	3	4	33	k__Bacteria;
1284	5	6	2	18	18	5	31	24	9	21	k__Bacteria;p__Caldiserica;c__OP5;o__BA129;f__ML635J-28;g__ML635J-28FA;
2069	6	6	13	16	16	5	42	10	3	22	k__Bacteria;p__Bacteroidetes;c__Bacteroidia;o__Bacteroidales;f__BacteroidalesOR;g__BacteroidalesOR;
2316	33	42	8	3	4	31	6	2	5	4	k__Bacteria;p__Firmicutes;c__Bacilli;o__Bacillales;f__Bacillaceae;g__Virgibacillus;
1476	3	6	1	0	3	1	8	11	103	2	k__Bacteria;p__Firmicutes;c__Clostridia;o__Clostridiales;f__ClostridialesOR;g__ClostridialesOR;
1584	20	5	0	34	12	18	5	3	3	38	k__Bacteria;p__Proteobacteria;c__Deltaproteobacteria;o__Syntrophobacterales;f__Syntrophaceae;g__SyntrophaceaeFA;
1593	2	90	2	0	4	1	2	0	35	2	k__Bacteria;p__Actinobacteria;c__Actinobacteria (class);o__Actinomycetales;f__Propionibacteriaceae;g__Tessaracoccus;
2224	0	29	29	1	11	0	66	1	0	1	k__Bacteria;p__Proteobacteria;c__Alphaproteobacteria;o__Rhizobiales;f__Bradyrhizobiaceae;g__Rhodopseudomonas;
2253	4	22	19	6	45	1	4	16	18	3	k__Bacteria;p__Proteobacteria;c__Deltaproteobacteria;o__Myxococcales;f__MyxococcalesOR;g__MyxococcalesOR;
1318	4	67	18	0	40	0	7	1	0	0	k__Bacteria;p__OP11;c__WCHB1-64;o__d153;f__d153OR;g__d153OR;
1265	0	1	4	0	69	0	55	5	3	0	k__Bacteria;p__Planctomycetes;c__Kueneniae;o__KueneniaeCL;f__KueneniaeCL;g__KueneniaeCL;
1326	4	44	8	7	7	1	16	9	20	21	k__Bacteria;p__Spirochaetes;c__M1NP2-04;o__M1NP2-04CL;f__M1NP2-04CL;g__M1NP2-04CL;
1359	23	19	18	6	11	16	14	6	4	20	k__Bacteria;p__Chloroflexi;c__ChloroflexiPH;o__ChloroflexiPH;f__ChloroflexiPH;g__ChloroflexiPH;
2389	4	26	11	3	11	9	28	13	28	4	k__Bacteria;p__Chlamydiae;c__Chlamydiae (class);o__Chlamydiales;f__Parachlamydiaceae;g__Parachlamydia;
1754	21	21	22	0	8	5	4	5	45	6	k__Bacteria;p__GN02;c__VC12-cl04;o__VC12-cl04CL;f__VC12-cl04CL;g__VC12-cl04CL;
1300	30	3	0	19	2	38	4	1	1	39	k__Bacteria;p__Proteobacteria;c__Deltaproteobacteria;o__Syntrophobacterales;f__Syntrophaceae;g__Desulfomonile;
1920	8	10	9	4	26	9	20	14	17	19	k__Bacteria;p__OP11;c__OP11-4;o__RCP1-27;f__RCP1-27OR;g__RCP1-27OR;
2046	24	22	2	15	11	18	5	4	20	15	k__Bacteria;
2732	10	30	55	1	27	2	0	2	4	5	k__Bacteria;
1447	13	4	2	26	10	26	4	12	17	22	k__Bacteria;p__Chloroflexi;c__Anaerolineae;o__Anaerolineales;f__Anaerolinaceae;g__AnaerolinaceaeFA;
1716	14	33	8	22	10	15	3	6	10	15	k__Bacteria;p__Actinobacteria;c__Actinobacteria (class);o__MC47;f__MC47OR;g__MC47OR;
2952	12	20	20	3	15	9	25	8	10	14	k__Bacteria;p__Proteobacteria;c__Betaproteobacteria;o__Burkholderiales;f__Comamonadaceae;g__Polaromonas;
1490	9	17	20	11	14	7	12	14	12	20	k__Bacteria;p__Elusimicrobia;c__Elusimicrobia (class);o__MVP-88;f__MVP-88OR;g__MVP-88OR;
1276	0	5	2	1	10	0	58	53	4	3	k__Bacteria;p__Proteobacteria;c__Gammaproteobacteria;
8214	27	18	19	8	7	15	8	8	9	16	k__Bacteria;p__Proteobacteria;c__Deltaproteobacteria;o__Syntrophobacterales;f__Syntrophobacteraceae;g__SyntrophobacteraceaeFA;
4048	16	17	15	15	17	9	9	10	8	19	k__Bacteria;p__Proteobacteria;
1554	2	14	0	3	0	6	22	7	81	0	k__Bacteria;p__Proteobacteria;c__Deltaproteobacteria;o__MIZ46;f__MIZ46OR;g__MIZ46OR;
1280	2	10	11	2	39	1	49	10	7	4	k__Bacteria;
2711	16	7	20	6	21	10	4	20	20	11	k__Bacteria;p__Proteobacteria;c__Gammaproteobacteria;
1739	10	9	3	6	6	5	51	7	31	7	k__Bacteria;p__Chloroflexi;c__Anaerolineae;o__SJA-15;f__SJA-15OR;g__SJA-15OR;
1477	1	8	6	22	32	4	45	5	1	11	k__Bacteria;p__BRC1;c__BRC1PH;o__BRC1PH;f__BRC1PH;g__BRC1PH;
2416	3	7	17	4	17	6	40	17	10	13	k__Bacteria;p__Lentisphaerae;c__Lentisphaerae (class);
1329	3	17	45	6	36	6	4	10	2	5	k__Bacteria;p__Chlorobi;c__Chlorobia;o__Chlorobiales;f__Chlorobiaceae;g__Chloroherpeton;
1370	2	18	6	9	25	4	31	13	9	17	k__Bacteria;p__Chloroflexi;c__Dehalococcoidetes;o__NT-B4;f__NT-B4OR;g__NT-B4OR;
10561	16	17	14	15	14	23	10	6	7	12	k__Bacteria;p__Proteobacteria;c__Deltaproteobacteria;o__Syntrophobacterales;f__Syntrophaceae;g__Desulfobacca;
4449	3	9	48	0	3	5	10	22	22	12	k__Bacteria;p__Proteobacteria;c__Betaproteobacteria;o__Burkholderiales;f__Comamonadaceae;g__Giesbergeria;
1803	5	42	14	1	20	1	19	2	23	7	k__Bacteria;p__Proteobacteria;c__Gammaproteobacteria;o__Methylococcales;f__MethylococcalesOR;g__MethylococcalesOR;
1926	12	18	17	20	20	7	10	7	7	16	k__Bacteria;p__OP8;
1654	0	38	18	1	10	0	31	9	26	1	k__Bacteria;p__Proteobacteria;c__Deltaproteobacteria;o__Bdellovibrionales;f__Bacteriovoracaceae;g__BacteriovoracaceaeFA;
2025	0	3	19	0	1	2	10	49	47	3	k__Bacteria;p__Bacteroidetes;c__Flavobacteria;o__FlavobacteriaCL;f__FlavobacteriaCL;g__FlavobacteriaCL;
2670	9	18	16	10	29	6	27	8	5	6	k__Bacteria;p__Verrucomicrobia;c__Verrucomicrobiae;o__Verrucomicrobiales;f__VerrucomicrobialesOR;g__VerrucomicrobialesOR;
1286	0	0	0	0	0	0	1	76	57	0	k__Bacteria;p__Nitrospirae;c__Nitrospira (class);o__Nitrospirales;f__Thermodesulfovibrionaceae;g__HB118;
2080	1	14	1	0	29	1	22	22	39	4	k__Bacteria;p__Verrucomicrobia;c__Verrucomicrobiae;o__Verrucomicrobiales;f__VerrucomicrobialesOR;g__VerrucomicrobialesOR;
1609	9	32	26	1	2	7	8	14	31	3	k__Bacteria;p__Actinobacteria;c__Actinobacteria (class);o__Solirubrobacterales;f__SolirubrobacteralesOR;g__SolirubrobacteralesOR;
1807	10	14	26	10	30	10	24	1	2	6	k__Bacteria;p__Firmicutes;c__Clostridia;o__Clostridiales;f__Catabacteriaceae;g__CatabacteriaceaeFA;
2655	8	0	2	25	3	5	21	25	7	37	k__Bacteria;p__Verrucomicrobia;c__Verrucomicrobiae;o__Verrucomicrobiales;f__VerrucomicrobialesOR;g__VerrucomicrobialesOR;
1874	15	15	17	5	14	5	17	3	31	11	k__Bacteria;p__Proteobacteria;c__Gammaproteobacteria;o__Legionellales;f__Coxiellaceae;g__CoxiellaceaeFA;
1688	3	21	10	5	37	2	27	13	9	6	k__Bacteria;p__Acidobacteria;c__AcidobacteriaPH;o__AcidobacteriaPH;f__AcidobacteriaPH;g__AcidobacteriaPH;
2180	10	24	13	10	14	4	27	7	2	22	k__Bacteria;p__Elusimicrobia;c__Endomicrobia;o__EndomicrobiaCL;f__EndomicrobiaCL;g__EndomicrobiaCL;
6508	21	10	18	13	12	9	10	7	11	22	k__Bacteria;p__Verrucomicrobia;c__Verrucomicrobiae;o__Verrucomicrobiales;f__Verrucomicrobia subdivision 3;g__Verrucomicrobia subdivision 3FA;
2215	12	10	8	8	18	22	15	14	17	9	k__Bacteria;p__Proteobacteria;c__Deltaproteobacteria;o__Desulfuromonadales;f__Geobacteraceae;g__Geobacter;
1697	0	0	0	0	1	0	5	96	30	0	k__Bacteria;
1941	18	2	0	37	4	18	9	3	2	39	k__Bacteria;p__Proteobacteria;c__Deltaproteobacteria;o__Syntrophobacterales;f__Desulfobacteraceae;g__Desulfobacterium;
2026	17	8	0	18	31	14	12	13	2	17	k__Bacteria;p__Verrucomicrobia;c__Spartobacteria;o__Spartobacteriales;f__Spartobacteriaceae;g__Chthoniobacter;
1292	0	1	5	0	1	0	0	0	125	0	k__Bacteria;p__TM7;c__TM7-1;o__TM7-1CL;f__TM7-1CL;g__TM7-1CL;
2050	4	10	1	5	25	1	7	41	27	11	k__Bacteria;p__ABY1_OD1;c__ABY1_OD1PH;o__ABY1_OD1PH;f__ABY1_OD1PH;g__ABY1_OD1PH;
1532	5	35	20	1	26	2	13	9	16	5	k__Bacteria;p__Bacteroidetes;c__Bacteroidia;o__Bacteroidales;f__BacteroidalesOR;g__BacteroidalesOR;
1728	16	16	10	5	5	7	25	9	27	12	k__Bacteria;p__Proteobacteria;c__Gammaproteobacteria;o__Legionellales;f__LegionellalesOR;g__LegionellalesOR;
4273	17	11	9	8	10	14	22	4	25	12	k__Bacteria;p__Proteobacteria;c__Deltaproteobacteria;o__Desulfuromonadales;f__Geobacteraceae;g__Geobacter;
3865	4	13	11	24	40	8	5	2	4	20	k__Bacteria;p__Proteobacteria;c__Deltaproteobacteria;o__Myxococcales;f__Myxococcaceae;g__Anaeromyxobacter;
1467	12	14	16	20	8	1	12	15	24	9	k__Bacteria;p__Proteobacteria;c__Gammaproteobacteria;o__Xanthomonadales;f__Sinobacteraceae;g__SinobacteraceaeFA;
1813	3	19	11	6	65	3	9	4	6	5	k__Bacteria;p__Elusimicrobia;c__Elusimicrobia (class);o__Elusimicrobiales;f__ElusimicrobialesOR;g__ElusimicrobialesOR;
1722	34	2	2	23	2	29	1	0	0	38	k__Bacteria;p__BRC1;c__PRR-11;o__PRR-11CL;f__PRR-11CL;g__PRR-11CL;
2102	20	7	4	9	13	17	38	11	2	10	k__Bacteria;p__Proteobacteria;c__Deltaproteobacteria;o__Syntrophobacterales;f__Syntrophaceae;g__SyntrophaceaeFA;
1518	10	15	11	2	29	2	33	14	7	8	k__Bacteria;p__Firmicutes;c__Clostridia;o__Natranaerobiales;f__Natranaerobiaceae;g__NatranaerobiaceaeFA;
1388	25	48	9	7	6	10	9	4	9	4	k__Bacteria;p__Chloroflexi;c__Thermomicrobia;o__ThermomicrobiaCL;f__ThermomicrobiaCL;g__ThermomicrobiaCL;
1325	40	0	0	27	0	25	0	0	0	39	k__Bacteria;p__Chloroflexi;c__Anaerolineae;o__H39;f__H39OR;g__H39OR;
1775	8	6	28	6	5	3	6	13	19	36	k__Bacteria;p__Verrucomicrobia;c__Verrucomicrobiae;o__Verrucomicrobiales;f__Verrucomicrobiaceae;g__Luteolibacter;
1305	6	35	27	4	14	3	19	6	5	11	k__Bacteria;p__Proteobacteria;c__Deltaproteobacteria;
1449	5	21	35	2	34	0	14	1	14	4	k__Bacteria;p__Tenericutes;c__Mollicutes;o__Acholeplasmatales;f__Acholeplasmataceae;g__AcholeplasmataceaeFA;
1422	25	25	23	0	7	2	23	12	3	10	k__Bacteria;p__Acidobacteria;c__Sva0725;o__Sva0725;f__Sva0725OR;g__Sva0725OR;
2814	4	23	31	4	45	2	1	10	4	6	k__Bacteria;p__Verrucomicrobia;c__Verrucomicrobiae;o__Verrucomicrobiales;f__VerrucomicrobialesOR;g__VerrucomicrobialesOR;
1644	1	27	26	1	19	1	15	6	34	0	k__Bacteria;p__Planctomycetes;c__Planctomycea;o__Planctomycetales;f__Planctomycetaceae;g__Planctomyces;
1473	0	27	24	1	55	0	21	0	1	1	k__Bacteria;p__Chlamydiae;c__Chlamydiae (class);o__Chlamydiales;f__Parachlamydiaceae;g__Parachlamydia;
1491	0	20	9	1	40	1	3	8	47	1	k__Bacteria;p__Proteobacteria;c__Alphaproteobacteria;o__Rhodospirillales;f__Acetobacteraceae;g__AcetobacteraceaeFA;
1308	2	59	20	0	13	3	19	0	13	1	k__Bacteria;p__Proteobacteria;c__Gammaproteobacteria;o__Oceanospirillales;f__OceanospirillalesOR;g__OceanospirillalesOR;
1374	5	26	12	4	33	0	21	12	7	10	k__Bacteria;p__AC1;c__LC-1;o__LC-1CL;f__LC-1CL;g__LC-1CL;
1509	13	36	4	20	12	10	2	3	5	25	k__Bacteria;p__ABY1_OD1;c__ABY1_OD1PH;o__ABY1_OD1PH;f__ABY1_OD1PH;g__ABY1_OD1PH;
2862	23	14	6	17	25	5	11	10	3	16	k__Bacteria;p__Proteobacteria;c__Deltaproteobacteria;o__Syntrophobacterales;f__Syntrophobacteraceae;g__SyntrophobacteraceaeFA;
2848	4	23	17	3	20	4	32	7	11	9	k__Bacteria;p__Proteobacteria;c__Alphaproteobacteria;o__Caulobacterales;f__Caulobacteraceae;g__Phenylobacterium;
1629	2	11	10	17	9	1	44	15	5	16	k__Bacteria;p__Spirochaetes;c__Spirochaetes (class);o__Spirochaetales;f__Spirochaetaceae;g__SA-8;
1852	0	18	53	0	1	2	15	5	29	6	k__Bacteria;p__Verrucomicrobia;c__Verrucomicrobiae;o__Verrucomicrobiales;f__VerrucomicrobialesOR;g__VerrucomicrobialesOR;
2570	13	10	6	10	15	17	32	11	8	7	k__Bacteria;p__Actinobacteria;c__Actinobacteria (class);o__Rubrobacterales;f__Rubrobacteraceae;g__RubrobacteraceaeFA;
1317	14	11	5	8	3	5	15	6	33	29	k__Bacteria;p__Proteobacteria;c__Epsilonproteobacteria;o__Nautiliales;f__NautilialesOR;g__NautilialesOR;
1483	10	42	29	3	11	7	1	4	12	10	k__Bacteria;p__Proteobacteria;c__Deltaproteobacteria;o__Syntrophobacterales;f__Desulfobacteraceae;g__DesulfobacteraceaeFA;
1975	17	19	24	0	3	0	5	24	36	1	k__Bacteria;
2571	14	18	3	8	10	12	6	20	28	10	k__Bacteria;p__Proteobacteria;c__Deltaproteobacteria;o__Syntrophobacterales;f__Syntrophobacteraceae;g__Desulfacinum;
1392	1	47	31	0	16	1	23	2	8	0	k__Bacteria;p__Proteobacteria;c__Alphaproteobacteria;o__Rhizobiales;f__Methylocystaceae;
1662	15	4	0	22	8	7	33	7	11	22	k__Bacteria;p__SAR406;c__AB16;o__Arctic96B-7;f__Arctic96B-7OR;g__Arctic96B-7OR;
1879	14	4	11	24	10	13	11	6	11	25	k__Bacteria;p__Verrucomicrobia;c__Verrucomicrobiae;o__Verrucomicrobiales;f__VerrucomicrobialesOR;g__VerrucomicrobialesOR;
1348	39	1	1	0	0	42	0	4	37	4	k__Bacteria;p__Proteobacteria;c__Alphaproteobacteria;o__Rhizobiales;f__Beijerinckiaceae;g__BeijerinckiaceaeFA;
1475	12	17	53	6	3	1	8	10	6	12	k__Bacteria;p__Proteobacteria;c__Alphaproteobacteria;o__AlphaproteobacteriaCL;f__AlphaproteobacteriaCL;g__AlphaproteobacteriaCL;
1559	0	3	3	0	0	3	8	2	29	80	k__Bacteria;p__Proteobacteria;c__Alphaproteobacteria;o__Rhizobiales;f__Methylocystaceae;g__Methylosinus;
1798	3	9	77	1	8	1	26	2	0	1	k__Bacteria;p__Proteobacteria;c__Gammaproteobacteria;o__Xanthomonadales;f__Sinobacteraceae;g__SinobacteraceaeFA;
9034	20	14	20	8	12	8	7	3	18	18	k__Bacteria;p__Proteobacteria;c__Deltaproteobacteria;o__Syntrophobacterales;f__Syntrophobacteraceae;g__Syntrophobacter;
2381	31	18	12	0	2	3	37	4	21	0	k__Bacteria;p__Cyanobacteria;c__4C0d-2;o__YS2;f__YS2OR;g__YS2OR;
1493	5	11	16	4	28	1	39	10	7	7	k__Archaea;p__Euryarchaeota;c__Methanobacteria;o__Methanobacteriales;f__MethanobacterialesOR;g__MethanobacterialesOR;
1985	1	12	11	10	27	3	41	10	8	5	k__Bacteria;p__Lentisphaerae;c__Lentisphaerae (class);o__Victivallales;f__VictivallalesOR;g__VictivallalesOR;
2013	5	8	0	0	0	4	17	4	87	3	k__Bacteria;p__Proteobacteria;c__Deltaproteobacteria;o__Syntrophobacterales;f__Desulfobacteraceae;g__DesulfobacteraceaeFA;
1347	24	9	21	10	11	16	3	2	4	28	k__Bacteria;p__Proteobacteria;c__Betaproteobacteria;o__Nitrosomonadales;f__NitrosomonadalesOR;g__NitrosomonadalesOR;
2103	6	25	22	2	7	1	36	7	17	5	k__Bacteria;p__Chloroflexi;c__Anaerolineae;o__Anaerolineales;f__Anaerolinaceae;g__WCHB1-05;
1471	3	0	0	12	0	2	89	3	1	18	k__Bacteria;p__Spirochaetes;c__Spirochaetes (class);o__Spirochaetales;f__Spirochaetaceae;g__TM3;
2052	3	11	16	1	22	4	16	20	30	5	k__Bacteria;p__Bacteroidetes;c__Sphingobacteria;o__Sphingobacteriales;f__SphingobacterialesOR;g__SphingobacterialesOR;
5026	11	8	6	21	29	17	18	0	6	12	k__Bacteria;p__Proteobacteria;c__Deltaproteobacteria;o__Desulfobacterales;f__Nitrospinaceae;g__NitrospinaceaeFA;
1333	7	6	5	9	29	7	34	9	16	5	k__Bacteria;p__Chloroflexi;c__Dehalococcoidetes;o__Dehalococcoidales;f__Dehalococcoidaceae;g__DehalococcoidaceaeFA;
1942	19	28	24	0	2	4	5	4	37	4	k__Bacteria;p__Proteobacteria;c__Alphaproteobacteria;o__AlphaproteobacteriaCL;f__AlphaproteobacteriaCL;g__AlphaproteobacteriaCL;
1357	5	10	38	8	37	3	6	3	4	13	k__Bacteria;p__Spirochaetes;c__WWE1;o__PBS-18;f__SHA-4;g__W22;
2796	3	6	19	11	24	5	28	6	12	13	k__Bacteria;p__Verrucomicrobia;c__VerrucomicrobiaPH;o__VerrucomicrobiaPH;f__VerrucomicrobiaPH;g__VerrucomicrobiaPH;
1356	9	3	2	12	10	14	32	7	12	26	k__Bacteria;p__AC1;c__SHA-114;o__SHA-114CL;f__SHA-114CL;g__SHA-114CL;
1419	13	5	13	16	9	16	24	5	0	26	k__Bacteria;p__Chlorobi;c__Ignavibacteria;o__ZB1;f__ZB1OR;g__ZB1OR;
2755	10	5	2	3	16	8	22	4	40	17	k__Bacteria;p__Acidobacteria;c__AcidobacteriaPH;o__AcidobacteriaPH;f__AcidobacteriaPH;g__AcidobacteriaPH;
1630	24	12	4	20	1	21	0	0	7	38	k__Bacteria;p__Proteobacteria;c__Gammaproteobacteria;o__Methylococcales;f__Methylococcaceae;g__Methylomonas;
1355	31	0	0	33	0	21	7	0	0	35	k__Bacteria;p__WS3;c__PRR-12;o__SAW1_B6;f__SAW1_B6OR;g__SAW1_B6OR;
4057	3	11	18	13	30	10	7	10	6	19	k__Bacteria;p__Verrucomicrobia;c__Verrucomicrobiae;o__Verrucomicrobiales;f__Verrucomicrobia subdivision 3;g__Verrucomicrobia subdivision 3FA;
1377	1	19	22	3	38	1	18	16	2	7	k__Bacteria;p__OP11;
2342	1	21	10	1	7	1	15	12	58	1	k__Bacteria;p__Proteobacteria;c__Gammaproteobacteria;o__Legionellales;f__Coxiellaceae;g__Aquicella;
2020	8	6	4	3	11	3	36	25	21	10	k__Bacteria;p__Chloroflexi;c__Dehalococcoidetes;o__Dehalococcoidales;f__Dehalococcoidaceae;g__DehalococcoidaceaeFA;
1390	0	0	0	0	1	0	11	10	104	0	k__Bacteria;p__OP11;c__OP11-4;o__RCP1-27;f__RCP1-27OR;g__RCP1-27OR;
2474	24	8	11	23	10	15	9	3	6	17	k__Bacteria;p__Nitrospirae;c__Nitrospira (class);o__Nitrospirales;f__Thermodesulfovibrionaceae;g__ThermodesulfovibrionaceaeFA;
2030	14	33	10	8	6	7	14	12	16	6	k__Bacteria;p__Firmicutes;c__Clostridia;o__Clostridiales;f__Lachnospiraceae;g__Coprococcus;
1455	18	1	1	10	1	11	1	4	2	77	k__Bacteria;p__Firmicutes;c__Bacilli;o__Bacillales;f__Listeriaceae;g__ListeriaceaeFA;
2984	12	4	4	11	14	1	53	9	2	16	k__Bacteria;p__Proteobacteria;c__Deltaproteobacteria;o__Syntrophobacterales;f__Syntrophaceae;g__SyntrophaceaeFA;
2744	14	34	14	4	7	13	4	15	18	3	k__Bacteria;p__Actinobacteria;c__Actinobacteria (class);o__Solirubrobacterales;f__SolirubrobacteralesOR;g__SolirubrobacteralesOR;
2156	4	10	14	17	16	9	12	10	13	21	k__Bacteria;p__Proteobacteria;c__Betaproteobacteria;o__Rhodocyclales;f__RhodocyclalesOR;g__RhodocyclalesOR;
1463	0	22	13	4	53	1	29	1	1	2	k__Bacteria;p__Proteobacteria;c__Deltaproteobacteria;o__Myxococcales;f__MyxococcalesOR;g__MyxococcalesOR;
1504	13	40	9	0	3	8	21	2	27	3	k__Bacteria;p__Firmicutes;c__Clostridia;o__Clostridiales;f__Catabacteriaceae;g__CatabacteriaceaeFA;
1702	1	30	5	0	73	0	4	5	8	0	k__Bacteria;p__Bacteroidetes;c__Sphingobacteria;o__Sphingobacteriales;f__Sphingobacteriaceae;g__SphingobacteriaceaeFA;
2886	4	24	20	4	19	0	25	9	11	9	k__Bacteria;p__Proteobacteria;c__Deltaproteobacteria;o__Syntrophobacterales;f__Syntrophobacteraceae;g__SyntrophobacteraceaeFA;
1350	45	8	7	0	3	1	3	8	48	2	k__Bacteria;p__Verrucomicrobia;c__Spartobacteria;o__Spartobacteriales;f__Spartobacteriaceae;g__Chthoniobacter;
2668	41	24	3	4	0	38	2	0	4	9	k__Bacteria;p__Firmicutes;c__Bacilli;o__Bacillales;f__Paenibacillaceae;g__Paenibacillus;
2579	8	10	5	11	30	6	33	4	9	9	k__Bacteria;p__Verrucomicrobia;c__VerrucomicrobiaPH;o__VerrucomicrobiaPH;f__VerrucomicrobiaPH;g__VerrucomicrobiaPH;
1917	0	65	28	0	24	0	4	0	4	0	k__Bacteria;p__Firmicutes;c__Clostridia;o__Clostridiales;f__ClostridialesOR;g__ClostridialesOR;
1604	0	15	32	6	25	0	23	11	3	10	k__Bacteria;p__Spirochaetes;c__Spirochaetes (class);o__Spirochaetales;f__Spirochaetaceae;g__Spirochaeta;
3514	11	12	16	10	22	6	18	8	4	18	k__Bacteria;p__Verrucomicrobia;c__Verrucomicrobiae;o__Verrucomicrobiales;f__Verrucomicrobia subdivision 3;g__Verrucomicrobia subdivision 3FA;
2123	0	9	3	3	24	2	8	39	36	1	k__Bacteria;p__Proteobacteria;c__Betaproteobacteria;o__BetaproteobacteriaCL;f__BetaproteobacteriaCL;g__BetaproteobacteriaCL;
1403	19	42	11	1	1	5	1	1	36	8	k__Bacteria;p__GN02;c__GN07;o__GN07CL;f__GN07CL;g__GN07CL;
1538	4	11	1	0	1	1	2	4	101	0	k__Bacteria;p__Firmicutes;c__Clostridia;o__Clostridiales;f__ClostridialesOR;g__ClostridialesOR;
1349	23	0	0	29	0	22	16	1	0	34	k__Bacteria;p__Proteobacteria;c__Deltaproteobacteria;o__Desulfobacterales;f__DesulfobacteralesOR;g__DesulfobacteralesOR;
1389	7	21	28	8	15	12	22	3	2	7	k__Bacteria;p__Chloroflexi;c__Anaerolineae;o__Anaerolineales;f__Anaerolinaceae;g__Longilinea;
1366	4	21	26	3	20	0	32	8	6	5	k__Bacteria;p__GN04;c__MSB-5A5;o__MSB-5A5CL;f__MSB-5A5CL;g__MSB-5A5CL;
2223	0	17	16	3	47	3	17	6	11	4	k__Bacteria;p__Proteobacteria;c__Deltaproteobacteria;o__Myxococcales;f__Polyangiaceae;g__PolyangiaceaeFA;
1371	3	7	4	0	16	6	68	5	8	7	k__Bacteria;p__GN04;c__MSB-5A5;o__MSB-5A5CL;f__MSB-5A5CL;g__MSB-5A5CL;
1353	17	3	2	17	4	8	31	3	26	13	k__Bacteria;p__Chloroflexi;c__Thermobacula;o__Thermobaculales;f__Thermobaculaceae;g__Thermobaculum;
2889	18	10	14	16	16	7	21	2	7	13	k__Bacteria;p__Proteobacteria;c__Gammaproteobacteria;o__Xanthomonadales;f__Sinobacteraceae;g__SinobacteraceaeFA;
4612	25	14	13	16	15	16	9	3	2	11	k__Bacteria;p__Nitrospirae;c__Nitrospira (class);o__Nitrospirales;f__Thermodesulfovibrionaceae;g__LCP-6;
1625	2	12	10	3	78	0	10	3	0	5	k__Bacteria;
1966	30	0	0	32	0	9	19	2	1	30	k__Bacteria;p__Proteobacteria;c__Deltaproteobacteria;o__Syntrophobacterales;f__Desulfobacteraceae;g__DesulfobacteraceaeFA;
1931	9	4	16	12	8	15	22	4	4	29	k__Bacteria;p__Chlorobi;c__Chlorobia;o__Chlorobiales;f__Chlorobiaceae;g__Chloroherpeton;
1459	10	1	1	12	2	6	3	32	35	21	k__Bacteria;p__Proteobacteria;c__Gammaproteobacteria;o__Oceanospirillales;f__OM60;g__Congregibacter;
1382	0	2	55	0	3	0	60	3	0	0	k__Bacteria;p__Proteobacteria;c__Alphaproteobacteria;o__Rhizobiales;f__Bradyrhizobiaceae;g__BradyrhizobiaceaeFA;
2172	5	23	16	1	44	2	22	0	10	0	k__Bacteria;p__Proteobacteria;c__Deltaproteobacteria;
2000	33	1	0	24	1	28	0	2	0	34	k__Bacteria;p__Chloroflexi;c__Anaerolineae;o__BPC110;f__BPC110OR;g__BPC110OR;
1438	0	20	12	0	78	1	2	6	4	0	k__Bacteria;p__Proteobacteria;c__Gammaproteobacteria;o__Xanthomonadales;f__Sinobacteraceae;g__SinobacteraceaeFA;
2413	1	23	32	2	4	1	10	7	41	1	k__Bacteria;p__Proteobacteria;c__Gammaproteobacteria;o__Thiotrichales;f__ThiotrichalesOR;g__ThiotrichalesOR;
2580	2	10	8	0	16	2	24	27	31	2	k__Bacteria;p__Proteobacteria;c__Alphaproteobacteria;o__AlphaproteobacteriaCL;f__AlphaproteobacteriaCL;g__AlphaproteobacteriaCL;
1668	11	12	25	2	10	7	43	2	0	10	k__Bacteria;p__Chloroflexi;c__Anaerolineae;o__Anaerolineales;f__Anaerolinaceae;g__AnaerolinaceaeFA;
1678	4	18	53	7	8	3	20	2	2	5	k__Bacteria;p__Proteobacteria;c__Deltaproteobacteria;o__Syntrophobacterales;f__Syntrophobacteraceae;g__SyntrophobacteraceaeFA;
2424	3	9	12	1	5	2	33	3	53	1	k__Bacteria;p__SAR406;c__Ulr1583;o__Ulr1583CL;f__Ulr1583CL;g__Ulr1583CL;
1503	2	1	4	7	13	1	46	31	3	14	k__Bacteria;
1364	20	1	9	18	0	13	1	17	5	38	k__Bacteria;p__Spirochaetes;c__Spirochaetes (class);o__Spirochaetales;f__Spirochaetaceae;g__SpirochaetaceaeFA;
1893	8	30	19	2	9	12	5	10	22	5	k__Bacteria;p__Actinobacteria;c__Actinobacteria (class);o__Solirubrobacterales;f__Patulibacteraceae;g__PatulibacteraceaeFA;
1487	20	11	18	8	8	12	16	5	9	15	k__Bacteria;
2146	5	25	18	6	7	17	12	14	18	0	k__Bacteria;p__Actinobacteria;c__Actinobacteria (class);o__Actinomycetales;f__Mycobacteriaceae;g__Mycobacterium;
2876	2	26	14	1	28	4	21	5	14	7	k__Bacteria;p__Elusimicrobia;c__Elusimicrobia (class);o__MVP-88;f__MVP-88OR;g__MVP-88OR;
1391	0	2	19	0	0	1	5	1	91	3	k__Bacteria;p__Bacteroidetes;c__Sphingobacteria;o__Sphingobacteriales;f__Saprospiraceae;g__SaprospiraceaeFA;
2721	5	19	26	6	26	8	6	3	9	13	k__Bacteria;p__Bacteroidetes;
5068	25	5	3	18	12	11	18	2	9	18	k__Bacteria;p__Proteobacteria;c__Deltaproteobacteria;o__Syntrophobacterales;f__Syntrophobacteraceae;g__SyntrophobacteraceaeFA;
1897	9	7	42	2	6	8	24	3	11	9	k__Bacteria;p__Proteobacteria;c__Alphaproteobacteria;o__Rhodospirillales;f__Rhodospirillaceae;g__RhodospirillaceaeFA;
1372	3	4	18	24	17	5	25	9	2	14	k__Bacteria;p__Spirochaetes;c__Leptospirae;o__Leptospirales;f__Leptospiraceae;g__Leptospira;
1398	9	9	10	5	30	1	21	8	15	13	k__Bacteria;p__Chloroflexi;c__Anaerolineae;o__Anaerolineales;f__Anaerolinaceae;
1632	10	16	16	9	15	5	17	9	15	9	k__Bacteria;p__Proteobacteria;c__Betaproteobacteria;o__Rhodocyclales;f__Rhodocyclaceae;
1397	0	0	0	0	2	0	6	8	105	0	k__Bacteria;p__Bacteroidetes;c__Bacteroidia;o__Bacteroidales;f__BacteroidalesOR;g__BacteroidalesOR;
3144	18	7	6	16	18	15	5	7	15	14	k__Bacteria;p__Chlamydiae;c__Chlamydiae (class);o__Chlamydiales;f__ChlamydialesOR;g__ChlamydialesOR;
2411	2	16	14	1	31	1	21	2	31	2	k__Bacteria;p__Proteobacteria;c__Gammaproteobacteria;o__Legionellales;f__Coxiellaceae;g__CoxiellaceaeFA;
1378	61	1	1	0	0	2	3	0	51	1	k__Bacteria;p__Proteobacteria;c__Gammaproteobacteria;o__Enterobacteriales;f__Enterobacteriaceae;g__Trabulsiella;
1686	9	24	21	7	8	8	20	6	12	5	k__Bacteria;p__Proteobacteria;c__Deltaproteobacteria;o__Syntrophobacterales;f__Syntrophaceae;g__Desulfobacca;
3387	36	32	10	4	1	11	3	0	20	3	k__Bacteria;p__Firmicutes;c__Bacilli;o__Bacillales;
2405	10	17	6	2	28	7	5	29	12	4	k__Bacteria;p__Proteobacteria;c__Deltaproteobacteria;o__Syntrophobacterales;f__Syntrophobacteraceae;g__SyntrophobacteraceaeFA;
1936	6	16	17	3	48	4	10	2	3	11	k__Bacteria;
1651	12	31	12	6	3	8	9	6	27	6	k__Bacteria;p__Proteobacteria;c__Alphaproteobacteria;o__Rhizobiales;f__Methylocystaceae;g__MethylocystaceaeFA;
2583	2	12	6	1	4	1	40	13	35	5	k__Bacteria;p__Proteobacteria;c__Deltaproteobacteria;o__Bdellovibrionales;f__Bdellovibrionaceae;g__Bdellovibrio;
2193	13	13	14	9	6	14	19	9	9	13	k__Bacteria;p__TM7;c__TM7-1;o__TM7-1CL;f__TM7-1CL;g__TM7-1CL;
1677	14	7	0	34	3	18	1	6	12	24	k__Bacteria;p__Actinobacteria;c__Actinobacteria (class);o__Solirubrobacterales;f__SolirubrobacteralesOR;g__SolirubrobacteralesOR;
1818	0	18	42	3	16	0	13	6	17	4	k__Bacteria;p__Proteobacteria;
4529	9	18	12	12	17	8	7	16	12	8	k__Bacteria;p__Actinobacteria;c__Actinobacteria (class);o__Actinomycetales;f__ActinomycetalesOR;g__ActinomycetalesOR;
1631	3	13	5	1	25	1	62	3	2	4	k__Bacteria;p__Nitrospirae;c__Nitrospira (class);o__Nitrospirales;f__Thermodesulfovibrionaceae;g__ThermodesulfovibrionaceaeFA;
1399	2	52	17	0	12	0	21	4	3	7	k__Bacteria;p__Verrucomicrobia;c__Opitutae;o__Opitutales;f__Opitutaceae;g__Opitutus;
2087	16	0	0	39	0	21	5	0	1	36	k__Bacteria;p__Proteobacteria;c__Deltaproteobacteria;o__DeltaproteobacteriaCL;f__DeltaproteobacteriaCL;g__DeltaproteobacteriaCL;
2131	20	2	6	21	5	29	8	1	5	21	k__Bacteria;p__Verrucomicrobia;c__Methylacidiphilae;o__Methylacidiphilales;f__Methylacidiphilaceae;g__Candidatus Methylacidiphilum;
1454	0	19	3	0	61	0	23	9	3	0	k__Bacteria;p__Bacteroidetes;c__Sphingobacteria;o__Sphingobacteriales;f__SphingobacterialesOR;g__SphingobacterialesOR;
1820	2	6	1	7	12	2	6	6	72	4	k__Bacteria;p__Acidobacteria;c__Solibacteres;o__Solibacterales;f__Solibacteraceae;g__Candidatus Solibacter;
1999	7	13	11	11	32	7	10	6	11	10	k__Bacteria;p__Verrucomicrobia;c__Verrucomicrobiae;o__Verrucomicrobiales;f__Verrucomicrobia subdivision 3;g__Verrucomicrobia subdivision 3FA;
1396	22	5	26	10	4	10	18	4	8	11	k__Bacteria;p__Bacteroidetes;c__Bacteroidia;o__Bacteroidales;f__Marinilabiaceae;g__MarinilabiaceaeFA;
1580	0	2	59	0	4	0	47	1	5	0	k__Bacteria;p__Proteobacteria;c__Alphaproteobacteria;o__Rhizobiales;f__RhizobialesOR;g__RhizobialesOR;
1925	8	15	27	9	4	8	20	5	8	14	k__Bacteria;p__Verrucomicrobia;c__Verrucomicrobiae;o__Verrucomicrobiales;f__VerrucomicrobialesOR;g__VerrucomicrobialesOR;
2184	0	10	56	10	4	1	2	26	6	3	k__Bacteria;p__Proteobacteria;c__Deltaproteobacteria;o__Myxococcales;f__MyxococcalesOR;g__MyxococcalesOR;
1429	0	7	57	1	43	0	6	1	2	0	k__Bacteria;p__Gemmatimonadetes;c__Gemmatimonadetes (class);o__Gemmatimonadales;f__GemmatimonadalesOR;g__GemmatimonadalesOR;
2491	7	9	18	3	22	6	19	7	18	8	k__Bacteria;p__Proteobacteria;c__Deltaproteobacteria;
1868	6	17	7	12	4	10	27	4	24	6	k__Bacteria;p__Chlamydiae;c__Chlamydiae (class);o__Chlamydiales;f__Parachlamydiaceae;g__Parachlamydia;
1656	3	15	2	2	3	1	17	36	35	3	k__Bacteria;p__OP11;c__OP11-4;o__KNA6-NB14;f__KNA6-NB14OR;g__KNA6-NB14OR;
2329	4	4	14	11	17	3	29	6	8	21	k__Bacteria;p__Proteobacteria;c__Deltaproteobacteria;o__Myxococcales;f__MyxococcalesOR;g__MyxococcalesOR;
1712	4	7	27	10	22	3	17	12	4	11	k__Bacteria;p__Proteobacteria;c__Deltaproteobacteria;o__Myxococcales;f__MyxococcalesOR;g__MyxococcalesOR;
1886	6	21	7	4	12	5	11	6	42	3	k__Bacteria;p__Cyanobacteria;c__S15B-MN24;o__S15B-MN24CL;f__S15B-MN24CL;g__S15B-MN24CL;
1740	2	10	3	4	63	0	11	17	6	1	k__Bacteria;p__OP11;c__OP11-1;o__GN01;f__GN01OR;g__GN01OR;
1565	0	6	8	1	5	0	5	4	87	1	k__Bacteria;p__Proteobacteria;c__Alphaproteobacteria;o__Rhizobiales;f__Cohaesibacteraceae;g__CohaesibacteraceaeFA;
2414	50	5	8	4	8	0	28	0	5	9	k__Bacteria;p__WS3;c__PRR-12;o__LD1-PA13;f__LD1-PA13OR;g__LD1-PA13OR;
2847	4	14	24	7	17	13	16	5	8	9	k__Bacteria;p__NKB19;c__NKB19PH;o__NKB19PH;f__NKB19PH;g__NKB19PH;
4252	7	14	17	7	23	4	15	8	5	17	k__Bacteria;p__Proteobacteria;c__Deltaproteobacteria;o__Syntrophobacterales;f__Desulfobacteraceae;g__Desulfobacterium;
2094	27	0	8	22	1	6	21	19	4	9	k__Bacteria;p__Proteobacteria;c__Gammaproteobacteria;o__Xanthomonadales;f__Sinobacteraceae;g__Steroidobacter;
1834	0	1	1	2	4	6	0	44	53	6	k__Bacteria;p__Proteobacteria;c__Gammaproteobacteria;o__Oceanospirillales;f__OM60;g__OM60FA;
1406	8	25	23	8	23	4	10	2	1	13	k__Bacteria;p__Elusimicrobia;c__Elusimicrobia (class);o__MVP-88;f__MVP-88OR;g__MVP-88OR;
1725	1	15	21	7	24	8	18	7	9	7	k__Bacteria;p__Verrucomicrobia;c__Opitutae;o__OpitutaeCL;f__OpitutaeCL;g__OpitutaeCL;
3380	10	19	18	6	16	9	3	7	16	12	k__Bacteria;p__Proteobacteria;c__Betaproteobacteria;o__Gallionellales;f__Gallionellaceae;g__GallionellaceaeFA;
1413	0	13	0	0	17	0	8	67	11	0	k__Bacteria;p__Proteobacteria;c__Alphaproteobacteria;o__Rhizobiales;f__Hyphomicrobiaceae;g__Devosia;
2439	17	6	5	12	8	20	19	3	5	21	k__Bacteria;p__Verrucomicrobia;c__Methylacidiphilae;o__Methylacidiphilales;f__Methylacidiphilaceae;g__LP2A;
1432	4	11	45	1	8	1	41	0	0	5	k__Bacteria;p__Chlorobi;c__Ignavibacteria;o__ZB1;f__ZB1OR;g__ZB1OR;
2831	12	13	25	10	16	4	21	6	5	4	k__Bacteria;p__Proteobacteria;c__Deltaproteobacteria;o__CTD005-82B-02;f__CTD005-82B-02OR;g__CTD005-82B-02OR;
2065	1	26	27	2	12	3	17	9	15	4	k__Bacteria;p__Bacteroidetes;c__Sphingobacteria;o__Sphingobacteriales;f__Saprospiraceae;g__SaprospiraceaeFA;
1472	9	15	11	4	19	0	36	5	6	11	k__Bacteria;p__OP11;c__OP11-2;o__WCHB1-07;f__WCHB1-07OR;g__WCHB1-07OR;
2544	12	12	6	7	5	12	17	10	22	13	k__Bacteria;p__Proteobacteria;c__Alphaproteobacteria;o__Rhizobiales;f__Rhizobiaceae;g__Kaistia;
1608	2	23	68	2	9	1	5	1	3	2	k__Bacteria;p__TG3;c__TG3-1;o__GN09;f__GN09OR;g__GN09OR;
2356	5	13	22	9	13	6	28	5	3	12	k__Bacteria;p__OP11;c__OP11-4;o__RCP1-27;f__RCP1-27OR;g__RCP1-27OR;
11288	14	11	10	9	9	16	13	2	6	26	k__Bacteria;p__Nitrospirae;c__Nitrospira (class);o__Nitrospirales;f__Thermodesulfovibrionaceae;g__LCP-6;
1537	15	3	6	8	1	2	19	34	17	11	k__Bacteria;p__Bacteroidetes;c__Flavobacteria;o__Flavobacteriales;f__Cryomorphaceae;g__CryomorphaceaeFA;
1450	1	18	58	2	9	1	3	8	16	0	k__Bacteria;p__Chlamydiae;c__Chlamydiae (class);o__Chlamydiales;f__Parachlamydiaceae;g__Parachlamydia;
1441	13	6	2	17	9	21	1	4	1	42	k__Bacteria;
1909	20	3	12	19	3	19	2	0	5	32	k__Bacteria;p__Verrucomicrobia;c__Verrucomicrobiae;o__Verrucomicrobiales;
1445	4	14	38	0	16	0	24	4	14	1	k__Bacteria;
1761	0	37	13	0	23	2	3	10	23	4	k__Bacteria;p__Chlamydiae;c__Chlamydiae (class);o__Chlamydiales;f__Waddliaceae;g__Waddlia;
2736	1	8	20	5	2	3	9	33	29	5	k__Bacteria;p__Acidobacteria;c__Acidobacteria (class);o__Acidobacteriales;f__AcidobacterialesOR;g__AcidobacterialesOR;
1569	0	20	61	0	30	2	0	1	0	1	k__Bacteria;p__Verrucomicrobia;c__Verrucomicrobiae;o__Verrucomicrobiales;f__VerrucomicrobialesOR;g__VerrucomicrobialesOR;
1443	4	10	72	4	15	1	5	0	0	4	k__Bacteria;p__Proteobacteria;c__Gammaproteobacteria;o__Xanthomonadales;f__Xanthomonadaceae;g__XanthomonadaceaeFA;
2239	30	11	5	11	9	23	6	2	5	13	k__Bacteria;p__Proteobacteria;c__Deltaproteobacteria;o__Desulfobacterales;f__Nitrospinaceae;g__NitrospinaceaeFA;
1994	9	3	23	13	18	4	24	3	3	15	k__Bacteria;p__Verrucomicrobia;
5957	0	24	25	6	15	11	10	1	16	7	k__Bacteria;p__Proteobacteria;c__Betaproteobacteria;o__Rhodocyclales;f__Rhodocyclaceae;
1699	9	11	28	9	10	9	11	3	2	23	k__Bacteria;p__Verrucomicrobia;c__Verruco-5;o__Verruco-5CL;f__Verruco-5CL;g__Verruco-5CL;
2957	4	13	12	6	50	2	16	3	4	5	k__Bacteria;p__Verrucomicrobia;
1734	12	9	7	27	13	17	5	3	3	18	k__Bacteria;p__Verrucomicrobia;
1425	0	13	4	0	10	2	13	0	72	0	k__Bacteria;p__Spirochaetes;c__Spirochaetes (class);o__Spirochaetales;f__Spirochaetaceae;g__Treponema;
1427	8	14	9	8	0	15	13	23	12	12	k__Bacteria;p__Firmicutes;c__Clostridia;o__Clostridiales;f__Catabacteriaceae;g__CatabacteriaceaeFA;
4029	17	13	9	0	8	8	29	9	16	5	k__Bacteria;p__Proteobacteria;c__Alphaproteobacteria;o__Rhizobiales;f__Hyphomicrobiaceae;g__Rhodomicrobium;
1424	29	0	0	26	0	27	2	0	0	30	k__Bacteria;p__Verrucomicrobia;c__VerrucomicrobiaPH;o__VerrucomicrobiaPH;f__VerrucomicrobiaPH;g__VerrucomicrobiaPH;
1634	2	19	29	0	29	0	14	5	15	1	k__Bacteria;p__Chlamydiae;c__Chlamydiae (class);o__Chlamydiales;f__ChlamydialesOR;g__ChlamydialesOR;
1864	22	0	11	15	3	12	0	0	1	50	k__Bacteria;p__Chloroflexi;c__Anaerolineae;o__GCA004;f__GCA004OR;g__GCA004OR;
3360	12	13	34	10	19	12	3	2	1	7	k__Bacteria;p__Proteobacteria;c__Betaproteobacteria;o__Rhodocyclales;f__Rhodocyclaceae;g__Dechloromonas;
1501	7	24	20	2	28	2	14	1	9	6	k__Bacteria;p__OP8;c__OP8_2;o__OP8_2CL;f__OP8_2CL;g__OP8_2CL;
1560	13	14	12	0	3	8	6	3	30	24	k__Bacteria;
2155	0	13	19	1	30	0	23	16	9	2	k__Bacteria;p__Planctomycetes;c__Phycisphaerae;o__Phycisphaerales;f__PhycisphaeralesOR;g__PhycisphaeralesOR;
2475	2	11	10	10	15	1	27	17	9	11	k__Bacteria;p__Spirochaetes;c__Spirochaetes (class);o__Spirochaetales;f__Spirochaetaceae;g__TM3;
1466	7	78	15	0	3	6	1	0	2	1	k__Bacteria;p__Firmicutes;c__Clostridia;o__Clostridiales;f__ClostridialesOR;g__ClostridialesOR;
1579	1	21	0	0	12	3	17	5	54	0	k__Bacteria;p__Actinobacteria;c__Actinobacteria (class);o__Acidimicrobiales;f__AcidimicrobialesOR;g__AcidimicrobialesOR;
1508	1	6	8	1	3	2	14	7	71	0	k__Bacteria;p__Bacteroidetes;c__Sphingobacteria;o__Sphingobacteriales;f__Sphingobacteriaceae;g__Pedobacter;
1434	12	0	0	22	0	35	0	0	0	44	k__Bacteria;p__Chloroflexi;c__Anaerolineae;o__GCA004;f__GCA004OR;g__GCA004OR;
1585	19	30	17	6	7	13	4	3	6	8	k__Bacteria;p__Firmicutes;c__Clostridia;o__Clostridiales;f__Veillonellaceae;g__Desulfosporomusa;
1880	0	17	20	2	14	0	7	3	49	1	k__Bacteria;p__Spirochaetes;c__Spirochaetes (class);o__Spirochaetales;f__Spirochaetaceae;g__Spirochaeta;
3374	0	13	6	3	31	0	34	12	10	4	k__Bacteria;p__Chloroflexi;c__Dehalococcoidetes;o__NT-B4;f__NT-B4OR;g__NT-B4OR;
1786	4	31	7	0	21	0	29	11	10	0	k__Bacteria;p__Proteobacteria;c__Deltaproteobacteria;o__Syntrophobacterales;f__SyntrophobacteralesOR;g__SyntrophobacteralesOR;
1652	5	4	3	9	3	22	1	36	21	9	k__Bacteria;p__Proteobacteria;c__Deltaproteobacteria;o__Syntrophobacterales;f__Syntrophobacteraceae;g__SyntrophobacteraceaeFA;
2004	24	30	6	2	3	25	0	6	13	4	k__Bacteria;p__Firmicutes;c__Clostridia;o__Clostridiales;f__Clostridiaceae;g__Clostridium;
1997	23	0	0	38	0	10	6	2	0	33	k__Archaea;p__Euryarchaeota;c__Methanobacteria;o__Methanobacteriales;f__MethanobacterialesOR;g__MethanobacterialesOR;
2220	4	4	22	13	12	2	9	21	4	21	k__Bacteria;p__Proteobacteria;c__Deltaproteobacteria;
1945	2	13	13	5	16	2	23	22	6	10	k__Bacteria;p__GN12;c__GN12PH;o__GN12PH;f__GN12PH;g__GN12PH;
1614	6	13	11	5	21	5	26	8	7	10	k__Bacteria;p__Chloroflexi;c__Anaerolineae;o__AnaerolineaeCL;f__AnaerolineaeCL;g__AnaerolineaeCL;
1446	1	46	23	1	12	1	12	1	9	6	k__Bacteria;p__Bacteroidetes;c__Bacteroidia;o__Bacteroidales;f__Porphyromonadaceae;g__PorphyromonadaceaeFA;
1436	0	0	0	0	0	0	2	54	56	0	k__Bacteria;p__Proteobacteria;c__Gammaproteobacteria;o__Oceanospirillales;f__OM60;g__OM60FA;
1541	42	0	0	19	0	23	2	2	1	23	k__Bacteria;
1860	14	3	18	3	4	9	51	3	3	4	k__Bacteria;p__Chlorobi;c__Chlorobia;o__Chlorobiales;f__Chlorobiaceae;g__Chlorobaculum;
1710	6	25	25	3	22	3	6	3	12	6	k__Bacteria;p__Proteobacteria;c__Gammaproteobacteria;o__Methylococcales;f__Methylococcaceae;g__Methylosarcina;
2817	23	11	11	7	12	9	16	3	7	12	k__Bacteria;p__Proteobacteria;
1516	11	62	5	2	2	5	18	4	1	1	k__Bacteria;p__Firmicutes;c__Clostridia;o__OPB54;f__OPB54OR;g__OPB54OR;
1515	4	2	3	23	16	7	13	14	1	28	k__Bacteria;p__Chloroflexi;c__Dehalococcoidetes;o__NT-B4;f__NT-B4OR;g__NT-B4OR;
8828	10	15	3	28	6	21	14	2	3	9	k__Bacteria;p__Chloroflexi;c__Anaerolineae;o__SJA-15;f__SJA-15OR;g__SJA-15OR;
2248	8	6	6	10	15	3	12	28	11	12	k__Bacteria;p__Spirochaetes;c__Leptospirae;o__Leptospirales;f__Leptospiraceae;g__LeptospiraceaeFA;
2432	16	8	9	13	24	5	4	3	5	24	k__Bacteria;p__Proteobacteria;c__Betaproteobacteria;o__Rhodocyclales;f__Rhodocyclaceae;g__Methyloversatilis;
1721	3	6	22	1	8	0	26	26	14	5	k__Bacteria;p__Proteobacteria;c__Gammaproteobacteria;o__Oceanospirillales;f__211ds20;g__211ds20FA;
1859	5	15	24	3	4	1	39	7	12	1	k__Bacteria;p__Proteobacteria;c__Alphaproteobacteria;o__Rhizobiales;f__Hyphomicrobiaceae;g__Devosia;
2256	9	0	0	9	2	4	20	34	15	17	k__Bacteria;p__Spirochaetes;c__WWE1;o__PBS-18;f__SHA-116;g__SHA-116FA;
2385	10	7	19	1	9	1	16	15	30	2	k__Bacteria;p__Bacteroidetes;c__Sphingobacteria;o__Sphingobacteriales;f__SphingobacterialesOR;g__SphingobacterialesOR;
1522	4	50	5	4	12	1	2	14	17	1	k__Bacteria;p__TM6;c__SJA-4;o__SJA-4CL;f__SJA-4CL;g__SJA-4CL;
2977	9	7	3	10	12	1	27	15	10	16	k__Bacteria;p__KSB1;c__MSB-5B5;o__MSB-5B5CL;f__MSB-5B5CL;g__MSB-5B5CL;
1542	25	11	13	11	4	4	2	2	20	18	k__Bacteria;
1492	29	0	0	31	0	16	1	0	0	33	k__Bacteria;p__Acidobacteria;c__iii1-8;o__32-20;f__32-20OR;g__32-20OR;
2285	1	14	16	3	24	4	13	5	22	8	k__Bacteria;p__Chloroflexi;c__Anaerolineae;o__Anaerolineales;f__Anaerolinaceae;g__Levilinea;
1458	4	20	49	0	12	5	11	2	5	2	k__Bacteria;p__Proteobacteria;c__Deltaproteobacteria;o__Syntrophobacterales;f__Desulfobacteraceae;g__DesulfobacteraceaeFA;
1521	0	3	1	1	2	0	91	11	1	0	k__Bacteria;p__Proteobacteria;c__Alphaproteobacteria;o__Rhodospirillales;f__Rhodospirillaceae;g__RhodospirillaceaeFA;
1465	0	1	1	0	1	0	105	2	0	0	k__Bacteria;p__Chloroflexi;c__Chloroflexi (class);o__Chloroflexales;f__Chlorothrixaceae;g__ChlorothrixaceaeFA;
6518	20	11	4	14	8	10	12	3	8	20	k__Bacteria;p__Acidobacteria;c__MVS-40;o__MVS-40CL;f__MVS-40CL;g__MVS-40CL;
1669	11	11	8	1	38	3	3	2	11	21	k__Bacteria;p__ZB2;c__ZB2PH;o__ZB2PH;f__ZB2PH;g__ZB2PH;
1512	9	24	42	1	11	2	4	3	7	6	k__Bacteria;
2005	9	8	1	13	15	6	24	13	7	13	k__Bacteria;p__Firmicutes;c__Bacilli;o__Bacillales;f__Paenibacillaceae;g__PaenibacillaceaeFA;
2084	1	38	23	0	13	0	14	5	9	6	k__Bacteria;p__Proteobacteria;c__Deltaproteobacteria;o__Desulfovibrionales;f__Desulfovibrionaceae;g__Desulfovibrio;
2480	2	25	9	2	22	2	30	8	3	6	k__Bacteria;p__Proteobacteria;c__Deltaproteobacteria;o__Bdellovibrionales;f__Bdellovibrionaceae;g__Bdellovibrio;
1627	1	5	12	1	2	2	6	24	52	4	k__Bacteria;p__Verrucomicrobia;c__Verrucomicrobiae;o__Verrucomicrobiales;f__VerrucomicrobialesOR;g__VerrucomicrobialesOR;
1578	5	28	25	0	2	0	15	12	21	1	k__Bacteria;p__Chloroflexi;c__Thermomicrobia;o__HN1-15;f__HN1-15OR;g__HN1-15OR;
1657	9	6	12	27	13	7	8	1	1	25	k__Bacteria;p__Proteobacteria;c__Deltaproteobacteria;o__Syntrophobacterales;f__Desulfobacteraceae;g__Desulfobacterium;
2225	6	0	0	35	2	18	2	2	2	42	k__Bacteria;p__ABY1_OD1;c__ABY1_OD1PH;o__ABY1_OD1PH;f__ABY1_OD1PH;g__ABY1_OD1PH;
1814	16	11	5	11	17	6	19	12	3	9	k__Bacteria;p__Firmicutes;c__Clostridia;o__Clostridiales;f__ClostridialesOR;g__ClostridialesOR;
1869	3	8	41	0	14	0	14	12	17	0	k__Bacteria;p__Proteobacteria;c__Alphaproteobacteria;o__Caulobacterales;f__Caulobacteraceae;g__Phenylobacterium;
1474	7	7	7	10	2	5	28	13	12	18	k__Bacteria;p__Firmicutes;c__Clostridia;o__Clostridiales;f__Catabacteriaceae;g__CatabacteriaceaeFA;
1602	15	4	10	11	32	7	14	2	6	7	k__Bacteria;p__Verrucomicrobia;c__VerrucomicrobiaPH;o__VerrucomicrobiaPH;f__VerrucomicrobiaPH;g__VerrucomicrobiaPH;
3038	4	15	12	2	12	0	8	24	21	10	k__Bacteria;p__Verrucomicrobia;c__Verrucomicrobiae;o__Verrucomicrobiales;f__Verrucomicrobiaceae;g__Rubritalea;
3282	17	6	10	8	8	7	25	3	15	9	k__Bacteria;p__WS1;c__WS1PH;o__WS1PH;f__WS1PH;g__WS1PH;
1484	2	0	0	1	0	0	1	4	100	0	k__Bacteria;p__Bacteroidetes;c__Bacteroidia;o__Bacteroidales;f__BacteroidalesOR;g__BacteroidalesOR;
3501	9	6	1	8	6	4	15	24	27	8	k__Bacteria;p__Acidobacteria;c__Acidobacteria (class);o__Acidobacteriales;f__AcidobacterialesOR;g__AcidobacterialesOR;
1488	13	8	3	14	29	7	9	0	0	25	k__Bacteria;p__Proteobacteria;c__Deltaproteobacteria;o__Myxococcales;f__Haliangiaceae;g__HaliangiaceaeFA;
2600	0	25	26	3	9	0	36	4	1	4	k__Bacteria;p__ZB3;c__Rs-J96;o__Rs-J96CL;f__Rs-J96CL;g__Rs-J96CL;
2716	5	0	1	8	3	9	2	50	19	11	k__Bacteria;p__Acidobacteria;c__RB25;o__RB25CL;f__RB25CL;g__RB25CL;
2183	6	24	10	2	5	8	12	22	14	5	k__Bacteria;p__Chloroflexi;c__Anaerolineae;o__envOPS12;f__envOPS12OR;g__envOPS12OR;
2109	41	4	7	8	6	15	4	3	2	18	k__Bacteria;p__Chloroflexi;c__Anaerolineae;o__S0208;f__S0208OR;g__S0208OR;
2182	0	7	11	0	0	0	84	4	2	0	k__Bacteria;p__Chloroflexi;c__Chloroflexi (class);o__Chloroflexales;f__ChloroflexalesOR;g__ChloroflexalesOR;
1621	6	2	38	13	3	9	21	2	1	13	k__Bacteria;p__Bacteroidetes;c__Flavobacteria;o__FlavobacteriaCL;f__FlavobacteriaCL;g__FlavobacteriaCL;
1701	4	8	7	10	24	0	31	15	8	1	k__Bacteria;p__Proteobacteria;c__Deltaproteobacteria;o__MIZ46;f__MIZ46OR;g__MIZ46OR;
1826	14	9	4	7	7	20	10	6	12	19	k__Bacteria;p__Chloroflexi;c__Dehalococcoidetes;o__Dehalococcoidales;f__Dehalococcoidaceae;g__DehalococcoidaceaeFA;
2221	14	3	8	1	6	2	43	6	20	5	k__Bacteria;p__Bacteroidetes;c__Bacteroidia;o__Bacteroidales;f__Marinilabiaceae;g__MarinilabiaceaeFA;
1851	13	15	12	4	17	5	7	13	4	18	k__Bacteria;p__Verrucomicrobia;c__Spartobacteria;o__Spartobacteriales;f__Spartobacteriaceae;g__Candidatus Xiphinematobacter;
1805	6	22	30	7	4	0	5	6	23	5	k__Bacteria;p__Bacteroidetes;c__Sphingobacteria;o__Sphingobacteriales;f__SphingobacterialesOR;g__SphingobacterialesOR;
1956	0	15	4	1	33	0	23	11	17	4	k__Bacteria;p__OP11;c__OP11-4;o__KNA6-NB14;f__KNA6-NB14OR;g__KNA6-NB14OR;
2268	19	10	15	8	15	9	3	17	5	7	k__Bacteria;p__Bacteroidetes;c__Sphingobacteria;o__Sphingobacteriales;f__SphingobacterialesOR;g__SphingobacterialesOR;
1792	2	3	0	1	0	2	11	5	82	1	k__Bacteria;p__Acidobacteria;c__AcidobacteriaPH;o__AcidobacteriaPH;f__AcidobacteriaPH;g__AcidobacteriaPH;
2210	2	1	0	1	0	4	1	64	32	2	k__Bacteria;p__Gemmatimonadetes;c__Gemmatimonadetes (class);o__Gemmatimonadales;f__GemmatimonadalesOR;g__GemmatimonadalesOR;
3827	23	4	13	8	12	12	7	13	3	12	k__Bacteria;p__Verrucomicrobia;c__Verrucomicrobiae;o__Verrucomicrobiales;f__Verrucomicrobia subdivision 3;g__Verrucomicrobia subdivision 3FA;
1833	3	12	0	0	31	0	48	9	4	0	k__Bacteria;p__OP11;c__OP11-4;o__RCP1-27;f__RCP1-27OR;g__RCP1-27OR;
5293	10	10	7	15	20	9	17	6	1	12	k__Bacteria;p__Proteobacteria;c__Deltaproteobacteria;o__Desulfuromonadales;f__Geobacteraceae;g__Geobacter;
1557	11	12	19	11	8	7	14	2	3	20	k__Bacteria;p__GN02;c__BB34;o__BB34CL;f__BB34CL;g__BB34CL;
2393	7	7	5	14	5	7	1	28	9	24	k__Bacteria;p__Elusimicrobia;c__Elusimicrobia (class);o__MVP-88;f__MVP-88OR;g__MVP-88OR;
2138	16	7	4	7	2	5	18	5	34	9	k__Archaea;p__Euryarchaeota;c__Methanobacteria;o__Methanobacteriales;f__Methanobacteriaceae;g__Methanobacterium;
1566	21	9	24	8	2	10	2	5	15	11	k__Bacteria;p__Nitrospirae;c__Nitrospira (class);o__Nitrospirales;f__Nitrospiraceae;g__Nitrospira;
6071	13	17	19	10	5	7	13	10	7	6	k__Bacteria;p__Bacteroidetes;c__Bacteroidia;o__Bacteroidales;f__Porphyromonadaceae;
1499	0	3	6	0	4	0	56	1	36	1	k__Bacteria;p__Bacteroidetes;c__Bacteroidia;o__Bacteroidales;f__BacteroidalesOR;g__BacteroidalesOR;
2286	0	11	6	0	36	0	29	13	12	0	k__Bacteria;p__Proteobacteria;c__Deltaproteobacteria;o__Syntrophobacterales;f__Desulfobacteraceae;
1590	5	24	26	2	8	4	14	8	5	11	k__Bacteria;p__Chloroflexi;c__Thermomicrobia;o__HN1-15;f__HN1-15OR;g__HN1-15OR;
[truncated: 13,522 more rows]
