# Supplementary material for: Primer and platform effects on 16S rRNA tag sequencing
Source: Front Microbiol. 2015 Aug 4;6:771. doi: 10.3389/fmicb.2015.00771 (PMC4523815; doi:10.3389/fmicb.2015.00771)
Supplement: Supplementary file 4 [file Additionalfile4.ZIP › miseq_wetlands_V8_R2.txt]

#Full OTU Counts
#OTU ID	WL04	WL08	WL07	WL01	WL05	WL02	WL09	WL10	WL11	WL03	Consensus lineage
3	16065	7531	12332	8524	11431	8814	11843	8159	6792	10586	k__Bacteria;p__Proteobacteria;c__Deltaproteobacteria;o__Syntrophobacterales;f__Desulfobacteraceae;g__Desulfatibacillum;
2	3562	2684	2258	4771	8355	2357	8757	5372	2497	2811	k__Archaea;p__Euryarchaeota;c__Methanomicrobia;o__Methanomicrobiales;f__MethanomicrobialesOR;g__MethanomicrobialesOR;
1	3826	2886	5999	3215	7168	3307	4116	5492	2689	4576	k__Bacteria;p__Bacteroidetes;c__Bacteroidia;o__Bacteroidales;f__Porphyromonadaceae;g__Tannerella;
0	5588	1524	2048	4774	6634	4010	6331	4303	4561	2888	k__Archaea;p__Euryarchaeota;c__Methanomicrobia;o__Methanosarcinales;f__Methanosaetaceae;g__Methanosaeta;
7	7296	2763	5235	3311	2846	3846	3234	1992	1760	4470	k__Bacteria;p__Proteobacteria;c__Deltaproteobacteria;o__Desulfobacterales;f__Desulfobulbaceae;g__DesulfobulbaceaeFA;
4	6068	2044	4268	2182	3550	3072	1478	2725	1867	3267	k__Bacteria;p__Proteobacteria;c__Gammaproteobacteria;o__Pasteurellales;f__Pasteurellaceae;g__Gallibacterium;
5	3135	2247	2414	755	1051	1296	2375	1997	3624	1068	k__Bacteria;p__Planctomycetes;c__Planctomycea;o__Pirellulales;f__Pirellulaceae;g__A17;
6	3635	1087	2881	2482	2242	1998	549	624	299	2653	k__Bacteria;p__Proteobacteria;c__Betaproteobacteria;o__Burkholderiales;f__Alcaligenaceae;g__Taylorella;
17	1634	465	838	2059	2206	1099	4579	2936	1100	1394	k__Archaea;p__Crenarchaeota;c__C2;o__pGrfC26;f__pGrfC26OR;g__pGrfC26OR;
15	858	1352	1823	985	4648	615	1802	1767	593	1341	k__Bacteria;p__Proteobacteria;c__Betaproteobacteria;o__Gallionellales;f__Gallionellaceae;g__Gallionella;
13	3657	924	1119	265	820	805	1327	1077	2812	567	k__Bacteria;p__Proteobacteria;c__Alphaproteobacteria;o__Rhizobiales;f__Brucellaceae;g__Brucella;
23	2041	498	1508	1540	1380	1754	1171	643	321	2119	k__Bacteria;p__Nitrospirae;c__Nitrospira (class);o__Nitrospirales;f__Thermodesulfovibrionaceae;g__LCP-6;
33	1134	811	1543	888	1800	816	1358	1219	727	1309	k__Bacteria;p__Proteobacteria;c__Betaproteobacteria;o__Methylophilales;f__Methylophilaceae;g__Methylobacillus;
8	1166	819	1378	1031	2401	1000	619	835	539	1557	k__Bacteria;p__Proteobacteria;c__Betaproteobacteria;o__Hydrogenophilales;f__Hydrogenophilaceae;g__Thiobacillus;
22	1922	411	774	1533	897	1306	939	1029	553	1598	k__Bacteria;p__Acidobacteria;c__MVS-40;o__MVS-40CL;f__MVS-40CL;g__MVS-40CL;
18	359	566	796	1147	2641	378	1434	1176	301	568	k__Archaea;p__Euryarchaeota;c__Methanomicrobia;o__Methanomicrobiales;f__MethanomicrobialesOR;g__MethanomicrobialesOR;
19	2125	155	75	2587	123	1778	385	239	394	1390	k__Archaea;p__Euryarchaeota;c__Methanobacteria;o__Methanobacteriales;f__MethanobacterialesOR;g__MethanobacterialesOR;
16	888	704	1348	733	1636	628	627	966	444	1091	k__Bacteria;p__Proteobacteria;c__Betaproteobacteria;o__Burkholderiales;f__BurkholderialesOR;g__BurkholderialesOR;
11	802	305	1241	772	1481	627	972	1051	363	1260	k__Bacteria;p__Verrucomicrobia;c__Verrucomicrobiae;o__Verrucomicrobiales;f__Verrucomicrobia subdivision 3;g__Verrucomicrobia subdivision 3FA;
10	1333	1427	829	375	293	813	950	585	1857	201	k__Archaea;p__Euryarchaeota;c__Methanobacteria;o__Methanobacteriales;f__Methanobacteriaceae;g__Methanobacterium;
12	804	708	805	491	382	497	1274	947	2018	342	k__Archaea;p__Euryarchaeota;c__Methanomicrobia;o__Methanosarcinales;f__Methanosarcinaceae;g__Methanosarcina;
30	791	590	853	739	950	717	677	1078	379	1150	k__Bacteria;p__Bacteroidetes;c__Bacteroidia;o__Bacteroidales;f__BacteroidalesOR;g__BacteroidalesOR;
29	619	680	562	160	364	547	897	1477	2144	325	k__Bacteria;p__Proteobacteria;c__Alphaproteobacteria;o__Rhizobiales;f__Methylocystaceae;g__Methylocystis;
57	865	542	846	574	1444	473	577	817	595	742	k__Bacteria;p__Proteobacteria;c__Deltaproteobacteria;o__Myxococcales;f__Myxococcaceae;g__Anaeromyxobacter;
21	1387	397	1016	529	676	639	495	334	510	1086	k__Bacteria;p__Proteobacteria;c__Betaproteobacteria;o__Rhodocyclales;f__Rhodocyclaceae;g__Methyloversatilis;
26	257	638	946	328	977	105	1824	1128	281	574	k__Bacteria;p__Spirochaetes;c__Spirochaetes (class);o__Spirochaetales;f__Spirochaetaceae;g__SA-8;
20	621	315	873	574	1353	483	550	658	316	890	k__Bacteria;p__Verrucomicrobia;c__Verrucomicrobiae;o__Verrucomicrobiales;f__Verrucomicrobia subdivision 3;g__Verrucomicrobia subdivision 3FA;
25	992	394	892	464	604	734	750	613	351	715	k__Bacteria;p__Chloroflexi;c__Anaerolineae;o__envOPS12;f__envOPS12OR;g__envOPS12OR;
36	613	394	967	486	770	351	797	858	401	773	k__Bacteria;p__Chlorobi;c__SM1H02;o__SM1H02CL;f__SM1H02CL;g__SM1H02CL;
27	719	382	1120	548	736	476	648	494	274	983	k__Bacteria;p__Proteobacteria;c__Deltaproteobacteria;o__Desulfobacterales;f__Nitrospinaceae;g__Nitrospina;
49	868	311	971	426	693	566	605	501	389	795	k__Bacteria;p__Bacteroidetes;c__Bacteroidia;o__Bacteroidales;f__Porphyromonadaceae;g__PorphyromonadaceaeFA;
28	611	531	757	277	533	403	393	692	795	271	k__Bacteria;p__Actinobacteria;c__Actinobacteria (class);o__Actinomycetales;f__Intrasporangiaceae;g__Janibacter;
34	2164	653	309	130	58	1101	162	98	209	275	k__Bacteria;p__Firmicutes;c__Bacilli;o__Bacillales;f__Planococcaceae;g__Lysinibacillus;
68	690	485	656	328	459	309	595	727	476	408	k__Bacteria;p__Proteobacteria;c__Deltaproteobacteria;o__Syntrophobacterales;f__Syntrophaceae;g__Desulfomonile;
31	628	326	1022	339	723	371	489	322	216	559	k__Bacteria;p__Bacteroidetes;c__Flavobacteria;o__FlavobacteriaCL;f__FlavobacteriaCL;g__FlavobacteriaCL;
58	1250	115	280	765	178	1035	194	148	83	821	k__Bacteria;p__Chloroflexi;c__Anaerolineae;o__DRC31;f__DRC31OR;g__DRC31OR;
41	1075	247	407	496	185	1140	168	178	151	681	k__Bacteria;p__Chloroflexi;c__Anaerolineae;o__SJA-15;f__SJA-15OR;g__SJA-15OR;
74	339	306	811	216	840	192	486	411	174	449	k__Bacteria;p__Proteobacteria;c__Betaproteobacteria;o__Nitrosomonadales;f__Nitrosomonadaceae;
32	581	212	413	389	760	340	350	446	276	447	k__Bacteria;p__Tenericutes;c__Erysipelotrichi;o__Erysipelotrichales;f__Erysipelotrichaceae;g__Bulleidia;
55	351	216	777	488	629	249	308	232	153	809	k__Bacteria;p__Nitrospirae;c__Nitrospira (class);o__Nitrospirales;f__FW;g__4-29;
48	505	178	295	458	555	339	484	572	236	466	k__Bacteria;p__Acidobacteria;c__MVS-40;o__MVS-40CL;f__MVS-40CL;g__MVS-40CL;
43	904	101	292	571	273	631	408	126	68	687	k__Bacteria;p__Proteobacteria;c__Deltaproteobacteria;o__Syntrophobacterales;f__Syntrophobacteraceae;g__SyntrophobacteraceaeFA;
47	578	220	440	429	535	368	284	152	118	613	k__Bacteria;p__Proteobacteria;c__Deltaproteobacteria;o__Desulfobacterales;f__DesulfobacteralesOR;g__DesulfobacteralesOR;
46	1103	67	134	614	81	844	88	88	56	655	k__Bacteria;p__Chloroflexi;c__Anaerolineae;o__GCA004;f__GCA004OR;g__GCA004OR;
53	366	368	610	363	558	229	208	443	126	439	k__Bacteria;p__Proteobacteria;c__Betaproteobacteria;o__Burkholderiales;f__Comamonadaceae;g__Diaphorobacter;
103	393	307	473	375	546	299	327	299	179	478	k__Bacteria;p__Acidobacteria;c__iii1-8;o__DS-18;f__DS-18OR;g__DS-18OR;
50	100	305	524	108	383	73	1263	377	234	148	k__Bacteria;p__Proteobacteria;c__Betaproteobacteria;o__Burkholderiales;f__Comamonadaceae;g__Rhodoferax;
65	401	218	324	251	461	247	401	474	301	285	k__Bacteria;p__Acidobacteria;c__AcidobacteriaPH;o__AcidobacteriaPH;f__AcidobacteriaPH;g__AcidobacteriaPH;
73	129	527	642	97	541	71	214	387	382	104	k__Bacteria;p__Bacteroidetes;c__Sphingobacteria;o__Sphingobacteriales;f__SphingobacterialesOR;g__SphingobacterialesOR;
40	112	325	528	162	481	70	460	580	83	256	k__Bacteria;p__Proteobacteria;c__Deltaproteobacteria;o__Myxococcales;f__Haliangiaceae;g__HaliangiaceaeFA;
70	161	267	417	190	967	145	118	405	164	202	k__Bacteria;p__Proteobacteria;c__Gammaproteobacteria;o__Cardiobacteriales;f__Cardiobacteriaceae;g__Cardiobacterium;
45	395	143	289	301	278	212	547	336	275	190	k__Archaea;p__Crenarchaeota;c__C2;o__pGrfC26;f__pGrfC26OR;g__pGrfC26OR;
35	589	57	66	540	221	438	69	34	25	704	k__Bacteria;p__Nitrospirae;c__Nitrospira (class);o__Nitrospirales;f__Thermodesulfovibrionaceae;g__GOUTA19;
63	96	210	449	77	614	60	190	597	255	82	k__Bacteria;p__Proteobacteria;c__Gammaproteobacteria;o__Xanthomonadales;f__Xanthomonadaceae;g__Xylella;
72	230	44	131	303	356	114	662	364	147	208	k__Archaea;p__Crenarchaeota;c__C2;o__pGrfC26;f__pGrfC26OR;g__pGrfC26OR;
42	117	21	23	123	186	56	1439	371	108	112	k__Archaea;p__Euryarchaeota;c__Thermoplasmata;o__E2;f__pMC2A33;g__pMC2A33FA;
44	702	261	184	142	147	232	265	76	158	235	k__Bacteria;p__Actinobacteria;c__Actinobacteria (class);o__Coriobacteriales;f__CoriobacterialesOR;g__CoriobacterialesOR;
37	391	255	198	27	245	104	457	257	376	45	k__Bacteria;p__Firmicutes;c__Clostridia;o__Clostridiales;f__Catabacteriaceae;g__CatabacteriaceaeFA;
76	201	306	338	68	153	73	516	274	283	68	k__Archaea;p__Euryarchaeota;c__Methanomicrobia;o__Methanomicrobiales;f__MethanomicrobialesOR;g__MethanomicrobialesOR;
61	369	287	235	49	35	356	312	174	314	137	k__Bacteria;p__Firmicutes;c__Clostridia;o__Clostridiales;f__Veillonellaceae;g__Thermosinus;
60	108	136	312	52	136	68	231	617	521	80	k__Bacteria;p__Bacteroidetes;c__Bacteroidia;o__Bacteroidales;f__Marinilabiaceae;g__MarinilabiaceaeFA;
81	476	51	272	325	103	298	122	95	54	406	k__Bacteria;p__Proteobacteria;c__Betaproteobacteria;o__Rhodocyclales;f__Rhodocyclaceae;g__Dechloromonas;
95	276	142	196	138	140	158	501	267	292	92	k__Archaea;p__Crenarchaeota;c__C2;o__pGrfC26;f__pGrfC26OR;g__pGrfC26OR;
102	219	97	348	164	304	166	212	287	127	259	k__Bacteria;p__Verrucomicrobia;c__Verrucomicrobiae;o__Verrucomicrobiales;f__VerrucomicrobialesOR;g__VerrucomicrobialesOR;
86	492	317	127	181	77	284	265	110	234	66	k__Archaea;p__Euryarchaeota;c__Methanobacteria;o__Methanobacteriales;f__Methanobacteriaceae;g__Methanothermobacter;
130	284	156	249	179	287	122	341	224	81	222	k__Bacteria;p__GN04;c__MSB-5A5;o__MSB-5A5CL;f__MSB-5A5CL;g__MSB-5A5CL;
96	435	194	183	107	158	230	312	181	179	161	k__Bacteria;p__Actinobacteria;c__Actinobacteria (class);o__Rubrobacterales;f__Rubrobacteraceae;g__RubrobacteraceaeFA;
135	536	272	192	78	85	283	178	115	155	109	k__Bacteria;p__Firmicutes;c__Bacilli;o__Bacillales;f__Sporolactobacillaceae;g__Pullulanibacillus;
54	181	123	279	79	364	80	270	246	185	155	k__Bacteria;p__Acidobacteria;c__Solibacteres;o__Solibacterales;f__Solibacteraceae;g__Candidatus Solibacter;
62	281	144	297	195	196	164	209	214	61	200	k__Bacteria;p__Chloroflexi;c__Anaerolineae;o__Anaerolineales;f__Anaerolinaceae;g__Longilinea;
67	182	164	269	89	228	98	474	147	186	124	k__Bacteria;p__Acidobacteria;c__Holophagae;o__Holophagales;f__Holophagaceae;g__HolophagaceaeFA;
118	296	161	181	134	151	188	221	248	164	214	k__Bacteria;p__Acidobacteria;c__Acidobacteria (class);o__Acidobacteriales;f__AcidobacterialesOR;g__AcidobacterialesOR;
52	178	52	66	348	448	184	211	178	107	166	k__Archaea;p__Euryarchaeota;c__Thermoplasmata;o__E2;f__WCHD3-02;g__WCHD3-02FA;
119	205	136	315	47	122	138	236	376	218	120	k__Bacteria;p__Bacteroidetes;c__Bacteroidia;o__Bacteroidales;f__BacteroidalesOR;g__BacteroidalesOR;
89	142	161	410	50	210	93	374	214	113	93	k__Bacteria;p__Chloroflexi;c__Anaerolineae;o__Anaerolineales;f__Anaerolinaceae;g__Longilinea;
51	364	70	211	191	165	226	213	43	37	321	k__Bacteria;
107	163	111	225	103	250	109	284	179	165	114	k__Bacteria;p__Armatimonadetes;c__SJA-176;o__SJA-176CL;f__SJA-176CL;g__SJA-176CL;
56	102	145	372	76	513	79	60	141	63	143	k__Bacteria;p__Bacteroidetes;c__Bacteroidia;o__Bacteroidales;f__BacteroidalesOR;g__BacteroidalesOR;
110	201	62	182	172	221	158	236	147	100	194	k__Bacteria;p__Verrucomicrobia;c__Methylacidiphilae;o__Methylacidiphilales;f__Methylacidiphilaceae;g__LP2A;
93	68	282	177	7	207	11	153	493	233	20	k__Bacteria;p__Proteobacteria;c__Alphaproteobacteria;o__AlphaproteobacteriaCL;f__AlphaproteobacteriaCL;g__AlphaproteobacteriaCL;
78	256	200	242	79	177	153	140	135	144	122	k__Bacteria;p__Actinobacteria;c__Actinobacteria (class);o__Actinobacteria (class)CL;f__Actinobacteria (class)CL;g__Actinobacteria (class)CL;
214	199	67	114	189	202	151	222	151	65	263	k__Bacteria;p__Proteobacteria;c__Deltaproteobacteria;o__Myxococcales;f__Cystobacteraceae;g__Archangium;
174	287	97	219	128	175	170	102	102	94	228	k__Bacteria;p__Proteobacteria;c__Betaproteobacteria;o__Rhodocyclales;f__Rhodocyclaceae;g__Methyloversatilis;
77	101	371	140	30	318	24	172	139	264	37	k__Bacteria;p__Proteobacteria;c__Gammaproteobacteria;o__Oceanospirillales;f__Oceanospirillaceae;g__Marinospirillum;
101	162	81	210	145	261	132	170	186	107	132	k__Bacteria;p__Planctomycetes;c__Phycisphaerae;o__PhycisphaeraeCL;f__PhycisphaeraeCL;g__PhycisphaeraeCL;
97	322	237	125	72	88	164	131	160	178	89	k__Bacteria;p__Firmicutes;c__Clostridia;o__Clostridiales;f__Clostridiaceae;g__Sarcina;
64	69	57	334	26	60	26	156	538	235	41	k__Bacteria;p__Bacteroidetes;c__Flavobacteria;o__Flavobacteriales;f__Flavobacteriaceae;g__Capnocytophaga;
66	432	62	72	206	67	370	41	28	16	241	k__Bacteria;p__Chloroflexi;c__Anaerolineae;o__H39;f__H39OR;g__H39OR;
79	203	123	268	140	157	173	104	111	67	153	k__Bacteria;p__Chloroflexi;c__Anaerolineae;o__envOPS12;f__envOPS12OR;g__envOPS12OR;
82	99	67	284	70	112	65	303	197	146	133	k__Bacteria;p__Proteobacteria;c__Betaproteobacteria;o__Methylophilales;f__Methylophilaceae;g__Methylotenera;
99	115	96	195	40	151	63	295	186	261	70	k__Bacteria;p__Proteobacteria;c__Alphaproteobacteria;o__Sphingomonadales;f__Erythrobacteraceae;g__Erythrobacter;
90	195	41	71	168	275	137	134	144	106	199	k__Bacteria;p__Planctomycetes;c__Phycisphaerae;o__PhycisphaeraeCL;f__PhycisphaeraeCL;g__PhycisphaeraeCL;
106	84	93	228	98	208	44	164	281	55	190	k__Bacteria;p__WS3;c__PRR-12;o__Sediment-1;f__PRR-10;g__PRR-10FA;
105	185	59	104	216	134	188	118	102	34	282	k__Bacteria;p__Acidobacteria;c__OS-K;o__OS-KCL;f__OS-KCL;g__OS-KCL;
100	251	210	121	28	56	92	197	154	264	39	k__Bacteria;p__Firmicutes;c__Clostridia;o__Clostridiales;f__Lachnospiraceae;g__Pseudobutyrivibrio;
69	95	106	142	121	301	68	163	143	59	195	k__Bacteria;p__NC10;c__12-24;o__JH-WHS47;f__JH-WHS47OR;g__JH-WHS47OR;
115	85	208	275	45	112	68	188	160	198	46	k__Bacteria;p__Chlamydiae;c__Chlamydiae (class);o__Chlamydiales;f__Parachlamydiaceae;g__Parachlamydia;
270	77	90	112	79	233	68	173	267	148	112	k__Bacteria;p__Proteobacteria;c__Betaproteobacteria;o__Burkholderiales;f__Alcaligenaceae;
144	111	122	42	14	21	50	218	79	690	9	k__Archaea;p__Euryarchaeota;c__Methanomicrobia;o__Methanocellales;f__Methanocellaceae;g__Methanocella;
113	254	153	116	18	40	88	279	75	271	47	k__Bacteria;p__Firmicutes;c__Clostridia;o__Clostridiales;f__Peptococcaceae;g__Desulfosporosinus;
80	107	86	166	63	247	55	202	208	131	66	k__Bacteria;p__Planctomycetes;c__Phycisphaerae;o__Phycisphaerales;f__PhycisphaeralesOR;g__PhycisphaeralesOR;
85	18	14	120	5	26	12	1063	24	10	14	k__Bacteria;p__Chlorobi;c__Chlorobia;o__Chlorobiales;f__Chlorobiaceae;g__Pelodictyon;
84	79	108	125	51	139	38	405	166	75	117	k__Bacteria;p__Nitrospirae;c__Nitrospira (class);o__Nitrospirales;f__Thermodesulfovibrionaceae;g__ThermodesulfovibrionaceaeFA;
357	175	68	144	124	177	140	150	122	65	134	k__Bacteria;p__Proteobacteria;c__Deltaproteobacteria;o__Syntrophobacterales;f__Syntrophobacteraceae;g__Syntrophobacter;
123	76	56	190	18	165	34	266	274	127	50	k__Bacteria;p__Bacteroidetes;c__Bacteroidia;o__Bacteroidales;f__Marinilabiaceae;g__MarinilabiaceaeFA;
75	45	40	122	57	157	31	40	487	190	72	k__Bacteria;p__Bacteroidetes;c__Sphingobacteria;o__Sphingobacteriales;f__Flexibacteraceae;g__Cytophaga;
83	188	156	117	71	51	130	148	83	188	44	k__Archaea;p__Euryarchaeota;c__Thermoplasmata;o__E2;f__WCHD3-02;g__WCHD3-02FA;
162	143	121	127	49	214	76	131	123	81	107	k__Bacteria;p__Acidobacteria;c__Acidobacteria (class);o__Acidobacteriales;f__Acidobacteriaceae;g__Acidobacterium;
88	96	74	69	82	173	49	190	142	101	192	k__Bacteria;p__Chlorobi;c__BSV19;o__BSV19CL;f__BSV19CL;g__BSV19CL;
138	109	16	57	60	151	69	243	247	63	122	k__Bacteria;p__Chloroflexi;c__Dehalococcoidetes;o__Dehalococcoidales;f__Dehalococcoidaceae;g__DehalococcoidaceaeFA;
109	77	146	121	27	139	46	163	178	194	41	k__Bacteria;p__Proteobacteria;c__Alphaproteobacteria;o__Rhizobiales;f__Hyphomicrobiaceae;g__Rhodoplanes;
136	28	96	147	31	90	19	436	144	72	61	k__Bacteria;p__Spirochaetes;c__Spirochaetes (class);o__Spirochaetales;f__Spirochaetaceae;g__Treponema;
94	99	51	55	159	205	76	204	137	34	98	k__Archaea;p__Crenarchaeota;c__CrenarchaeotaPH;o__CrenarchaeotaPH;f__CrenarchaeotaPH;g__CrenarchaeotaPH;
226	75	6	26	200	104	382	90	89	7	134	k__Bacteria;p__Nitrospirae;c__Nitrospira (class);o__Nitrospirales;f__Thermodesulfovibrionaceae;g__LCP-6;
210	200	93	132	72	71	109	166	61	69	120	k__Bacteria;p__Proteobacteria;c__Deltaproteobacteria;o__Syntrophobacterales;f__Desulfobacteraceae;g__Desulfobacterium;
126	69	34	69	108	118	61	190	232	95	109	k__Bacteria;p__OP8;c__OP8_1;o__SHA-124;f__SHA-124OR;g__SHA-124OR;
120	133	59	123	58	70	73	145	209	102	93	k__Bacteria;p__TG3;c__TG3-1;o__GN09;f__GN09OR;g__GN09OR;
188	153	106	84	66	89	116	139	106	79	115	k__Bacteria;p__Actinobacteria;c__Actinobacteria (class);o__Actinomycetales;f__Pseudonocardiaceae;g__Saccharopolyspora;
91	87	38	138	73	147	48	192	166	60	93	k__Bacteria;p__Firmicutes;c__Clostridia;o__Clostridiales;f__Ruminococcaceae;g__Acetivibrio;
175	64	52	173	65	173	59	142	111	83	100	k__Bacteria;p__Verrucomicrobia;c__Opitutae;o__OpitutaeCL;f__OpitutaeCL;g__OpitutaeCL;
124	36	78	164	23	120	30	112	256	150	42	k__Bacteria;p__Bacteroidetes;c__Sphingobacteria;o__Sphingobacteriales;f__Saprospiraceae;g__SaprospiraceaeFA;
261	133	17	55	41	32	117	83	285	118	129	k__Archaea;p__Crenarchaeota;c__C2;o__pGrfC26;f__pGrfC26OR;g__pGrfC26OR;
231	74	48	41	91	173	73	258	124	71	57	k__Archaea;p__Euryarchaeota;c__Methanomicrobia;o__Methanomicrobiales;f__MethanomicrobialesOR;g__MethanomicrobialesOR;
92	67	63	120	120	269	62	135	102	29	36	k__Archaea;p__Euryarchaeota;c__Thermoplasmata;o__E2;f__WCHD3-02;g__WCHD3-02FA;
143	12	58	66	14	167	11	90	458	102	12	k__Bacteria;p__Proteobacteria;c__Gammaproteobacteria;o__Xanthomonadales;f__Sinobacteraceae;g__SinobacteraceaeFA;
104	105	100	68	37	133	56	247	157	62	25	k__Archaea;p__Euryarchaeota;c__Methanomicrobia;o__Methanomicrobiales;f__MethanomicrobialesOR;g__MethanomicrobialesOR;
258	120	40	109	128	85	92	99	109	55	122	k__Bacteria;p__Chloroflexi;c__Anaerolineae;o__Anaerolineales;f__Anaerolinaceae;g__Longilinea;
129	34	109	168	36	90	19	246	127	46	79	k__Bacteria;p__Proteobacteria;c__Deltaproteobacteria;o__Myxococcales;f__MyxococcalesOR;g__MyxococcalesOR;
139	214	165	75	20	24	112	121	71	118	32	k__Bacteria;p__Firmicutes;c__Clostridia;o__Clostridiales;f__ClostridialesOR;g__ClostridialesOR;
192	102	77	101	58	174	57	87	147	95	54	k__Bacteria;p__Proteobacteria;c__Gammaproteobacteria;o__Xanthomonadales;f__Xanthomonadaceae;g__Arenimonas;
152	185	56	259	60	51	52	96	52	44	95	k__Bacteria;p__Proteobacteria;c__Alphaproteobacteria;o__Rhodobacterales;f__Rhodobacteraceae;g__Nereida;
157	102	114	154	30	146	63	76	78	92	66	k__Bacteria;p__Chloroflexi;c__SOGA31;o__SOGA31CL;f__SOGA31CL;g__SOGA31CL;
98	136	47	151	70	130	94	69	102	30	87	k__Bacteria;p__Bacteroidetes;
125	251	37	51	99	61	161	44	27	28	128	k__Bacteria;
134	231	21	14	73	65	24	178	133	77	54	k__Archaea;p__Euryarchaeota;c__Methanomicrobia;o__Methanomicrobiales;f__MethanomicrobialesOR;g__MethanomicrobialesOR;
154	16	51	106	14	252	4	68	257	66	19	k__Bacteria;p__Bacteroidetes;c__Sphingobacteria;o__Sphingobacteriales;f__Flexibacteraceae;g__Cytophaga;
213	36	33	98	30	127	18	169	211	63	54	k__Bacteria;p__GN04;c__MSB-5A5;o__MSB-5A5CL;f__MSB-5A5CL;g__MSB-5A5CL;
199	51	87	147	24	57	28	209	140	38	57	k__Bacteria;p__Proteobacteria;c__Betaproteobacteria;o__Burkholderiales;f__Oxalobacteraceae;g__Herminiimonas;
206	64	60	114	77	118	26	131	99	54	87	k__Bacteria;p__Proteobacteria;c__Deltaproteobacteria;o__Myxococcales;f__Polyangiaceae;g__PolyangiaceaeFA;
122	256	3	6	179	10	146	18	5	1	205	k__Bacteria;p__Proteobacteria;c__Deltaproteobacteria;o__Desulfovibrionales;f__Desulfohalobiaceae;g__Desulfonauticus;
111	56	157	203	21	93	23	125	44	63	43	k__Bacteria;p__Acidobacteria;c__Sva0725;o__Sva0725;f__Sva0725OR;g__Sva0725OR;
117	31	136	63	32	91	27	68	183	115	74	k__Bacteria;p__Proteobacteria;c__Deltaproteobacteria;o__MIZ46;f__MIZ46OR;g__MIZ46OR;
257	58	94	144	39	113	39	169	88	29	46	k__Bacteria;p__Proteobacteria;c__Deltaproteobacteria;o__Desulfobacterales;f__Desulfobulbaceae;g__Desulfocapsa;
159	67	60	64	22	44	47	63	238	186	23	k__Bacteria;p__Proteobacteria;c__Alphaproteobacteria;o__Rhizobiales;f__Beijerinckiaceae;g__BeijerinckiaceaeFA;
223	91	57	123	33	74	58	151	94	66	56	k__Bacteria;p__Chloroflexi;c__Anaerolineae;o__Anaerolineales;f__Anaerolinaceae;g__Longilinea;
166	82	85	104	10	56	28	140	94	185	17	k__Bacteria;p__Proteobacteria;c__Alphaproteobacteria;o__Rhizobiales;f__Bradyrhizobiaceae;g__Bradyrhizobium;
140	8	79	62	31	375	5	129	61	25	23	k__Bacteria;p__Acidobacteria;c__iii1-8;o__DS-18;f__DS-18OR;g__DS-18OR;
149	99	7	6	124	57	55	196	108	59	82	k__Archaea;p__Crenarchaeota;c__C2;o__pGrfC26;f__pGrfC26OR;g__pGrfC26OR;
193	70	105	142	28	83	41	121	93	71	39	k__Bacteria;p__SPAM;c__0319-6G9;o__0319-6G9CL;f__0319-6G9CL;g__0319-6G9CL;
191	145	18	46	117	23	89	85	104	39	120	k__Archaea;p__Crenarchaeota;c__C2;o__pGrfC26;f__pGrfC26OR;g__pGrfC26OR;
211	63	35	99	74	177	53	98	68	58	61	k__Bacteria;p__Planctomycetes;c__Phycisphaerae;o__PhycisphaeraeCL;f__PhycisphaeraeCL;g__PhycisphaeraeCL;
219	91	57	101	61	127	57	89	64	34	96	k__Bacteria;p__Proteobacteria;c__Deltaproteobacteria;o__Syntrophobacterales;f__Syntrophobacteraceae;g__Thermodesulforhabdus;
172	69	40	65	36	55	39	86	218	119	50	k__Bacteria;p__Acidobacteria;c__Acidobacteria (class);o__Acidobacteriales;f__AcidobacterialesOR;g__AcidobacterialesOR;
216	80	46	118	38	96	43	122	104	47	79	k__Bacteria;p__NKB19;c__GN13;o__GN13CL;f__GN13CL;g__GN13CL;
112	69	60	245	30	36	23	73	82	121	27	k__Bacteria;p__Proteobacteria;c__Alphaproteobacteria;o__Rhodobacterales;f__Rhodobacteraceae;g__Octadecabacter;
132	61	11	28	59	110	43	134	198	35	79	k__Bacteria;p__Chloroflexi;c__Dehalococcoidetes;o__Dehalococcoidales;f__Dehalococcoidaceae;g__DehalococcoidaceaeFA;
212	123	188	82	25	27	66	57	21	129	39	k__Bacteria;p__Firmicutes;c__Clostridia;o__OPB54;f__OPB54OR;g__OPB54OR;
200	61	30	62	120	114	89	60	105	10	103	k__Archaea;p__Euryarchaeota;c__Methanomicrobia;o__Methanomicrobiales;f__MethanomicrobialesOR;g__MethanomicrobialesOR;
220	57	20	61	53	123	34	123	133	71	67	k__Bacteria;p__Planctomycetes;c__Phycisphaerae;o__PhycisphaeraeCL;f__PhycisphaeraeCL;g__PhycisphaeraeCL;
196	63	70	113	16	49	34	79	111	184	22	k__Bacteria;p__Planctomycetes;c__Planctomycea;o__Planctomycetales;f__Planctomycetaceae;g__Planctomyces;
116	64	44	33	63	164	39	153	41	48	92	k__Bacteria;p__AC1;c__SHA-114;o__SHA-114CL;f__SHA-114CL;g__SHA-114CL;
146	35	63	70	57	102	14	151	148	17	84	k__Bacteria;p__Proteobacteria;c__Epsilonproteobacteria;o__Campylobacterales;f__Campylobacteraceae;g__Arcobacter;
181	218	67	70	17	119	16	50	100	66	17	k__Bacteria;p__Actinobacteria;c__Actinobacteria (class);o__Actinomycetales;f__Pseudonocardiaceae;g__Saccharomonospora;
141	12	90	94	14	234	5	143	98	42	7	k__Bacteria;p__OP11;c__OP11-2;o__KD3-145;f__KD3-145OR;g__KD3-145OR;
180	124	75	150	56	66	59	58	46	15	81	k__Bacteria;p__KSB1;c__Ucn15732;o__Ucn15732CL;f__Ucn15732CL;g__Ucn15732CL;
194	139	21	32	119	24	108	71	45	87	81	k__Archaea;p__Euryarchaeota;c__Methanomicrobia;o__Methanosarcinales;f__Methanosarcinaceae;g__Methanolobus;
263	81	72	135	12	43	41	97	83	117	25	k__Bacteria;p__Proteobacteria;c__Alphaproteobacteria;o__Rhizobiales;f__Phyllobacteriaceae;g__Phyllobacterium;
108	139	58	192	6	99	4	148	3	2	45	k__Bacteria;p__Cyanobacteria;c__Chloroplast;o__Streptophyta;f__StreptophytaOR;g__StreptophytaOR;
178	38	37	183	18	64	22	150	73	62	40	k__Bacteria;p__Chloroflexi;c__Anaerolineae;o__Anaerolineales;f__Anaerolinaceae;
190	92	42	68	51	78	42	97	87	68	62	k__Bacteria;p__Firmicutes;c__Bacilli;o__Bacillales;f__Bacillaceae;g__Salinibacillus;
145	17	150	93	7	68	11	105	156	47	18	k__Bacteria;p__Proteobacteria;c__Alphaproteobacteria;o__Kordiimonadales;f__Kordiimonadaceae;g__KordiimonadaceaeFA;
198	24	129	80	26	94	8	132	89	43	35	k__Bacteria;p__Spirochaetes;c__M1NP2-04;o__M1NP2-04CL;f__M1NP2-04CL;g__M1NP2-04CL;
218	36	39	83	15	66	27	84	165	111	18	k__Bacteria;p__Acidobacteria;c__Acidobacteria (class);o__Acidobacteriales;f__AcidobacterialesOR;g__AcidobacterialesOR;
133	30	39	139	22	86	17	75	118	88	28	k__Bacteria;p__Verrucomicrobia;c__Verrucomicrobiae;o__Verrucomicrobiales;f__Verrucomicrobiaceae;g__Luteolibacter;
150	137	75	122	22	36	43	90	40	40	30	k__Bacteria;p__Proteobacteria;c__Alphaproteobacteria;o__Rhizobiales;f__RhizobialesOR;g__RhizobialesOR;
179	75	50	95	23	65	59	37	91	75	63	k__Bacteria;p__Acidobacteria;c__Solibacteres;o__Solibacterales;f__Solibacteraceae;g__Candidatus Solibacter;
153	57	30	31	82	103	68	102	84	39	35	k__Archaea;p__Euryarchaeota;c__Methanomicrobia;o__Methanomicrobiales;f__Methanomicrobiaceae;g__Methanoculleus;
241	77	52	59	43	73	44	87	63	45	70	k__Bacteria;p__Chloroflexi;c__Anaerolineae;o__envOPS12;f__envOPS12OR;g__envOPS12OR;
121	2	67	76	9	347	3	11	78	10	9	k__Bacteria;p__Gemmatimonadetes;c__Gemmatimonadetes (class);o__Gemmatimonadetes (class)CL;f__Gemmatimonadetes (class)CL;g__Gemmatimonadetes (class)CL;
209	89	32	35	108	92	61	43	13	3	124	k__Bacteria;p__Proteobacteria;c__Gammaproteobacteria;o__Thiotrichales;f__ThiotrichalesOR;g__ThiotrichalesOR;
165	74	97	46	39	49	49	28	85	78	54	k__Bacteria;p__Proteobacteria;c__Alphaproteobacteria;o__Kiloniellales;f__Kiloniellaceae;g__KiloniellaceaeFA;
197	36	45	99	18	17	11	83	144	101	43	k__Bacteria;p__Proteobacteria;c__Alphaproteobacteria;o__Caulobacterales;f__Caulobacteraceae;g__Brevundimonas;
328	21	24	80	78	93	19	110	68	20	83	k__Bacteria;p__Firmicutes;c__Bacilli;o__Bacillales;f__Staphylococcaceae;g__Staphylococcus;
354	83	17	27	67	84	60	86	60	28	84	k__Bacteria;p__Planctomycetes;c__Phycisphaerae;o__PhycisphaeraeCL;f__PhycisphaeraeCL;g__PhycisphaeraeCL;
127	33	53	125	16	99	21	78	109	30	27	k__Bacteria;p__Verrucomicrobia;c__Opitutae;o__Opitutales;f__Opitutaceae;g__Opitutus;
158	26	29	61	29	102	12	158	83	18	71	k__Bacteria;p__Spirochaetes;c__Spirochaetes (class);o__Spirochaetales;f__Spirochaetaceae;g__TM3;
160	140	23	34	32	29	54	77	66	58	76	k__Bacteria;p__Chloroflexi;c__Anaerolineae;o__S0208;f__S0208OR;g__S0208OR;
163	36	35	93	71	99	43	85	55	20	51	k__Bacteria;p__Planctomycetes;c__Phycisphaerae;o__PhycisphaeraeCL;f__PhycisphaeraeCL;g__PhycisphaeraeCL;
238	82	74	81	17	100	46	38	48	43	54	k__Bacteria;p__Chloroflexi;c__SOGA31;o__SOGA31CL;f__SOGA31CL;g__SOGA31CL;
268	42	25	76	44	45	20	45	166	52	48	k__Bacteria;p__Hyd24-12;c__Hyd24-12PH;o__Hyd24-12PH;f__Hyd24-12PH;g__Hyd24-12PH;
128	159	11	13	64	13	124	31	40	21	82	k__Bacteria;p__Chloroflexi;c__Anaerolineae;o__H39;f__H39OR;g__H39OR;
176	32	59	67	16	85	19	122	54	84	19	k__Bacteria;p__Caldiserica;c__OP5;o__LF045;f__DMPU-92;g__DMPU-92FA;
294	24	12	57	16	29	18	32	224	124	16	k__Bacteria;p__Proteobacteria;c__Gammaproteobacteria;o__Chromatiales;f__Chromatiaceae;g__ChromatiaceaeFA;
283	58	32	43	54	100	36	71	65	15	71	k__Bacteria;
308	54	27	55	36	52	25	103	90	55	48	k__Bacteria;p__Acidobacteria;c__iii1-8;o__32-20;f__32-20OR;g__32-20OR;
131	24	81	103	8	134	3	21	94	67	9	k__Bacteria;p__Bacteroidetes;c__Sphingobacteria;o__Sphingobacteriales;f__SphingobacterialesOR;g__SphingobacterialesOR;
173	56	97	62	6	90	6	42	38	140	3	k__Bacteria;p__Acidobacteria;c__Acidobacteria (class);o__Acidobacteriales;f__Acidobacteriaceae;g__AcidobacteriaceaeFA;
167	30	81	75	4	11	31	44	60	176	27	k__Bacteria;p__Proteobacteria;c__Alphaproteobacteria;o__Rhizobiales;f__Methylocystaceae;g__Pleomorphomonas;
687	112	18	65	50	58	75	28	24	26	81	k__Bacteria;p__Proteobacteria;c__Gammaproteobacteria;o__Cardiobacteriales;f__Cardiobacteriaceae;g__Dichelobacter;
254	93	67	63	27	21	40	52	41	99	29	k__Bacteria;p__Planctomycetes;c__Planctomycea;o__Pirellulales;f__Pirellulaceae;g__A17;
370	36	31	67	34	49	18	110	72	47	63	k__Bacteria;p__LCP-89;c__LCP-89PH;o__LCP-89PH;f__LCP-89PH;g__LCP-89PH;
195	39	121	54	19	49	26	94	38	66	18	k__Bacteria;p__Firmicutes;c__Clostridia;o__Clostridiales;f__Catabacteriaceae;g__CatabacteriaceaeFA;
142	61	57	69	48	43	45	41	73	41	39	k__Bacteria;p__Chloroflexi;c__SOGA31;o__SOGA31CL;f__SOGA31CL;g__SOGA31CL;
460	114	46	71	50	34	69	37	18	17	61	k__Bacteria;p__Firmicutes;c__Bacilli;o__Bacillales;f__Bacillaceae;g__Piscibacillus;
155	59	24	28	54	40	42	112	68	39	47	k__Bacteria;p__Actinobacteria;c__Actinobacteria (class);o__WCHB1-81;f__At425_EubF1;g__At425_EubF1FA;
177	38	61	66	14	103	31	34	94	40	31	k__Bacteria;p__Bacteroidetes;c__Sphingobacteria;o__Sphingobacteriales;f__SphingobacterialesOR;g__SphingobacterialesOR;
264	18	4	29	14	114	15	120	112	42	43	k__Bacteria;p__OP3;c__koll11;o__GIF10;f__GIF10OR;g__GIF10OR;
137	9	10	15	7	39	4	1	340	63	10	k__Bacteria;p__Nitrospirae;c__Nitrospira (class);o__Nitrospirales;f__Nitrospiraceae;g__Nitrospira;
151	231	49	12	15	4	122	14	2	9	40	k__Bacteria;p__Firmicutes;c__Bacilli;o__Bacillales;f__Paenibacillaceae;g__Ammoniphilus;
250	31	27	67	21	53	15	109	95	56	20	k__Bacteria;p__Proteobacteria;c__Deltaproteobacteria;o__CTD005-82B-02;f__CTD005-82B-02OR;g__CTD005-82B-02OR;
233	41	29	69	17	67	17	91	79	45	34	k__Bacteria;p__OP8;c__OP8_2;o__OP8_2CL;f__OP8_2CL;g__OP8_2CL;
388	47	61	63	35	40	35	61	49	62	33	k__Bacteria;p__Tenericutes;c__Mollicutes;o__Anaeroplasmatales;f__Anaeroplasmataceae;g__AnaeroplasmataceaeFA;
575	61	19	49	47	80	51	64	36	15	60	k__Bacteria;p__Proteobacteria;c__Gammaproteobacteria;o__Alteromonadales;
156	47	104	69	9	9	23	68	46	101	3	k__Bacteria;p__Cyanobacteria;c__4C0d-2;o__YS2;f__YS2OR;g__YS2OR;
287	77	21	27	57	51	54	49	35	14	92	k__Bacteria;p__WS3;c__PRR-12;o__SAW1_B6;f__SAW1_B6OR;g__SAW1_B6OR;
596	51	36	60	49	53	43	42	56	39	39	k__Bacteria;p__Acidobacteria;c__Acidobacteria (class);o__Acidobacteriales;f__Acidobacteriaceae;g__Edaphobacter;
205	32	47	58	12	24	14	35	126	109	10	k__Bacteria;p__Proteobacteria;c__Alphaproteobacteria;o__Rhodobacterales;f__Hyphomonadaceae;g__Oceanicaulis;
148	34	38	43	18	14	106	12	160	10	30	k__Bacteria;p__Bacteroidetes;c__Sphingobacteria;o__Sphingobacteriales;f__SphingobacterialesOR;g__SphingobacterialesOR;
303	23	40	24	39	93	22	44	74	70	32	k__Bacteria;p__Acidobacteria;c__Solibacteres;o__Solibacterales;f__Solibacteraceae;g__Candidatus Solibacter;
384	48	43	75	26	74	20	69	36	37	32	k__Bacteria;p__TM7;c__TM7-1;o__TM7-1CL;f__TM7-1CL;g__TM7-1CL;
381	66	54	49	38	40	31	24	87	45	25	k__Bacteria;p__Actinobacteria;c__Actinobacteria (class);o__Solirubrobacterales;f__SolirubrobacteralesOR;g__SolirubrobacteralesOR;
243	40	18	140	24	46	35	71	22	5	56	k__Bacteria;p__Bacteroidetes;c__Bacteroidia;o__Bacteroidales;f__Porphyromonadaceae;g__PorphyromonadaceaeFA;
217	18	30	57	38	92	33	81	38	32	36	k__Bacteria;p__Chlamydiae;c__Chlamydiae (class);o__Chlamydiales;f__Parachlamydiaceae;g__Parachlamydia;
235	27	30	77	19	63	8	87	91	25	28	k__Bacteria;p__GOUTA4;c__RB384;o__RB384CL;f__RB384CL;g__RB384CL;
711	59	27	38	40	78	44	50	45	25	48	k__Bacteria;p__Spirochaetes;c__WWE1;o__MSBL2;f__MSBL2OR;g__MSBL2OR;
164	50	34	50	29	107	35	19	67	21	41	k__Bacteria;p__Chlorobi;c__Ignavibacteria;o__Ignavibacteriales;f__Ignavibacteriaceae;g__IgnavibacteriaceaeFA;
253	27	11	23	34	63	20	89	90	29	63	k__Bacteria;p__Planctomycetes;c__Phycisphaerae;o__PhycisphaeraeCL;f__PhycisphaeraeCL;g__PhycisphaeraeCL;
169	6	156	89	8	80	1	60	28	10	8	k__Bacteria;p__OP11;c__OP11-2;o__WCHB1-07;f__WCHB1-07OR;g__WCHB1-07OR;
215	29	17	26	7	22	5	82	142	93	19	k__Bacteria;p__Bacteroidetes;c__Bacteroidia;o__Bacteroidales;f__Porphyromonadaceae;
274	23	17	77	31	88	22	36	50	64	33	k__Bacteria;p__Verrucomicrobia;c__Spartobacteria;o__Spartobacteriales;f__Spartobacteriaceae;g__Chthoniobacter;
189	66	2	7	19	7	31	33	191	75	8	k__Archaea;p__Euryarchaeota;c__Methanomicrobia;o__Methanosarcinales;f__Methanosarcinaceae;g__Methanolobus;
147	81	63	47	15	38	21	28	33	88	20	k__Bacteria;p__Proteobacteria;c__Deltaproteobacteria;o__Myxococcales;f__Nannocystaceae;g__NannocystaceaeFA;
696	44	34	60	26	43	41	56	52	27	50	k__Bacteria;p__Proteobacteria;c__Deltaproteobacteria;o__DeltaproteobacteriaCL;f__DeltaproteobacteriaCL;g__DeltaproteobacteriaCL;
168	31	21	68	50	56	25	50	34	15	80	k__Bacteria;
248	50	24	43	52	49	40	48	27	21	76	k__Bacteria;p__Proteobacteria;c__Deltaproteobacteria;o__Myxococcales;f__MyxococcalesOR;g__MyxococcalesOR;
302	83	31	36	29	16	46	62	37	59	26	k__Bacteria;p__Cyanobacteria;c__4C0d-2;o__SM1D11;f__SM1D11OR;g__SM1D11OR;
345	66	20	56	42	71	44	28	23	26	48	k__Bacteria;p__OP3;c__BD4-9;o__BD4-9CL;f__BD4-9CL;g__BD4-9CL;
187	44	47	41	6	13	17	79	62	104	9	k__Bacteria;p__TM6;c__SJA-4;o__SJA-4CL;f__SJA-4CL;g__SJA-4CL;
446	32	24	45	20	29	17	156	54	21	22	k__Bacteria;p__Spirochaetes;c__Spirochaetes (class);o__Spirochaetales;f__Spirochaetaceae;g__TM3;
271	45	0	1	76	0	185	0	5	2	105	k__Archaea;p__Euryarchaeota;
305	25	24	63	35	53	12	57	83	17	48	k__Bacteria;p__Proteobacteria;c__Deltaproteobacteria;o__Myxococcales;f__MyxococcalesOR;g__MyxococcalesOR;
201	35	11	25	46	32	36	121	29	29	53	k__Bacteria;p__Chloroflexi;c__Anaerolineae;o__A31;f__KNA6-EB22;g__KNA6-EB22FA;
184	65	33	57	36	38	49	21	34	19	63	k__Bacteria;
224	17	34	114	6	65	4	30	93	38	14	k__Bacteria;p__Bacteroidetes;c__Sphingobacteria;o__Sphingobacteriales;f__Flammeovirgaceae;g__Thermonema;
430	25	5	122	14	9	31	29	31	41	105	k__Bacteria;p__Proteobacteria;c__Deltaproteobacteria;o__Syntrophobacterales;f__Desulfobacteraceae;g__DesulfobacteraceaeFA;
249	66	15	17	56	64	38	51	39	13	48	k__Bacteria;p__GN02;c__GN07;o__GN07CL;f__GN07CL;g__GN07CL;
441	23	22	41	25	86	27	62	59	34	27	k__Bacteria;p__Planctomycetes;c__Phycisphaerae;o__PhycisphaeraeCL;f__PhycisphaeraeCL;g__PhycisphaeraeCL;
414	21	56	48	8	41	14	48	62	93	14	k__Bacteria;p__Planctomycetes;c__Planctomycea;o__Planctomycetales;f__Planctomycetaceae;g__Planctomyces;
472	35	22	39	25	62	14	83	61	21	39	k__Bacteria;p__Elusimicrobia;
342	50	23	79	19	39	21	70	37	8	46	k__Bacteria;p__Tenericutes;c__Erysipelotrichi;o__Erysipelotrichales;f__Erysipelotrichaceae;g__Allobaculum;
352	35	44	30	6	90	5	58	51	62	7	k__Bacteria;p__TM6;c__SJA-4;o__SJA-4CL;f__SJA-4CL;g__SJA-4CL;
208	52	5	11	82	25	32	14	45	12	110	k__Bacteria;p__Chlorobi;c__SJA-28;o__SJA-28CL;f__SJA-28CL;g__SJA-28CL;
286	60	32	64	4	19	23	93	40	39	9	k__Bacteria;p__Firmicutes;c__Clostridia;o__Clostridiales;f__Clostridiales Family XII. Incertae Sedis;g__Fusibacter;
225	7	10	74	10	88	6	71	86	11	17	k__Bacteria;p__Verrucomicrobia;c__Opitutae;o__Opitutales;f__Opitutaceae;g__OpitutaceaeFA;
161	28	20	59	14	45	16	17	89	59	27	k__Bacteria;
310	51	53	71	4	7	16	60	50	51	9	k__Bacteria;p__Cyanobacteria;c__4C0d-2;o__YS2;f__YS2OR;g__YS2OR;
363	35	34	40	27	71	20	33	28	43	39	k__Bacteria;p__Chlamydiae;c__Chlamydiae (class);o__Chlamydiales;f__Waddliaceae;g__Waddlia;
292	43	27	65	7	10	20	17	79	89	11	k__Bacteria;p__Planctomycetes;c__Planctomycea;o__Planctomycetales;f__Planctomycetaceae;g__Planctomyces;
204	38	53	40	12	80	18	32	43	32	18	k__Bacteria;p__Actinobacteria;c__Actinobacteria (class);o__MC47;f__MC47OR;g__MC47OR;
265	34	15	50	18	38	22	81	44	19	42	k__Bacteria;p__OP3;c__koll11;o__GIF10;f__kpj58rc;g__kpj58rcFA;
361	40	28	17	16	75	35	29	40	53	30	k__Bacteria;p__Acidobacteria;c__Acidobacteria (class);o__Acidobacteriales;f__Acidobacteriaceae;g__AcidobacteriaceaeFA;
372	90	27	48	27	18	52	19	21	21	40	k__Bacteria;
272	30	48	63	16	81	18	23	34	26	23	k__Bacteria;p__Acidobacteria;c__Solibacteres;o__Solibacterales;f__Solibacteraceae;g__Candidatus Solibacter;
380	8	24	26	18	87	3	98	63	8	20	k__Bacteria;p__Chloroflexi;c__Dehalococcoidetes;o__NT-B4;f__NT-B4OR;g__NT-B4OR;
335	33	16	21	2	5	32	27	147	43	25	k__Bacteria;p__Proteobacteria;c__Alphaproteobacteria;o__Rhizobiales;f__Hyphomicrobiaceae;g__HyphomicrobiaceaeFA;
277	28	9	85	6	35	9	47	96	22	14	k__Bacteria;p__Cyanobacteria;c__Chloroplast;o__Stramenopiles;f__StramenopilesOR;g__StramenopilesOR;
301	27	28	57	18	97	6	19	49	22	26	k__Bacteria;p__Spirochaetes;c__WWE1;o__PBS-18;f__SHA-116;g__SHA-116FA;
340	62	27	31	26	29	27	36	36	33	41	k__Bacteria;p__Actinobacteria;c__Actinobacteria (class);o__Actinobacteria (class)CL;f__Actinobacteria (class)CL;g__Actinobacteria (class)CL;
330	78	30	33	12	6	36	13	57	61	13	k__Bacteria;p__Planctomycetes;c__Planctomycea;o__Pirellulales;f__PirellulalesOR;g__PirellulalesOR;
185	40	45	43	10	38	13	56	42	38	11	k__Bacteria;p__Firmicutes;c__Clostridia;o__Clostridiales;f__Clostridiaceae;g__ClostridiaceaeFA;
317	36	24	26	10	21	13	27	85	71	22	k__Bacteria;p__Verrucomicrobia;c__Spartobacteria;o__Spartobacteriales;f__Spartobacteriaceae;g__Candidatus Xiphinematobacter;
229	4	14	47	12	157	0	18	46	14	22	k__Bacteria;p__Gemmatimonadetes;c__Gemmatimonadetes (class);o__Gemmatimonadales;f__Gemmatimonadaceae;g__GemmatimonadaceaeFA;
536	20	5	55	20	56	28	65	33	16	34	k__Bacteria;p__Verrucomicrobia;c__Methylacidiphilae;o__Methylacidiphilales;f__Methylacidiphilaceae;g__LP2A;
246	88	5	8	70	2	63	17	13	1	62	k__Bacteria;p__Chloroflexi;c__Anaerolineae;o__H39;f__H39OR;g__H39OR;
420	39	38	42	12	16	30	31	37	67	16	k__Bacteria;p__Firmicutes;c__Bacilli;o__Lactobacillales;f__Carnobacteriaceae;g__Trichococcus;
360	37	32	34	20	24	15	18	21	98	27	k__Bacteria;p__Chlamydiae;c__Chlamydiae (class);o__Chlamydiales;f__ChlamydialesOR;g__ChlamydialesOR;
322	61	24	15	34	17	27	24	40	49	35	k__Bacteria;p__TM6;c__SJA-4;o__SJA-4CL;f__SJA-4CL;g__SJA-4CL;
320	39	22	58	12	30	10	34	68	40	10	k__Bacteria;p__Tenericutes;c__Mollicutes;o__Anaeroplasmatales;f__Anaeroplasmataceae;g__AnaeroplasmataceaeFA;
259	50	4	16	64	22	26	18	48	10	62	k__Bacteria;p__OP3;c__koll11;o__GIF10;f__kpj58rc;g__kpj58rcFA;
374	21	23	56	8	53	10	53	41	43	12	k__Bacteria;p__Chlamydiae;c__Chlamydiae (class);o__Chlamydiales;f__ChlamydialesOR;g__ChlamydialesOR;
182	4	12	12	0	5	0	279	2	3	2	k__Bacteria;p__Proteobacteria;c__Alphaproteobacteria;o__Kiloniellales;f__Kiloniellaceae;g__Kiloniella;
232	35	18	28	23	36	17	51	47	38	22	k__Bacteria;p__Planctomycetes;c__Phycisphaerae;o__PhycisphaeraeCL;f__PhycisphaeraeCL;g__PhycisphaeraeCL;
344	10	29	27	3	32	9	49	44	80	31	k__Bacteria;p__Proteobacteria;c__Alphaproteobacteria;o__Rhizobiales;
239	43	14	43	20	39	41	16	17	19	60	k__Bacteria;p__SC4;c__SC4PH;o__SC4PH;f__SC4PH;g__SC4PH;
267	13	7	39	2	24	21	23	124	53	4	k__Bacteria;p__Bacteroidetes;c__Flavobacteria;o__Flavobacteriales;f__Flavobacteriaceae;g__Salinimicrobium;
391	27	29	96	7	26	16	26	39	8	32	k__Bacteria;p__Bacteroidetes;c__Flavobacteria;o__FlavobacteriaCL;f__FlavobacteriaCL;g__FlavobacteriaCL;
315	7	29	129	5	32	6	12	42	40	4	k__Bacteria;p__Bacteroidetes;c__Sphingobacteria;o__Sphingobacteriales;f__SphingobacterialesOR;g__SphingobacterialesOR;
343	37	26	43	11	43	26	47	30	14	28	k__Bacteria;p__Bacteroidetes;c__Bacteroidia;o__Bacteroidales;f__BacteroidalesOR;g__BacteroidalesOR;
631	43	5	5	31	15	8	60	26	47	63	k__Archaea;p__Crenarchaeota;c__C2;o__pGrfC26;f__pGrfC26OR;g__pGrfC26OR;
405	26	37	56	24	20	30	28	20	31	29	k__Bacteria;p__Firmicutes;c__Clostridia;o__Clostridiales;f__Peptococcaceae;g__Thermincola;
390	27	9	39	22	42	24	47	35	18	38	k__Bacteria;p__Verrucomicrobia;
202	3	43	78	5	94	2	27	9	36	3	k__Bacteria;p__Proteobacteria;c__Alphaproteobacteria;o__Rhodobacterales;f__Rhodobacteraceae;g__Rhodovulum;
332	43	14	22	15	33	25	35	36	54	23	k__Bacteria;p__Proteobacteria;c__Alphaproteobacteria;o__Rhizobiales;f__Phyllobacteriaceae;g__PhyllobacteriaceaeFA;
227	6	34	44	13	62	7	27	56	41	9	k__Bacteria;p__Actinobacteria;c__Actinobacteria (class);o__Acidimicrobiales;f__ntu14;g__ntu14FA;
416	15	19	31	9	14	9	16	101	80	5	k__Bacteria;p__Planctomycetes;c__Planctomycea;o__Gemmatales;f__Gemmataceae;g__GemmataceaeFA;
513	45	53	52	16	36	14	24	15	28	16	k__Bacteria;p__Proteobacteria;c__Gammaproteobacteria;o__Legionellales;f__Coxiellaceae;g__Coxiella;
473	4	6	29	6	9	43	9	102	65	25	k__Archaea;p__Euryarchaeota;c__Methanomicrobia;o__Methanomicrobiales;f__MethanomicrobialesOR;g__MethanomicrobialesOR;
203	0	2	11	2	52	0	129	82	17	2	k__Archaea;p__Euryarchaeota;c__Thermoplasmata;o__E2;f__WCHD3-02;g__WCHD3-02FA;
339	63	9	16	37	35	36	29	15	8	49	k__Bacteria;p__Proteobacteria;c__Deltaproteobacteria;o__Desulfobacterales;f__Nitrospinaceae;g__NitrospinaceaeFA;
279	10	18	44	22	72	8	54	23	9	35	k__Bacteria;p__Proteobacteria;c__Deltaproteobacteria;o__Myxococcales;f__MyxococcalesOR;g__MyxococcalesOR;
230	26	41	64	5	11	10	51	22	59	6	k__Bacteria;p__Planctomycetes;c__Planctomycea;o__Planctomycetales;f__Planctomycetaceae;g__Planctomyces;
316	19	33	57	6	48	7	30	56	26	10	k__Bacteria;p__Proteobacteria;c__Epsilonproteobacteria;o__Campylobacterales;f__Campylobacteraceae;g__Sulfurospirillum;
452	7	38	32	23	51	1	47	60	7	23	k__Bacteria;p__KSB1;c__Ucn15732;o__Ucn15732CL;f__Ucn15732CL;g__Ucn15732CL;
309	16	12	17	23	45	10	56	69	26	13	k__Bacteria;p__Planctomycetes;c__Phycisphaerae;o__PhycisphaeraeCL;f__PhycisphaeraeCL;g__PhycisphaeraeCL;
580	27	24	31	4	51	13	29	43	45	17	k__Bacteria;p__Proteobacteria;c__Alphaproteobacteria;o__Rhodospirillales;f__Acetobacteraceae;g__Acidisphaera;
411	18	30	22	6	21	3	93	29	59	2	k__Archaea;p__Euryarchaeota;c__Thermoplasmata;o__Thermoplasmatales;f__Aciduliprofundaceae;g__AciduliprofundaceaeFA;
506	33	24	24	11	30	7	54	32	57	10	k__Bacteria;p__TM6;c__SJA-4;o__SJA-4CL;f__SJA-4CL;g__SJA-4CL;
242	52	21	78	10	15	13	17	28	38	10	k__Bacteria;p__Proteobacteria;c__Alphaproteobacteria;o__Rhizobiales;f__RhizobialesOR;g__RhizobialesOR;
603	34	19	35	17	29	26	34	24	27	36	k__Bacteria;p__WS3;c__PRR-12;o__wb1_H11;f__wb1_H11OR;g__wb1_H11OR;
321	58	43	31	11	21	22	26	22	22	25	k__Bacteria;
237	4	11	38	2	45	2	21	110	44	3	k__Bacteria;p__Acidobacteria;c__Solibacteres;o__Solibacterales;f__Solibacteraceae;g__Candidatus Solibacter;
251	30	6	31	37	44	18	33	29	5	46	k__Bacteria;p__OP3;c__PBS-25;o__PBS-25CL;f__PBS-25CL;g__PBS-25CL;
256	39	13	24	27	37	21	39	33	24	19	k__Archaea;p__Euryarchaeota;c__Methanomicrobia;o__Methanosarcinales;f__Methanosaetaceae;g__Methanosaeta;
234	25	22	24	11	40	19	70	49	8	5	k__Archaea;p__Euryarchaeota;c__Methanomicrobia;o__Methanomicrobiales;f__MethanomicrobialesOR;g__MethanomicrobialesOR;
288	6	20	29	10	102	9	38	28	11	17	k__Bacteria;p__OP11;c__OP11-2;o__WCHB1-07;f__WCHB1-07OR;g__WCHB1-07OR;
245	4	21	30	4	57	4	32	66	40	8	k__Bacteria;p__Acidobacteria;c__Solibacteres;o__Solibacterales;f__Solibacteraceae;g__Candidatus Solibacter;
392	3	23	60	6	39	5	11	22	87	9	k__Bacteria;p__Proteobacteria;c__Gammaproteobacteria;o__Enterobacteriales;f__Enterobacteriaceae;g__Pectobacterium;
280	48	5	13	48	12	36	36	15	16	36	k__Bacteria;p__Proteobacteria;c__Deltaproteobacteria;o__NKB15;f__NKB15OR;g__NKB15OR;
539	18	12	47	27	39	28	17	35	14	28	k__Bacteria;p__Verrucomicrobia;c__Opitutae;o__Puniceicoccales;f__Puniceicoccaceae;g__Pelagicoccus;
403	7	74	49	9	34	8	37	26	9	12	k__Bacteria;p__OP11;c__OP11-1;o__BB36;f__BB36OR;g__BB36OR;
260	6	23	37	14	40	10	67	47	8	12	k__Bacteria;p__Chloroflexi;c__Anaerolineae;o__SB-34;f__SB-34OR;g__SB-34OR;
296	15	14	44	6	94	13	27	11	16	24	k__Bacteria;p__Bacteroidetes;c__Bacteroidia;o__Bacteroidales;f__BacteroidalesOR;g__BacteroidalesOR;
466	29	45	40	6	16	17	46	31	26	8	k__Bacteria;p__Firmicutes;c__Bacilli;o__Bacillales;f__Planococcaceae;g__Sporosarcina;
599	55	11	27	34	21	36	22	9	10	39	k__Bacteria;p__Nitrospirae;c__Nitrospira (class);o__Nitrospirales;f__Thermodesulfovibrionaceae;g__LCP-6;
485	7	12	66	6	62	4	18	57	27	5	k__Bacteria;p__Acidobacteria;c__Solibacteres;o__Solibacterales;f__Solibacteraceae;g__Candidatus Solibacter;
656	31	32	27	20	44	27	15	24	18	22	k__Bacteria;p__Chlorobi;c__Ignavibacteria;o__Ignavibacteriales;f__Ignavibacteriaceae;g__Ignavibacterium;
461	33	22	54	9	11	8	26	48	26	21	k__Bacteria;p__Proteobacteria;c__Betaproteobacteria;o__Neisseriales;f__Neisseriaceae;g__Silvimonas;
318	21	26	45	7	64	9	25	27	15	19	k__Bacteria;p__Armatimonadetes;c__Chthonomonadetes;o__Chthonomonadales;f__ChthonomonadalesOR;g__ChthonomonadalesOR;
222	20	12	26	4	24	10	70	51	29	11	k__Bacteria;p__Chloroflexi;c__Anaerolineae;
379	69	0	13	43	9	61	8	1	0	53	k__Bacteria;p__Chloroflexi;c__Anaerolineae;o__GCA004;f__GCA004OR;g__GCA004OR;
387	14	12	19	16	45	29	30	33	29	28	k__Bacteria;p__Chloroflexi;c__Anaerolineae;o__envOPS12;f__envOPS12OR;g__envOPS12OR;
396	24	23	25	4	43	5	18	68	39	6	k__Bacteria;p__Proteobacteria;c__Alphaproteobacteria;o__Rhodospirillales;f__Rhodospirillaceae;g__RhodospirillaceaeFA;
573	8	19	11	0	45	3	95	43	26	4	k__Archaea;p__Euryarchaeota;c__Methanomicrobia;o__Methanomicrobiales;f__MethanomicrobialesOR;g__MethanomicrobialesOR;
490	30	30	44	10	25	4	44	29	21	17	k__Bacteria;p__Proteobacteria;c__Gammaproteobacteria;o__Legionellales;f__LegionellalesOR;g__LegionellalesOR;
615	48	28	34	11	17	20	31	18	34	13	k__Bacteria;p__Planctomycetes;c__Planctomycea;o__Pirellulales;
266	20	27	52	9	59	1	43	29	5	9	k__Bacteria;p__Proteobacteria;c__Gammaproteobacteria;o__Xanthomonadales;f__Sinobacteraceae;g__Steroidobacter;
523	15	11	39	18	25	3	21	81	29	10	k__Bacteria;p__Nitrospirae;c__Nitrospira (class);o__Nitrospirales;f__Nitrospiraceae;g__JG37-AG-70;
293	55	5	23	14	15	40	27	41	18	14	k__Bacteria;p__Chloroflexi;c__Anaerolineae;o__Caldilineales;f__Caldilineaceae;g__Caldilinea;
545	28	10	16	18	35	23	31	35	26	30	k__Bacteria;p__OP3;c__BD4-9;o__BD4-9CL;f__BD4-9CL;g__BD4-9CL;
587	2	14	60	7	20	3	75	36	13	21	k__Bacteria;p__Proteobacteria;c__Betaproteobacteria;o__Burkholderiales;f__Comamonadaceae;
221	1	1	24	0	0	0	222	0	2	0	k__Bacteria;p__AD3;c__JG37-AG-4;o__JG37-AG-4CL;f__JG37-AG-4CL;g__JG37-AG-4CL;
368	27	16	57	10	28	22	41	16	9	20	k__Bacteria;p__Verrucomicrobia;c__TP21;o__TP21CL;f__TP21CL;g__TP21CL;
501	46	23	21	6	17	13	40	31	34	14	k__Bacteria;p__Cyanobacteria;c__4C0d-2;o__4C0d-2CL;f__4C0d-2CL;g__4C0d-2CL;
236	6	13	36	7	41	4	60	45	15	17	k__Bacteria;p__Chloroflexi;c__Anaerolineae;o__H39;f__H39OR;g__H39OR;
365	19	26	22	20	16	19	34	33	17	36	k__Bacteria;p__Firmicutes;c__Clostridia;o__Clostridiales;f__Catabacteriaceae;g__CatabacteriaceaeFA;
240	13	28	14	11	38	9	49	28	40	11	k__Archaea;p__Euryarchaeota;c__Methanomicrobia;o__Methanomicrobiales;f__MethanomicrobialesOR;g__MethanomicrobialesOR;
281	39	2	18	17	35	41	21	14	5	48	k__Archaea;p__Euryarchaeota;c__Methanobacteria;o__Methanobacteriales;f__pMC1;g__pMC1A4;
355	19	16	43	8	29	8	46	29	23	19	k__Bacteria;p__Armatimonadetes;c__CH21;o__CH21CL;f__CH21CL;g__CH21CL;
389	7	30	35	12	39	4	37	43	17	16	k__Bacteria;p__OP11;c__OP11-4;o__KNA6-NB14;f__KNA6-NB14OR;g__KNA6-NB14OR;
399	27	13	48	9	15	12	21	55	24	15	k__Bacteria;p__Bacteroidetes;c__Flavobacteria;o__Flavobacteriales;f__Flavobacteriaceae;g__Kaistella;
448	9	13	28	12	53	5	30	41	30	18	k__Bacteria;p__Chlamydiae;c__Chlamydiae (class);o__Chlamydiales;f__Parachlamydiaceae;g__Parachlamydia;
304	13	18	37	11	11	6	82	30	16	15	k__Bacteria;p__Firmicutes;c__Clostridia;o__Clostridiales;f__Clostridiales Family XI. Incertae Sedis;g__Tissierella;
455	22	14	23	20	31	17	28	28	4	50	k__Bacteria;p__Elusimicrobia;c__Elusimicrobia (class);o__MVP-88;f__MVP-88OR;g__MVP-88OR;
807	13	12	52	10	27	12	27	42	38	3	k__Bacteria;p__Chlamydiae;c__Chlamydiae (class);o__Chlamydiales;f__ChlamydialesOR;g__ChlamydialesOR;
348	14	13	31	20	38	12	43	27	13	24	k__Bacteria;p__Hyd24-12;c__WM88;o__WM88CL;f__WM88CL;g__WM88CL;
520	33	15	18	35	24	23	9	30	9	35	k__Bacteria;p__Proteobacteria;
275	22	11	24	13	17	15	64	22	20	23	k__Bacteria;p__Chloroflexi;c__RA13C7;o__RA13C7CL;f__RA13C7CL;g__RA13C7CL;
284	37	12	22	20	27	23	16	35	8	29	k__Bacteria;p__Chloroflexi;c__Anaerolineae;o__Anaerolineales;f__Anaerolinaceae;g__Anaerolinea;
427	13	20	31	20	14	12	52	16	27	22	k__Bacteria;p__Hyd24-12;c__WM88;o__WM88CL;f__WM88CL;g__WM88CL;
314	30	24	17	6	29	12	25	21	48	13	k__Bacteria;p__Chloroflexi;c__Anaerolineae;o__A4b;f__A4bOR;g__A4bOR;
735	22	17	19	15	18	14	21	18	60	18	k__Bacteria;p__TM6;c__SJA-4;o__SJA-4CL;f__SJA-4CL;g__SJA-4CL;
431	38	21	11	18	60	18	10	16	12	18	k__Bacteria;p__Bacteroidetes;c__Sphingobacteria;o__Sphingobacteriales;f__Sphingobacteriaceae;g__SphingobacteriaceaeFA;
313	20	13	38	2	61	6	42	16	15	9	k__Bacteria;
465	13	14	36	12	27	7	31	45	12	24	k__Bacteria;p__TM6;c__SBRH58;o__SBRH58CL;f__SBRH58CL;g__SBRH58CL;
463	21	21	28	15	29	9	28	34	12	23	k__Bacteria;p__Candidatus Poribacteria;c__Candidatus PoribacteriaPH;o__Candidatus PoribacteriaPH;f__Candidatus PoribacteriaPH;g__Candidatus PoribacteriaPH;
375	62	36	17	5	7	34	15	14	14	15	k__Bacteria;p__Firmicutes;c__Clostridia;o__Clostridiales;f__Clostridiaceae;g__Caloramator;
358	35	5	8	44	14	30	14	16	6	47	k__Bacteria;p__Proteobacteria;c__Deltaproteobacteria;o__Desulfuromonadales;f__Desulfuromonadaceae;g__DesulfuromonadaceaeFA;
743	31	14	19	13	13	13	19	38	36	22	k__Bacteria;p__Proteobacteria;c__Deltaproteobacteria;o__Syntrophobacterales;f__Syntrophobacteraceae;g__Desulfacinum;
488	79	131	0	1	0	1	0	5	1	0	k__Bacteria;p__Actinobacteria;c__Actinobacteria (class);o__Actinomycetales;f__Tsukamurellaceae;g__Tsukamurella;
654	26	26	32	9	14	16	22	20	42	10	k__Bacteria;p__Proteobacteria;c__Gammaproteobacteria;o__Oceanospirillales;f__HOC21;g__HOC21FA;
325	24	5	8	16	24	19	31	18	42	30	k__Bacteria;p__Acidobacteria;c__Solibacteres;o__Solibacterales;f__Solibacteraceae;g__Candidatus Solibacter;
327	16	14	15	7	50	6	31	34	31	13	k__Bacteria;p__Acidobacteria;c__Solibacteres;o__Solibacterales;f__Solibacteraceae;g__Candidatus Solibacter;
329	19	19	34	8	30	8	37	25	14	20	k__Bacteria;p__Firmicutes;c__Clostridia;o__Thermoanaerobacterales;f__ThermoanaerobacteralesOR;g__ThermoanaerobacteralesOR;
530	9	1	9	29	42	17	33	32	10	32	k__Bacteria;p__OP3;c__koll11;o__GIF10;f__GIF10OR;g__GIF10OR;
410	13	36	42	11	27	8	23	25	11	18	k__Bacteria;p__Bacteroidetes;c__Sphingobacteria;o__Sphingobacteriales;f__Sphingobacteriaceae;g__Olivibacter;
394	31	15	33	6	12	10	41	28	14	22	k__Bacteria;p__Proteobacteria;c__Alphaproteobacteria;o__Rhizobiales;f__Hyphomicrobiaceae;g__Devosia;
2030	38	13	32	27	33	32	7	1	4	25	k__Bacteria;p__Proteobacteria;c__Betaproteobacteria;o__Rhodocyclales;f__Rhodocyclaceae;g__Dechloromonas;
255	35	15	8	2	7	12	18	49	60	4	k__Bacteria;p__Proteobacteria;c__Alphaproteobacteria;o__Rhizobiales;f__Hyphomicrobiaceae;g__Hyphomicrobium;
312	18	0	9	17	46	12	50	31	8	19	k__Archaea;p__Euryarchaeota;c__Methanococci;o__Methanococcales;f__MethanococcalesOR;g__MethanococcalesOR;
289	12	13	31	2	48	8	39	25	10	17	k__Bacteria;p__Spirochaetes;c__WWE1;o__PBS-18;f__SHA-116;g__SHA-116FA;
470	12	11	18	4	9	11	74	27	33	5	k__Bacteria;p__Proteobacteria;c__Betaproteobacteria;o__Rhodocyclales;f__Rhodocyclaceae;g__RhodocyclaceaeFA;
278	18	19	39	11	22	7	18	44	19	6	k__Bacteria;p__Actinobacteria;c__Actinobacteria (class);o__Acidimicrobiales;f__Microthrixaceae;g__Candidatus Microthrix;
338	11	17	23	8	19	11	41	30	36	7	k__Bacteria;p__Proteobacteria;c__Alphaproteobacteria;o__Rhizobiales;f__Bradyrhizobiaceae;g__Afipia;
297	0	0	23	0	1	0	176	1	0	1	k__Bacteria;p__Chloroflexi;c__Chloroflexi (class);o__Chloroflexales;f__Chloroflexaceae;g__Chloroflexus;
262	19	1	2	0	1	0	13	147	18	0	k__Bacteria;p__Bacteroidetes;c__Bacteroidia;o__Bacteroidales;f__BacteroidalesOR;g__BacteroidalesOR;
347	26	12	13	20	26	28	8	25	5	38	k__Bacteria;p__Proteobacteria;c__Deltaproteobacteria;o__NB1-j;f__NB1-jOR;g__NB1-jOR;
269	25	11	16	18	24	22	30	14	15	25	k__Bacteria;p__Chloroflexi;c__Bljii12;o__B07_WMSP1;f__AKYH910;g__AKYH910FA;
373	7	6	29	5	34	7	41	36	22	11	k__Bacteria;p__GOUTA4;c__RB384;o__RB384CL;f__RB384CL;g__RB384CL;
1379	38	12	22	22	23	13	15	17	20	15	k__Bacteria;p__Proteobacteria;c__Deltaproteobacteria;o__NB1-j;f__MND4;g__MND4FA;
378	2	18	13	2	53	1	9	66	32	1	k__Bacteria;p__Bacteroidetes;c__Sphingobacteria;o__Sphingobacteriales;f__SphingobacterialesOR;g__SphingobacterialesOR;
319	11	9	25	11	35	5	36	37	9	17	k__Bacteria;p__WS3;c__PRR-12;o__Sediment-1;f__Sediment-1OR;g__Sediment-1OR;
538	23	17	13	14	13	18	45	24	11	17	k__Bacteria;p__Firmicutes;c__Bacilli;o__Bacillales;f__Paenibacillaceae;g__Ammoniphilus;
939	25	15	33	12	27	12	24	17	12	17	k__Bacteria;p__SAR406;c__AB16;o__Arctic96B-7;f__A714017;g__SargSea-WGS;
559	6	16	26	18	36	7	25	28	7	24	k__Bacteria;p__OP11;c__OP11-4;o__KNA6-NB14;f__KNA6-NB14OR;g__KNA6-NB14OR;
767	23	19	30	19	32	7	30	15	1	17	k__Bacteria;p__Proteobacteria;c__Deltaproteobacteria;o__Myxococcales;f__MyxococcalesOR;g__MyxococcalesOR;
395	15	9	22	13	37	5	44	20	14	13	k__Bacteria;p__Planctomycetes;c__agg27;o__OM190;f__OM190OR;g__OM190OR;
457	56	10	8	23	4	28	18	16	11	18	k__Bacteria;p__OP9;c__JS1;o__BA021;f__BA021OR;g__BA021OR;
364	21	5	18	39	14	22	9	9	9	46	k__Bacteria;p__Firmicutes;c__Bacilli;o__Lactobacillales;f__Carnobacteriaceae;g__Marinilactibacillus;
349	1	13	17	3	85	3	44	19	3	4	k__Bacteria;p__OP3;c__koll11;o__koll11CL;f__koll11CL;g__koll11CL;
285	4	11	30	4	38	3	33	43	18	7	k__Bacteria;p__Proteobacteria;c__Deltaproteobacteria;o__Myxococcales;f__MyxococcalesOR;g__MyxococcalesOR;
299	8	19	56	3	29	2	21	19	30	4	k__Bacteria;p__Spirochaetes;c__WWE1;o__PBS-18;f__SHA-4;g__GZKB57;
495	21	11	11	13	20	11	14	49	27	13	k__Bacteria;p__Actinobacteria;c__Actinobacteria (class);o__0319-7L14;f__0319-7L14OR;g__0319-7L14OR;
905	10	20	37	14	34	15	25	18	6	11	k__Bacteria;p__Chlorobi;c__Ignavibacteria;o__ZB1;f__ZB1OR;g__ZB1OR;
369	16	8	7	32	16	4	14	24	11	57	k__Bacteria;p__WS3;c__PRR-12;o__SSS58A;f__SSS58AOR;g__SSS58AOR;
351	23	0	8	38	9	25	28	8	9	38	k__Bacteria;p__Chloroflexi;c__Anaerolineae;o__envOPS12;f__envOPS12OR;g__envOPS12OR;
477	27	13	22	22	19	28	17	14	4	19	k__Bacteria;p__Bacteroidetes;
526	7	8	14	16	44	6	32	31	5	21	k__Bacteria;p__Chloroflexi;c__Dehalococcoidetes;o__NT-B4;f__NT-B4OR;g__NT-B4OR;
788	31	9	11	13	7	16	40	25	16	16	k__Bacteria;p__Chloroflexi;c__Anaerolineae;o__Anaerolineales;f__Anaerolinaceae;g__Anaerolinea;
557	32	7	3	24	17	21	28	16	4	32	k__Bacteria;p__Spirochaetes;c__M1NP2-04;o__M1NP2-04CL;f__M1NP2-04CL;g__M1NP2-04CL;
493	16	11	29	1	23	4	53	17	19	10	k__Bacteria;p__Armatimonadetes;c__SJA-176;o__SJA-176CL;f__SJA-176CL;g__SJA-176CL;
529	13	12	35	2	8	1	35	10	64	2	k__Bacteria;p__Proteobacteria;c__Alphaproteobacteria;o__Rhodospirillales;f__Acetobacteraceae;g__Gluconobacter;
298	3	4	12	2	5	1	4	1	149	1	k__Bacteria;p__Proteobacteria;c__Gammaproteobacteria;o__Xanthomonadales;f__Xanthomonadaceae;g__Dyella;
326	19	8	17	14	30	8	30	30	12	13	k__Bacteria;p__Chloroflexi;c__Anaerolineae;o__envOPS12;f__envOPS12OR;g__envOPS12OR;
509	18	7	28	26	30	10	11	23	5	21	k__Bacteria;p__Elusimicrobia;c__Elusimicrobia (class);o__MVP-88;f__MVP-88OR;g__MVP-88OR;
535	19	11	20	20	38	10	3	26	10	22	k__Bacteria;p__Elusimicrobia;c__Elusimicrobia (class);o__FAC88;f__FAC88OR;g__FAC88OR;
323	15	8	14	22	14	7	12	59	21	6	k__Bacteria;p__Bacteroidetes;c__Sphingobacteria;o__Sphingobacteriales;f__SphingobacterialesOR;g__SphingobacterialesOR;
307	15	1	4	29	2	29	44	3	3	48	k__Bacteria;p__Proteobacteria;c__Betaproteobacteria;o__Hydrogenophilales;f__Hydrogenophilaceae;g__HydrogenophilaceaeFA;
331	30	10	9	13	11	23	44	8	9	20	k__Bacteria;p__Proteobacteria;c__Gammaproteobacteria;o__Thiotrichales;f__Endoecteinascidiaceae;g__Candidatus Endoecteinascidia;
522	11	10	10	7	32	5	19	41	27	13	k__Bacteria;p__SM2F11;c__SM2F11PH;o__SM2F11PH;f__SM2F11PH;g__SM2F11PH;
359	22	10	10	16	31	13	32	21	6	12	k__Archaea;p__Euryarchaeota;c__Methanomicrobia;o__Methanomicrobiales;f__MethanomicrobialesOR;g__MethanomicrobialesOR;
382	12	11	13	6	51	2	23	30	8	17	k__Bacteria;p__Elusimicrobia;c__Elusimicrobia (class);o__Elusimicrobiales;f__ElusimicrobialesOR;g__ElusimicrobialesOR;
730	24	24	14	9	11	17	19	25	20	10	k__Bacteria;p__Planctomycetes;c__Planctomycea;o__Pirellulales;f__Pirellulaceae;g__Pirellula;
568	21	17	17	9	31	10	20	19	20	9	k__Bacteria;p__WPS-2;c__WPS-2PH;o__WPS-2PH;f__WPS-2PH;g__WPS-2PH;
425	12	9	10	14	27	6	30	38	8	17	k__Bacteria;p__Planctomycetes;c__Phycisphaerae;o__PhycisphaeraeCL;f__PhycisphaeraeCL;g__PhycisphaeraeCL;
779	26	12	6	27	9	11	35	13	18	14	k__Archaea;p__Euryarchaeota;c__Methanomicrobia;o__Methanomicrobiales;f__MethanomicrobialesOR;g__MethanomicrobialesOR;
518	17	6	7	9	36	6	0	44	33	12	k__Bacteria;p__Bacteroidetes;c__BacteroidetesPH;o__BacteroidetesPH;f__BacteroidetesPH;g__BacteroidetesPH;
846	23	3	18	4	4	21	12	40	25	17	k__Archaea;p__Crenarchaeota;c__C2;o__pGrfC26;f__pGrfC26OR;g__pGrfC26OR;
422	3	21	25	1	13	5	35	20	42	2	k__Bacteria;p__Chlamydiae;c__Chlamydiae (class);o__Chlamydiales;f__Parachlamydiaceae;g__ParachlamydiaceaeFA;
496	23	2	0	60	1	44	7	6	3	20	k__Archaea;p__Euryarchaeota;
428	23	8	14	5	15	9	34	15	35	8	k__Bacteria;p__Armatimonadetes;c__Armatimonadia;o__Armatimonadales;f__Armatimonadaceae;g__Armatimonas;
471	34	7	2	27	6	25	11	6	4	43	k__Bacteria;p__Chloroflexi;c__Anaerolineae;o__Caldilineales;f__Caldilineaceae;g__CaldilineaceaeFA;
362	7	6	17	12	13	10	67	16	8	9	k__Bacteria;p__Chloroflexi;c__Anaerolineae;o__Anaerolineales;f__Anaerolinaceae;g__WCHB1-05;
366	6	12	27	1	21	3	23	47	25	0	k__Bacteria;p__Bacteroidetes;c__Sphingobacteria;o__Sphingobacteriales;f__Flammeovirgaceae;g__Sporocytophaga;
437	22	7	12	29	14	18	18	15	9	20	k__Bacteria;p__GN02;c__GN02PH;o__GN02PH;f__GN02PH;g__GN02PH;
566	15	7	16	11	30	19	22	13	22	8	k__Bacteria;p__Bacteroidetes;c__Flavobacteria;o__FlavobacteriaCL;f__FlavobacteriaCL;g__FlavobacteriaCL;
402	24	16	6	4	12	7	29	35	22	7	k__Bacteria;p__Firmicutes;c__Clostridia;o__Clostridiales;f__Syntrophomonadaceae;g__Syntrophomonas;
528	15	18	17	20	11	11	31	9	22	8	k__Archaea;p__Euryarchaeota;c__Methanomicrobia;o__Methanomicrobiales;f__Methanomicrobiaceae;g__Methanoculleus;
541	5	8	27	1	37	3	14	43	20	3	k__Bacteria;p__Proteobacteria;c__Deltaproteobacteria;o__Myxococcales;f__Nannocystaceae;g__Nannocystis;
341	19	4	8	21	24	19	18	15	6	27	k__Bacteria;p__Planctomycetes;c__vadinHA49;o__vadinHA49CL;f__vadinHA49CL;g__vadinHA49CL;
524	9	6	11	4	22	13	50	23	11	12	k__Bacteria;p__Planctomycetes;c__Phycisphaerae;o__PhycisphaeraeCL;f__PhycisphaeraeCL;g__PhycisphaeraeCL;
601	51	2	3	15	5	35	5	7	0	38	k__Bacteria;p__Chloroflexi;c__Anaerolineae;o__S0208;f__S0208OR;g__S0208OR;
594	7	13	49	2	47	0	18	10	5	9	k__Bacteria;p__Verrucomicrobia;c__Verrucomicrobiae;o__Verrucomicrobiales;f__VerrucomicrobialesOR;g__VerrucomicrobialesOR;
393	25	6	23	8	17	10	44	9	11	7	k__Bacteria;p__Armatimonadetes;c__SJA-176;o__SJA-176CL;f__SJA-176CL;g__SJA-176CL;
484	14	59	11	6	16	5	13	13	17	5	k__Bacteria;p__Cyanobacteria;c__4C0d-2;o__4C0d-2CL;f__4C0d-2CL;g__4C0d-2CL;
553	13	9	34	10	19	6	10	34	18	5	k__Bacteria;p__Proteobacteria;c__Alphaproteobacteria;
799	5	7	12	2	13	6	34	52	20	6	k__Bacteria;p__Lentisphaerae;c__Lentisphaerae (class);o__Victivallales;f__Victivallaceae;g__VictivallaceaeFA;
658	15	8	23	17	24	8	7	17	13	24	k__Bacteria;p__Bacteroidetes;c__Flavobacteria;o__Flavobacteriales;f__Flavobacteriaceae;g__Bergeyella;
433	8	0	6	7	7	5	90	19	2	12	k__Bacteria;p__Spirochaetes;c__Spirochaetes (class);o__Spirochaetales;f__Spirochaetaceae;g__Treponema;
311	44	2	1	26	0	22	25	6	2	27	k__Bacteria;p__Proteobacteria;c__Deltaproteobacteria;o__Desulfobacterales;f__DesulfobacteralesOR;g__DesulfobacteralesOR;
917	23	10	14	19	17	14	16	13	4	25	k__Bacteria;p__Firmicutes;c__Bacilli;o__Bacillales;f__Staphylococcaceae;g__Salinicoccus;
486	16	14	8	3	23	5	26	22	29	9	k__Bacteria;p__Proteobacteria;c__Alphaproteobacteria;o__Rhizobiales;f__Hyphomicrobiaceae;g__Rhodoplanes;
334	6	17	42	5	22	2	4	25	21	11	k__Bacteria;p__Bacteroidetes;c__Sphingobacteria;o__Sphingobacteriales;f__SphingobacterialesOR;g__SphingobacterialesOR;
626	14	8	41	3	11	2	20	23	25	8	k__Bacteria;p__Bacteroidetes;c__Sphingobacteria;o__Sphingobacteriales;f__Flexibacteraceae;g__Adhaeribacter;
406	20	21	36	10	1	14	6	28	12	5	k__Bacteria;p__Actinobacteria;c__Actinobacteria (class);o__Actinomycetales;f__Microbacteriaceae;g__Microbacterium;
531	56	7	14	6	1	34	11	6	9	8	k__Bacteria;p__Cyanobacteria;c__4C0d-2;o__4C0d-2CL;f__4C0d-2CL;g__4C0d-2CL;
337	4	8	22	4	23	1	36	32	13	8	k__Bacteria;p__Elusimicrobia;c__Elusimicrobia (class);o__Elusimicrobiales;f__ElusimicrobialesOR;g__ElusimicrobialesOR;
479	9	11	19	10	23	8	13	18	28	12	k__Bacteria;p__Armatimonadetes;c__Chthonomonadetes;o__Chthonomonadales;f__Chthonomonadaceae;g__ChthonomonadaceaeFA;
367	7	6	72	3	16	3	25	9	0	9	k__Bacteria;p__Bacteroidetes;c__Sphingobacteria;o__Sphingobacteriales;f__Saprospiraceae;g__Aureispira;
908	19	12	24	13	11	14	13	14	16	13	k__Bacteria;p__OP9;c__OPB46;o__OPB72;f__OPB72OR;g__OPB72OR;
324	21	11	21	3	32	14	5	28	4	10	k__Bacteria;p__Chloroflexi;c__Anaerolineae;o__S0208;f__S0208OR;g__S0208OR;
445	10	6	31	13	21	6	16	18	3	25	k__Bacteria;
413	11	25	16	3	17	2	16	8	47	3	k__Bacteria;p__Proteobacteria;c__Alphaproteobacteria;o__Rhizobiales;f__RhizobialesOR;g__RhizobialesOR;
407	49	17	7	7	1	12	24	10	14	7	k__Bacteria;p__Firmicutes;c__Clostridia;o__Clostridiales;f__Clostridiaceae;g__Caloramator;
500	2	10	14	4	26	2	35	32	12	10	k__Bacteria;p__Acidobacteria;c__Solibacteres;o__Solibacterales;f__Solibacteraceae;g__Candidatus Solibacter;
417	14	23	40	6	10	7	26	10	9	2	k__Bacteria;p__Acidobacteria;c__Holophagae;o__Holophagales;f__HolophagalesOR;g__HolophagalesOR;
521	1	4	27	4	24	3	33	28	8	15	k__Bacteria;p__Lentisphaerae;c__Lentisphaerae (class);o__Lentisphaerales;f__LentisphaeralesOR;g__LentisphaeralesOR;
451	27	13	6	3	11	10	14	21	32	9	k__Bacteria;p__Proteobacteria;c__Alphaproteobacteria;o__Rhizobiales;f__Hyphomicrobiaceae;g__Hyphomicrobium;
570	14	11	26	11	35	5	19	13	1	10	k__Bacteria;p__OP11;c__WCHB1-64;o__d153;f__d153OR;g__d153OR;
481	6	23	30	2	16	3	9	25	27	3	k__Bacteria;p__Planctomycetes;c__Planctomycea;o__Gemmatales;f__Gemmataceae;g__Gemmata;
333	6	4	13	22	23	10	39	14	6	7	k__Archaea;p__Crenarchaeota;c__CrenarchaeotaPH;o__CrenarchaeotaPH;f__CrenarchaeotaPH;g__CrenarchaeotaPH;
350	13	8	6	10	31	2	25	27	5	16	k__Bacteria;p__Chloroflexi;c__Dehalococcoidetes;o__NT-B4;f__NT-B4OR;g__NT-B4OR;
371	10	8	49	14	12	9	12	14	4	11	k__Bacteria;p__WPS-2;c__WPS-2PH;o__WPS-2PH;f__WPS-2PH;g__WPS-2PH;
386	9	33	47	5	11	4	1	15	7	11	k__Bacteria;p__Proteobacteria;c__Epsilonproteobacteria;o__Campylobacterales;f__Helicobacteraceae;g__Sulfuricurvum;
598	20	1	12	9	18	6	28	18	12	18	k__Bacteria;p__Verrucomicrobia;c__VerrucomicrobiaPH;o__VerrucomicrobiaPH;f__VerrucomicrobiaPH;g__VerrucomicrobiaPH;
467	11	5	13	6	39	2	27	17	0	21	k__Archaea;p__Euryarchaeota;c__Methanobacteria;o__Methanobacteriales;
346	6	13	11	3	13	4	3	52	32	4	k__Bacteria;p__Actinobacteria;c__Actinobacteria (class);o__Acidimicrobiales;f__CL500-29;g__CL500-29FA;
612	5	9	41	4	32	3	14	29	3	1	k__Bacteria;p__Gemmatimonadetes;c__Gemmatimonadetes (class);o__Gemmatimonadales;f__Gemmatimonadaceae;g__Gemmatimonas;
780	8	11	24	6	14	7	3	46	14	8	k__Bacteria;p__Verrucomicrobia;c__Spartobacteria;o__Spartobacteriales;f__Spartobacteriaceae;g__Candidatus Xiphinematobacter;
356	19	1	7	15	10	9	24	19	0	36	k__Bacteria;p__WS3;c__PRR-12;o__Sediment-1;f__Sediment-1OR;g__Sediment-1OR;
635	8	29	29	2	26	0	22	12	5	5	k__Bacteria;p__Bacteroidetes;c__Bacteroidia;o__Bacteroidales;f__Porphyromonadaceae;g__PorphyromonadaceaeFA;
1064	41	10	7	8	4	39	2	8	3	16	k__Bacteria;p__Chloroflexi;c__Anaerolineae;o__SJA-15;f__SJA-15OR;g__SJA-15OR;
377	74	2	7	6	4	9	9	1	4	20	k__Bacteria;p__Firmicutes;c__Clostridia;o__Clostridiales;f__Lachnospiraceae;g__Johnsonella;
436	15	11	15	8	0	0	2	21	60	4	k__Bacteria;p__Proteobacteria;c__Deltaproteobacteria;o__Syntrophobacterales;f__Syntrophaceae;g__Desulfomonile;
556	11	27	30	8	15	5	6	10	17	6	k__Bacteria;p__Chlamydiae;c__Chlamydiae (class);o__Chlamydiales;f__ChlamydialesOR;g__ChlamydialesOR;
398	18	11	5	19	4	9	10	28	18	13	k__Bacteria;p__Firmicutes;c__Clostridia;o__OPB54;f__OPB54OR;g__OPB54OR;
458	6	16	31	5	17	4	15	25	8	7	k__Bacteria;p__Spirochaetes;c__WWE1;o__PBS-18;f__SHA-4;g__W22;
440	1	9	15	0	55	0	11	33	2	8	k__Bacteria;p__Planctomycetes;c__agg27;o__OM190;f__OM190OR;g__OM190OR;
543	16	10	17	6	18	7	16	16	14	14	k__Bacteria;p__TM6;c__SJA-4;o__SJA-4CL;f__SJA-4CL;g__SJA-4CL;
714	3	8	7	6	28	1	40	20	4	17	k__Bacteria;p__Chloroflexi;c__Dehalococcoidetes;o__NT-B4;f__NT-B4OR;g__NT-B4OR;
456	18	10	28	1	14	6	17	16	15	9	k__Bacteria;
586	25	3	18	16	5	8	10	20	13	16	k__Bacteria;p__Proteobacteria;c__Deltaproteobacteria;o__Myxococcales;f__Nannocystaceae;g__Plesiocystis;
595	14	15	13	4	5	5	5	30	36	6	k__Bacteria;p__Planctomycetes;c__Planctomycea;o__Gemmatales;f__Gemmataceae;g__GemmataceaeFA;
498	4	0	9	2	28	6	34	39	9	1	k__Bacteria;p__OP3;c__koll11;o__GIF10;f__GIF10OR;g__GIF10OR;
825	7	8	19	1	12	4	5	38	33	3	k__Bacteria;p__Actinobacteria;c__Actinobacteria (class);o__Acidimicrobiales;f__Iamiaceae;g__IamiaceaeFA;
426	6	0	1	41	10	5	7	17	1	42	k__Bacteria;p__Spirochaetes;c__Spirochaetes (class);o__Spirochaetales;f__Spirochaetaceae;g__Spirochaeta;
894	14	10	22	10	16	8	22	9	6	13	k__Bacteria;
412	12	0	8	16	29	6	15	25	5	13	k__Archaea;p__Euryarchaeota;c__Methanobacteria;o__Methanobacteriales;
2311	19	8	16	18	8	8	14	10	10	18	k__Bacteria;p__Proteobacteria;c__Deltaproteobacteria;o__Desulfobacterales;f__Desulfobulbaceae;g__Desulfobulbus;
353	9	16	13	6	11	2	11	40	20	1	k__Bacteria;p__Nitrospirae;c__Nitrospira (class);o__Nitrospirales;f__Nitrospiraceae;g__Nitrospira;
491	5	13	18	2	71	3	3	7	3	4	k__Bacteria;p__GN02;c__GN07;o__GN07CL;f__GN07CL;g__GN07CL;
515	8	2	2	10	33	6	14	30	5	19	k__Archaea;
693	2	16	35	2	17	2	18	13	14	10	k__Bacteria;p__Bacteroidetes;c__Bacteroidia;o__Bacteroidales;f__BacteroidalesOR;g__BacteroidalesOR;
558	7	10	8	4	22	3	4	52	16	2	k__Bacteria;p__Bacteroidetes;c__Sphingobacteria;o__Sphingobacteriales;f__Flammeovirgaceae;
706	19	7	13	11	29	12	4	7	1	25	k__Bacteria;p__Proteobacteria;c__Betaproteobacteria;o__Nitrosomonadales;
633	8	10	20	1	32	0	5	37	9	6	k__Bacteria;p__Bacteroidetes;c__Sphingobacteria;o__Sphingobacteriales;
478	8	79	13	0	4	3	8	9	3	1	k__Bacteria;p__Proteobacteria;c__Betaproteobacteria;o__Neisseriales;f__Neisseriaceae;g__Chromobacterium;
649	26	2	6	10	15	19	14	9	14	12	k__Bacteria;
679	4	1	20	0	4	2	3	44	46	3	k__Bacteria;p__Bacteroidetes;c__Sphingobacteria;o__Sphingobacteriales;f__Cyclobacteriaceae;g__Algoriphagus;
434	32	0	0	33	1	23	1	2	0	35	k__Bacteria;p__Firmicutes;c__Clostridia;o__Thermoanaerobacterales;f__Thermoanaerobacteraceae;g__Thermacetogenium;
955	16	14	30	8	11	10	8	11	9	10	k__Bacteria;p__Acidobacteria;c__iii1-8;o__SJA-36;f__SJA-36OR;g__SJA-36OR;
552	23	4	29	3	14	11	10	12	7	13	k__Bacteria;p__Acidobacteria;c__Holophagae;o__Holophagales;f__Holophagaceae;g__Geothrix;
418	8	6	24	11	27	7	6	17	3	17	k__Bacteria;p__OP3;c__PBS-25;o__PBS-25CL;f__PBS-25CL;g__PBS-25CL;
415	5	9	17	6	31	6	10	25	4	12	k__Bacteria;p__Elusimicrobia;c__Elusimicrobia (class);o__FAC88;f__FAC88OR;g__FAC88OR;
622	7	8	10	10	10	5	13	35	19	8	k__Bacteria;p__SC4;c__KD3-113;o__KD3-113CL;f__KD3-113CL;g__KD3-113CL;
487	0	4	3	0	0	2	16	12	84	4	k__Bacteria;p__Bacteroidetes;c__Sphingobacteria;o__Sphingobacteriales;f__SphingobacterialesOR;g__SphingobacterialesOR;
567	39	1	0	23	2	22	11	2	2	23	k__Bacteria;p__OP8;c__OP8_1;o__OP8_1CL;f__OP8_1CL;g__OP8_1CL;
489	2	12	22	6	23	3	29	12	3	11	k__Bacteria;p__Fusobacteria;c__Fusobacteria (class);o__Fusobacteriales;f__Fusobacteriaceae;g__FusobacteriaceaeFA;
606	0	10	30	2	4	1	21	39	13	2	k__Bacteria;p__Proteobacteria;c__Gammaproteobacteria;o__Oceanospirillales;f__Halomonadaceae;g__Haererehalobacter;
782	10	7	13	11	18	8	19	20	8	8	k__Bacteria;p__GN12;c__GN12PH;o__GN12PH;f__GN12PH;g__GN12PH;
1389	10	11	11	0	6	9	29	17	19	10	k__Bacteria;p__Proteobacteria;c__Alphaproteobacteria;o__Rhizobiales;f__Methylobacteriaceae;g__Methylobacterium;
404	30	22	3	0	0	15	28	3	20	0	k__Bacteria;p__Firmicutes;c__Clostridia;o__Clostridiales;f__Peptostreptococcaceae;g__Peptostreptococcus;
376	13	6	36	12	6	5	18	12	5	7	k__Bacteria;p__Proteobacteria;c__Alphaproteobacteria;o__AlphaproteobacteriaCL;f__AlphaproteobacteriaCL;g__AlphaproteobacteriaCL;
602	12	4	7	8	11	14	27	9	4	24	k__Bacteria;p__Chloroflexi;c__Anaerolineae;o__envOPS12;f__envOPS12OR;g__envOPS12OR;
572	16	12	8	8	21	11	15	17	2	10	k__Bacteria;p__Firmicutes;c__Bacilli;o__Bacillales;f__Planococcaceae;g__Marinibacillus;
629	7	2	6	18	14	9	25	17	4	16	k__Bacteria;p__Chloroflexi;c__Anaerolineae;o__WCHB1-50;f__WCHB1-50OR;g__WCHB1-50OR;
769	0	12	31	2	27	1	22	14	0	8	k__Bacteria;p__CD12;c__CD12PH;o__CD12PH;f__CD12PH;g__CD12PH;
540	3	29	13	1	42	1	6	2	19	1	k__Bacteria;p__Proteobacteria;c__Gammaproteobacteria;o__Legionellales;f__Coxiellaceae;g__CoxiellaceaeFA;
401	18	3	0	29	7	16	9	7	8	19	k__Bacteria;p__Acidobacteria;c__Solibacteres;o__Solibacterales;f__Solibacteraceae;g__Candidatus Solibacter;
517	8	3	16	14	22	6	6	22	3	16	k__Bacteria;p__Elusimicrobia;c__Elusimicrobia (class);o__MVP-88;f__MVP-88OR;g__MVP-88OR;
424	10	8	15	8	18	15	7	13	11	11	k__Bacteria;p__Planctomycetes;c__Phycisphaerae;o__PhycisphaeraeCL;f__PhycisphaeraeCL;g__PhycisphaeraeCL;
589	6	2	2	1	3	0	15	56	29	2	k__Bacteria;p__Acidobacteria;c__Acidobacteria (class);o__Acidobacteriales;f__AcidobacterialesOR;g__AcidobacterialesOR;
514	3	35	11	2	26	6	10	7	14	1	k__Bacteria;p__Chlamydiae;c__Chlamydiae (class);o__Chlamydiales;f__Waddliaceae;g__Waddlia;
462	7	8	3	9	15	4	21	22	2	23	k__Bacteria;
409	10	22	14	10	20	6	9	6	8	9	k__Bacteria;p__Planctomycetes;c__C6;o__C6CL;f__C6CL;g__C6CL;
447	11	9	12	1	23	4	32	8	10	3	k__Bacteria;p__OP8;
619	6	7	20	4	5	2	17	14	34	4	k__Bacteria;p__Chlamydiae;c__Chlamydiae (class);o__Chlamydiales;f__Parachlamydiaceae;g__Parachlamydia;
607	19	5	16	8	7	13	8	16	5	16	k__Bacteria;p__Proteobacteria;c__Gammaproteobacteria;o__Oceanospirillales;
533	18	3	26	6	15	4	18	7	2	13	k__Bacteria;p__WS1;c__WS1PH;o__WS1PH;f__WS1PH;g__WS1PH;
468	8	2	7	5	49	2	19	9	6	4	k__Archaea;p__Crenarchaeota;c__pOWA133;o__pOWA133CL;f__pOWA133CL;g__pOWA133CL;
660	4	3	18	7	35	0	10	24	8	2	k__Bacteria;
592	22	21	8	5	6	8	8	13	17	3	k__Archaea;p__Euryarchaeota;c__Methanobacteria;o__Methanobacteriales;f__Methanobacteriaceae;g__Methanobacterium;
683	8	16	22	4	12	8	17	9	11	4	k__Bacteria;p__Proteobacteria;c__Alphaproteobacteria;o__Kordiimonadales;f__Kordiimonadaceae;g__KordiimonadaceaeFA;
756	13	6	5	17	28	7	8	12	3	11	k__Archaea;p__Euryarchaeota;c__Methanomicrobia;o__Methanomicrobiales;f__MethanomicrobialesOR;g__MethanomicrobialesOR;
776	14	4	19	3	12	5	23	13	12	5	k__Bacteria;p__Proteobacteria;c__Gammaproteobacteria;o__Oceanospirillales;f__Oceanospirillaceae;g__Oleispira;
720	9	3	6	22	6	10	23	14	8	9	k__Archaea;p__Euryarchaeota;c__Halobacteria;o__Halobacteriales;f__Halobacteriaceae;g__HalobacteriaceaeFA;
569	22	2	1	7	12	10	29	6	10	11	k__Bacteria;p__Firmicutes;c__Clostridia;o__Clostridiales;f__Veillonellaceae;g__Propionispora;
554	15	7	3	19	8	23	4	9	3	19	k__Bacteria;p__Verrucomicrobia;c__Verrucomicrobiae;o__Verrucomicrobiales;f__VerrucomicrobialesOR;g__VerrucomicrobialesOR;
544	17	4	5	22	10	15	10	10	2	15	k__Bacteria;p__Fusobacteria;c__Fusobacteria (class);o__Fusobacteriales;f__Fusobacteriaceae;g__FusobacteriaceaeFA;
1122	7	10	13	8	14	5	10	8	19	15	k__Bacteria;p__Proteobacteria;
971	17	16	19	8	9	9	6	9	4	12	k__Bacteria;p__Proteobacteria;c__Deltaproteobacteria;o__Desulfobacterales;f__Desulfobulbaceae;g__Desulfobulbus;
1092	17	8	10	13	13	5	8	16	10	9	k__Bacteria;p__Thermi;c__Deinococci;o__Thermales;f__Thermaceae;g__Oceanithermus;
751	18	3	9	6	7	11	6	30	10	9	k__Bacteria;p__Acidobacteria;c__Acidobacteria-5;o__Acidobacteria-5CL;f__Acidobacteria-5CL;g__Acidobacteria-5CL;
429	12	0	3	4	17	12	15	20	8	18	k__Bacteria;p__Planctomycetes;c__Phycisphaerae;o__PhycisphaeraeCL;f__PhycisphaeraeCL;g__PhycisphaeraeCL;
1063	34	8	5	10	6	22	5	4	3	12	k__Bacteria;p__Chloroflexi;c__Anaerolineae;o__SJA-15;f__SJA-15OR;g__SJA-15OR;
537	4	17	9	3	24	1	27	19	5	0	k__Bacteria;p__OP11;c__OP11-2;o__KD3-145;f__KD3-145OR;g__KD3-145OR;
439	8	15	12	4	18	3	11	17	15	5	k__Bacteria;p__Verrucomicrobia;c__Verrucomicrobiae;o__Verrucomicrobiales;f__Verrucomicrobiaceae;g__VerrucomicrobiaceaeFA;
739	7	3	14	2	9	3	23	23	18	6	k__Bacteria;p__Proteobacteria;c__Deltaproteobacteria;o__Bdellovibrionales;f__Bdellovibrionaceae;g__Bdellovibrio;
480	2	3	14	2	10	0	6	63	4	4	k__Bacteria;p__Proteobacteria;c__Gammaproteobacteria;o__Alteromonadales;f__Alteromonadaceae;g__Cellvibrio;
618	2	13	4	1	16	2	2	48	15	4	k__Bacteria;p__Proteobacteria;c__Gammaproteobacteria;o__Xanthomonadales;f__Xanthomonadaceae;g__Dokdonella;
443	16	0	1	19	4	16	19	9	3	20	k__Archaea;p__Crenarchaeota;c__CrenarchaeotaPH;o__CrenarchaeotaPH;f__CrenarchaeotaPH;g__CrenarchaeotaPH;
442	0	1	19	1	34	2	22	20	4	3	k__Bacteria;p__Planctomycetes;c__Planctomycea;o__Planctomycetales;f__Planctomycetaceae;g__Planctomyces;
637	3	4	3	7	21	0	22	34	4	8	k__Archaea;p__Euryarchaeota;c__Methanobacteria;o__Methanobacteriales;f__MethanobacterialesOR;g__MethanobacterialesOR;
611	6	2	17	13	15	9	17	13	1	13	k__Bacteria;p__Verrucomicrobia;c__Verrucomicrobiae;o__Verrucomicrobiales;f__VerrucomicrobialesOR;g__VerrucomicrobialesOR;
581	4	5	0	12	9	2	41	7	11	14	k__Archaea;p__Euryarchaeota;c__Thermoplasmata;o__E2;f__pMC2A33;g__pMC2A33FA;
950	9	3	3	8	12	10	28	16	5	11	k__Archaea;p__Crenarchaeota;c__C2;o__pGrfC26;f__pGrfC26OR;g__pGrfC26OR;
564	25	11	22	8	4	9	9	6	6	5	k__Bacteria;p__Proteobacteria;c__Alphaproteobacteria;o__Rhizobiales;f__RhizobialesOR;g__RhizobialesOR;
419	5	18	7	1	21	1	6	3	39	3	k__Bacteria;p__KSB1;c__KSB1PH;o__KSB1PH;f__KSB1PH;g__KSB1PH;
664	28	2	6	1	0	15	5	17	28	2	k__Bacteria;p__Planctomycetes;c__Planctomycea;o__Pirellulales;f__PirellulalesOR;g__PirellulalesOR;
770	13	0	4	4	27	8	30	6	3	8	k__Archaea;p__Euryarchaeota;c__Methanomicrobia;o__Methanomicrobiales;f__Methanospirillaceae;g__MethanospirillaceaeFA;
646	24	10	9	9	1	23	6	12	4	5	k__Bacteria;p__Chloroflexi;c__Anaerolineae;o__AnaerolineaeCL;f__AnaerolineaeCL;g__AnaerolineaeCL;
623	4	6	9	3	25	0	16	20	14	6	k__Bacteria;p__Hyd24-12;c__Hyd24-12PH;o__Hyd24-12PH;f__Hyd24-12PH;g__Hyd24-12PH;
574	7	6	16	5	26	1	17	8	4	13	k__Bacteria;p__Elusimicrobia;c__Elusimicrobia (class);o__Elusimicrobiales;f__ElusimicrobialesOR;g__ElusimicrobialesOR;
421	29	0	1	33	0	19	3	0	0	18	k__Bacteria;p__Chloroflexi;c__Anaerolineae;o__SJA-15;f__SJA-15OR;g__SJA-15OR;
475	15	10	10	1	2	3	43	6	12	1	k__Bacteria;p__Firmicutes;c__Clostridia;o__Clostridiales;f__Eubacteriaceae;g__EubacteriaceaeFA;
745	12	9	7	4	5	5	18	13	28	2	k__Archaea;p__Euryarchaeota;c__Methanomicrobia;o__Methanosarcinales;f__MethanosarcinalesOR;g__MethanosarcinalesOR;
699	2	6	24	2	20	0	38	4	0	6	k__Archaea;p__pMC2A15;c__pMC2A15PH;o__pMC2A15PH;f__pMC2A15PH;g__pMC2A15PH;
550	10	9	5	5	16	4	11	18	16	8	k__Bacteria;p__HDBW-WB69;c__HDBW-WB69PH;o__HDBW-WB69PH;f__HDBW-WB69PH;g__HDBW-WB69PH;
638	7	6	16	2	13	5	4	33	11	4	k__Bacteria;p__Proteobacteria;c__Alphaproteobacteria;o__Rhodospirillales;f__Acetobacteraceae;g__Roseomonas;
787	8	2	31	0	16	4	14	10	11	5	k__Bacteria;p__Verrucomicrobia;c__Spartobacteria;o__Spartobacteriales;f__Spartobacteriaceae;g__Chthoniobacter;
861	21	10	15	4	7	2	10	7	21	4	k__Bacteria;p__Tenericutes;c__Mollicutes;o__Anaeroplasmatales;f__Anaeroplasmataceae;g__Anaeroplasma;
546	3	5	22	2	19	1	12	23	7	7	k__Bacteria;p__Verrucomicrobia;c__Spartobacteria;o__Spartobacteriales;f__Spartobacteriaceae;g__Candidatus Xiphinematobacter;
510	7	4	13	8	11	6	24	13	5	10	k__Bacteria;p__Proteobacteria;c__Deltaproteobacteria;o__DeltaproteobacteriaCL;f__DeltaproteobacteriaCL;g__DeltaproteobacteriaCL;
723	6	4	23	4	13	5	9	20	12	4	k__Bacteria;p__Actinobacteria;c__Actinobacteria (class);o__Acidimicrobiales;f__CL500-29;g__CL500-29FA;
423	1	15	29	8	13	1	20	2	3	8	k__Bacteria;p__Spirochaetes;c__Spirochaetes (class);o__Spirochaetales;f__Spirochaetaceae;g__Treponema;
1855	11	5	13	4	13	7	16	13	7	10	k__Bacteria;p__Proteobacteria;c__Gammaproteobacteria;o__Legionellales;f__Legionellaceae;
432	17	0	0	32	0	10	0	0	0	40	k__Bacteria;p__OP11;c__OP11-3;o__OP11-3CL;f__OP11-3CL;g__OP11-3CL;
741	1	12	22	8	10	1	28	12	1	4	k__Bacteria;p__Proteobacteria;c__Deltaproteobacteria;o__Myxococcales;f__Haliangiaceae;g__HaliangiaceaeFA;
667	39	20	4	2	5	11	5	4	7	2	k__Bacteria;p__Firmicutes;c__Clostridia;o__Clostridiales;f__Clostridiaceae;g__ClostridiaceaeFA;
1087	11	9	16	4	10	9	7	19	2	11	k__Bacteria;p__Proteobacteria;c__Gammaproteobacteria;o__Oceanospirillales;f__OceanospirillalesOR;g__OceanospirillalesOR;
591	3	3	7	3	9	4	2	51	14	2	k__Bacteria;p__Bacteroidetes;c__Sphingobacteria;o__Sphingobacteriales;f__Saprospiraceae;g__SaprospiraceaeFA;
931	21	12	16	2	5	12	5	12	10	2	k__Bacteria;p__Firmicutes;c__Bacilli;o__Lactobacillales;f__Carnobacteriaceae;g__CarnobacteriaceaeFA;
482	20	0	2	15	2	21	6	6	0	25	k__Bacteria;p__OP11;c__WCHB1-64;o__d153;f__d153OR;g__d153OR;
483	8	1	2	6	5	0	25	15	34	0	k__Archaea;p__Euryarchaeota;c__Thermoplasmata;o__E2;f__pMC2A33;g__pMC2A33FA;
860	5	11	32	2	3	2	19	5	10	7	k__Bacteria;p__WS1;c__WS1PH;o__WS1PH;f__WS1PH;g__WS1PH;
534	21	3	7	7	6	14	15	10	5	8	k__Bacteria;p__Chloroflexi;c__Thermomicrobia;o__ThermomicrobiaCL;f__ThermomicrobiaCL;g__ThermomicrobiaCL;
505	53	1	5	0	5	2	8	9	12	0	k__Bacteria;p__Bacteroidetes;c__Bacteroidia;o__Bacteroidales;f__Prevotellaceae;g__Prevotella;
444	1	3	1	0	25	0	26	24	15	0	k__Archaea;p__Euryarchaeota;c__Methanobacteria;o__Methanobacteriales;f__pMC1;g__pMC1FA;
674	4	10	12	2	20	0	23	20	3	1	k__Bacteria;p__Bacteroidetes;c__Sphingobacteria;o__Sphingobacteriales;f__Flexibacteraceae;g__Cytophaga;
865	23	9	4	7	4	15	1	3	7	22	k__Bacteria;p__Actinobacteria;c__Actinobacteria (class);o__Coriobacteriales;f__Coriobacteriaceae;g__Eggerthella;
504	5	3	3	7	12	3	22	12	12	16	k__Bacteria;p__GN02;c__GN07;o__GN07CL;f__GN07CL;g__GN07CL;
1605	11	7	14	4	16	9	16	10	3	4	k__Bacteria;p__Firmicutes;c__Bacilli;o__Bacillales;f__Staphylococcaceae;g__StaphylococcaceaeFA;
449	8	4	6	17	9	5	10	16	3	16	k__Bacteria;p__Elusimicrobia;c__Elusimicrobia (class);o__FAC88;f__FAC88OR;g__FAC88OR;
681	1	7	20	3	19	5	22	10	2	5	k__Bacteria;p__OP11;c__OP11-3;o__OP11-3CL;f__OP11-3CL;g__OP11-3CL;
1157	18	2	3	10	10	13	12	11	3	12	k__Bacteria;p__Proteobacteria;c__Gammaproteobacteria;o__Enterobacteriales;f__Enterobacteriaceae;g__Erwinia;
991	21	1	7	13	10	7	20	5	5	5	k__Bacteria;p__Proteobacteria;c__Deltaproteobacteria;o__Desulfobacterales;f__Desulfobulbaceae;
454	9	6	12	0	2	5	6	15	38	1	k__Archaea;p__Euryarchaeota;c__Thermoplasmata;o__E2;f__WCHD3-02;g__WCHD3-02FA;
551	0	2	9	0	0	0	83	0	0	0	k__Bacteria;p__Chloroflexi;c__Chloroflexi (class);o__Chloroflexales;f__ChloroflexalesOR;g__ChloroflexalesOR;
1585	12	8	6	11	16	7	4	7	4	18	k__Bacteria;p__Nitrospirae;c__Nitrospira (class);o__Nitrospirales;f__FW;g__4-29;
588	4	9	14	4	15	3	13	23	5	3	k__Bacteria;p__Verrucomicrobia;c__Verrucomicrobiae;o__Verrucomicrobiales;f__Verrucomicrobiaceae;g__VerrucomicrobiaceaeFA;
798	12	17	5	1	4	1	21	11	15	6	k__Bacteria;p__TM6;c__SJA-4;o__SJA-4CL;f__SJA-4CL;g__SJA-4CL;
597	7	8	12	1	21	2	8	21	8	5	k__Bacteria;p__Bacteroidetes;c__Sphingobacteria;o__Sphingobacteriales;f__Flammeovirgaceae;
966	4	7	16	3	17	4	22	9	6	5	k__Bacteria;
614	10	3	1	12	8	7	17	9	7	19	k__Bacteria;p__Planctomycetes;c__vadinHA49;o__vadinHA49CL;f__vadinHA49CL;g__vadinHA49CL;
1116	5	5	11	5	18	6	12	20	1	10	k__Bacteria;p__Verrucomicrobia;c__Opitutae;
459	14	9	7	2	7	5	19	11	15	3	k__Bacteria;p__Planctomycetes;c__Planctomycea;o__Pirellulales;f__Pirellulaceae;g__PirellulaceaeFA;
700	9	11	14	7	9	15	3	5	6	12	k__Bacteria;p__Proteobacteria;c__Betaproteobacteria;o__Gallionellales;f__Gallionellaceae;g__GallionellaceaeFA;
802	1	2	25	0	1	6	2	18	6	30	k__Bacteria;p__Proteobacteria;c__Gammaproteobacteria;
527	21	4	8	17	8	4	8	4	1	16	k__Bacteria;p__Proteobacteria;
1010	8	2	6	11	15	5	11	15	10	8	k__Bacteria;p__GN02;c__GN02PH;o__GN02PH;f__GN02PH;g__GN02PH;
1265	8	4	9	4	13	7	6	31	6	3	k__Bacteria;p__Proteobacteria;c__Gammaproteobacteria;o__Xanthomonadales;f__Sinobacteraceae;g__SinobacteraceaeFA;
733	6	7	22	6	18	9	6	7	2	7	k__Bacteria;p__Proteobacteria;c__Alphaproteobacteria;o__Sphingomonadales;f__Erythrobacteraceae;g__Citromicrobium;
921	7	0	3	16	7	10	12	15	3	17	k__Bacteria;p__OP3;c__koll11;o__GIF10;f__kpj58rc;g__kpj58rcFA;
995	15	6	8	8	10	4	10	10	4	14	k__Bacteria;p__Proteobacteria;c__Deltaproteobacteria;o__Syntrophobacterales;f__Desulfobacteraceae;g__DesulfobacteraceaeFA;
1093	12	12	9	12	7	7	11	5	5	9	k__Bacteria;p__SBR1093;c__EC214;o__EC214CL;f__EC214CL;g__EC214CL;
833	11	9	18	2	6	6	20	10	1	5	k__Bacteria;p__Caldiserica;c__OP5;o__LF045;f__DMPU-92;g__DMPU-92FA;
672	4	10	6	0	31	0	5	18	14	0	k__Bacteria;p__TM7;c__TM7-1;o__TM7-1CL;f__TM7-1CL;g__TM7-1CL;
688	12	5	5	1	3	1	9	6	43	3	k__Bacteria;p__Cyanobacteria;c__4C0d-2;o__4C0d-2CL;f__4C0d-2CL;g__4C0d-2CL;
508	4	3	5	8	11	1	22	17	11	6	k__Bacteria;p__Actinobacteria;c__Actinobacteria (class);o__Actinomycetales;f__Microbacteriaceae;g__Candidatus Rhodoluna;
1694	14	8	6	4	7	14	17	4	3	11	k__Bacteria;p__Nitrospirae;c__Nitrospira (class);o__Nitrospirales;f__FW;g__GOUTA7;
453	9	2	6	2	5	4	23	17	4	15	k__Bacteria;
644	16	1	4	11	10	6	8	7	14	10	k__Bacteria;p__Planctomycetes;c__Phycisphaerae;o__PhycisphaeraeCL;f__PhycisphaeraeCL;g__PhycisphaeraeCL;
492	5	4	21	4	10	4	11	17	2	9	k__Bacteria;p__Cyanobacteria;c__4C0d-2;o__mle1-12;f__mle1-12OR;g__mle1-12OR;
1098	10	10	15	1	1	4	9	14	16	6	k__Bacteria;p__Planctomycetes;c__Planctomycea;o__Pirellulales;f__Pirellulaceae;g__PirellulaceaeFA;
1152	29	5	1	6	1	12	10	8	9	5	k__Bacteria;p__Chloroflexi;c__Anaerolineae;o__AnaerolineaeCL;f__AnaerolineaeCL;g__AnaerolineaeCL;
643	10	6	19	6	12	3	3	19	5	3	k__Bacteria;p__Bacteroidetes;c__Sphingobacteria;o__Sphingobacteriales;f__SphingobacterialesOR;g__SphingobacterialesOR;
502	3	6	16	3	37	5	2	7	4	3	k__Bacteria;p__WS2;c__WS2PH;o__WS2PH;f__WS2PH;g__WS2PH;
710	7	13	25	3	8	3	10	5	2	9	k__Bacteria;p__Chlorobi;c__Ignavibacteria;o__ZB1;f__ZB1OR;g__ZB1OR;
641	11	7	15	1	0	3	8	16	22	2	k__Bacteria;p__Proteobacteria;c__Alphaproteobacteria;o__Rhodobacterales;f__Rhodobacteraceae;g__Amaricoccus;
571	6	1	28	3	19	1	24	0	2	1	k__Archaea;p__Euryarchaeota;c__Methanobacteria;o__Methanobacteriales;f__pMC1;g__pMC1FA;
983	12	4	11	15	5	14	5	1	6	12	k__Bacteria;p__Chlorobi;c__Chlorobia;o__Chlorobiales;f__Chlorobiaceae;g__Chloroherpeton;
1051	11	6	6	11	5	14	7	7	5	13	k__Bacteria;p__Proteobacteria;c__Deltaproteobacteria;o__Desulfovibrionales;f__Desulfohalobiaceae;g__DesulfohalobiaceaeFA;
817	3	6	9	5	16	7	7	17	6	9	k__Bacteria;p__Verrucomicrobia;c__Verrucomicrobiae;o__Verrucomicrobiales;f__Verrucomicrobia subdivision 3;g__Verrucomicrobia subdivision 3FA;
464	16	1	6	10	3	11	5	9	3	21	k__Bacteria;p__AC1;c__LC-1;o__LC-1CL;f__LC-1CL;g__LC-1CL;
882	11	11	3	0	3	2	6	8	40	1	k__Bacteria;p__Planctomycetes;c__Planctomycea;o__Gemmatales;f__Isosphaeraceae;g__IsosphaeraceaeFA;
728	10	2	5	5	20	6	15	12	7	2	k__Bacteria;p__Planctomycetes;c__Phycisphaerae;o__PhycisphaeraeCL;f__PhycisphaeraeCL;g__PhycisphaeraeCL;
803	13	4	5	5	9	4	14	23	1	6	k__Bacteria;p__Elusimicrobia;c__Elusimicrobia (class);o__FAC88;f__FAC88OR;g__FAC88OR;
519	5	1	5	5	6	7	27	19	4	5	k__Bacteria;p__Planctomycetes;c__Phycisphaerae;o__PhycisphaeraeCL;f__PhycisphaeraeCL;g__PhycisphaeraeCL;
605	16	18	5	0	0	6	16	8	14	1	k__Bacteria;p__Firmicutes;c__Clostridia;o__Clostridiales;f__Ruminococcaceae;g__Ethanoligenens;
871	7	4	13	9	18	10	5	6	8	4	k__Bacteria;p__WS3;c__PRR-12;o__wb1_H11;f__wb1_H11OR;g__wb1_H11OR;
698	37	0	4	11	0	17	1	0	0	14	k__Bacteria;p__Cyanobacteria;c__Chloroplast;o__Stramenopiles;f__StramenopilesOR;g__StramenopilesOR;
737	7	1	8	3	21	4	10	11	10	9	k__Bacteria;p__Chlamydiae;c__Chlamydiae (class);o__Chlamydiales;f__ChlamydialesOR;g__ChlamydialesOR;
752	4	3	9	9	17	1	11	24	2	4	k__Bacteria;p__Chloroflexi;c__Dehalococcoidetes;o__NT-B4;f__NT-B4OR;g__NT-B4OR;
661	11	5	10	10	17	4	7	4	10	5	k__Bacteria;p__Tenericutes;c__Mollicutes;o__Acholeplasmatales;f__Acholeplasmataceae;g__AcholeplasmataceaeFA;
678	2	9	7	0	43	0	2	14	5	1	k__Bacteria;p__Proteobacteria;c__Gammaproteobacteria;o__Chromatiales;f__Ectothiorhodospiraceae;g__Thiorhodospira;
474	20	17	7	1	0	6	17	4	10	1	k__Bacteria;p__Firmicutes;c__Clostridia;o__Clostridiales;f__Ruminococcaceae;g__Ethanoligenens;
810	1	6	12	5	26	2	9	8	7	7	k__Bacteria;p__GOUTA4;c__RB384;o__RB384CL;f__RB384CL;g__RB384CL;
732	3	0	8	1	10	1	31	20	7	2	k__Bacteria;p__Planctomycetes;c__Phycisphaerae;o__PhycisphaeraeCL;f__PhycisphaeraeCL;g__PhycisphaeraeCL;
1237	6	3	11	2	3	2	6	25	24	1	k__Bacteria;p__Planctomycetes;c__Planctomycea;o__Gemmatales;f__Gemmataceae;g__Gemmata;
593	2	6	10	7	27	4	15	4	5	3	k__Bacteria;p__Planctomycetes;c__vadinHA49;o__vadinHA49CL;f__vadinHA49CL;g__vadinHA49CL;
757	14	2	8	13	4	14	5	3	1	18	k__Bacteria;
577	3	0	9	1	10	3	23	25	5	3	k__Bacteria;p__WS2;c__WS2PH;o__WS2PH;f__WS2PH;g__WS2PH;
476	8	10	11	2	10	4	7	13	10	7	k__Bacteria;p__Verrucomicrobia;c__Opitutae;o__OpitutaeCL;f__OpitutaeCL;g__OpitutaeCL;
494	18	4	15	9	3	7	2	7	5	12	k__Bacteria;p__Tenericutes;c__ML615J-28;o__ML615J-28CL;f__ML615J-28CL;g__ML615J-28CL;
642	15	10	2	0	1	9	21	4	19	0	k__Bacteria;p__Firmicutes;c__Clostridia;o__Clostridiales;f__Clostridiaceae;g__ClostridiaceaeFA;
469	6	5	20	2	1	5	5	23	10	4	k__Bacteria;p__Chloroflexi;c__Anaerolineae;o__DRC31;f__DRC31OR;g__DRC31OR;
590	8	8	16	4	19	2	2	11	6	5	k__Bacteria;p__Bacteroidetes;c__Sphingobacteria;o__Sphingobacteriales;f__SphingobacterialesOR;g__SphingobacterialesOR;
867	9	2	9	2	11	3	9	16	16	4	k__Bacteria;p__Planctomycetes;c__Phycisphaerae;o__PhycisphaeraeCL;f__PhycisphaeraeCL;g__PhycisphaeraeCL;
497	5	15	25	3	18	4	8	2	1	0	k__Bacteria;p__Proteobacteria;c__Gammaproteobacteria;o__Xanthomonadales;f__Sinobacteraceae;g__SinobacteraceaeFA;
924	7	10	5	4	0	12	11	7	19	6	k__Archaea;p__Euryarchaeota;c__Methanobacteria;o__Methanobacteriales;f__Methanobacteriaceae;g__Methanothermobacter;
1269	9	12	15	3	2	7	16	10	0	6	k__Bacteria;p__Proteobacteria;c__Deltaproteobacteria;o__Syntrophobacterales;f__Desulfobacteraceae;g__Desulfobacterium;
691	2	3	8	10	7	6	3	25	4	12	k__Bacteria;p__Verrucomicrobia;c__Verrucomicrobiae;o__Verrucomicrobiales;f__VerrucomicrobialesOR;g__VerrucomicrobialesOR;
560	9	3	13	8	3	4	9	18	3	10	k__Bacteria;p__WS3;c__PRR-12;o__GN03;f__GN03OR;g__GN03OR;
549	6	3	4	5	11	3	27	4	9	8	k__Bacteria;p__Chloroflexi;c__Anaerolineae;o__Anaerolineales;f__Anaerolinaceae;g__WCHB1-05;
797	12	7	6	3	9	5	20	9	4	5	k__Bacteria;p__Firmicutes;c__Clostridia;o__Clostridiales;f__Ruminococcaceae;g__Acetivibrio;
620	7	0	0	8	3	5	32	8	2	15	k__Archaea;p__Euryarchaeota;c__Thermoplasmata;o__E2;f__pMC2A33;g__pMC2A33FA;
970	7	2	8	4	23	1	12	7	12	4	k__Bacteria;p__Planctomycetes;c__agg27;o__OM190;f__OM190OR;g__OM190OR;
721	10	10	12	1	6	5	9	14	9	4	k__Bacteria;p__Proteobacteria;c__Alphaproteobacteria;o__Rhizobiales;f__Hyphomicrobiaceae;g__Devosia;
1252	11	2	13	6	7	8	8	7	3	15	k__Bacteria;p__Proteobacteria;c__Deltaproteobacteria;o__Desulfovibrionales;f__Desulfohalobiaceae;g__DesulfohalobiaceaeFA;
676	1	16	11	0	35	0	4	9	2	2	k__Bacteria;p__WS6;c__SC72;o__SC72CL;f__SC72CL;g__SC72CL;
670	5	1	0	13	7	2	34	11	0	6	k__Archaea;p__Crenarchaeota;c__C2;o__C2CL;f__C2CL;g__C2CL;
625	2	7	6	2	29	0	19	7	6	1	k__Bacteria;p__Acidobacteria;c__Solibacteres;o__Solibacterales;f__Solibacteraceae;g__Candidatus Solibacter;
858	6	9	19	1	4	0	6	13	17	4	k__Bacteria;p__Planctomycetes;c__Planctomycea;o__Gemmatales;f__Gemmataceae;g__Gemmata;
621	30	6	22	2	3	2	5	2	2	5	k__Bacteria;p__Proteobacteria;c__Alphaproteobacteria;o__Rhodobacterales;f__Rhodobacteraceae;g__Rhodobacter;
694	8	2	20	10	14	6	6	5	3	5	k__Bacteria;p__Verrucomicrobia;c__Spartobacteria;o__Spartobacteriales;f__Spartobacteriaceae;g__MC18;
584	7	2	2	7	5	2	16	18	5	15	k__Bacteria;p__Chloroflexi;c__Dehalococcoidetes;o__Dehalococcoidales;f__Dehalococcoidaceae;g__DehalococcoidaceaeFA;
1014	13	5	4	8	11	3	10	12	5	8	k__Archaea;p__Euryarchaeota;c__Methanomicrobia;o__Methanosarcinales;f__Methanosaetaceae;g__Methanosaeta;
1071	5	5	11	1	16	3	14	18	5	0	k__Bacteria;p__Proteobacteria;c__Gammaproteobacteria;o__Aeromonadales;f__AeromonadalesOR;g__AeromonadalesOR;
1200	10	9	13	5	6	8	8	6	9	4	k__Bacteria;p__Actinobacteria;c__Actinobacteria (class);o__Actinomycetales;f__Pseudonocardiaceae;g__Thermobispora;
1186	5	3	6	6	10	7	11	14	7	9	k__Bacteria;
600	8	13	9	4	0	9	10	3	19	2	k__Archaea;p__Euryarchaeota;c__Methanobacteria;o__Methanobacteriales;f__Methanobacteriaceae;g__Methanobacterium;
749	8	5	15	2	18	1	11	5	6	6	k__Bacteria;p__Proteobacteria;c__Deltaproteobacteria;o__Syntrophobacterales;f__Syntrophobacteraceae;g__SyntrophobacteraceaeFA;
1026	5	10	12	6	10	2	12	9	9	2	k__Bacteria;p__ZB3;c__Rs-J96;o__Rs-J96CL;f__Rs-J96CL;g__Rs-J96CL;
632	12	0	0	14	7	3	15	9	1	16	k__Bacteria;p__Planctomycetes;c__agg27;o__OM190;f__OM190OR;g__OM190OR;
512	3	12	17	0	38	3	1	2	0	1	k__Bacteria;p__Caldiserica;c__OP5;o__LF045;
604	7	12	7	1	2	7	1	12	23	5	k__Bacteria;p__Proteobacteria;c__Epsilonproteobacteria;o__Campylobacterales;f__CampylobacteralesOR;g__CampylobacteralesOR;
1641	13	5	3	6	12	9	6	12	3	8	k__Bacteria;p__Proteobacteria;c__Gammaproteobacteria;o__Xanthomonadales;f__Xanthomonadaceae;g__Aquimonas;
499	11	0	0	36	0	15	0	1	1	13	k__Bacteria;p__WS6;c__SC72;o__SC72CL;f__SC72CL;g__SC72CL;
692	6	6	9	0	0	4	4	20	27	1	k__Bacteria;p__Planctomycetes;c__Planctomycea;o__Pirellulales;f__PirellulalesOR;g__PirellulalesOR;
945	19	10	4	4	5	3	3	5	20	4	k__Bacteria;p__Planctomycetes;c__Planctomycea;o__Pirellulales;f__Pirellulaceae;g__PirellulaceaeFA;
645	5	3	5	4	13	5	14	16	7	4	k__Archaea;p__Crenarchaeota;
821	5	4	10	5	14	5	11	8	7	7	k__Bacteria;
1032	8	0	5	16	7	5	14	6	5	10	k__Bacteria;p__Bacteroidetes;c__Sphingobacteria;o__Sphingobacteriales;f__Cyclobacteriaceae;g__CyclobacteriaceaeFA;
958	4	9	15	1	14	1	2	23	6	1	k__Bacteria;p__TM7;c__TM7-1;o__TM7-1CL;f__TM7-1CL;g__TM7-1CL;
786	6	0	2	7	17	3	9	11	8	13	k__Bacteria;p__Bacteroidetes;c__Sphingobacteria;o__Sphingobacteriales;
563	7	4	4	4	20	3	8	12	4	9	k__Bacteria;p__Fusobacteria;c__Fusobacteria (class);o__Fusobacteriales;f__Fusobacteriaceae;g__FusobacteriaceaeFA;
777	0	1	2	0	0	9	1	11	51	0	k__Archaea;p__Euryarchaeota;c__Methanomicrobia;o__Methanocellales;f__Methanocellaceae;g__Methanocella;
886	8	0	3	6	8	7	13	10	8	12	k__Bacteria;p__OP3;c__koll11;o__GIF10;f__GIF10OR;g__GIF10OR;
1421	14	4	1	2	7	7	19	5	15	1	k__Archaea;p__Euryarchaeota;c__Methanomicrobia;o__Methanosarcinales;f__Methanosarcinaceae;g__Methanomethylovorans;
655	14	4	7	6	5	20	6	2	0	11	k__Bacteria;p__Chloroflexi;c__Anaerolineae;o__AnaerolineaeCL;f__AnaerolineaeCL;g__AnaerolineaeCL;
610	1	2	11	1	12	3	28	12	4	1	k__Bacteria;p__GN04;
1045	2	1	21	3	0	2	6	8	10	22	k__Archaea;p__Crenarchaeota;c__C2;o__pGrfC26;f__pGrfC26OR;g__pGrfC26OR;
585	25	3	1	7	2	9	9	4	8	6	k__Bacteria;p__Chloroflexi;c__TK-SH13;o__TK-SH13CL;f__TK-SH13CL;g__TK-SH13CL;
503	29	0	0	30	0	10	1	0	0	4	k__Bacteria;p__Chloroflexi;c__Ktedonobacteria;o__KtedonobacteriaCL;f__KtedonobacteriaCL;g__KtedonobacteriaCL;
729	14	9	5	6	7	7	2	13	6	4	k__Bacteria;p__Actinobacteria;c__Actinobacteria (class);
1181	3	2	5	1	6	4	7	25	15	5	k__Bacteria;p__Verrucomicrobia;c__Verrucomicrobiae;o__Verrucomicrobiales;f__Verrucomicrobiaceae;g__VerrucomicrobiaceaeFA;
784	18	17	5	0	1	8	12	4	8	0	k__Bacteria;p__Firmicutes;c__Bacilli;o__Turicibacterales;f__Turicibacteraceae;g__Turicibacter;
768	8	3	5	5	13	3	14	9	2	11	k__Bacteria;p__BRC1;c__BRC1PH;o__BRC1PH;f__BRC1PH;g__BRC1PH;
864	6	3	8	7	22	6	7	4	3	7	k__Bacteria;p__Planctomycetes;c__Phycisphaerae;o__PhycisphaeraeCL;f__PhycisphaeraeCL;g__PhycisphaeraeCL;
948	16	3	4	9	6	20	1	3	3	8	k__Bacteria;p__Chloroflexi;c__Anaerolineae;o__SJA-15;f__SJA-15OR;g__SJA-15OR;
548	21	7	4	7	3	8	4	8	4	7	k__Bacteria;p__Chloroflexi;c__Bljii12;o__B07_WMSP1;f__FFCH4570;g__FFCH4570FA;
677	12	6	1	4	9	5	19	10	1	6	k__Archaea;p__Euryarchaeota;c__Methanomicrobia;o__Methanomicrobiales;f__MethanomicrobialesOR;g__MethanomicrobialesOR;
713	4	10	9	0	6	1	31	1	8	3	k__Bacteria;p__Proteobacteria;c__Alphaproteobacteria;o__Rhizobiales;f__RhizobialesOR;g__RhizobialesOR;
841	37	4	2	2	0	16	2	1	5	3	k__Bacteria;p__Firmicutes;c__Bacilli;o__Bacillales;f__Bacillaceae;g__Halolactibacillus;
609	5	0	3	15	5	5	3	8	6	22	k__Bacteria;p__Bacteroidetes;c__Bacteroidia;o__Bacteroidales;f__Marinilabiaceae;g__MarinilabiaceaeFA;
1436	7	2	8	7	13	6	10	7	6	6	k__Bacteria;p__Bacteroidetes;c__Bacteroidia;o__Bacteroidales;f__Porphyromonadaceae;g__Paludibacter;
947	9	10	11	5	8	2	8	8	2	9	k__Bacteria;p__Proteobacteria;c__Deltaproteobacteria;o__Syntrophobacterales;f__Syntrophobacteraceae;g__SyntrophobacteraceaeFA;
1047	8	14	4	3	5	2	1	20	9	6	k__Bacteria;p__ABY1_OD1;c__ABY1_OD1PH;o__ABY1_OD1PH;f__ABY1_OD1PH;g__ABY1_OD1PH;
758	8	5	7	10	11	6	9	6	6	3	k__Bacteria;p__Bacteroidetes;c__Bacteroidia;o__Bacteroidales;f__Porphyromonadaceae;g__Dysgonomonas;
1660	8	8	3	4	6	7	12	4	6	13	k__Bacteria;p__WS3;c__PRR-12;o__MSB-4E2;f__MSB-4E2OR;g__MSB-4E2OR;
525	15	0	2	16	0	9	6	0	0	22	k__Bacteria;p__Chloroflexi;c__Anaerolineae;
695	8	0	2	8	24	3	17	2	3	3	k__Archaea;p__pMC2A15;c__pMC2A15PH;o__pMC2A15PH;f__pMC2A15PH;g__pMC2A15PH;
874	1	2	6	1	15	0	22	6	15	2	k__Bacteria;p__Acidobacteria;c__Solibacteres;o__Solibacterales;f__Solibacteraceae;g__Candidatus Solibacter;
666	0	3	15	0	33	0	4	12	3	0	k__Bacteria;p__Bacteroidetes;c__Sphingobacteria;o__Sphingobacteriales;f__Saprospiraceae;g__SaprospiraceaeFA;
830	12	6	7	10	6	12	1	1	1	13	k__Bacteria;p__Chloroflexi;c__Anaerolineae;o__GN14;f__GN14OR;g__GN14OR;
813	6	16	18	0	6	4	1	2	14	2	k__Bacteria;p__Planctomycetes;c__Planctomycea;
616	5	9	8	0	1	2	2	20	22	0	k__Bacteria;p__Chloroflexi;c__Thermomicrobia;o__HN1-15;f__HN1-15OR;g__HN1-15OR;
582	6	1	0	3	9	1	17	23	4	5	k__Bacteria;p__Chloroflexi;c__Dehalococcoidetes;o__Dehalococcoidales;f__Dehalococcoidaceae;g__DehalococcoidaceaeFA;
848	9	0	5	12	14	2	12	3	2	10	k__Archaea;p__Euryarchaeota;c__Methanobacteria;o__Methanobacteriales;f__pMC1;g__pMC1FA;
1161	16	9	4	3	1	9	10	3	14	0	k__Bacteria;p__Firmicutes;c__Bacilli;o__Bacillales;
1148	7	3	5	7	13	9	8	11	3	3	k__Bacteria;p__Chloroflexi;c__Anaerolineae;o__envOPS12;f__envOPS12OR;g__envOPS12OR;
690	10	2	12	4	5	4	15	6	8	2	k__Bacteria;p__Firmicutes;c__Clostridia;o__Clostridiales;f__ClostridialesOR;g__ClostridialesOR;
542	7	10	8	3	9	3	9	8	9	2	k__Bacteria;p__Actinobacteria;c__Actinobacteria (class);o__Actinobacteria (class)CL;f__Actinobacteria (class)CL;g__Actinobacteria (class)CL;
898	4	5	13	1	8	0	20	7	5	5	k__Bacteria;p__TM7;c__TM7-3;o__Blgi18;f__Blgi18OR;g__Blgi18OR;
1274	7	7	11	5	9	4	13	5	2	5	k__Bacteria;
576	2	5	13	2	22	2	10	6	2	4	k__Archaea;
805	3	1	5	5	6	2	28	9	1	8	k__Bacteria;p__GN02;c__GN07;o__GN07CL;f__GN07CL;g__GN07CL;
1006	9	1	0	18	1	16	4	2	4	13	k__Archaea;p__Euryarchaeota;c__Methanobacteria;o__Methanobacteriales;f__MethanobacterialesOR;g__MethanobacterialesOR;
1023	0	3	3	0	10	2	2	36	9	3	k__Bacteria;p__Gemmatimonadetes;c__Gemmatimonadetes (class);o__Gemmatimonadales;f__GemmatimonadalesOR;g__GemmatimonadalesOR;
849	5	1	10	1	0	6	4	17	24	0	k__Bacteria;p__Planctomycetes;c__Planctomycea;o__Gemmatales;f__Gemmataceae;g__GemmataceaeFA;
652	0	5	13	1	25	1	4	11	6	1	k__Bacteria;p__Bacteroidetes;c__Sphingobacteria;o__Sphingobacteriales;f__Sphingobacteriaceae;g__SphingobacteriaceaeFA;
1146	15	3	13	2	6	5	6	8	4	5	k__Bacteria;p__Planctomycetes;c__Planctomycea;o__Pirellulales;f__Pirellulaceae;g__PirellulaceaeFA;
562	27	0	0	10	0	15	0	0	0	15	k__Bacteria;p__Actinobacteria;c__Actinobacteria (class);o__WCHB1-81;f__At425_EubF1;g__At425_EubF1FA;
701	8	3	3	0	2	0	3	4	43	1	k__Bacteria;p__Fibrobacteres;c__Fibrobacteres (class);o__Fibrobacterales;f__Fibrobacteraceae;g__Fibrobacter;
812	6	7	12	3	6	1	12	8	3	9	k__Bacteria;p__Cyanobacteria;c__4C0d-2;o__4C0d-2CL;f__4C0d-2CL;g__4C0d-2CL;
1134	7	1	7	12	1	6	14	4	0	15	k__Bacteria;p__Spirochaetes;c__Spirochaetes (class);o__Sphaerochaetales;f__Sphaerochaetaceae;g__Sphaerochaeta;
808	24	4	8	3	6	14	1	3	1	3	k__Bacteria;p__Chloroflexi;c__Anaerolineae;o__H39;f__H39OR;g__H39OR;
712	2	6	5	0	33	0	16	3	1	1	k__Bacteria;p__OP11;c__OP11-4;o__KNA6-NB14;f__KNA6-NB14OR;g__KNA6-NB14OR;
617	1	0	12	5	23	2	10	11	0	3	k__Archaea;p__pMC2A15;c__pMC2A15PH;o__pMC2A15PH;f__pMC2A15PH;g__pMC2A15PH;
927	3	3	22	0	1	3	1	11	15	7	k__Bacteria;p__Acidobacteria;c__Holophagae;o__Holophagales;f__Holophagaceae;g__Geothrix;
973	5	2	30	1	2	1	1	14	4	6	k__Archaea;p__Crenarchaeota;c__C2;o__pGrfC26;f__pGrfC26OR;g__pGrfC26OR;
1219	8	6	6	3	6	7	10	2	15	3	k__Bacteria;p__Firmicutes;c__Clostridia;o__Clostridiales;f__Syntrophomonadaceae;g__Syntrophomonas;
862	3	4	2	8	17	1	2	13	3	13	k__Bacteria;
1309	4	8	7	9	7	4	10	8	3	6	k__Archaea;p__Euryarchaeota;c__Methanomicrobia;
724	3	1	17	0	17	0	22	5	1	0	k__Archaea;p__pMC2A15;c__pMC2A15PH;o__pMC2A15PH;f__pMC2A15PH;g__pMC2A15PH;
747	1	7	5	7	8	0	9	25	0	4	k__Bacteria;p__Proteobacteria;c__Deltaproteobacteria;o__Myxococcales;f__MyxococcalesOR;g__MyxococcalesOR;
1245	4	2	7	3	0	9	12	8	14	6	k__Bacteria;p__Proteobacteria;c__Alphaproteobacteria;
583	0	5	8	1	33	0	4	9	2	3	k__Bacteria;p__OP11;c__OP11-1;o__OPB92;f__OPB92OR;g__OPB92OR;
684	3	10	6	1	1	3	10	15	15	1	k__Bacteria;p__Planctomycetes;c__Planctomycea;o__Pirellulales;f__PirellulalesOR;g__PirellulalesOR;
1053	2	12	13	1	5	2	13	8	7	1	k__Archaea;p__Euryarchaeota;c__Methanomicrobia;o__Methanomicrobiales;f__MethanomicrobialesOR;g__MethanomicrobialesOR;
565	15	4	9	0	9	0	18	2	4	3	k__Bacteria;p__SC3;c__SC3PH;o__SC3PH;f__SC3PH;g__SC3PH;
561	5	3	4	4	10	1	11	16	5	5	k__Bacteria;p__Chloroflexi;c__Dehalococcoidetes;o__Dehalococcoidales;f__Dehalococcoidaceae;g__DehalococcoidaceaeFA;
976	4	15	3	1	7	3	12	13	5	1	k__Bacteria;p__Chlamydiae;c__Chlamydiae (class);o__Chlamydiales;f__ChlamydialesOR;g__ChlamydialesOR;
1403	6	6	10	2	5	4	15	7	4	5	k__Bacteria;p__Bacteroidetes;c__Sphingobacteria;o__Sphingobacteriales;f__Saprospiraceae;g__Aureispira;
901	10	0	19	4	7	2	8	5	5	3	k__Bacteria;p__SC4;c__KD3-113;o__KD3-113CL;f__KD3-113CL;g__KD3-113CL;
715	18	1	0	9	1	8	3	11	8	4	k__Bacteria;p__Acidobacteria;c__Solibacteres;o__Solibacterales;f__Solibacteraceae;g__Candidatus Solibacter;
1074	11	4	8	5	1	13	8	2	2	9	k__Bacteria;p__Proteobacteria;c__Gammaproteobacteria;
636	3	1	7	1	8	1	8	22	9	3	k__Bacteria;p__Verrucomicrobia;c__R76-B18;o__R76-B18CL;f__R76-B18CL;g__R76-B18CL;
922	3	5	4	10	14	6	14	4	1	2	k__Archaea;p__Euryarchaeota;c__Thermoplasmata;o__E2;f__WCHD3-02;g__WCHD3-02FA;
938	7	12	9	0	0	5	5	14	9	1	k__Bacteria;p__Firmicutes;c__Clostridia;o__Clostridiales;f__Ruminococcaceae;g__Oscillospira;
671	6	5	5	2	3	3	16	8	10	4	k__Archaea;p__Euryarchaeota;c__Methanomicrobia;o__Methanosarcinales;f__Methanosarcinaceae;g__Methanosarcina;
831	6	1	7	3	15	4	15	7	1	3	k__Archaea;p__Euryarchaeota;c__Methanobacteria;o__Methanobacteriales;f__pMC1;g__pMC1FA;
634	6	4	1	8	10	3	8	13	0	9	k__Bacteria;p__Chloroflexi;c__Dehalococcoidetes;o__Dehalococcoidales;f__Dehalococcoidaceae;g__DehalococcoidaceaeFA;
657	6	2	6	0	1	0	1	14	28	4	k__Bacteria;p__Bacteroidetes;c__Sphingobacteria;o__Sphingobacteriales;f__Flexibacteraceae;g__FlexibacteraceaeFA;
1019	3	0	16	3	13	2	13	4	3	4	k__Bacteria;
1469	9	1	11	6	2	3	10	7	4	8	k__Bacteria;p__Proteobacteria;c__Betaproteobacteria;o__Burkholderiales;f__Comamonadaceae;
738	5	1	10	4	2	16	6	1	11	5	k__Bacteria;p__Chloroflexi;c__Anaerolineae;o__SJA-15;f__SJA-15OR;g__SJA-15OR;
1211	6	9	3	3	6	6	6	6	9	7	k__Bacteria;p__Proteobacteria;c__Betaproteobacteria;o__Rhodocyclales;f__Rhodocyclaceae;g__Azoarcus;
796	5	2	3	8	8	1	13	3	1	17	k__Archaea;p__Euryarchaeota;
1150	9	2	5	8	9	7	10	6	2	3	k__Bacteria;p__Proteobacteria;c__Alphaproteobacteria;o__Rhizobiales;f__Cohaesibacteraceae;g__CohaesibacteraceaeFA;
705	10	1	7	7	10	5	7	2	1	11	k__Archaea;
1471	3	3	12	5	5	2	8	9	13	1	k__Bacteria;p__Acidobacteria;c__AcidobacteriaPH;o__AcidobacteriaPH;f__AcidobacteriaPH;g__AcidobacteriaPH;
916	5	0	3	6	9	7	11	5	0	14	k__Bacteria;p__Bacteroidetes;c__Sphingobacteria;o__Sphingobacteriales;f__Flammeovirgaceae;g__Flammeovirga;
1416	2	4	11	5	7	3	16	5	1	6	k__Bacteria;p__Planctomycetes;c__vadinHA49;o__vadinHA49CL;f__vadinHA49CL;g__vadinHA49CL;
1776	3	11	10	0	6	0	4	16	6	4	k__Bacteria;p__TM7;c__TM7-3;o__CW040;f__CW040OR;g__CW040OR;
993	6	1	3	5	0	4	3	12	18	8	k__Bacteria;p__Planctomycetes;c__Planctomycea;o__Gemmatales;f__Gemmataceae;g__GemmataceaeFA;
1337	5	9	14	1	6	5	9	3	6	2	k__Bacteria;p__Proteobacteria;c__Betaproteobacteria;o__Rhodocyclales;f__Rhodocyclaceae;g__Methyloversatilis;
895	1	5	7	6	5	5	6	5	5	14	k__Bacteria;p__ZB2;c__ZB2PH;o__ZB2PH;f__ZB2PH;g__ZB2PH;
1685	11	2	7	10	3	12	4	0	2	8	k__Bacteria;p__Firmicutes;c__Bacilli;o__Bacillales;
951	6	8	4	3	10	0	16	6	4	2	k__Archaea;p__Euryarchaeota;c__Methanomicrobia;o__Methanomicrobiales;f__MethanomicrobialesOR;g__MethanomicrobialesOR;
648	5	2	1	13	8	6	10	5	0	9	k__Archaea;p__Crenarchaeota;c__pOWA133;o__pOWA133CL;f__pOWA133CL;g__pOWA133CL;
673	6	0	7	16	4	5	1	7	2	11	k__Bacteria;p__OP3;c__koll11;o__GIF10;f__kpj58rc;g__kpj58rcFA;
1217	15	2	4	1	4	4	5	8	10	6	k__Bacteria;p__Proteobacteria;c__Alphaproteobacteria;o__Rhodospirillales;f__Acetobacteraceae;g__Tanticharoenia;
639	2	6	8	0	14	0	7	21	0	1	k__Bacteria;p__Proteobacteria;c__Deltaproteobacteria;o__Myxococcales;f__MyxococcalesOR;g__MyxococcalesOR;
1794	10	3	3	5	8	4	9	5	4	8	k__Bacteria;p__Proteobacteria;c__Betaproteobacteria;o__Burkholderiales;f__Alcaligenaceae;g__Pigmentiphaga;
1461	8	6	5	2	6	5	6	9	5	7	k__Bacteria;p__Planctomycetes;
628	5	3	5	8	8	0	9	13	2	5	k__Bacteria;p__WS6;c__SC72;o__SC72CL;f__SC72CL;g__SC72CL;
915	4	0	11	9	13	2	8	4	3	4	k__Bacteria;p__Planctomycetes;c__Planctomycea;o__Planctomycetales;f__Planctomycetaceae;g__Planctomyces;
912	12	7	10	1	0	4	9	6	5	4	k__Bacteria;p__Firmicutes;c__Clostridia;o__Clostridiales;f__Clostridiales Family XIII. Incertae Sedis;g__Mogibacterium;
1313	4	1	9	4	10	6	4	8	4	7	k__Bacteria;p__Verrucomicrobia;c__Verrucomicrobiae;o__Verrucomicrobiales;f__VerrucomicrobialesOR;g__VerrucomicrobialesOR;
1509	10	5	10	3	5	7	8	4	4	1	k__Bacteria;p__Proteobacteria;c__Deltaproteobacteria;
1524	13	4	3	5	0	2	16	3	1	10	k__Bacteria;p__Chloroflexi;c__Anaerolineae;o__BPC110;f__BPC110OR;g__BPC110OR;
1616	10	5	8	2	2	8	3	4	4	11	k__Bacteria;p__Proteobacteria;c__Deltaproteobacteria;o__Desulfovibrionales;f__Desulfohalobiaceae;g__DesulfohalobiaceaeFA;
1280	5	3	9	3	12	5	7	4	2	7	k__Bacteria;p__Verrucomicrobia;c__Verrucomicrobiae;o__Verrucomicrobiales;f__Verrucomicrobia subdivision 3;g__Verrucomicrobia subdivision 3FA;
686	0	18	8	0	8	1	5	9	7	0	k__Bacteria;p__TM7;c__TM7-1;o__TM7-1CL;f__TM7-1CL;g__TM7-1CL;
717	3	1	6	2	6	1	14	15	5	3	k__Bacteria;p__Planctomycetes;c__Planctomycea;o__Gemmatales;f__Isosphaeraceae;
761	13	3	5	4	2	14	3	0	1	11	k__Bacteria;p__Planctomycetes;c__ODP123;o__ODP123CL;f__ODP123CL;g__ODP123CL;
852	2	10	12	1	21	0	2	4	3	1	k__Bacteria;p__Bacteroidetes;c__Sphingobacteria;o__Sphingobacteriales;f__Flexibacteraceae;g__Emticicia;
1120	2	8	9	1	14	0	6	10	1	5	k__Bacteria;p__Spirochaetes;c__Spirochaetes (class);o__Spirochaetales;f__Spirochaetaceae;g__Spirochaeta;
722	2	17	19	0	3	2	7	1	4	1	k__Bacteria;p__Spirochaetes;c__Spirochaetes (class);o__Spirochaetales;f__Spirochaetaceae;g__Spirochaeta;
1135	34	3	0	4	4	1	5	3	1	1	k__Archaea;p__Crenarchaeota;c__C2;o__pGrfC26;f__pGrfC26OR;g__pGrfC26OR;
892	5	1	4	9	3	8	12	6	0	8	k__Archaea;
1321	7	4	7	2	12	3	6	3	5	7	k__Bacteria;p__Proteobacteria;
880	9	3	5	2	16	4	4	3	1	9	k__Bacteria;p__TG3;c__TG3-1;o__GN09;f__GN09OR;g__GN09OR;
662	2	1	1	3	9	2	10	19	1	7	k__Bacteria;p__Chloroflexi;c__Dehalococcoidetes;o__NT-B4;f__NT-B4OR;g__NT-B4OR;
685	3	4	11	5	11	2	8	0	1	10	k__Bacteria;p__Proteobacteria;
982	9	8	9	0	2	6	2	5	5	9	k__Bacteria;p__Proteobacteria;c__Deltaproteobacteria;o__Myxococcales;f__Nannocystaceae;g__Plesiocystis;
1022	5	2	5	6	8	4	14	3	1	7	k__Bacteria;p__Planctomycetes;c__Planctomycea;o__Planctomycetales;f__Planctomycetaceae;g__Planctomyces;
800	5	8	11	0	10	4	1	5	8	3	k__Bacteria;p__Chloroflexi;c__SOGA31;o__SOGA31CL;f__SOGA31CL;g__SOGA31CL;
1427	13	7	9	3	3	4	1	2	1	12	k__Bacteria;p__Chloroflexi;c__Anaerolineae;o__envOPS12;f__envOPS12OR;g__envOPS12OR;
1204	8	4	6	2	10	0	12	9	0	4	k__Bacteria;p__Acidobacteria;c__Holophagae;o__Holophagales;f__Holophagaceae;g__HolophagaceaeFA;
2002	13	5	5	3	5	1	6	10	5	1	k__Archaea;p__Euryarchaeota;c__Methanomicrobia;o__Methanomicrobiales;f__MethanomicrobialesOR;g__MethanomicrobialesOR;
872	3	1	4	6	7	3	11	12	3	4	k__Bacteria;p__Planctomycetes;c__Phycisphaerae;o__PhycisphaeraeCL;f__PhycisphaeraeCL;g__PhycisphaeraeCL;
1637	1	9	8	2	7	3	14	4	4	2	k__Bacteria;p__Chlorobi;c__Ignavibacteria;o__Ignavibacteriales;f__Ignavibacteriaceae;g__Ignavibacterium;
750	0	8	6	0	38	0	0	1	1	0	k__Bacteria;p__ABY1_OD1;c__ABY1_OD1PH;o__ABY1_OD1PH;f__ABY1_OD1PH;g__ABY1_OD1PH;
1113	10	2	5	2	8	7	12	1	1	6	k__Bacteria;p__Proteobacteria;c__Deltaproteobacteria;o__Myxococcales;f__MyxococcalesOR;g__MyxococcalesOR;
689	0	4	4	4	29	1	0	6	3	3	k__Bacteria;p__OP11;c__OP11-1;o__GN01;f__GN01OR;g__GN01OR;
1108	4	1	5	3	8	3	15	10	2	3	k__Bacteria;p__Lentisphaerae;c__Lentisphaerae (class);o__Victivallales;f__VictivallalesOR;g__VictivallalesOR;
1691	9	4	3	13	0	10	7	1	1	6	k__Bacteria;p__Proteobacteria;c__ProteobacteriaPH;o__ProteobacteriaPH;f__ProteobacteriaPH;g__ProteobacteriaPH;
1969	11	1	5	6	5	7	7	2	3	6	k__Bacteria;p__Proteobacteria;c__Deltaproteobacteria;o__Syntrophobacterales;f__Syntrophobacteraceae;g__Syntrophobacter;
659	11	3	4	4	0	3	12	5	10	1	k__Bacteria;p__Chloroflexi;c__Anaerolineae;o__A31;f__S47;g__S47FA;
1179	11	4	1	1	2	2	4	11	16	1	k__Bacteria;p__Planctomycetes;c__Planctomycea;o__Gemmatales;f__Isosphaeraceae;g__IsosphaeraceaeFA;
669	7	0	2	5	5	1	20	3	7	3	k__Bacteria;p__Actinobacteria;c__Actinobacteria (class);o__koll13;f__koll13OR;g__koll13OR;
1251	0	1	8	0	0	4	0	23	8	9	k__Archaea;p__Euryarchaeota;c__Methanomicrobia;o__Methanomicrobiales;f__MethanomicrobialesOR;g__MethanomicrobialesOR;
845	16	0	4	11	1	7	3	4	3	4	k__Archaea;p__Crenarchaeota;c__Thaumarchaeota;o__Nitrososphaerales;f__Nitrososphaeraceae;g__Candidatus Nitrososphaera;
1613	10	4	1	6	10	5	5	2	4	6	k__Bacteria;p__Proteobacteria;c__Deltaproteobacteria;o__Syntrophobacterales;f__Desulfobacteraceae;g__Desulfosarcina;
956	3	6	6	3	17	4	1	9	1	3	k__Bacteria;
1948	8	4	10	0	6	5	5	5	3	7	k__Bacteria;p__Chloroflexi;c__Anaerolineae;o__envOPS12;f__envOPS12OR;g__envOPS12OR;
734	6	5	5	4	10	4	4	1	3	11	k__Bacteria;p__OP3;c__BD4-9;o__BD4-9CL;f__BD4-9CL;g__BD4-9CL;
793	3	3	0	0	20	0	5	16	3	3	k__Bacteria;p__Chloroflexi;c__Anaerolineae;o__envOPS12;f__envOPS12OR;g__envOPS12OR;
725	1	2	16	0	13	0	12	6	3	0	k__Bacteria;p__Firmicutes;c__Clostridia;o__Clostridiales;f__Dehalobacteriaceae;g__Dehalobacterium;
1547	3	5	2	4	16	3	13	3	2	2	k__Archaea;p__Euryarchaeota;c__Methanomicrobia;o__Methanomicrobiales;f__MethanomicrobialesOR;g__MethanomicrobialesOR;
703	1	0	0	22	3	6	5	2	0	14	k__Bacteria;p__Chloroflexi;c__Anaerolineae;o__GN14;f__GN14OR;g__GN14OR;
814	2	4	3	1	5	0	13	12	11	1	k__Bacteria;p__Verrucomicrobia;c__Opitutae;o__OpitutaeCL;f__OpitutaeCL;g__OpitutaeCL;
1000	8	4	3	2	4	5	2	9	12	3	k__Bacteria;p__ABY1_OD1;c__ABY1_OD1PH;o__ABY1_OD1PH;f__ABY1_OD1PH;g__ABY1_OD1PH;
919	9	3	14	5	2	1	3	2	7	6	k__Bacteria;p__Proteobacteria;c__Alphaproteobacteria;o__AlphaproteobacteriaCL;f__AlphaproteobacteriaCL;g__AlphaproteobacteriaCL;
778	1	0	6	1	19	3	10	8	2	2	k__Archaea;p__Euryarchaeota;c__Methanobacteria;o__Methanobacteriales;f__pMC1;g__pMC1FA;
1491	9	7	4	5	5	2	9	3	3	5	k__Archaea;p__Euryarchaeota;c__Methanomicrobia;o__Methanosarcinales;f__MethanosarcinalesOR;g__MethanosarcinalesOR;
836	1	0	0	1	1	1	0	34	14	0	k__Bacteria;p__Planctomycetes;c__Phycisphaerae;o__PhycisphaeraeCL;f__PhycisphaeraeCL;g__PhycisphaeraeCL;
1076	0	3	7	1	16	0	19	4	0	2	k__Bacteria;p__OP11;c__OP11-1;o__OPB92;f__OPB92OR;g__OPB92OR;
708	2	0	0	2	6	2	14	12	12	1	k__Bacteria;p__Planctomycetes;c__Kueneniae;o__KueneniaeCL;f__KueneniaeCL;g__KueneniaeCL;
748	8	3	5	2	9	8	2	6	3	5	k__Bacteria;p__Firmicutes;c__Bacilli;o__Lactobacillales;f__Carnobacteriaceae;g__CarnobacteriaceaeFA;
884	5	0	0	0	12	1	7	19	4	3	k__Bacteria;p__SM2F11;c__SM2F11PH;o__SM2F11PH;f__SM2F11PH;g__SM2F11PH;
1378	14	3	2	1	2	6	1	3	18	1	k__Bacteria;p__Planctomycetes;c__Planctomycea;o__Pirellulales;f__Pirellulaceae;g__Pirellula;
771	4	2	15	4	8	2	8	5	0	3	k__Bacteria;p__Chlorobi;c__BSV19;o__BSV19CL;f__BSV19CL;g__BSV19CL;
682	5	0	1	13	15	4	3	1	1	8	k__Archaea;p__Euryarchaeota;c__Thermoplasmata;o__E2;f__E2OR;g__E2OR;
1099	2	6	10	0	10	1	9	9	3	1	k__Bacteria;p__OP11;c__OP11-4;o__KNA6-NB14;f__KNA6-NB14OR;g__KNA6-NB14OR;
1244	4	1	2	2	3	4	13	12	5	4	k__Bacteria;p__Armatimonadetes;c__SJA-176;o__SJA-176CL;f__SJA-176CL;g__SJA-176CL;
650	20	6	2	1	1	0	4	0	3	13	k__Bacteria;p__GN02;c__GN02PH;o__GN02PH;f__GN02PH;g__GN02PH;
1625	8	1	9	4	4	0	8	10	3	3	k__Bacteria;p__Spirochaetes;c__Spirochaetes (class);o__Spirochaetales;f__Spirochaetaceae;g__KSA2;
1474	8	1	6	8	5	7	1	1	2	11	k__Bacteria;p__Nitrospirae;c__Nitrospira (class);o__Nitrospirales;f__Thermodesulfovibrionaceae;g__LCP-6;
1039	0	0	1	2	16	1	14	14	1	1	k__Bacteria;p__OP8;c__OP8_1;o__OP8_1CL;f__OP8_1CL;g__OP8_1CL;
707	4	1	6	1	6	5	10	9	6	2	k__Archaea;p__Euryarchaeota;c__Methanomicrobia;o__Methanomicrobiales;f__Methanospirillaceae;g__MethanospirillaceaeFA;
704	15	1	2	0	0	17	3	1	11	0	k__Bacteria;p__Proteobacteria;c__Alphaproteobacteria;o__Rhizobiales;f__Beijerinckiaceae;g__BeijerinckiaceaeFA;
1514	3	6	6	3	1	6	5	16	1	3	k__Bacteria;p__Bacteroidetes;
1795	16	6	4	1	2	5	3	4	2	7	k__Bacteria;p__Firmicutes;c__Bacilli;o__Bacillales;f__Bacillaceae;g__Halolactibacillus;
1173	5	0	6	7	7	5	3	2	2	13	k__Bacteria;p__Verrucomicrobia;c__Opitutae;o__Puniceicoccales;f__Puniceicoccaceae;g__Pelagicoccus;
975	2	4	18	0	3	7	9	2	0	5	k__Bacteria;p__WS6;c__SC72;o__SC72CL;f__SC72CL;g__SC72CL;
835	0	0	4	0	3	7	3	17	6	9	k__Bacteria;p__Planctomycetes;c__Planctomycea;o__Pirellulales;f__Pirellulaceae;g__PirellulaceaeFA;
900	6	7	10	0	2	3	5	8	8	0	k__Bacteria;p__Firmicutes;c__Clostridia;o__Clostridiales;f__Lachnospiraceae;g__Dorea;
1189	5	6	5	2	6	2	12	3	3	5	k__Bacteria;
981	0	1	15	1	14	1	13	2	0	2	k__Bacteria;p__Chlorobi;c__Ignavibacteria;o__ZB1;f__ZB1OR;g__ZB1OR;
1100	0	5	0	5	12	2	6	9	4	6	k__Bacteria;p__OP11;c__OP11-1;o__OPB92;f__OPB92OR;g__OPB92OR;
891	3	0	3	3	3	2	9	17	3	6	k__Bacteria;p__Verrucomicrobia;c__Verrucomicrobiae;o__Verrucomicrobiales;f__Verrucomicrobiaceae;g__MSBL3;
1424	17	4	2	3	3	7	4	1	7	1	k__Bacteria;p__Firmicutes;c__Bacilli;o__Bacillales;f__Paenibacillaceae;g__Cohnella;
1841	3	2	7	3	1	5	8	6	6	8	k__Bacteria;p__Acidobacteria;
754	3	1	1	2	7	3	14	13	3	2	k__Bacteria;p__TM6;c__SJA-4;o__SJA-4CL;f__SJA-4CL;g__SJA-4CL;
1263	4	6	3	10	8	2	8	5	1	2	k__Archaea;p__Euryarchaeota;c__Methanomicrobia;o__Methanomicrobiales;f__MethanomicrobialesOR;g__MethanomicrobialesOR;
718	7	0	0	10	0	6	7	1	1	17	k__Archaea;p__Euryarchaeota;c__Thermoplasmata;o__E2;
764	1	2	6	2	7	0	1	23	6	0	k__Bacteria;p__Gemmatimonadetes;c__Gemmatimonadetes (class);o__Gemmatimonadales;f__GemmatimonadalesOR;g__GemmatimonadalesOR;
926	3	4	10	3	8	2	2	8	0	8	k__Bacteria;p__Planctomycetes;c__agg27;o__CL500-15;f__CL500-15OR;g__CL500-15OR;
1540	3	5	7	1	10	2	5	8	0	7	k__Bacteria;p__WS3;c__PRR-12;o__wb1_H11;f__wb1_H11OR;g__wb1_H11OR;
850	3	1	3	2	18	2	13	4	1	1	k__Archaea;p__Euryarchaeota;c__Methanobacteria;o__Methanobacteriales;f__pMC1;g__pMC1FA;
1147	6	0	0	4	10	1	8	11	2	6	k__Bacteria;p__Planctomycetes;c__Phycisphaerae;o__PhycisphaeraeCL;f__PhycisphaeraeCL;g__PhycisphaeraeCL;
1167	0	0	2	0	0	9	0	16	17	4	k__Archaea;p__Euryarchaeota;c__Methanomicrobia;o__Methanosarcinales;f__Methanosarcinaceae;g__Methanolobus;
665	12	0	0	14	0	8	0	0	0	14	k__Bacteria;p__Proteobacteria;c__Deltaproteobacteria;o__Desulfovibrionales;f__Desulfohalobiaceae;g__DesulfohalobiaceaeFA;
1346	3	2	5	5	9	10	7	1	1	5	k__Bacteria;
1889	3	5	8	0	2	7	7	5	4	7	k__Bacteria;p__Bacteroidetes;c__Sphingobacteria;o__Sphingobacteriales;f__Saprospiraceae;
1118	9	10	3	1	3	2	5	1	2	11	k__Bacteria;p__Proteobacteria;c__Deltaproteobacteria;o__Myxococcales;f__MyxococcalesOR;g__MyxococcalesOR;
1473	9	3	3	5	5	3	7	5	3	4	k__Bacteria;p__Chloroflexi;c__Anaerolineae;o__S0208;f__S0208OR;g__S0208OR;
1221	3	2	2	4	6	4	2	17	3	4	k__Bacteria;p__Planctomycetes;c__Phycisphaerae;o__PhycisphaeraeCL;f__PhycisphaeraeCL;g__PhycisphaeraeCL;
804	3	2	2	1	14	1	13	6	4	1	k__Bacteria;p__OP3;c__koll11;o__GIF10;f__GIF10OR;g__GIF10OR;
879	22	10	2	1	2	4	1	0	1	4	k__Bacteria;p__Chloroflexi;c__Anaerolineae;o__AnaerolineaeCL;f__AnaerolineaeCL;g__AnaerolineaeCL;
1216	2	4	8	1	25	0	4	0	0	3	k__Archaea;p__Euryarchaeota;c__Methanobacteria;o__Methanobacteriales;f__pMC1;g__pMC1FA;
1138	5	4	2	5	8	4	8	6	2	3	k__Bacteria;p__Chlorobi;c__BSV19;o__BSV19CL;f__BSV19CL;g__BSV19CL;
829	8	1	1	8	1	4	5	11	2	6	k__Bacteria;p__Spirochaetes;c__Spirochaetes (class);o__Spirochaetales;f__Spirochaetaceae;g__P30-6;
1061	3	2	1	4	8	3	6	10	2	8	k__Bacteria;p__Proteobacteria;c__Gammaproteobacteria;
702	3	5	13	0	13	1	4	6	1	1	k__Bacteria;p__Gemmatimonadetes;c__Gemmatimonadetes (class);o__Gemmatimonadales;f__GemmatimonadalesOR;g__GemmatimonadalesOR;
765	0	3	2	2	9	0	23	5	1	2	k__Bacteria;p__Acidobacteria;c__Solibacteres;o__Solibacterales;f__Solibacteraceae;g__Candidatus Solibacter;
1056	5	1	9	0	9	1	7	6	5	3	k__Bacteria;p__ZB2;c__ZB2PH;o__ZB2PH;f__ZB2PH;g__ZB2PH;
680	4	1	0	8	2	10	2	5	0	14	k__Bacteria;p__Chlorobi;c__SM1B09;o__SM1B09CL;f__SM1B09CL;g__SM1B09CL;
1542	31	1	1	4	0	6	0	0	1	2	k__Bacteria;p__Chloroflexi;c__Anaerolineae;o__AnaerolineaeCL;f__AnaerolineaeCL;g__AnaerolineaeCL;
888	3	2	6	5	12	1	7	7	1	2	k__Bacteria;p__Elusimicrobia;c__Elusimicrobia (class);o__FAC88;f__FAC88OR;g__FAC88OR;
736	7	2	11	3	5	2	6	4	2	4	k__Bacteria;p__SAR406;c__AB16;o__Arctic96B-7;f__Arctic96B-7OR;g__Arctic96B-7OR;
1002	1	5	14	3	12	0	2	4	3	2	k__Bacteria;p__Proteobacteria;c__Gammaproteobacteria;o__Alteromonadales;f__Alteromonadaceae;
3272	11	10	10	1	4	0	3	2	2	3	k__Bacteria;p__Proteobacteria;c__Deltaproteobacteria;o__Desulfobacterales;f__Desulfobulbaceae;g__Desulfobulbus;
1629	6	2	9	1	1	2	7	8	8	2	k__Bacteria;p__Proteobacteria;c__Alphaproteobacteria;o__Rhizobiales;f__Phyllobacteriaceae;g__Pseudaminobacter;
726	5	1	5	0	0	1	2	20	10	1	k__Bacteria;p__Planctomycetes;c__FFCH393;o__FFCH393CL;f__FFCH393CL;g__FFCH393CL;
1049	2	0	1	14	7	2	8	2	0	9	k__Archaea;p__Euryarchaeota;
1903	5	7	6	0	3	7	2	3	11	1	k__Bacteria;p__Planctomycetes;c__Planctomycea;o__Pirellulales;f__Pirellulaceae;g__PirellulaceaeFA;
1845	4	4	8	8	0	2	7	5	5	2	k__Bacteria;p__Firmicutes;c__Clostridia;o__Natranaerobiales;f__Anaerobrancaceae;g__A55_D21;
1117	3	0	4	0	3	1	7	16	11	0	k__Bacteria;p__Proteobacteria;c__Alphaproteobacteria;o__Rhodospirillales;f__Rhodospirillaceae;g__RhodospirillaceaeFA;
697	7	2	5	0	0	4	27	0	0	0	k__Bacteria;p__Proteobacteria;c__Alphaproteobacteria;o__AlphaproteobacteriaCL;f__AlphaproteobacteriaCL;g__AlphaproteobacteriaCL;
1846	5	4	5	5	11	1	2	2	2	8	k__Bacteria;p__Acidobacteria;c__MVS-40;o__MVS-40CL;f__MVS-40CL;g__MVS-40CL;
990	12	9	3	3	1	3	5	1	7	1	k__Bacteria;p__TM6;c__SJA-4;o__SJA-4CL;f__SJA-4CL;g__SJA-4CL;
1240	13	0	19	3	1	1	4	0	1	3	k__Bacteria;p__Spirochaetes;c__WWE1;o__PBS-18;f__SHA-4;g__BHB21;
1131	1	5	12	0	5	1	11	5	5	0	k__Bacteria;p__MVP-15;c__MVP-15PH;o__MVP-15PH;f__MVP-15PH;g__MVP-15PH;
985	3	4	9	6	1	3	2	9	5	3	k__Bacteria;p__Acidobacteria;c__Sva0725;o__Sva0725;f__Sva0725OR;g__Sva0725OR;
1529	4	2	5	4	7	5	6	5	4	3	k__Bacteria;p__Bacteroidetes;c__Bacteroidia;o__Bacteroidales;f__Porphyromonadaceae;
893	3	5	7	1	7	5	1	10	3	3	k__Bacteria;p__Actinobacteria;c__Actinobacteria (class);o__Solirubrobacterales;f__SolirubrobacteralesOR;g__SolirubrobacteralesOR;
1183	2	3	1	7	5	6	13	6	2	0	k__Archaea;p__Euryarchaeota;c__Halobacteria;o__Halobacteriales;f__Halobacteriaceae;g__Halorubrum;
844	3	0	6	2	9	1	12	9	1	1	k__Bacteria;p__OP11;c__OP11-4;o__RCP1-27;f__RCP1-27OR;g__RCP1-27OR;
781	0	0	1	2	12	1	6	21	1	0	k__Archaea;p__Crenarchaeota;
1202	2	3	11	0	14	0	5	8	0	1	k__Bacteria;p__KSB1;c__KSB1PH;o__KSB1PH;f__KSB1PH;g__KSB1PH;
1067	3	0	4	3	1	1	2	21	1	8	k__Bacteria;p__Proteobacteria;c__Deltaproteobacteria;o__Myxococcales;f__MyxococcalesOR;g__MyxococcalesOR;
709	0	1	3	4	11	1	11	8	0	5	k__Bacteria;p__Proteobacteria;c__Deltaproteobacteria;o__Desulfurellales;f__Desulfurellaceae;g__DesulfurellaceaeFA;
783	2	4	2	1	11	1	8	7	4	4	k__Bacteria;p__Planctomycetes;c__Phycisphaerae;o__Phycisphaerales;f__PhycisphaeralesOR;g__PhycisphaeralesOR;
1567	2	4	5	0	3	2	10	7	9	2	k__Bacteria;p__Proteobacteria;c__Deltaproteobacteria;o__Bdellovibrionales;f__Bdellovibrionaceae;g__Bdellovibrio;
840	2	11	6	0	7	2	5	6	3	2	k__Bacteria;p__OP11;c__OP11-4;o__KNA6-NB14;f__KNA6-NB14OR;g__KNA6-NB14OR;
869	5	0	0	10	1	4	7	7	0	10	k__Bacteria;p__Chloroflexi;c__Anaerolineae;
1772	13	6	2	4	4	4	3	2	3	3	k__Bacteria;p__Chlorobi;c__Ignavibacteria;o__Ignavibacteriales;f__Ignavibacteriaceae;g__Ignavibacterium;
1229	8	4	8	0	0	4	3	7	8	1	k__Bacteria;p__Tenericutes;c__TenericutesPH;o__TenericutesPH;f__TenericutesPH;g__TenericutesPH;
1070	1	7	2	1	18	0	7	3	1	3	k__Bacteria;p__Proteobacteria;c__Deltaproteobacteria;o__Myxococcales;f__MyxococcalesOR;g__MyxococcalesOR;
1672	2	5	6	5	15	3	2	1	1	3	k__Bacteria;p__Bacteroidetes;c__Bacteroidia;o__Bacteroidales;f__Porphyromonadaceae;g__Paludibacter;
1180	2	8	4	0	0	0	0	11	17	1	k__Bacteria;p__Planctomycetes;c__Planctomycea;o__Gemmatales;f__Gemmataceae;g__GemmataceaeFA;
806	0	7	11	1	9	0	8	3	0	4	k__Bacteria;p__Spirochaetes;c__Spirochaetes (class);o__Spirochaetales;f__Spirochaetaceae;g__Treponema;
1106	7	0	0	7	8	4	4	3	3	7	k__Archaea;p__Euryarchaeota;c__Thermoplasmata;o__E2;f__pMC2A33;g__pMC2A33FA;
819	7	1	1	5	7	7	1	8	2	4	k__Bacteria;
1868	12	8	1	2	5	6	1	2	3	3	k__Bacteria;p__Actinobacteria;c__Actinobacteria (class);o__Solirubrobacterales;f__Patulibacteraceae;g__PatulibacteraceaeFA;
742	3	6	4	0	2	2	9	7	0	10	k__Bacteria;p__Proteobacteria;c__Gammaproteobacteria;o__Thiotrichales;f__Endoecteinascidiaceae;g__Candidatus Endoecteinascidia;
746	1	2	7	0	2	2	2	16	10	1	k__Bacteria;p__Firmicutes;c__Clostridia;o__Clostridiales;f__Clostridiaceae;g__Clostridium;
1326	8	1	1	1	2	5	15	4	2	4	k__Bacteria;p__OP8;c__OP8_1;o__OP8_1CL;f__OP8_1CL;g__OP8_1CL;
998	7	2	4	6	3	2	5	5	5	3	k__Archaea;p__Euryarchaeota;c__Methanomicrobia;o__Methanosarcinales;f__Methanosarcinaceae;g__Methanomethylovorans;
3409	18	2	1	3	3	2	4	1	0	8	k__Bacteria;p__Proteobacteria;c__Zetaproteobacteria;o__Mariprofundales;f__Mariprofundaceae;g__Mariprofundus;
3601	5	6	9	2	2	2	9	3	2	2	k__Bacteria;p__Proteobacteria;c__Deltaproteobacteria;o__Syntrophobacterales;f__Syntrophaceae;g__Desulfomonile;
1055	22	0	4	0	6	0	4	4	2	0	k__Bacteria;p__Proteobacteria;c__Alphaproteobacteria;o__Rhizobiales;f__Bradyrhizobiaceae;g__BradyrhizobiaceaeFA;
1060	2	0	3	6	3	0	10	7	1	10	k__Bacteria;p__Chloroflexi;c__Anaerolineae;o__GN14;f__GN14OR;g__GN14OR;
1333	4	0	0	8	3	4	12	2	1	8	k__Archaea;p__Euryarchaeota;c__Methanobacteria;o__Methanobacteriales;f__pMC1;g__pMC1FA;
897	7	1	3	0	4	2	11	9	4	1	k__Bacteria;p__Verrucomicrobia;c__Verruco-5;o__RFP12;f__RFP12OR;g__RFP12OR;
914	2	0	0	2	1	4	1	21	9	2	k__Bacteria;p__Planctomycetes;c__agg27;o__OM190;f__OM190OR;g__OM190OR;
1034	8	0	6	1	9	1	5	7	2	3	k__Bacteria;
2102	3	3	5	1	5	2	14	3	4	2	k__Bacteria;p__Proteobacteria;c__Betaproteobacteria;o__Burkholderiales;f__Burkholderiaceae;g__Cupriavidus;
875	1	2	9	6	4	0	11	4	0	5	k__Bacteria;
1012	25	14	0	1	0	2	0	0	0	0	k__Bacteria;p__Verrucomicrobia;c__Verrucomicrobiae;o__Verrucomicrobiales;f__Verrucomicrobia subdivision 3;g__Verrucomicrobia subdivision 3FA;
1027	2	1	6	3	19	0	3	0	1	7	k__Bacteria;p__Elusimicrobia;c__Elusimicrobia (class);o__Elusimicrobiales;f__ElusimicrobialesOR;g__ElusimicrobialesOR;
2396	1	1	8	3	5	1	5	12	4	2	k__Bacteria;p__Proteobacteria;
1622	3	1	7	2	4	1	3	13	8	0	k__Bacteria;p__Planctomycetes;
727	3	0	3	6	5	2	7	2	3	11	k__Bacteria;p__NC10;c__12-24;o__JH-WHS47;f__JH-WHS47OR;g__JH-WHS47OR;
2209	3	0	8	0	8	2	6	6	6	3	k__Bacteria;p__Bacteroidetes;c__Bacteroidia;o__Bacteroidales;f__Porphyromonadaceae;g__PorphyromonadaceaeFA;
1277	0	7	2	2	7	0	8	8	7	1	k__Bacteria;p__OP11;c__OP11-4;o__KNA6-NB14;f__KNA6-NB14OR;g__KNA6-NB14OR;
902	0	5	14	0	22	0	0	0	1	0	k__Bacteria;p__Actinobacteria;c__Actinobacteria (class);o__Actinomycetales;
1485	9	4	5	2	3	4	0	7	3	4	k__Bacteria;p__Actinobacteria;c__Actinobacteria (class);o__Actinomycetales;f__Microbacteriaceae;
988	4	1	4	1	7	4	5	3	3	9	k__Bacteria;p__CCM11b;c__CCM11bPH;o__CCM11bPH;f__CCM11bPH;g__CCM11bPH;
1102	5	2	13	2	7	2	2	2	0	6	k__Bacteria;p__Proteobacteria;c__Deltaproteobacteria;o__Bdellovibrionales;f__Bdellovibrionaceae;g__BdellovibrionaceaeFA;
1223	2	9	10	1	14	0	2	3	0	0	k__Bacteria;p__TM7;c__TM7-1;o__TM7-1CL;f__TM7-1CL;g__TM7-1CL;
989	5	4	6	1	1	0	10	5	5	4	k__Bacteria;p__Bacteroidetes;c__Sphingobacteria;o__Sphingobacteriales;f__Sphingobacteriaceae;g__Olivibacter;
766	5	2	4	7	8	1	10	2	1	1	k__Bacteria;p__Armatimonadetes;c__SJA-176;o__SJA-176CL;f__SJA-176CL;g__SJA-176CL;
1052	6	4	5	0	0	2	5	1	14	4	k__Bacteria;p__TM6;c__SJA-4;o__SJA-4CL;f__SJA-4CL;g__SJA-4CL;
974	6	1	4	7	2	7	5	0	1	8	k__Bacteria;p__Chloroflexi;c__Anaerolineae;o__GN14;f__GN14OR;g__GN14OR;
1015	3	5	2	0	0	0	5	7	18	1	k__Bacteria;p__TM6;c__SJA-4;o__SJA-4CL;f__SJA-4CL;g__SJA-4CL;
878	1	6	9	0	5	1	7	4	1	7	k__Bacteria;p__Proteobacteria;c__Deltaproteobacteria;o__Desulfobacterales;f__Desulfobulbaceae;g__Desulfocapsa;
1633	1	4	5	0	17	1	4	3	4	2	k__Bacteria;p__Planctomycetes;c__agg27;o__CL500-15;f__CL500-15OR;g__CL500-15OR;
870	2	9	4	0	2	1	0	16	4	2	k__Bacteria;p__Actinobacteria;c__Actinobacteria (class);o__MC47;f__MC47OR;g__MC47OR;
952	7	6	3	1	3	0	6	5	6	3	k__Bacteria;p__TM6;c__SBRH58;o__SBRH58CL;f__SBRH58CL;g__SBRH58CL;
1220	3	2	10	3	1	1	3	11	3	3	k__Bacteria;p__Bacteroidetes;c__Sphingobacteria;o__Sphingobacteriales;f__Saprospiraceae;g__Candidatus Aquirestis;
1586	2	3	8	1	14	1	4	3	2	2	k__Archaea;p__Euryarchaeota;c__Halobacteria;o__Halobacteriales;f__Halobacteriaceae;g__Halogeometricum;
1651	1	0	1	8	4	3	12	4	5	2	k__Archaea;p__Euryarchaeota;c__Methanomicrobia;o__Methanosarcinales;f__Methanosarcinaceae;g__Methanomethylovorans;
1362	8	7	4	2	2	4	3	2	4	4	k__Bacteria;p__Actinobacteria;c__Actinobacteria (class);o__Actinomycetales;
740	15	3	3	6	2	0	1	0	5	5	k__Bacteria;
1095	7	5	6	0	3	7	2	5	4	1	k__Bacteria;p__Firmicutes;c__Clostridia;o__Clostridiales;f__Eubacteriaceae;g__Acetobacterium;
1347	3	11	7	2	4	0	3	2	0	8	k__Bacteria;p__Tenericutes;c__Erysipelotrichi;o__Erysipelotrichales;f__Erysipelotrichaceae;g__L7A_E11;
772	4	1	1	2	2	1	3	7	3	16	k__Bacteria;p__Proteobacteria;
1419	1	1	11	0	5	0	3	10	7	2	k__Bacteria;
1143	4	0	3	3	4	1	3	6	2	14	k__Bacteria;p__GN02;c__GN02PH;o__GN02PH;f__GN02PH;g__GN02PH;
1209	4	2	5	5	5	4	2	6	2	5	k__Bacteria;p__Planctomycetes;c__ODP123;o__ODP123CL;f__ODP123CL;g__ODP123CL;
818	5	1	1	3	1	2	14	4	1	8	k__Bacteria;p__Chloroflexi;c__Anaerolineae;o__O4D2Z37;f__O4D2Z37OR;g__O4D2Z37OR;
978	8	6	4	1	0	7	6	4	2	2	k__Bacteria;p__Chlamydiae;c__Chlamydiae (class);o__Chlamydiales;f__Chlamydiaceae;g__ChlamydiaceaeFA;
999	0	3	5	0	4	1	8	3	16	0	k__Bacteria;p__Actinobacteria;c__Actinobacteria (class);o__Acidimicrobiales;f__AcidimicrobialesOR;g__AcidimicrobialesOR;
744	26	0	0	0	0	4	0	0	0	10	k__Bacteria;p__Proteobacteria;c__Deltaproteobacteria;o__Myxococcales;f__Haliangiaceae;g__HaliangiaceaeFA;
853	0	8	13	0	7	0	6	5	1	0	k__Bacteria;p__OP11;c__OP11-2;o__WCHB1-07;f__WCHB1-07OR;g__WCHB1-07OR;
1988	5	8	7	1	11	0	3	3	1	0	k__Bacteria;p__Proteobacteria;c__Betaproteobacteria;o__Burkholderiales;f__Comamonadaceae;g__Caldimonas;
837	11	4	2	5	3	3	3	0	0	8	k__Bacteria;p__OP8;c__OP8PH;o__OP8PH;f__OP8PH;g__OP8PH;
1453	10	0	0	9	0	11	2	0	2	5	k__Archaea;p__Euryarchaeota;c__Methanobacteria;o__Methanobacteriales;f__Methanobacteriaceae;g__Methanosphaera;
1343	1	2	8	1	7	1	10	3	0	6	k__Bacteria;p__Proteobacteria;c__Gammaproteobacteria;o__Xanthomonadales;f__Xanthomonadaceae;g__Rhodanobacter;
823	1	0	0	14	2	2	1	2	0	17	k__Bacteria;
920	4	7	12	1	8	0	4	1	1	1	k__Bacteria;
1804	8	4	5	1	0	3	5	2	6	5	k__Bacteria;p__Planctomycetes;c__Planctomycea;
826	5	4	4	4	3	6	5	4	1	3	k__Bacteria;p__WS6;c__SC72;o__A-2AF;f__A-2AFOR;g__A-2AFOR;
857	4	2	6	0	3	2	2	8	11	1	k__Bacteria;p__Planctomycetes;c__Planctomycea;o__Pirellulales;f__PirellulalesOR;g__PirellulalesOR;
1033	2	0	2	1	17	0	7	8	1	1	k__Archaea;p__Euryarchaeota;
977	7	1	2	5	6	1	5	6	0	6	k__Bacteria;p__Elusimicrobia;c__Elusimicrobia (class);o__MVP-88;f__MVP-88OR;g__MVP-88OR;
1589	15	1	5	7	3	3	0	0	0	5	k__Bacteria;p__Cyanobacteria;c__Chloroplast;o__Stramenopiles;f__StramenopilesOR;g__StramenopilesOR;
1863	5	2	2	5	4	7	4	5	1	4	k__Bacteria;p__Proteobacteria;c__Gammaproteobacteria;o__Chromatiales;f__Chromatiaceae;g__Thiorhodococcus;
753	1	3	7	1	6	1	6	9	0	5	k__Bacteria;p__Caldiserica;c__OP5;o__LF045;f__DMPU-92;g__DMPU-92FA;
1158	0	1	8	2	22	0	3	2	0	1	k__Archaea;p__pMC2A15;c__pMC2A15PH;o__pMC2A15PH;f__pMC2A15PH;g__pMC2A15PH;
1163	2	1	8	7	6	1	7	2	1	4	k__Bacteria;p__Planctomycetes;c__vadinHA49;o__vadinHA49CL;f__vadinHA49CL;g__vadinHA49CL;
832	0	1	2	0	8	0	10	10	8	0	k__Bacteria;p__GN02;c__GKS2-174;o__GKS2-174CL;f__GKS2-174CL;g__GKS2-174CL;
801	6	0	1	2	8	7	2	2	2	9	k__Bacteria;p__Planctomycetes;c__Phycisphaerae;o__PhycisphaeraeCL;f__PhycisphaeraeCL;g__PhycisphaeraeCL;
1072	1	2	2	1	7	2	17	3	1	3	k__Bacteria;p__WS3;c__PRR-12;o__Sediment-1;f__Sediment-1OR;g__Sediment-1OR;
1036	6	0	2	0	1	1	8	15	3	3	k__Bacteria;p__Lentisphaerae;c__LentisphaeraePH;o__LentisphaeraePH;f__LentisphaeraePH;g__LentisphaeraePH;
1515	12	2	2	5	0	6	3	4	1	4	k__Bacteria;p__Chloroflexi;c__Anaerolineae;o__Caldilineales;f__CaldilinealesOR;g__CaldilinealesOR;
1008	4	0	1	10	0	3	2	0	0	19	k__Bacteria;p__Proteobacteria;c__Deltaproteobacteria;o__Myxococcales;f__Nannocystaceae;g__NannocystaceaeFA;
1231	8	0	1	2	10	5	4	2	1	5	k__Archaea;p__Euryarchaeota;c__Thermoplasmata;o__Thermoplasmatales;f__ThermoplasmatalesOR;g__ThermoplasmatalesOR;
1873	4	1	5	7	4	3	5	1	2	6	k__Bacteria;p__Planctomycetes;c__Phycisphaerae;o__PhycisphaeraeCL;f__PhycisphaeraeCL;g__PhycisphaeraeCL;
763	2	0	0	19	0	3	5	4	1	4	k__Archaea;p__Euryarchaeota;c__Thermoplasmata;o__E2;f__E2OR;g__E2OR;
968	0	0	3	2	6	2	10	8	2	5	k__Bacteria;p__Planctomycetes;c__Phycisphaerae;o__PhycisphaeraeCL;f__PhycisphaeraeCL;g__PhycisphaeraeCL;
762	2	2	4	3	2	5	0	15	2	3	k__Bacteria;p__Acidobacteria;c__Solibacteres;o__Solibacterales;f__Solibacteraceae;g__Candidatus Solibacter;
1612	3	1	4	6	7	4	6	4	2	1	k__Archaea;p__Euryarchaeota;c__Methanomicrobia;o__Methanomicrobiales;f__MethanomicrobialesOR;g__MethanomicrobialesOR;
1311	3	0	7	4	5	5	5	5	0	4	k__Bacteria;p__Verrucomicrobia;c__Verruco-5;o__Verruco-5CL;f__Verruco-5CL;g__Verruco-5CL;
963	3	0	1	5	7	2	15	2	0	3	k__Archaea;p__Euryarchaeota;c__Methanobacteria;o__Methanobacteriales;
1302	0	4	6	3	4	3	11	3	0	4	k__Bacteria;p__Elusimicrobia;c__Elusimicrobia (class);o__FAC88;f__FAC88OR;g__FAC88OR;
1175	1	3	6	0	15	1	6	1	1	4	k__Bacteria;p__Planctomycetes;c__Phycisphaerae;o__PhycisphaeraeCL;f__PhycisphaeraeCL;g__PhycisphaeraeCL;
827	5	0	0	5	2	7	8	3	0	8	k__Archaea;p__Crenarchaeota;c__Thermoprotei;o__ThermoproteiCL;f__ThermoproteiCL;g__ThermoproteiCL;
1164	1	5	7	0	1	0	2	18	3	0	k__Bacteria;p__Verrucomicrobia;c__Opitutae;
1492	4	3	5	2	5	0	13	2	0	3	k__Bacteria;p__ZB3;c__Rs-J96;o__Rs-J96CL;f__Rs-J96CL;g__Rs-J96CL;
1109	3	2	6	0	1	1	4	17	1	2	k__Bacteria;p__Cyanobacteria;c__Chloroplast;o__Cryptophyta;f__CryptophytaOR;g__CryptophytaOR;
930	3	2	4	0	3	0	13	11	1	0	k__Bacteria;p__Chloroflexi;c__Anaerolineae;o__Anaerolineales;f__Anaerolinaceae;g__AnaerolinaceaeFA;
1007	1	1	6	0	6	1	11	3	4	4	k__Bacteria;p__Firmicutes;c__Clostridia;o__Natranaerobiales;
957	1	1	4	1	16	2	8	2	0	2	k__Archaea;p__Euryarchaeota;c__Methanobacteria;o__Methanobacteriales;f__pMC1;
785	3	4	14	2	4	0	5	1	2	2	k__Bacteria;p__Proteobacteria;c__Deltaproteobacteria;o__MIZ46;f__MIZ46OR;g__MIZ46OR;
885	7	0	0	10	0	9	1	0	0	10	k__Bacteria;p__OP11;c__WCHB1-64;o__K2-4-19;f__K2-4-19OR;g__K2-4-19OR;
1130	0	2	3	1	8	0	5	10	3	5	k__Bacteria;p__ZB2;c__ZB2PH;o__ZB2PH;f__ZB2PH;g__ZB2PH;
773	1	1	5	6	10	0	5	4	3	2	k__Bacteria;p__AC1;c__LC-1;o__LC-1CL;f__LC-1CL;g__LC-1CL;
1967	6	4	5	3	4	5	5	1	1	3	k__Bacteria;p__SAR406;c__Ulr1583;o__Ulr1583CL;f__Ulr1583CL;g__Ulr1583CL;
887	4	2	12	0	8	2	2	4	0	3	k__Bacteria;p__Verrucomicrobia;c__Methylacidiphilae;o__Methylacidiphilales;f__LD19;g__LD19FA;
774	12	0	2	7	0	9	3	0	0	4	k__Bacteria;p__Cyanobacteria;c__Synechococcophycideae;o__Synechococcales;f__Synechococcaceae;g__Prochlorococcus;
1932	1	2	6	2	4	5	3	4	7	2	k__Bacteria;p__Firmicutes;c__Bacilli;o__Bacillales;f__Bacillaceae;g__Salimicrobium;
2376	4	2	6	3	5	3	4	1	1	7	k__Bacteria;p__Proteobacteria;c__Deltaproteobacteria;o__Syntrophobacterales;f__Syntrophaceae;g__Desulfobacca;
1535	1	6	14	0	1	2	3	5	3	1	k__Bacteria;p__Spirochaetes;c__Leptospirae;o__Leptospirales;f__Leptospiraceae;g__SJA-88;
1301	1	6	9	2	5	1	1	4	5	2	k__Bacteria;p__OP11;c__WCHB1-64;o__d153;f__d153OR;g__d153OR;
1083	6	2	0	6	10	5	2	2	1	2	k__Bacteria;p__Proteobacteria;c__Gammaproteobacteria;o__Oceanospirillales;f__Hahellaceae;g__Hahella;
842	1	3	9	0	2	2	5	8	4	2	k__Bacteria;p__Verrucomicrobia;c__Verrucomicrobiae;o__Verrucomicrobiales;f__Verrucomicrobiaceae;g__Prosthecobacter;
855	16	0	0	4	1	6	0	2	0	7	k__Bacteria;p__Bacteroidetes;c__Sphingobacteria;o__Sphingobacteriales;f__Flexibacteraceae;
1139	3	0	1	7	1	4	11	3	0	6	k__Archaea;p__Euryarchaeota;c__Methanobacteria;o__Methanobacteriales;f__MSBL1;g__SAGMEG-1;
1345	5	5	6	2	4	5	0	2	5	2	k__Bacteria;p__Proteobacteria;c__Gammaproteobacteria;o__Legionellales;f__Coxiellaceae;g__CoxiellaceaeFA;
953	2	8	4	2	7	0	3	7	1	2	k__Bacteria;p__Cyanobacteria;c__S15B-MN24;o__S15B-MN24CL;f__S15B-MN24CL;g__S15B-MN24CL;
906	2	0	2	0	1	1	3	17	10	0	k__Bacteria;p__Proteobacteria;c__Gammaproteobacteria;o__Cardiobacteriales;f__Cardiobacteriaceae;g__Dichelobacter;
1242	4	1	2	4	5	5	2	6	4	3	k__Bacteria;p__Planctomycetes;c__Phycisphaerae;o__PhycisphaeraeCL;f__PhycisphaeraeCL;g__PhycisphaeraeCL;
789	0	1	7	0	2	2	1	0	22	1	k__Bacteria;p__Proteobacteria;c__Epsilonproteobacteria;o__Campylobacterales;f__Campylobacteraceae;g__Sulfurospirillum;
1142	0	1	3	2	3	1	7	8	9	2	k__Bacteria;p__Chlamydiae;c__Chlamydiae (class);o__Chlamydiales;f__ChlamydialesOR;g__ChlamydialesOR;
795	6	1	2	6	6	8	0	2	0	5	k__Bacteria;p__GOUTA4;c__GOUTA4PH;o__GOUTA4PH;f__GOUTA4PH;g__GOUTA4PH;
794	3	1	6	4	4	2	4	3	1	8	k__Bacteria;p__GOUTA4;c__RB384;o__RB384CL;f__RB384CL;g__RB384CL;
1422	2	7	7	1	1	3	0	6	8	1	k__Bacteria;p__Proteobacteria;c__Alphaproteobacteria;o__Rhizobiales;f__Rhizobiaceae;g__Kaistia;
909	2	3	2	6	13	0	4	4	0	2	k__Bacteria;p__Planctomycetes;c__vadinHA49;o__vadinHA49CL;f__vadinHA49CL;g__vadinHA49CL;
1075	6	3	0	6	0	11	0	4	3	3	k__Bacteria;p__Actinobacteria;c__Actinobacteria (class);o__Actinobacteria (class)CL;f__Actinobacteria (class)CL;g__Actinobacteria (class)CL;
910	2	2	4	6	2	7	3	1	3	6	k__Bacteria;p__Verrucomicrobia;c__Verrucomicrobiae;o__Verrucomicrobiales;f__Verrucomicrobiaceae;g__Rubritalea;
792	1	4	5	1	6	4	8	4	0	3	k__Bacteria;p__Planctomycetes;c__C6;o__C6CL;f__C6CL;g__C6CL;
1044	0	2	2	0	3	0	3	2	23	0	k__Bacteria;p__TM6;c__SJA-4;o__SJA-4CL;f__SJA-4CL;g__SJA-4CL;
1518	3	5	7	3	3	3	5	2	1	3	k__Bacteria;p__NKB19;c__NKB19PH;o__NKB19PH;f__NKB19PH;g__NKB19PH;
866	0	1	1	4	2	3	6	14	2	2	k__Bacteria;p__Chloroflexi;c__Anaerolineae;o__OPB11;f__OPB11OR;g__OPB11OR;
1959	11	1	2	0	5	4	4	7	1	0	k__Bacteria;p__Proteobacteria;c__Gammaproteobacteria;o__Oceanospirillales;f__Oceanospirillaceae;g__OceanospirillaceaeFA;
1415	2	0	2	5	4	7	8	2	1	4	k__Bacteria;p__AC1;c__SHA-114;o__SHA-114CL;f__SHA-114CL;g__SHA-114CL;
1678	6	4	7	0	2	3	0	8	1	4	k__Bacteria;p__Planctomycetes;c__Phycisphaerae;o__PhycisphaeraeCL;f__PhycisphaeraeCL;g__PhycisphaeraeCL;
1283	2	2	3	3	3	6	1	3	4	8	k__Bacteria;p__ABY1_OD1;c__ABY1_OD1PH;o__ABY1_OD1PH;f__ABY1_OD1PH;g__ABY1_OD1PH;
809	2	1	2	3	9	0	8	7	1	2	k__Bacteria;p__Chloroflexi;c__Anaerolineae;o__A4b;f__A4bOR;g__A4bOR;
987	3	2	7	1	4	1	6	5	5	1	k__Bacteria;p__Proteobacteria;c__Deltaproteobacteria;o__MIZ46;f__MIZ46OR;g__MIZ46OR;
1905	6	3	4	6	0	2	0	3	8	3	k__Bacteria;p__Cyanobacteria;c__4C0d-2;o__4C0d-2CL;f__4C0d-2CL;g__4C0d-2CL;
967	2	2	7	2	7	1	4	2	1	7	k__Bacteria;p__Chlamydiae;c__Chlamydiae (class);o__Chlamydiales;f__Waddliaceae;g__Waddlia;
1679	3	5	3	5	3	1	2	4	6	3	k__Bacteria;p__Proteobacteria;c__Deltaproteobacteria;o__CTD005-82B-02;f__CTD005-82B-02OR;g__CTD005-82B-02OR;
1925	6	0	4	8	1	5	3	0	1	7	k__Bacteria;p__Proteobacteria;c__Betaproteobacteria;o__Burkholderiales;f__Oxalobacteraceae;g__Paucimonas;
1050	1	2	5	0	1	0	25	0	1	0	k__Bacteria;p__Chloroflexi;c__Chloroflexi (class);o__Chloroflexales;f__Chlorothrixaceae;g__ChlorothrixaceaeFA;
1149	0	14	4	0	11	0	2	3	1	0	k__Bacteria;
815	3	0	0	6	0	5	10	1	9	1	k__Archaea;p__Euryarchaeota;c__Thermoplasmata;o__E2;f__WCHD3-02;g__WCHD3-02FA;
1270	4	0	5	4	4	5	1	3	1	8	k__Bacteria;p__Nitrospirae;c__Nitrospira (class);o__Nitrospirales;f__Thermodesulfovibrionaceae;g__LCP-6;
816	2	0	2	1	3	4	14	5	2	2	k__Bacteria;p__BacteriaKI;c__BacteriaKI;o__BacteriaKI;f__BacteriaKI;g__BacteriaKI;
1604	0	1	6	1	3	5	5	1	5	8	k__Archaea;p__Crenarchaeota;c__C2;o__pGrfC26;f__pGrfC26OR;g__pGrfC26OR;
868	1	0	0	0	1	0	5	0	28	0	k__Bacteria;p__Chlamydiae;c__Chlamydiae (class);o__Chlamydiales;f__Simkaniaceae;g__SimkaniaceaeFA;
2507	6	3	6	2	0	2	3	5	3	4	k__Bacteria;p__Tenericutes;c__Mollicutes;o__Entomoplasmatales;f__Entomoplasmataceae;
1094	0	0	2	2	8	0	6	5	8	3	k__Bacteria;p__OP11;c__OP11-4;o__RCP1-27;f__RCP1-27OR;g__RCP1-27OR;
1342	8	0	4	5	5	5	1	0	0	6	k__Bacteria;p__Proteobacteria;c__Betaproteobacteria;o__Rhodocyclales;f__Rhodocyclaceae;g__Dechloromonas;
820	0	3	2	2	3	0	7	2	15	0	k__Bacteria;p__Proteobacteria;
2620	4	3	3	1	7	2	5	3	4	2	k__Bacteria;p__Firmicutes;c__Clostridia;o__Natranaerobiales;f__Contubernalisaceae;g__Candidatus Contubernalis;
1292	3	0	11	2	1	0	7	5	2	3	k__Bacteria;p__TM6;c__SJA-4;o__SJA-4CL;f__SJA-4CL;g__SJA-4CL;
936	0	2	17	0	6	0	6	3	0	0	k__Archaea;
1652	1	3	8	0	0	1	7	10	4	0	k__Bacteria;p__Chlamydiae;c__Chlamydiae (class);o__Chlamydiales;f__Chlamydiaceae;g__ChlamydiaceaeFA;
1475	3	3	2	2	4	0	11	4	3	2	k__Bacteria;p__Synergistetes;c__Synergistia;o__Synergistales;f__TTA_B6;g__E6;
1414	7	0	2	3	4	1	3	8	3	3	k__Bacteria;p__Chloroflexi;c__Dehalococcoidetes;o__Dehalococcoidales;f__Dehalococcoidaceae;g__DehalococcoidaceaeFA;
904	1	0	0	10	1	1	5	11	0	5	k__Bacteria;p__Chloroflexi;c__Dehalococcoidetes;o__NT-B4;f__NT-B4OR;g__NT-B4OR;
824	1	1	1	2	7	1	11	3	6	1	k__Bacteria;p__Planctomycetes;
2192	5	1	5	0	3	6	1	7	2	4	k__Bacteria;p__Bacteroidetes;c__Sphingobacteria;o__Sphingobacteriales;f__Flexibacteraceae;g__Pontibacter;
877	13	0	1	4	3	5	1	0	0	7	k__Bacteria;p__Actinobacteria;c__Actinobacteria (class);o__Actinobacteria (class)CL;f__Actinobacteria (class)CL;g__Actinobacteria (class)CL;
1226	1	1	2	7	7	1	5	4	0	6	k__Bacteria;p__Planctomycetes;c__vadinHA49;o__vadinHA49CL;f__vadinHA49CL;g__vadinHA49CL;
1111	5	1	2	2	1	0	6	7	9	1	k__Archaea;p__Euryarchaeota;c__Methanomicrobia;o__Methanomicrobiales;f__MethanomicrobialesOR;g__MethanomicrobialesOR;
822	4	0	1	0	5	0	11	3	10	0	k__Bacteria;p__Chloroflexi;c__Anaerolineae;o__A4b;f__A4bOR;g__A4bOR;
1266	3	2	2	3	9	3	5	1	2	3	k__Bacteria;p__Planctomycetes;c__Phycisphaerae;o__PhycisphaeraeCL;f__PhycisphaeraeCL;g__PhycisphaeraeCL;
1182	5	0	1	5	2	2	5	5	0	8	k__Bacteria;p__GN02;c__BB34;o__BB34CL;f__BB34CL;g__BB34CL;
1165	8	1	1	4	3	6	2	0	1	7	k__Bacteria;p__OP3;c__koll11;o__GIF10;f__GIF10OR;g__GIF10OR;
1133	2	0	0	1	3	2	17	3	5	0	k__Archaea;p__Euryarchaeota;c__Methanomicrobia;o__Methanomicrobiales;f__Methanospirillaceae;g__MethanospirillaceaeFA;
1706	1	2	3	6	1	3	9	5	2	1	k__Bacteria;p__Verrucomicrobia;c__Methylacidiphilae;o__Methylacidiphilales;f__LD19;g__LD19FA;
972	4	3	6	0	2	0	8	2	7	1	k__Bacteria;p__SC4;c__SC4PH;o__SC4PH;f__SC4PH;g__SC4PH;
1103	4	0	1	10	1	3	3	2	2	7	k__Bacteria;p__Planctomycetes;c__agg27;o__OM190;f__OM190OR;g__OM190OR;
834	0	1	1	1	29	0	0	0	1	0	k__Archaea;p__Crenarchaeota;
1688	0	2	4	0	8	0	5	4	9	1	k__Bacteria;p__Chlamydiae;c__Chlamydiae (class);o__Chlamydiales;f__Parachlamydiaceae;g__Candidatus Protochlamydia;
1197	1	1	6	1	6	0	6	6	2	4	k__Bacteria;p__Planctomycetes;c__PW285;o__PW285CL;f__PW285CL;g__PW285CL;
913	10	0	0	9	0	9	0	0	0	5	k__Bacteria;p__Tenericutes;c__Mollicutes;o__Entomoplasmatales;f__Entomoplasmataceae;g__Entomoplasma;
1316	2	2	0	5	5	0	5	9	0	5	k__Archaea;p__Euryarchaeota;c__Methanobacteria;o__Methanobacteriales;f__pMC1;g__pMC1FA;
1766	1	7	3	2	2	3	5	5	2	3	k__Bacteria;p__Acidobacteria;c__Acidobacteria (class);o__Acidobacteriales;f__Acidobacteriaceae;g__AcidobacteriaceaeFA;
1198	3	3	4	1	3	1	10	1	3	4	k__Bacteria;p__Acidobacteria;c__Holophagae;o__Holophagales;f__Holophagaceae;g__Geothrix;
1077	0	8	5	0	19	0	1	0	0	0	k__Bacteria;p__CD12;c__CD12PH;o__CD12PH;f__CD12PH;g__CD12PH;
899	0	1	1	2	20	0	7	2	0	0	k__Archaea;
944	0	1	1	0	11	0	14	6	0	0	k__Bacteria;p__MSBL6;c__AT425_EubG1;o__AT425_EubG1CL;f__AT425_EubG1CL;g__AT425_EubG1CL;
1953	2	4	1	2	5	3	4	3	8	1	k__Bacteria;p__Firmicutes;c__Bacilli;o__Bacillales;f__Thermoactinomycetaceae;g__Mechercharimyces;
1278	1	4	7	1	2	1	1	8	7	1	k__Bacteria;p__Proteobacteria;c__Gammaproteobacteria;o__Legionellales;f__Coxiellaceae;g__CoxiellaceaeFA;
1717	1	5	6	2	2	2	7	2	4	2	k__Bacteria;p__Proteobacteria;c__Gammaproteobacteria;o__Methylococcales;f__Methylococcaceae;g__Methylosarcina;
1433	1	4	5	0	9	0	10	4	0	0	k__Bacteria;p__Firmicutes;c__Clostridia;
1256	0	4	6	3	16	1	0	0	1	2	k__Bacteria;p__Bacteroidetes;c__Bacteroidia;o__Bacteroidales;f__BacteroidalesOR;g__BacteroidalesOR;
1472	12	4	2	2	1	7	0	1	1	3	k__Bacteria;p__Firmicutes;c__Bacilli;o__Turicibacterales;f__Turicibacteraceae;g__TuricibacteraceaeFA;
1062	4	1	3	3	10	2	4	1	2	3	k__Bacteria;p__ABY1_OD1;c__ABY1_OD1PH;o__ABY1_OD1PH;f__ABY1_OD1PH;g__ABY1_OD1PH;
843	9	0	0	4	0	5	10	0	0	5	k__Bacteria;p__Proteobacteria;c__Deltaproteobacteria;o__Syntrophobacterales;f__Desulfobacteraceae;
839	6	0	0	6	0	6	2	2	0	11	k__Bacteria;p__OP11;
1627	0	2	2	0	4	2	16	1	3	2	k__Bacteria;p__Bacteroidetes;c__Bacteroidia;o__Bacteroidales;f__Prevotellaceae;g__PrevotellaceaeFA;
928	0	1	8	0	8	0	2	9	4	0	k__Bacteria;p__Thermotogae;c__Thermotogae (class);o__Thermotogales;f__Thermotogaceae;g__Fervidobacterium;
1575	9	1	1	0	4	3	5	5	2	2	k__Bacteria;p__Chloroflexi;c__Anaerolineae;o__BPC110;f__BPC110OR;g__BPC110OR;
1246	6	8	7	0	0	3	0	4	4	0	k__Bacteria;p__Actinobacteria;c__Actinobacteria (class);o__Actinobacteria (class)CL;f__Actinobacteria (class)CL;g__Actinobacteria (class)CL;
979	0	0	1	2	8	1	14	3	0	3	k__Bacteria;p__Chloroflexi;c__Dehalococcoidetes;o__Dehalococcoidales;f__Dehalococcoidaceae;g__DehalococcoidaceaeFA;
935	5	1	8	2	0	4	4	3	5	0	k__Bacteria;p__Proteobacteria;c__Alphaproteobacteria;o__Rhizobiales;f__Hyphomicrobiaceae;g__Hyphomicrobium;
929	8	0	2	3	4	1	2	1	0	11	k__Bacteria;p__Proteobacteria;c__Gammaproteobacteria;o__Thiotrichales;f__Endoecteinascidiaceae;g__EndoecteinascidiaceaeFA;
1273	1	3	3	2	7	0	2	5	7	2	k__Bacteria;p__Cyanobacteria;c__4C0d-2;o__SM1D11;f__SM1D11OR;g__SM1D11OR;
1177	3	0	2	3	2	6	11	2	0	3	k__Archaea;p__Crenarchaeota;c__Thermoprotei;o__Desulfurococcales;f__Desulfurococcaceae;
1445	2	0	4	3	7	1	4	7	2	2	k__Bacteria;p__Planctomycetes;c__Phycisphaerae;o__PhycisphaeraeCL;f__PhycisphaeraeCL;g__PhycisphaeraeCL;
1533	1	1	1	1	8	1	9	6	2	2	k__Bacteria;
918	4	1	1	1	5	5	4	4	3	4	k__Archaea;p__Crenarchaeota;c__Thermoprotei;o__Desulfurococcales;f__Desulfurococcaceae;g__Ignisphaera;
1328	0	0	0	0	0	0	0	16	16	0	k__Bacteria;p__Planctomycetes;c__Planctomycea;o__Planctomycetales;f__Planctomycetaceae;g__Planctomyces;
863	5	1	1	6	2	1	8	2	5	1	k__Bacteria;p__Chloroflexi;c__TK-SH13;o__TK-SH13CL;f__TK-SH13CL;g__TK-SH13CL;
1745	5	0	1	3	2	6	3	2	0	10	k__Bacteria;
2106	0	0	6	5	7	1	3	3	1	6	k__Bacteria;p__Verrucomicrobia;c__Verrucomicrobiae;o__Verrucomicrobiales;f__Verrucomicrobia subdivision 3;g__Verrucomicrobia subdivision 3FA;
1031	4	2	3	2	8	2	4	1	2	4	k__Bacteria;p__Bacteroidetes;c__Bacteroidia;o__Bacteroidales;f__BacteroidalesOR;g__BacteroidalesOR;
1195	4	4	7	0	3	2	5	0	7	0	k__Bacteria;p__Planctomycetes;c__Planctomycea;o__Gemmatales;f__Isosphaeraceae;g__IsosphaeraceaeFA;
2300	5	2	7	4	3	1	1	2	4	3	k__Bacteria;p__SBR1093;c__EC214;o__EC214CL;f__EC214CL;g__EC214CL;
1035	1	11	5	1	4	0	4	1	4	1	k__Bacteria;p__Chlamydiae;c__Chlamydiae (class);o__Chlamydiales;f__Parachlamydiaceae;g__ParachlamydiaceaeFA;
1970	1	2	3	2	2	4	3	6	8	1	k__Archaea;p__Euryarchaeota;c__Methanomicrobia;o__Methanosarcinales;f__Methanosarcinaceae;g__Methanosarcina;
1084	1	0	0	1	8	0	19	1	0	1	k__Archaea;p__Euryarchaeota;c__Methanobacteria;o__Methanobacteriales;f__MSBL1;g__DL1A-100;
1018	3	1	2	0	3	4	4	14	0	0	k__Bacteria;p__Actinobacteria;c__Actinobacteria (class);o__Actinomycetales;f__Microbacteriaceae;g__Yonghaparkia;
1886	0	2	1	0	4	6	7	4	3	4	k__Bacteria;p__TM6;c__SJA-4;o__SJA-4CL;f__SJA-4CL;g__SJA-4CL;
881	1	0	0	0	0	0	1	4	25	0	k__Bacteria;p__OP11;c__OP11-4;o__RCP1-27;f__RCP1-27OR;g__RCP1-27OR;
1435	2	4	2	3	4	1	4	6	3	2	k__Bacteria;p__Chlorobi;c__Ignavibacteria;o__Ignavibacteriales;f__Ignavibacteriaceae;g__IgnavibacteriaceaeFA;
1260	7	1	1	3	2	5	0	9	1	2	k__Bacteria;p__Actinobacteria;c__Actinobacteria (class);o__MC47;f__MC47OR;g__MC47OR;
946	0	1	1	0	20	0	6	2	1	0	k__Archaea;p__Euryarchaeota;c__Methanobacteria;o__Methanobacteriales;f__pMC1;g__pMC1FA;
1191	1	1	0	6	8	3	4	3	2	3	k__Bacteria;p__ZB2;c__ZB2PH;o__ZB2PH;f__ZB2PH;g__ZB2PH;
1536	0	0	2	0	2	2	0	11	14	0	k__Bacteria;p__Planctomycetes;c__Planctomycea;o__Pirellulales;f__PirellulalesOR;g__PirellulalesOR;
1462	3	1	3	2	7	2	3	4	1	5	k__Bacteria;p__Verrucomicrobia;c__Verrucomicrobiae;o__Verrucomicrobiales;f__VerrucomicrobialesOR;g__VerrucomicrobialesOR;
890	0	0	0	2	2	0	0	8	18	1	k__Bacteria;p__Cyanobacteria;c__4C0d-2;o__mle1-12;f__mle1-12OR;g__mle1-12OR;
2179	0	1	3	1	4	0	1	10	9	2	k__Bacteria;p__Proteobacteria;c__Alphaproteobacteria;o__Rhizobiales;f__Xanthobacteraceae;g__Labrys;
873	2	2	14	0	1	3	1	5	1	2	k__Archaea;p__Euryarchaeota;c__Methanobacteria;o__Methanobacteriales;f__MethanobacterialesOR;g__MethanobacterialesOR;
2345	7	0	2	6	0	5	2	0	0	9	k__Bacteria;p__Acidobacteria;c__MVS-40;o__MVS-40CL;f__MVS-40CL;g__MVS-40CL;
1483	8	4	2	4	0	6	5	0	0	2	k__Bacteria;
2070	5	5	6	1	2	2	3	2	3	2	k__Bacteria;p__Firmicutes;c__Clostridia;o__Clostridiales;f__Sulfobacillaceae;g__Thermaerobacter;
1779	5	3	3	5	1	6	3	1	3	1	k__Bacteria;p__Proteobacteria;c__Gammaproteobacteria;o__Alteromonadales;f__Alteromonadaceae;g__Aestuariibacter;
1339	4	0	0	9	0	10	2	0	1	5	k__Bacteria;p__Chloroflexi;c__Anaerolineae;o__WCHB1-50;f__WCHB1-50OR;g__WCHB1-50OR;
1255	9	4	4	1	0	3	3	3	3	1	k__Bacteria;p__Firmicutes;c__Clostridia;o__Clostridiales;f__Clostridiaceae;g__ClostridiaceaeFA;
1505	3	9	4	1	5	0	3	0	4	2	k__Bacteria;p__Tenericutes;c__Mollicutes;o__Anaeroplasmatales;f__Anaeroplasmataceae;g__Anaeroplasma;
1935	1	0	7	0	0	3	1	2	4	12	k__Bacteria;p__Proteobacteria;c__Deltaproteobacteria;o__Syntrophobacterales;f__Desulfobacteraceae;g__DesulfobacteraceaeFA;
1898	4	1	8	2	3	0	6	4	0	2	k__Bacteria;p__Proteobacteria;c__Alphaproteobacteria;o__Rhizobiales;f__Hyphomicrobiaceae;g__Hyphomicrobium;
1058	0	1	2	0	3	0	2	8	14	0	k__Bacteria;p__Proteobacteria;c__Alphaproteobacteria;o__Rhizobiales;f__Phyllobacteriaceae;g__Parvibaculum;
1374	1	0	8	4	4	3	3	3	2	2	k__Bacteria;p__Fusobacteria;c__Fusobacteria (class);o__Fusobacteriales;f__Fusobacteriaceae;g__Sebaldella;
896	3	2	8	1	2	0	7	2	3	2	k__Bacteria;p__Verrucomicrobia;c__Spartobacteria;o__Spartobacteriales;f__Spartobacteriaceae;g__Candidatus Xiphinematobacter;
1620	5	1	4	1	6	3	1	1	5	3	k__Bacteria;p__Proteobacteria;c__Gammaproteobacteria;o__Methylococcales;f__Crenotrichaceae;g__CrenotrichaceaeFA;
1608	1	2	2	1	4	1	2	11	6	0	k__Bacteria;p__Proteobacteria;c__Alphaproteobacteria;o__AlphaproteobacteriaCL;f__AlphaproteobacteriaCL;g__AlphaproteobacteriaCL;
1860	3	2	4	0	4	0	4	10	2	1	k__Bacteria;p__Bacteroidetes;c__Bacteroidia;o__Bacteroidales;f__Porphyromonadaceae;g__Candidatus Azobacteroides;
1479	1	5	4	1	3	0	5	2	7	2	k__Bacteria;p__Actinobacteria;c__Actinobacteria (class);o__Acidimicrobiales;f__JdFBGBact;g__JdFBGBactFA;
1042	1	1	5	1	3	0	7	6	3	3	k__Bacteria;p__GN04;c__GN15;o__GN15CL;f__GN15CL;g__GN15CL;
1110	7	1	0	2	5	1	4	2	5	3	k__Bacteria;p__Chloroflexi;
1750	4	0	6	0	3	2	6	5	3	1	k__Bacteria;
1476	2	4	3	1	8	0	2	5	4	1	k__Bacteria;p__HDBW-WB69;c__HDBW-WB69PH;o__HDBW-WB69PH;f__HDBW-WB69PH;g__HDBW-WB69PH;
1715	0	1	0	4	13	1	2	4	1	4	k__Bacteria;p__OP11;c__OP11-3;o__OP11-3CL;f__OP11-3CL;g__OP11-3CL;
1024	2	1	4	1	9	1	5	3	1	3	k__Bacteria;p__Planctomycetes;c__Phycisphaerae;o__PhycisphaeraeCL;f__PhycisphaeraeCL;g__PhycisphaeraeCL;
954	4	4	5	0	1	0	7	2	7	0	k__Bacteria;p__Firmicutes;c__Clostridia;o__Clostridiales;f__Veillonellaceae;g__Desulfosporomusa;
1369	1	0	1	5	8	3	4	1	4	3	k__Bacteria;p__Planctomycetes;c__vadinHA49;o__vadinHA49CL;f__vadinHA49CL;g__vadinHA49CL;
1178	0	1	5	0	0	0	21	1	1	0	k__Bacteria;p__Chloroflexi;c__ChloroflexiPH;o__ChloroflexiPH;f__ChloroflexiPH;g__ChloroflexiPH;
1289	4	3	4	1	2	1	3	4	6	1	k__Bacteria;p__OP3;c__BD4-9;o__BD4-9CL;f__BD4-9CL;g__BD4-9CL;
2254	1	6	4	0	0	0	1	12	5	0	k__Bacteria;p__Verrucomicrobia;c__Methylacidiphilae;o__Methylacidiphilales;f__LD19;g__LD19FA;
964	1	0	0	11	3	4	2	0	0	8	k__Bacteria;p__WS6;c__SC72;o__WCHB1-15;f__WCHB1-15OR;g__WCHB1-15OR;
1105	1	1	4	2	8	1	3	7	0	2	k__Bacteria;p__Proteobacteria;c__Gammaproteobacteria;o__Chromatiales;f__Ectothiorhodospiraceae;
2118	4	8	4	2	2	1	2	3	1	2	k__Bacteria;p__SBR1093;c__EC214;o__EC214CL;f__EC214CL;g__EC214CL;
1836	2	0	6	3	4	2	4	5	1	2	k__Bacteria;p__Armatimonadetes;c__SJA-176;o__SJA-176CL;f__SJA-176CL;g__SJA-176CL;
1657	5	2	1	4	2	1	9	1	0	4	k__Bacteria;p__LCP-89;c__LCP-89PH;o__LCP-89PH;f__LCP-89PH;g__LCP-89PH;
2173	17	2	2	1	1	0	4	0	1	1	k__Bacteria;p__Verrucomicrobia;c__Spartobacteria;o__Spartobacteriales;f__Spartobacteriaceae;g__MC18;
1168	4	5	2	0	0	1	9	5	3	0	k__Bacteria;p__Firmicutes;c__Clostridia;o__Clostridiales;f__Dehalobacteriaceae;g__Dehalobacterium;
1011	0	3	5	0	6	1	10	4	0	0	k__Bacteria;p__OP11;c__OP11-4;o__KNA6-NB14;f__KNA6-NB14OR;g__KNA6-NB14OR;
1647	4	2	0	3	4	4	1	4	4	3	k__Bacteria;p__Proteobacteria;c__Deltaproteobacteria;o__NB1-j;f__MND4;g__MND4FA;
1314	1	4	3	1	13	0	5	0	0	2	k__Bacteria;p__OP8;c__OP8_2;o__OP8_2CL;f__OP8_2CL;g__OP8_2CL;
2132	1	3	5	0	1	4	3	3	6	3	k__Bacteria;p__Actinobacteria;c__Actinobacteria (class);o__Actinomycetales;f__Micrococcaceae;g__Nesterenkonia;
2091	4	3	3	2	8	5	0	1	1	2	k__Bacteria;p__Bacteroidetes;c__Flavobacteria;o__Flavobacteriales;f__Flavobacteriaceae;g__Dokdonia;
1507	5	0	0	2	0	4	0	3	10	5	k__Bacteria;p__OP11;c__OP11-4;o__KNA6-NB14;f__KNA6-NB14OR;g__KNA6-NB14OR;
1684	0	0	2	2	5	1	4	7	3	4	k__Bacteria;
1155	1	6	3	0	5	0	8	3	1	1	k__Archaea;p__Euryarchaeota;c__Methanobacteria;o__Methanobacteriales;f__MethanobacterialesOR;g__MethanobacterialesOR;
1318	3	8	2	2	3	1	1	4	3	1	k__Bacteria;p__Proteobacteria;c__Gammaproteobacteria;o__Legionellales;f__Coxiellaceae;g__CoxiellaceaeFA;
1271	0	1	3	0	6	0	1	15	2	0	k__Bacteria;p__ABY1_OD1;c__ABY1_OD1PH;o__ABY1_OD1PH;f__ABY1_OD1PH;g__ABY1_OD1PH;
1030	6	4	1	1	0	3	2	3	6	2	k__Bacteria;p__Cyanobacteria;c__4C0d-2;o__SM1D11;f__SM1D11OR;g__SM1D11OR;
1367	4	1	0	1	3	2	13	1	0	3	k__Archaea;p__Euryarchaeota;c__Thermoplasmata;o__E2;f__pMC2A33;g__pMC2A33FA;
1974	2	1	3	0	1	0	5	10	3	3	k__Bacteria;p__Planctomycetes;c__Phycisphaerae;o__PhycisphaeraeCL;f__PhycisphaeraeCL;g__PhycisphaeraeCL;
1968	1	5	11	0	3	2	1	4	1	0	k__Bacteria;p__Proteobacteria;c__Alphaproteobacteria;o__Rhizobiales;f__Hyphomicrobiaceae;g__Devosia;
1115	9	0	0	5	0	1	2	1	6	4	k__Bacteria;p__TM7;c__TM7-1;o__TM7-1CL;f__TM7-1CL;g__TM7-1CL;
1097	0	1	1	0	6	0	11	4	5	0	k__Bacteria;p__ABY1_OD1;c__ABY1_OD1PH;o__ABY1_OD1PH;f__ABY1_OD1PH;g__ABY1_OD1PH;
1583	12	0	0	4	2	3	0	0	4	3	k__Archaea;p__Euryarchaeota;c__Methanomicrobia;o__Methanosarcinales;f__MethanosarcinalesOR;g__MethanosarcinalesOR;
1349	6	3	3	1	5	1	2	2	2	3	k__Bacteria;p__SC4;c__SC4PH;o__SC4PH;f__SC4PH;g__SC4PH;
2220	11	1	1	1	0	6	1	3	2	2	k__Bacteria;p__Proteobacteria;c__Alphaproteobacteria;o__Rhizobiales;f__Rhizobiaceae;g__Kaistia;
1531	4	4	6	0	0	0	6	2	2	4	k__Bacteria;p__Proteobacteria;c__Alphaproteobacteria;o__Rhizobiales;f__RhizobialesOR;g__RhizobialesOR;
1145	0	0	2	1	6	0	11	5	3	0	k__Bacteria;p__Planctomycetes;c__ODP123;o__ODP123CL;f__ODP123CL;g__ODP123CL;
1628	2	2	6	1	3	4	1	6	1	2	k__Bacteria;
994	1	5	4	1	2	3	5	3	1	3	k__Bacteria;p__OP1;c__GAL35;o__GAL35CL;f__GAL35CL;g__GAL35CL;
1704	1	2	4	0	1	0	3	13	4	0	k__Bacteria;p__Planctomycetes;c__vadinHA49;o__vadinHA49CL;f__vadinHA49CL;g__vadinHA49CL;
1192	0	0	0	4	2	1	9	5	0	7	k__Archaea;p__Crenarchaeota;c__Thermoprotei;o__Desulfurococcales;f__Desulfurococcaceae;g__Desulfurococcus;
1444	2	3	8	2	1	1	4	4	1	2	k__Bacteria;p__MVP-15;c__MVP-15PH;o__MVP-15PH;f__MVP-15PH;g__MVP-15PH;
2285	4	1	7	0	1	6	2	2	2	3	k__Bacteria;p__Actinobacteria;c__Actinobacteria (class);o__Actinomycetales;f__Micromonosporaceae;g__Actinocatenispora;
1013	2	2	9	1	1	0	3	7	3	0	k__Bacteria;p__Chloroflexi;c__Thermomicrobia;o__HN1-15;f__HN1-15OR;g__HN1-15OR;
1235	4	0	1	4	5	4	2	1	3	4	k__Bacteria;p__Armatimonadetes;c__Chthonomonadetes;o__Chthonomonadales;f__ChthonomonadalesOR;g__ChthonomonadalesOR;
1262	4	1	4	1	2	0	5	8	1	2	k__Bacteria;p__Proteobacteria;c__Deltaproteobacteria;o__Myxococcales;f__Haliangiaceae;g__HaliangiaceaeFA;
1132	6	1	0	7	0	4	0	3	0	7	k__Bacteria;p__OP11;c__WCHB1-64;o__K2-4-19;f__K2-4-19OR;g__K2-4-19OR;
1381	5	3	3	3	1	0	4	0	0	9	k__Bacteria;
932	9	0	0	8	0	4	3	0	0	4	k__Archaea;p__Euryarchaeota;c__Thermoplasmata;o__E2;f__pMC2A33;g__pMC2A33FA;
1238	6	2	1	3	3	5	0	2	1	5	k__Bacteria;p__Planctomycetes;c__Phycisphaerae;o__PhycisphaeraeCL;f__PhycisphaeraeCL;g__PhycisphaeraeCL;
2026	2	0	3	0	0	6	1	3	9	4	k__Archaea;p__Euryarchaeota;c__Methanobacteria;o__Methanobacteriales;f__Methanobacteriaceae;g__Methanobacterium;
925	9	0	1	2	0	8	1	0	1	6	k__Bacteria;
1955	5	1	1	4	4	3	2	2	1	5	k__Bacteria;
1395	3	1	2	10	1	0	3	3	0	5	k__Bacteria;p__Proteobacteria;c__Deltaproteobacteria;o__Myxococcales;f__Cystobacteraceae;g__CystobacteraceaeFA;
1807	8	3	0	1	1	1	5	5	2	2	k__Bacteria;p__Firmicutes;c__Clostridia;o__Clostridiales;f__Catabacteriaceae;g__CatabacteriaceaeFA;
1366	3	3	5	0	11	0	0	1	5	0	k__Bacteria;p__Armatimonadetes;c__CH21;o__CH21CL;f__CH21CL;g__CH21CL;
1009	7	0	1	4	1	3	0	1	1	10	k__Bacteria;p__Chlamydiae;c__Chlamydiae (class);o__Chlamydiales;f__Parachlamydiaceae;g__Parachlamydia;
1141	0	4	1	0	14	0	7	1	0	0	k__Archaea;p__Euryarchaeota;c__Methanobacteria;o__Methanobacteriales;f__pMC1;g__pMC1FA;
1123	3	2	1	0	5	1	4	4	3	4	k__Bacteria;p__Chloroflexi;c__Dehalococcoidetes;o__NT-B4;f__NT-B4OR;g__NT-B4OR;
1320	7	1	6	0	0	2	2	2	5	2	k__Bacteria;p__Planctomycetes;c__Planctomycea;o__Pirellulales;f__Pirellulaceae;g__A17;
941	2	1	3	1	6	2	5	4	2	1	k__Bacteria;p__Chloroflexi;c__Dehalococcoidetes;o__Dehalococcoidales;f__Dehalococcoidaceae;g__DehalococcoidaceaeFA;
1359	1	5	9	1	1	0	2	3	5	0	k__Bacteria;p__Proteobacteria;c__Gammaproteobacteria;o__Thiotrichales;f__ThiotrichalesOR;g__ThiotrichalesOR;
1234	1	3	3	2	3	1	1	8	5	0	k__Bacteria;p__Verrucomicrobia;c__Verrucomicrobiae;o__Verrucomicrobiales;f__Verrucomicrobiaceae;g__VerrucomicrobiaceaeFA;
1096	1	0	0	3	8	1	5	8	0	1	k__Archaea;p__Euryarchaeota;c__Halobacteria;o__Halobacteriales;f__Halobacteriaceae;g__Haloplanus;
1020	1	1	10	0	0	0	6	5	4	0	k__Bacteria;p__Chloroflexi;c__Thermomicrobia;o__HN1-15;f__HN1-15OR;g__HN1-15OR;
1228	0	2	3	3	10	1	3	1	0	4	k__Bacteria;
1413	1	3	6	0	5	0	5	2	2	3	k__Bacteria;p__OP11;c__OP11-4;o__RCP1-27;f__RCP1-27OR;g__RCP1-27OR;
937	0	2	7	1	2	0	2	3	2	8	k__Bacteria;p__Verrucomicrobia;c__Verrucomicrobiae;o__Verrucomicrobiales;f__Verrucomicrobiaceae;g__Luteolibacter;
2381	18	2	0	1	2	0	0	3	1	0	k__Archaea;p__Crenarchaeota;c__C2;o__pGrfC26;f__pGrfC26OR;g__pGrfC26OR;
1539	4	0	0	1	4	2	6	6	2	2	k__Bacteria;p__Verrucomicrobia;c__Verruco-5;o__Verruco-5CL;f__Verruco-5CL;g__Verruco-5CL;
1834	0	0	0	2	5	2	0	8	0	10	k__Bacteria;p__Planctomycetes;c__vadinHA49;o__vadinHA49CL;f__vadinHA49CL;g__vadinHA49CL;
1207	2	7	1	0	0	3	3	0	11	0	k__Bacteria;p__Firmicutes;c__Bacilli;o__Bacillales;f__Bacillaceae;g__Lentibacillus;
1028	2	2	1	1	5	1	8	2	3	2	k__Bacteria;p__Planctomycetes;c__Phycisphaerae;o__PhycisphaeraeCL;f__PhycisphaeraeCL;g__PhycisphaeraeCL;
2801	5	3	5	2	5	1	5	0	1	0	k__Bacteria;p__Proteobacteria;c__Gammaproteobacteria;o__Oceanospirillales;
1851	2	1	5	1	1	2	7	2	3	3	k__Bacteria;
1668	4	0	1	3	4	3	1	8	2	1	k__Bacteria;p__ABY1_OD1;c__ABY1_OD1PH;o__ABY1_OD1PH;f__ABY1_OD1PH;g__ABY1_OD1PH;
1450	8	1	4	2	2	0	2	2	5	1	k__Bacteria;p__Proteobacteria;c__Betaproteobacteria;o__Burkholderiales;f__Alcaligenaceae;g__Pelistega;
1457	9	3	2	0	1	3	8	0	1	0	k__Bacteria;p__Firmicutes;c__Clostridia;o__Clostridiales;f__Catabacteriaceae;g__CatabacteriaceaeFA;
1930	4	0	2	2	0	2	5	7	5	0	k__Bacteria;p__Tenericutes;c__Mollicutes;
949	2	0	0	3	1	1	4	11	3	2	k__Bacteria;p__WS2;c__WS2PH;o__WS2PH;f__WS2PH;g__WS2PH;
1174	1	0	0	5	3	4	4	4	3	3	k__Bacteria;p__Chloroflexi;c__Anaerolineae;o__GCA004;f__GCA004OR;g__GCA004OR;
1645	1	1	2	2	8	2	1	4	3	3	k__Bacteria;
1639	1	1	0	2	3	0	1	15	3	1	k__Bacteria;p__Acidobacteria;c__Chloracidobacteria;o__ChloracidobacteriaCL;f__ChloracidobacteriaCL;g__ChloracidobacteriaCL;
2435	4	0	2	2	6	2	3	4	0	4	k__Bacteria;
1942	4	1	3	3	5	5	2	1	0	3	k__Bacteria;p__Firmicutes;c__Clostridia;o__Clostridiales;f__Clostridiaceae;g__Caloramator;
1250	5	11	2	1	0	2	1	0	4	0	k__Bacteria;p__Firmicutes;c__Clostridia;o__OPB54;f__OPB54OR;g__OPB54OR;
1454	1	2	4	1	9	0	6	0	0	3	k__Bacteria;p__Lentisphaerae;c__Lentisphaerae (class);o__Lentisphaerales;f__LentisphaeralesOR;g__LentisphaeralesOR;
1428	4	2	0	3	7	1	4	1	4	0	k__Archaea;
1355	1	0	2	4	5	1	9	2	0	2	k__Bacteria;p__OP3;c__koll11;o__GIF10;f__GIF10OR;g__GIF10OR;
1088	4	0	7	1	4	0	1	5	3	1	k__Bacteria;p__Proteobacteria;c__Alphaproteobacteria;o__Rhizobiales;f__Hyphomicrobiaceae;g__HyphomicrobiaceaeFA;
1300	3	3	8	0	2	1	5	3	1	0	k__Bacteria;p__GN02;
1041	9	0	1	0	0	3	4	3	1	5	k__Bacteria;p__ZB2;c__ZB2PH;o__ZB2PH;f__ZB2PH;g__ZB2PH;
2013	0	1	6	1	6	0	9	1	1	1	k__Bacteria;
1465	0	2	10	0	4	0	8	0	2	0	k__Bacteria;
1078	0	2	0	0	0	0	0	13	9	2	k__Bacteria;p__Planctomycetes;c__FFCH393;o__FFCH393CL;f__FFCH393CL;g__FFCH393CL;
1065	5	2	2	1	2	1	4	3	5	1	k__Bacteria;p__Chloroflexi;c__Anaerolineae;
1659	7	2	3	3	2	1	3	1	2	2	k__Bacteria;p__Bacteroidetes;c__Sphingobacteria;o__Sphingobacteriales;f__SphingobacterialesOR;g__SphingobacterialesOR;
1357	2	0	2	1	9	3	3	5	0	1	k__Archaea;
1306	0	0	1	1	3	0	0	15	6	0	k__Bacteria;p__Verrucomicrobia;c__Spartobacteria;o__Spartobacteriales;f__Spartobacteriaceae;g__MC18;
1331	0	3	2	1	12	0	2	3	2	1	k__Bacteria;p__Chlorobi;c__SJA-28;o__SJA-28CL;f__SJA-28CL;g__SJA-28CL;
1827	2	1	6	3	2	0	3	3	0	6	k__Bacteria;p__WPS-2;c__WPS-2PH;o__WPS-2PH;f__WPS-2PH;g__WPS-2PH;
1727	11	1	1	1	3	3	1	2	0	3	k__Bacteria;
1441	1	1	11	0	2	0	3	5	3	0	k__Bacteria;p__Planctomycetes;c__Phycisphaerae;o__PhycisphaeraeCL;f__PhycisphaeraeCL;g__PhycisphaeraeCL;
1124	5	1	1	3	0	1	3	5	3	4	k__Bacteria;p__GN02;c__GN07;o__GN07CL;f__GN07CL;g__GN07CL;
1048	0	0	0	0	0	0	1	23	2	0	k__Bacteria;p__Planctomycetes;c__agg27;o__OM190;f__OM190OR;g__OM190OR;
1814	6	0	1	1	4	3	1	4	3	3	k__Bacteria;p__Actinobacteria;c__Actinobacteria (class);o__Actinomycetales;f__Nocardioidaceae;g__Actinopolymorpha;
2392	2	1	9	3	1	0	2	3	0	5	k__Bacteria;
965	3	2	2	0	6	0	6	4	2	1	k__Bacteria;p__Chlorobi;c__Ignavibacteria;o__ZB1;f__ZB1OR;g__ZB1OR;
1136	0	7	7	0	3	0	8	0	1	0	k__Bacteria;p__SC3;c__SC3PH;o__SC3PH;f__SC3PH;g__SC3PH;
2613	4	5	2	1	3	0	4	5	0	2	k__Bacteria;p__Tenericutes;c__Erysipelotrichi;o__Erysipelotrichales;f__vadinHA31;g__RFN20;
1227	3	0	3	2	2	2	4	3	2	5	k__Bacteria;p__ABY1_OD1;c__ABY1_OD1PH;o__ABY1_OD1PH;f__ABY1_OD1PH;g__ABY1_OD1PH;
1151	0	3	6	1	1	2	1	3	6	3	k__Bacteria;p__Chlorobi;c__OPB56;o__OPB56CL;f__OPB56CL;g__OPB56CL;
1112	0	0	2	1	5	0	12	5	0	0	k__Bacteria;p__OP3;c__koll11;o__koll11CL;f__koll11CL;g__koll11CL;
1294	8	0	0	3	0	2	3	0	3	6	k__Bacteria;
2273	2	4	3	1	1	0	3	11	0	0	k__Bacteria;p__Proteobacteria;c__Gammaproteobacteria;o__Xanthomonadales;f__Sinobacteraceae;g__Hydrocarboniphaga;
3210	4	1	3	2	2	5	2	1	0	5	k__Bacteria;p__Nitrospirae;c__Nitrospira (class);o__Nitrospirales;f__Thermodesulfovibrionaceae;g__LCP-6;
997	1	4	7	2	2	0	4	4	0	1	k__Bacteria;p__OP11;c__OP11-1;o__GN01;f__GN01OR;g__GN01OR;
2466	1	1	1	3	3	1	7	5	1	2	k__Bacteria;p__GN12;c__GN12PH;o__GN12PH;f__GN12PH;g__GN12PH;
1210	4	1	2	3	2	2	5	4	0	2	k__Bacteria;p__Chloroflexi;c__Anaerolineae;o__Anaerolineales;f__Anaerolinaceae;g__Longilinea;
2563	6	1	8	0	2	2	1	2	2	1	k__Bacteria;p__Acidobacteria;c__AcidobacteriaPH;o__AcidobacteriaPH;f__AcidobacteriaPH;g__AcidobacteriaPH;
1667	3	0	0	0	5	0	2	3	10	2	k__Bacteria;p__Chlorobi;c__OPB56;o__OPB56CL;f__OPB56CL;g__OPB56CL;
2146	4	2	2	3	1	6	1	0	1	5	k__Bacteria;p__Firmicutes;c__Bacilli;o__Haloplasmatales;f__Haloplasmataceae;g__Haloplasma;
2113	0	3	6	1	5	2	2	1	3	2	k__Bacteria;p__Bacteroidetes;c__Sphingobacteria;o__Sphingobacteriales;f__SphingobacterialesOR;g__SphingobacterialesOR;
2246	8	1	0	3	4	1	3	1	2	2	k__Bacteria;p__Firmicutes;c__Bacilli;o__Bacillales;f__Thermoactinomycetaceae;g__Planifilum;
3366	3	2	2	2	4	3	4	2	2	1	k__Bacteria;p__Proteobacteria;c__Deltaproteobacteria;
1464	10	2	3	0	0	2	3	4	1	0	k__Bacteria;p__Fusobacteria;c__Fusobacteria (class);o__Fusobacteriales;f__Fusobacteriaceae;g__Sebaldella;
992	7	1	8	1	4	1	2	0	1	0	k__Bacteria;p__Bacteroidetes;c__Sphingobacteria;o__Sphingobacteriales;f__Flexibacteraceae;g__Flectobacillus;
1128	3	5	5	0	7	1	2	0	2	0	k__Bacteria;p__TM7;c__TM7-3;o__CW040;f__CW040OR;g__CW040OR;
986	1	3	2	3	3	2	3	3	4	1	k__Bacteria;p__Planctomycetes;c__Phycisphaerae;o__PhycisphaeraeCL;f__PhycisphaeraeCL;g__PhycisphaeraeCL;
2045	3	1	0	0	3	2	4	3	6	2	k__Bacteria;p__WPS-2;c__WPS-2PH;o__WPS-2PH;f__WPS-2PH;g__WPS-2PH;
1644	4	2	4	1	0	4	1	1	2	5	k__Bacteria;p__Chloroflexi;c__Anaerolineae;o__Caldilineales;f__Caldilineaceae;g__CaldilineaceaeFA;
3832	2	0	0	4	4	5	3	3	1	2	k__Bacteria;p__Proteobacteria;c__Deltaproteobacteria;o__Desulfuromonadales;f__Geobacteraceae;g__Geobacter;
1875	3	2	6	0	2	0	3	5	3	0	k__Bacteria;p__Bacteroidetes;c__Bacteroidia;o__Bacteroidales;f__Rikenellaceae;g__RikenellaceaeFA;
2232	5	4	4	2	3	1	0	2	2	1	k__Bacteria;p__Chlorobi;c__Ignavibacteria;o__Ignavibacteriales;f__Ignavibacteriaceae;g__Ignavibacterium;
1005	1	0	5	1	7	1	2	1	0	6	k__Bacteria;p__Firmicutes;c__Bacilli;o__Bacillales;f__Thermoactinomycetaceae;g__Planifilum;
2737	1	3	0	1	7	1	8	3	0	0	k__Archaea;p__Euryarchaeota;c__Methanomicrobia;o__Methanomicrobiales;f__MethanomicrobialesOR;g__MethanomicrobialesOR;
1481	2	1	1	3	11	1	0	1	0	4	k__Bacteria;p__OP11;c__OP11-1;
1396	1	2	5	4	2	0	4	3	0	3	k__Bacteria;p__KSB1;c__KSB1PH;o__KSB1PH;f__KSB1PH;g__KSB1PH;
1522	0	2	1	1	6	1	5	1	3	4	k__Bacteria;p__Planctomycetes;c__Phycisphaerae;o__PhycisphaeraeCL;f__PhycisphaeraeCL;g__PhycisphaeraeCL;
1029	0	0	0	0	0	0	24	0	0	0	k__Bacteria;p__Chloroflexi;c__Thermomicrobia;o__ThermomicrobiaCL;f__ThermomicrobiaCL;g__ThermomicrobiaCL;
2931	3	1	2	3	4	0	3	6	1	1	k__Bacteria;p__Verrucomicrobia;c__Verrucomicrobiae;o__Verrucomicrobiales;f__Verrucomicrobia subdivision 3;g__Verrucomicrobia subdivision 3FA;
1330	2	3	12	4	1	1	1	0	0	0	k__Bacteria;p__Proteobacteria;c__Deltaproteobacteria;o__Myxococcales;f__Polyangiaceae;g__Chondromyces;
1592	2	1	3	0	0	1	3	5	7	2	k__Bacteria;p__Proteobacteria;c__Deltaproteobacteria;o__Myxococcales;f__Nannocystaceae;g__Plesiocystis;
2219	0	1	5	1	4	0	6	0	4	3	k__Bacteria;p__SR1;c__SR1PH;o__SR1PH;f__SR1PH;g__SR1PH;
1004	10	1	0	0	1	2	0	1	6	3	k__Bacteria;p__Tenericutes;c__Mollicutes;o__Mycoplasmatales;f__Mycoplasmataceae;g__Mycoplasma;
1709	4	0	0	2	0	4	0	4	1	9	k__Bacteria;p__Planctomycetes;c__vadinHA49;o__vadinHA49CL;f__vadinHA49CL;g__vadinHA49CL;
3499	1	2	4	0	3	2	3	1	4	4	k__Bacteria;p__Proteobacteria;c__Deltaproteobacteria;o__Syntrophobacterales;f__Syntrophobacteraceae;g__Syntrophobacter;
1003	1	2	6	0	9	0	6	0	0	0	k__Bacteria;p__Elusimicrobia;c__Elusimicrobia (class);o__Elusimicrobiales;f__ElusimicrobialesOR;g__ElusimicrobialesOR;
1394	2	0	0	1	4	1	7	4	4	1	k__Bacteria;p__Acidobacteria;c__Solibacteres;o__Solibacterales;f__Solibacteraceae;g__Candidatus Solibacter;
1783	2	2	5	1	4	2	4	3	1	0	k__Bacteria;p__Acidobacteria;c__MVS-40;o__MVS-40CL;f__MVS-40CL;g__MVS-40CL;
1016	0	0	0	0	0	0	0	18	6	0	k__Bacteria;p__Chloroflexi;c__TK17;o__S085;f__S085OR;g__S085OR;
2267	4	3	3	4	4	0	0	2	0	4	k__Bacteria;
1017	1	0	0	4	4	3	4	1	0	7	k__Bacteria;p__Planctomycetes;c__Kueneniae;o__Kueneniales;f__Kueneniaceae;g__Candidatus Anammoxoglobus;
1353	0	1	1	1	0	1	1	5	14	0	k__Bacteria;p__SAR406;c__AB16;o__Arctic96B-7;f__A714017;g__A714017FA;
1624	8	2	8	0	2	0	0	1	2	1	k__Bacteria;p__TM7;c__TM7-1;o__TM7-1CL;f__TM7-1CL;g__TM7-1CL;
2003	4	5	2	1	1	4	0	0	3	4	k__Bacteria;p__Firmicutes;c__Bacilli;o__BacilliCL;f__BacilliCL;g__BacilliCL;
2029	3	0	0	1	2	1	6	5	1	4	k__Archaea;p__Crenarchaeota;c__C2;o__C2CL;f__C2CL;g__C2CL;
1950	2	1	2	2	3	4	4	0	2	3	k__Bacteria;p__Proteobacteria;c__Deltaproteobacteria;o__Syntrophobacterales;f__Syntrophobacteraceae;g__SyntrophobacteraceaeFA;
1193	2	1	2	1	1	0	5	3	3	5	k__Bacteria;p__OP11;c__OP11-4;o__KNA6-NB14;f__KNA6-NB14OR;g__KNA6-NB14OR;
1258	0	0	0	2	2	4	6	5	1	3	k__Bacteria;p__Planctomycetes;c__C6;o__C6CL;f__C6CL;g__C6CL;
1487	6	2	5	5	0	1	1	1	1	1	k__Bacteria;p__Planctomycetes;c__Kueneniae;o__KueneniaeCL;f__KueneniaeCL;g__KueneniaeCL;
1663	0	3	6	1	4	0	3	4	1	1	k__Bacteria;p__OP11;c__OP11-4;o__RCP1-27;f__RCP1-27OR;g__RCP1-27OR;
1490	4	4	4	0	0	3	2	2	4	0	k__Bacteria;p__Chloroflexi;c__Thermomicrobia;o__HN1-15;f__HN1-15OR;g__HN1-15OR;
2241	5	0	1	5	1	1	4	2	1	3	k__Archaea;p__Euryarchaeota;c__Methanobacteria;o__Methanobacteriales;f__pMC1;g__pMC1FA;
1732	0	4	3	0	9	0	2	3	1	1	k__Bacteria;p__OP11;c__OP11-4;o__KNA6-NB14;f__KNA6-NB14OR;g__KNA6-NB14OR;
1438	1	1	0	1	14	1	2	1	0	2	k__Bacteria;p__OP11;c__OP11-1;o__OPB92;f__OPB92OR;g__OPB92OR;
1144	3	2	1	3	2	1	11	0	0	0	k__Bacteria;p__Proteobacteria;c__Deltaproteobacteria;o__Desulfobacterales;f__DesulfobacteralesOR;g__DesulfobacteralesOR;
1677	3	1	1	2	3	1	5	0	6	1	k__Bacteria;p__Planctomycetes;c__Planctomycea;o__Pirellulales;f__Pirellulaceae;g__A17;
1208	7	2	3	0	0	1	0	4	6	0	k__Bacteria;p__Firmicutes;c__Clostridia;o__Clostridiales;f__Ruminococcaceae;g__RuminococcaceaeFA;
1218	0	0	1	1	6	0	7	5	2	1	k__Bacteria;p__Planctomycetes;c__Phycisphaerae;o__Phycisphaerales;f__PhycisphaeralesOR;g__PhycisphaeralesOR;
1054	4	0	0	4	0	3	5	2	1	4	k__Archaea;p__Euryarchaeota;c__Thermoplasmata;o__E2;f__E2OR;g__E2OR;
1787	2	3	1	1	1	1	1	1	10	2	k__Bacteria;p__Planctomycetes;c__Planctomycea;o__Pirellulales;f__Pirellulaceae;
1456	1	0	3	1	0	2	11	1	3	1	k__Archaea;p__Euryarchaeota;c__Methanomicrobia;o__Methanomicrobiales;f__Methanospirillaceae;g__MethanospirillaceaeFA;
2057	2	0	6	1	1	2	0	6	1	4	k__Bacteria;
1348	0	0	0	0	0	0	18	5	0	0	k__Archaea;p__Euryarchaeota;c__Methanobacteria;o__Methanobacteriales;f__pMC1;g__pMC1FA;
3327	3	5	2	4	2	1	1	2	2	1	k__Bacteria;p__Proteobacteria;
1406	4	2	3	2	2	2	7	0	0	1	k__Bacteria;p__BacteriaKI;c__BacteriaKI;o__BacteriaKI;f__BacteriaKI;g__BacteriaKI;
1040	4	2	2	2	3	3	1	2	1	3	k__Archaea;p__Euryarchaeota;c__Halobacteria;o__Halobacteriales;f__Halobacteriaceae;g__Halobiforma;
1038	0	2	1	0	5	1	4	9	1	0	k__Bacteria;p__OP11;c__OP11-3;o__OP11-3CL;f__OP11-3CL;g__OP11-3CL;
2485	3	4	2	0	1	0	2	4	2	5	k__Bacteria;p__ABY1_OD1;c__ABY1_OD1PH;o__ABY1_OD1PH;f__ABY1_OD1PH;g__ABY1_OD1PH;
1037	3	7	3	1	3	4	0	0	1	1	k__Bacteria;p__Chloroflexi;c__Thermomicrobia;o__ThermomicrobiaCL;f__ThermomicrobiaCL;g__ThermomicrobiaCL;
1468	0	2	2	0	1	1	10	5	2	0	k__Bacteria;p__Actinobacteria;c__Actinobacteria (class);o__Rubrobacterales;f__Rubrobacteraceae;g__RubrobacteraceaeFA;
1432	5	0	1	1	4	5	2	1	1	3	k__Archaea;
1233	2	0	1	1	2	0	12	1	0	4	k__Archaea;p__Euryarchaeota;c__Thermoplasmata;o__E2;f__pMC2A33;g__pMC2A33FA;
2963	8	0	0	3	0	8	0	0	0	4	k__Bacteria;p__Chloroflexi;c__Anaerolineae;
1765	5	3	0	0	0	2	4	1	8	0	k__Archaea;p__Euryarchaeota;c__Methanomicrobia;o__Methanocellales;f__Methanocellaceae;g__Methanocella;
1184	3	1	1	2	9	0	5	1	0	1	k__Archaea;p__Euryarchaeota;c__Methanobacteria;o__Methanobacteriales;f__pMC1;g__pMC1FA;
2208	1	1	0	1	0	4	0	9	5	2	k__Bacteria;p__Chloroflexi;c__Anaerolineae;o__DRC31;f__DRC31OR;g__DRC31OR;
2760	3	2	2	1	2	1	3	4	2	3	k__Bacteria;p__Verrucomicrobia;c__Verrucomicrobiae;o__Verrucomicrobiales;f__Verrucomicrobia subdivision 3;g__Verrucomicrobia subdivision 3FA;
1057	9	0	1	0	1	2	4	0	5	1	k__Bacteria;p__Proteobacteria;c__Deltaproteobacteria;o__Desulfovibrionales;f__Desulfovibrionaceae;g__Desulfovibrio;
2892	1	1	3	3	3	0	3	5	2	2	k__Bacteria;p__Proteobacteria;c__Deltaproteobacteria;o__MIZ46;f__MIZ46OR;g__MIZ46OR;
1043	2	0	2	1	4	4	2	3	3	2	k__Bacteria;p__SM2F11;c__SM2F11PH;o__SM2F11PH;f__SM2F11PH;g__SM2F11PH;
2248	5	0	5	2	4	3	0	0	0	4	k__Bacteria;p__Proteobacteria;
1203	0	2	1	1	0	0	13	3	1	1	k__Bacteria;p__Firmicutes;c__Clostridia;o__Natranaerobiales;f__Anaerobrancaceae;g__KF-Gitt2-16;
1068	6	1	0	3	0	2	4	0	3	3	k__Bacteria;p__Cyanobacteria;c__4C0d-2;o__4C0d-2CL;f__4C0d-2CL;g__4C0d-2CL;
1617	3	0	2	1	7	2	3	2	1	1	k__Bacteria;p__TM6;c__SBRH58;o__SBRH58CL;f__SBRH58CL;g__SBRH58CL;
1718	1	4	5	0	2	0	5	2	2	1	k__Bacteria;p__Bacteroidetes;c__Bacteroidia;o__Bacteroidales;f__Porphyromonadaceae;g__PorphyromonadaceaeFA;
1526	2	1	6	3	4	0	2	2	1	1	k__Bacteria;p__WPS-2;c__WPS-2PH;o__WPS-2PH;f__WPS-2PH;g__WPS-2PH;
2224	0	2	5	2	2	2	1	4	2	2	k__Bacteria;p__Actinobacteria;c__Actinobacteria (class);o__Actinomycetales;f__Dermatophilaceae;g__DermatophilaceaeFA;
2303	0	1	4	0	2	0	3	2	7	3	k__Bacteria;p__Verrucomicrobia;c__Opitutae;o__Puniceicoccales;f__Puniceicoccaceae;g__Pelagicoccus;
1239	1	1	3	0	2	1	2	5	6	1	k__Bacteria;p__Firmicutes;c__Clostridia;o__Clostridiales;f__Clostridiales Family XI. Incertae Sedis;g__Tepidimicrobium;
1356	0	0	2	0	19	0	0	1	0	0	k__Archaea;p__Euryarchaeota;c__Methanobacteria;o__Methanobacteriales;f__MSBL1;g__SAGMEG-1;
1762	3	1	6	0	3	3	3	1	1	1	k__Bacteria;p__Proteobacteria;c__Betaproteobacteria;o__Hydrogenophilales;f__Hydrogenophilaceae;g__HydrogenophilaceaeFA;
1499	1	0	0	1	1	3	7	5	2	2	k__Bacteria;p__Acidobacteria;c__iii1-8;o__DS-18;f__DS-18OR;g__DS-18OR;
1825	7	3	4	1	0	2	1	2	1	1	k__Bacteria;p__Verrucomicrobia;c__Verrucomicrobiae;o__Verrucomicrobiales;f__VerrucomicrobialesOR;g__VerrucomicrobialesOR;
1598	1	3	2	2	4	1	1	2	2	4	k__Bacteria;p__Proteobacteria;c__Alphaproteobacteria;o__Rhizobiales;
1236	2	0	0	3	2	1	8	0	1	5	k__Bacteria;p__Tenericutes;c__Mollicutes;o__Mycoplasmatales;f__Mycoplasmataceae;g__Mycoplasma;
1091	0	0	9	1	4	0	4	4	0	0	k__Bacteria;p__Proteobacteria;c__Deltaproteobacteria;o__Myxococcales;f__MyxococcalesOR;g__MyxococcalesOR;
2864	2	1	3	2	2	0	5	4	0	3	k__Bacteria;p__CCM11b;c__CCM11bPH;o__CCM11bPH;f__CCM11bPH;g__CCM11bPH;
1089	7	1	1	2	1	1	1	2	0	6	k__Bacteria;p__Proteobacteria;c__Alphaproteobacteria;o__Kiloniellales;f__Kiloniellaceae;g__Kiloniella;
2218	8	1	2	1	1	3	0	1	1	4	k__Bacteria;p__Firmicutes;c__Clostridia;o__Thermoanaerobacterales;f__Thermoanaerobacteraceae;g__Tepidanaerobacter;
1730	3	2	0	2	3	3	2	5	0	2	k__Bacteria;p__Armatimonadetes;c__Chthonomonadetes;o__Chthonomonadales;f__Chthonomonadaceae;g__ChthonomonadaceaeFA;
1642	5	1	0	2	4	2	3	2	1	2	k__Bacteria;p__Planctomycetes;c__Kueneniae;o__KueneniaeCL;f__KueneniaeCL;g__KueneniaeCL;
2234	3	2	0	2	1	3	3	2	3	3	k__Archaea;p__Euryarchaeota;c__Methanomicrobia;o__Methanosarcinales;f__Methanosarcinaceae;g__Methanomethylovorans;
1654	3	0	2	3	1	2	1	3	4	3	k__Bacteria;p__Verrucomicrobia;
2189	5	1	5	1	0	2	2	2	2	2	k__Bacteria;p__Proteobacteria;c__Gammaproteobacteria;o__Chromatiales;f__Ectothiorhodospiraceae;g__Thiohalospira;
1621	0	1	0	0	7	0	4	4	6	0	k__Bacteria;p__Chlamydiae;c__Chlamydiae (class);o__Chlamydiales;f__Waddliaceae;g__Waddlia;
1082	4	0	5	3	2	1	3	1	1	2	k__Archaea;p__Euryarchaeota;c__Halobacteria;o__Halobacteriales;f__Halobacteriaceae;g__Natrinema;
1315	0	0	0	0	0	0	4	18	0	0	k__Bacteria;p__Lentisphaerae;c__Lentisphaerae (class);o__Victivallales;f__Victivallaceae;g__VictivallaceaeFA;
1752	3	5	1	0	1	1	3	0	8	0	k__Bacteria;p__Chlamydiae;c__Chlamydiae (class);o__Chlamydiales;f__Parachlamydiaceae;g__Candidatus Protochlamydia;
1404	0	0	4	0	5	0	0	9	4	0	k__Bacteria;p__WPS-2;c__WPS-2PH;o__WPS-2PH;f__WPS-2PH;g__WPS-2PH;
1543	1	2	0	0	0	0	10	5	4	0	k__Bacteria;p__TM6;c__SJA-4;o__SJA-4CL;f__SJA-4CL;g__SJA-4CL;
1495	3	0	0	7	0	6	0	0	0	6	k__Bacteria;p__ABY1_OD1;c__ABY1_OD1PH;o__ABY1_OD1PH;f__ABY1_OD1PH;g__ABY1_OD1PH;
1573	0	4	6	0	5	0	1	6	0	0	k__Bacteria;p__Chlamydiae;c__Chlamydiae (class);o__Chlamydiales;f__Parachlamydiaceae;g__Parachlamydia;
1090	1	1	2	1	5	2	6	2	0	2	k__Archaea;p__Crenarchaeota;c__pMC2A209;o__pMC2A209CL;f__pMC2A209CL;g__pMC2A209CL;
2143	4	0	2	0	0	0	2	6	8	0	k__Bacteria;p__Planctomycetes;c__Planctomycea;o__Pirellulales;f__PirellulalesOR;g__PirellulalesOR;
2187	2	2	2	3	3	2	3	2	0	3	k__Archaea;
1500	0	2	1	1	8	0	3	5	1	1	k__Bacteria;p__Chlorobi;c__BSV19;o__BSV19CL;f__BSV19CL;g__BSV19CL;
1069	2	3	2	3	3	1	2	2	2	2	k__Archaea;
1881	1	2	3	1	2	0	3	7	1	2	k__Bacteria;p__Proteobacteria;c__Deltaproteobacteria;o__Myxococcales;f__Polyangiaceae;g__PolyangiaceaeFA;
2802	1	5	3	0	0	1	5	4	3	0	k__Bacteria;p__Chlorobi;c__Ignavibacteria;o__Ignavibacteriales;f__Ignavibacteriaceae;g__Ignavibacterium;
1417	4	2	2	1	4	3	1	4	0	1	k__Bacteria;p__Firmicutes;c__Clostridia;o__Clostridiales;f__Clostridiaceae;g__Caminicella;
1810	1	1	3	0	5	1	2	7	0	1	k__Bacteria;p__SM2F11;c__SM2F11PH;o__SM2F11PH;f__SM2F11PH;g__SM2F11PH;
1259	1	2	0	0	5	3	4	1	3	2	k__Bacteria;p__Spirochaetes;c__Spirochaetes (class);o__Spirochaetales;f__Spirochaetaceae;g__Treponema;
2710	3	0	0	1	2	6	2	3	3	1	k__Bacteria;p__Armatimonadetes;c__SJA-176;o__SJA-176CL;f__SJA-176CL;g__SJA-176CL;
1656	0	1	4	0	2	2	2	6	2	2	k__Bacteria;p__Planctomycetes;c__C6;o__C6CL;f__C6CL;g__C6CL;
1101	0	1	1	0	3	3	1	9	0	3	k__Bacteria;p__Chloroflexi;c__TK17;o__TK18;f__TK18OR;g__TK18OR;
1502	2	1	4	1	2	1	2	3	5	0	k__Bacteria;p__Chlamydiae;c__Chlamydiae (class);o__Chlamydiales;f__Parachlamydiaceae;
1121	0	0	0	0	0	0	2	9	10	0	k__Bacteria;p__Actinobacteria;c__Actinobacteria (class);o__koll13;f__koll13OR;g__koll13OR;
1488	9	1	1	0	0	1	1	3	4	1	k__Bacteria;p__Actinobacteria;c__Actinobacteria (class);o__Coriobacteriales;f__CoriobacterialesOR;g__CoriobacterialesOR;
2255	0	0	1	1	1	1	4	6	7	0	k__Archaea;p__Euryarchaeota;c__Methanomicrobia;o__Methanosarcinales;f__Methanosarcinaceae;g__Methanolobus;
1687	0	0	0	3	3	1	1	8	3	2	k__Bacteria;p__Proteobacteria;c__Alphaproteobacteria;o__Rhizobiales;f__Phyllobacteriaceae;g__Ahrensia;
1705	1	2	3	2	8	0	1	2	2	0	k__Bacteria;p__Chlamydiae;c__Chlamydiae (class);o__Chlamydiales;f__Chlamydiaceae;g__ChlamydiaceaeFA;
1749	2	1	0	1	7	0	4	2	0	4	k__Bacteria;p__Firmicutes;
1601	6	1	2	0	2	0	1	4	3	2	k__Bacteria;p__Chloroflexi;c__SOGA31;o__SOGA31CL;f__SOGA31CL;g__SOGA31CL;
1833	3	1	2	2	2	1	5	4	0	1	k__Archaea;
1104	2	0	0	3	5	0	2	2	0	7	k__Bacteria;p__Planctomycetes;c__vadinHA49;o__vadinHA49CL;f__vadinHA49CL;g__vadinHA49CL;
1609	0	2	2	0	15	0	2	0	0	0	k__Bacteria;
1241	0	0	13	0	6	0	1	0	0	1	k__Bacteria;
2452	6	0	2	1	2	1	4	0	0	5	k__Bacteria;p__Proteobacteria;c__Deltaproteobacteria;o__Syntrophobacterales;f__Desulfobacteraceae;g__Desulfobacterium;
1199	2	0	2	1	1	1	2	5	5	2	k__Bacteria;p__Cyanobacteria;c__4C0d-2;o__SM1D11;f__SM1D11OR;g__SM1D11OR;
1954	0	0	4	0	10	0	6	1	0	0	k__Bacteria;p__OP11;c__OP11-2;o__WCHB1-07;f__WCHB1-07OR;g__WCHB1-07OR;
1247	3	1	1	3	1	0	4	2	4	2	k__Archaea;p__Euryarchaeota;c__Methanomicrobia;o__Methanosarcinales;f__Methanosaetaceae;g__Methanosaeta;
1599	3	1	1	4	1	2	3	1	2	3	k__Archaea;p__Euryarchaeota;c__Methanomicrobia;o__Methanosarcinales;f__Methanosarcinaceae;g__Methanomethylovorans;
1879	5	1	1	6	2	1	3	0	0	2	k__Archaea;p__Euryarchaeota;c__Methanomicrobia;o__Methanomicrobiales;f__MethanomicrobialesOR;g__MethanomicrobialesOR;
1670	4	1	1	2	6	0	1	3	2	1	k__Bacteria;p__Planctomycetes;c__Planctomycea;o__Pirellulales;f__Pirellulaceae;g__Pirellula;
1127	0	2	0	0	6	0	5	7	1	0	k__Bacteria;p__Elusimicrobia;c__ElusimicrobiaPH;o__ElusimicrobiaPH;f__ElusimicrobiaPH;g__ElusimicrobiaPH;
1865	1	0	3	0	5	2	2	5	3	0	k__Bacteria;p__Planctomycetes;c__agg27;o__OM190;f__OM190OR;g__OM190OR;
2217	5	0	0	5	0	4	0	0	0	7	k__Bacteria;p__Nitrospirae;c__Nitrospira (class);o__Nitrospirales;f__Thermodesulfovibrionaceae;g__BD2-6;
3028	5	0	4	2	0	2	3	3	2	0	k__Bacteria;p__Proteobacteria;c__Alphaproteobacteria;o__Rhizobiales;f__Phyllobacteriaceae;g__Nitratireductor;
2282	4	0	0	3	5	3	0	0	2	4	k__Bacteria;p__OP3;c__PBS-25;o__PBS-25CL;f__PBS-25CL;g__PBS-25CL;
1224	0	0	9	0	1	0	1	4	6	0	k__Bacteria;p__TM7;c__TM7-1;o__TM7-1CL;f__TM7-1CL;g__TM7-1CL;
1497	0	1	1	1	6	0	8	1	2	1	k__Archaea;p__Euryarchaeota;c__Methanobacteria;o__Methanobacteriales;f__MethanobacterialesOR;g__MethanobacterialesOR;
2640	0	2	3	1	2	3	4	1	2	3	k__Bacteria;p__NC10;c__12-24;o__Methylomirabiliales;f__Methylomirabiliaceae;g__Candidatus Methylomirabilis;
1890	3	3	1	5	0	1	3	1	0	3	k__Bacteria;p__ZB3;c__Rs-J96;o__Rs-J96CL;f__Rs-J96CL;g__Rs-J96CL;
1789	6	0	0	1	3	1	5	1	0	3	k__Bacteria;p__Armatimonadetes;c__Armatimonadia;o__Armatimonadales;f__Armatimonadaceae;g__ArmatimonadaceaeFA;
1335	0	1	0	0	2	0	0	8	9	0	k__Bacteria;p__Chlamydiae;c__Chlamydiae (class);o__Chlamydiales;f__Parachlamydiaceae;g__Parachlamydia;
2497	1	1	3	1	4	0	4	3	1	2	k__Bacteria;
1310	1	1	3	0	1	0	9	0	5	0	k__Bacteria;p__OP11;c__OP11-4;o__KNA6-NB14;f__KNA6-NB14OR;g__KNA6-NB14OR;
1538	1	0	1	2	0	1	8	2	1	4	k__Bacteria;p__OP3;c__koll11;o__GIF10;f__GIF10OR;g__GIF10OR;
2752	0	3	2	0	1	2	1	5	5	1	k__Bacteria;p__Chlamydiae;c__Chlamydiae (class);o__Chlamydiales;f__Parachlamydiaceae;g__Parachlamydia;
1285	2	0	2	1	1	1	1	7	3	2	k__Bacteria;
1945	10	10	0	0	0	0	0	0	0	0	k__Bacteria;p__Actinobacteria;c__Actinobacteria (class);o__Actinomycetales;
1999	0	0	4	0	1	0	4	5	6	0	k__Bacteria;p__Proteobacteria;c__Alphaproteobacteria;o__Rhodospirillales;f__Rhodospirillaceae;g__Insolitispirillum;
1722	3	1	3	1	2	2	3	2	3	0	k__Bacteria;p__Planctomycetes;c__Planctomycea;o__Pirellulales;f__Pirellulaceae;g__Pirellula;
1442	0	2	2	0	4	0	2	1	9	0	k__Bacteria;p__Chlamydiae;c__Chlamydiae (class);o__Chlamydiales;f__Chlamydiaceae;g__ChlamydiaceaeFA;
1305	1	5	4	0	8	0	1	0	0	1	k__Bacteria;p__Tenericutes;c__TenericutesPH;o__TenericutesPH;f__TenericutesPH;g__TenericutesPH;
1579	3	2	1	2	1	1	2	6	0	2	k__Bacteria;p__Firmicutes;c__Bacilli;o__Bacillales;f__Sporolactobacillaceae;g__Pullulanibacillus;
1156	4	3	0	2	0	0	0	6	3	2	k__Bacteria;p__Actinobacteria;c__Actinobacteria (class);o__Actinobacteria (class)CL;f__Actinobacteria (class)CL;g__Actinobacteria (class)CL;
1957	0	3	0	0	3	0	8	5	1	0	k__Bacteria;p__OP11;c__OP11-4;o__J-1;f__J-1OR;g__J-1OR;
1504	14	1	0	0	1	0	0	1	3	0	k__Bacteria;p__Firmicutes;c__Clostridia;o__Clostridiales;f__Veillonellaceae;g__Acidaminococcus;
1254	0	1	5	1	2	0	2	5	3	1	k__Bacteria;p__Verrucomicrobia;c__Verrucomicrobiae;o__Verrucomicrobiales;f__Verrucomicrobiaceae;g__Rubritalea;
1431	1	1	1	1	6	1	1	4	3	1	k__Bacteria;p__Chloroflexi;c__Anaerolineae;o__WCHB1-50;f__WCHB1-50OR;g__WCHB1-50OR;
1159	3	0	0	0	0	1	7	1	4	4	k__Bacteria;p__Chloroflexi;c__Anaerolineae;o__Anaerolineales;f__Anaerolinaceae;g__SHD-231;
2069	1	11	1	0	1	0	3	1	2	0	k__Bacteria;p__Planctomycetes;c__Planctomycea;o__Gemmatales;f__Isosphaeraceae;g__IsosphaeraceaeFA;
1284	1	0	0	1	5	0	5	5	1	2	k__Bacteria;p__Planctomycetes;c__Phycisphaerae;o__Phycisphaerales;f__Phycisphaeraceae;g__PhycisphaeraceaeFA;
1160	1	0	13	0	4	0	2	0	0	0	k__Bacteria;p__GOUTA4;c__RB384;o__RB384CL;f__RB384CL;g__RB384CL;
1611	2	0	0	4	1	1	9	1	1	1	k__Bacteria;p__Firmicutes;c__Clostridia;o__Clostridiales;f__Ruminococcaceae;g__Acetivibrio;
2643	0	2	8	0	3	0	2	2	1	2	k__Bacteria;p__Bacteroidetes;c__Bacteroidia;o__Bacteroidales;f__Marinilabiaceae;g__MarinilabiaceaeFA;
2005	2	3	2	1	3	3	1	1	2	2	k__Bacteria;p__Chloroflexi;c__Anaerolineae;o__WCHB1-50;f__WCHB1-50OR;g__WCHB1-50OR;
2355	3	6	2	1	2	3	0	0	1	2	k__Bacteria;p__Proteobacteria;c__Alphaproteobacteria;o__Rhodobacterales;f__Hyphomonadaceae;g__Hirschia;
1384	3	0	1	3	5	2	4	2	0	0	k__Archaea;p__Euryarchaeota;c__Methanobacteria;o__Methanobacteriales;f__MSBL1;g__SAGMEG-1;
1304	1	0	0	8	0	3	0	0	0	8	k__Bacteria;p__Proteobacteria;c__Deltaproteobacteria;o__Desulfurellales;f__Desulfurellaceae;g__DesulfurellaceaeFA;
1162	1	4	9	0	3	0	1	1	0	1	k__Bacteria;p__Proteobacteria;c__Deltaproteobacteria;o__Myxococcales;f__MyxococcalesOR;g__MyxococcalesOR;
2385	2	5	3	2	1	0	2	3	0	2	k__Bacteria;p__Proteobacteria;c__Alphaproteobacteria;o__Rhodospirillales;f__Rhodospirillaceae;g__Novispirillum;
2017	0	0	0	0	0	0	0	18	2	0	k__Bacteria;p__Planctomycetes;c__agg27;o__OM190;f__OM190OR;g__OM190OR;
1140	0	0	0	10	0	2	0	0	0	8	k__Bacteria;
1281	0	4	3	0	12	0	1	0	0	0	k__Bacteria;p__OP11;
1864	0	0	4	0	3	0	4	5	0	4	k__Archaea;p__Euryarchaeota;
1264	0	0	0	2	4	0	5	6	3	0	k__Bacteria;p__ABY1_OD1;c__ABY1_OD1PH;o__ABY1_OD1PH;f__ABY1_OD1PH;g__ABY1_OD1PH;
1808	3	1	4	0	4	1	1	3	3	0	k__Bacteria;p__Acidobacteria;c__Sva0725;o__Sva0725CL;f__Sva0725CL;g__Sva0725CL;
1322	0	0	5	0	6	0	2	1	4	1	k__Bacteria;p__TG3;c__TG3-1;o__GN09;f__GN09OR;g__GN09OR;
1354	0	0	2	0	0	0	0	6	11	0	k__Bacteria;p__Chloroflexi;c__Anaerolineae;o__SJA-15;f__SJA-15OR;g__SJA-15OR;
1562	0	2	3	2	4	0	5	2	1	0	k__Archaea;p__Euryarchaeota;c__Methanomicrobia;o__Methanomicrobiales;f__MethanomicrobialesOR;g__MethanomicrobialesOR;
1570	0	0	0	10	0	2	0	0	0	7	k__Bacteria;p__Spirochaetes;c__Leptospirae;o__Leptospirales;f__Leptospiraceae;g__LeptospiraceaeFA;
1792	6	1	0	0	4	2	1	0	2	3	k__Bacteria;p__Proteobacteria;c__Alphaproteobacteria;o__Rhizobiales;f__Phyllobacteriaceae;g__Chelativorans;
2377	3	0	0	1	3	0	6	5	1	0	k__Bacteria;p__Lentisphaerae;c__Lentisphaerae (class);o__Victivallales;f__Victivallaceae;g__VictivallaceaeFA;
1561	9	0	0	3	2	0	1	1	2	1	k__Bacteria;
1360	5	0	0	2	2	2	1	1	0	6	k__Bacteria;p__WS3;c__PRR-12;o__LD1-PA13;f__LD1-PA13OR;g__LD1-PA13OR;
2262	2	3	0	0	1	2	1	4	5	1	k__Bacteria;p__Bacteroidetes;c__Sphingobacteria;o__Sphingobacteriales;
1643	2	7	3	0	2	1	1	2	1	0	k__Bacteria;p__Actinobacteria;c__Actinobacteria (class);o__Solirubrobacterales;f__Patulibacteraceae;g__PatulibacteraceaeFA;
2210	3	2	4	1	1	0	3	1	4	0	k__Bacteria;p__Bacteroidetes;c__Sphingobacteria;o__Sphingobacteriales;f__Sphingobacteriaceae;g__Pedobacter;
1361	1	0	0	1	0	0	6	1	1	9	k__Bacteria;p__Firmicutes;c__Clostridia;o__Clostridiales;f__ClostridialesOR;g__ClostridialesOR;
1748	1	1	3	0	0	0	5	2	7	0	k__Bacteria;p__Chloroflexi;c__Thermomicrobia;o__HN1-15;f__HN1-15OR;g__HN1-15OR;
1166	0	0	1	3	5	0	6	1	1	2	k__Bacteria;p__Chlamydiae;c__Chlamydiae (class);o__Chlamydiales;f__Parachlamydiaceae;g__Parachlamydia;
2101	1	0	7	0	2	2	3	0	0	4	k__Bacteria;p__Chloroflexi;c__Anaerolineae;o__H39;f__H39OR;g__H39OR;
2438	2	0	2	3	2	0	2	5	1	2	k__Bacteria;p__Bacteroidetes;c__Sphingobacteria;o__Sphingobacteriales;f__Flammeovirgaceae;
2185	0	0	2	2	6	1	4	2	0	2	k__Bacteria;p__Bacteroidetes;c__Sphingobacteria;o__Sphingobacteriales;f__Flammeovirgaceae;g__Flammeovirga;
1307	2	3	0	2	2	0	1	1	0	8	k__Bacteria;
2987	2	0	1	1	5	1	2	2	3	2	k__Bacteria;p__Proteobacteria;c__Deltaproteobacteria;o__Desulfuromonadales;f__Pelobacteraceae;g__Pelobacter;
1420	1	1	3	2	4	0	2	3	3	0	k__Bacteria;p__Chlorobi;c__SM1B09;o__SM1B09CL;f__SM1B09CL;g__SM1B09CL;
1176	2	2	3	0	4	1	2	2	0	3	k__Bacteria;p__Planctomycetes;c__Planctomycea;o__Planctomycetales;f__Planctomycetaceae;g__Planctomyces;
1818	0	2	2	2	1	3	1	0	7	1	k__Bacteria;p__Actinobacteria;c__Actinobacteria (class);o__Actinomycetales;
1187	3	1	1	2	2	2	2	2	1	3	k__Bacteria;p__Firmicutes;c__Clostridia;o__Clostridiales;f__Lachnospiraceae;g__Coprococcus;
1761	0	1	0	0	5	0	4	5	2	2	k__Bacteria;p__WS1;c__WS1PH;o__WS1PH;f__WS1PH;g__WS1PH;
1172	0	1	5	1	2	4	2	0	1	3	k__Bacteria;p__Chloroflexi;c__Anaerolineae;o__S0208;f__S0208OR;g__S0208OR;
2093	2	2	0	1	4	1	6	2	1	0	k__Bacteria;p__Proteobacteria;c__Deltaproteobacteria;o__Syntrophobacterales;f__Desulfobacteraceae;g__Desulfatibacillum;
2142	5	0	0	3	0	9	1	0	0	1	k__Bacteria;p__Chloroflexi;c__Anaerolineae;o__BPC110;f__BPC110OR;g__BPC110OR;
1338	1	0	1	2	1	0	7	4	0	3	k__Bacteria;
2833	3	1	2	1	0	2	0	5	2	3	k__Bacteria;p__Proteobacteria;c__Betaproteobacteria;
2059	0	0	0	0	4	0	0	2	8	5	k__Archaea;p__Euryarchaeota;c__Methanomicrobia;o__Methanomicrobiales;f__MethanomicrobialesOR;g__MethanomicrobialesOR;
1411	2	3	0	0	0	3	0	6	2	3	k__Bacteria;p__Planctomycetes;c__Phycisphaerae;o__PhycisphaeraeCL;f__PhycisphaeraeCL;g__PhycisphaeraeCL;
1528	4	1	2	1	1	1	3	2	3	1	k__Bacteria;p__Chlamydiae;c__Chlamydiae (class);o__Chlamydiales;f__Parachlamydiaceae;g__Parachlamydia;
1835	1	1	3	3	2	2	3	3	0	1	k__Bacteria;p__Planctomycetes;c__Kueneniae;o__KueneniaeCL;f__KueneniaeCL;g__KueneniaeCL;
1906	4	3	3	1	4	0	2	2	0	0	k__Bacteria;
1196	0	0	0	0	0	0	0	19	0	0	k__Bacteria;p__Tenericutes;c__Mollicutes;o__RF39;f__RF39OR;g__RF39OR;
1449	0	2	3	0	8	3	1	0	1	1	k__Bacteria;p__Actinobacteria;c__Actinobacteria (class);o__MC47;f__MC47OR;g__MC47OR;
1712	2	4	2	1	2	0	6	2	0	0	k__Bacteria;p__OP3;c__koll11;o__GIF10;f__kpj58rc;g__kpj58rcFA;
3314	4	1	2	1	1	1	3	3	3	0	k__Bacteria;p__Chloroflexi;c__Anaerolineae;o__Anaerolineales;f__Anaerolinaceae;g__Levilinea;
2252	1	2	4	0	0	1	5	2	4	0	k__Archaea;p__Euryarchaeota;c__Methanomicrobia;o__Methanosarcinales;f__Methanosarcinaceae;
3306	0	6	4	1	3	1	0	1	0	3	k__Bacteria;p__Proteobacteria;c__Betaproteobacteria;o__Rhodocyclales;f__RhodocyclalesOR;g__RhodocyclalesOR;
2665	3	2	1	3	2	0	3	2	1	1	k__Bacteria;p__Actinobacteria;c__Actinobacteria (class);o__Actinomycetales;f__Streptomycetaceae;g__Streptomyces;
1671	4	1	2	0	0	0	0	6	4	1	k__Bacteria;p__Firmicutes;
2886	4	2	1	0	0	3	3	2	0	3	k__Bacteria;p__Proteobacteria;c__Gammaproteobacteria;o__Thiotrichales;f__ThiotrichalesOR;g__ThiotrichalesOR;
2125	2	0	1	2	3	2	3	2	1	2	k__Bacteria;p__OP8;c__OP8_1;o__OPB95;f__OPB95OR;g__OPB95OR;
1998	0	2	0	0	3	0	7	4	2	0	k__Bacteria;
1498	0	1	0	0	5	0	0	0	12	0	k__Bacteria;p__Actinobacteria;c__Actinobacteria (class);o__Acidimicrobiales;f__AcidimicrobialesOR;g__AcidimicrobialesOR;
2461	1	0	0	2	0	0	12	3	0	0	k__Archaea;p__Euryarchaeota;c__Methanomicrobia;o__Methanomicrobiales;f__MethanomicrobialesOR;g__MethanomicrobialesOR;
1676	1	0	0	1	5	2	5	2	0	2	k__Bacteria;p__Chlorobi;c__BSV19;o__BSV19CL;f__BSV19CL;g__BSV19CL;
1606	0	0	0	4	0	2	0	4	0	8	k__Bacteria;p__Spirochaetes;c__Spirochaetes (class);o__Spirochaetales;f__Spirochaetaceae;g__Spirochaeta;
2022	2	4	2	1	1	2	3	1	2	0	k__Bacteria;
1409	0	0	0	0	5	2	1	7	0	3	k__Archaea;p__ArchaeaKI;c__ArchaeaKI;o__ArchaeaKI;f__ArchaeaKI;g__ArchaeaKI;
1899	1	1	5	3	4	2	1	0	0	1	k__Bacteria;p__SC3;c__SC3PH;o__SC3PH;f__SC3PH;g__SC3PH;
1997	4	0	1	5	0	2	3	0	1	2	k__Bacteria;p__Chloroflexi;c__ChloroflexiPH;o__ChloroflexiPH;f__ChloroflexiPH;g__ChloroflexiPH;
1230	2	1	6	1	0	1	1	0	1	5	k__Bacteria;
1201	1	2	0	1	5	0	2	2	2	3	k__Bacteria;p__KSB1;c__KSB1PH;o__KSB1PH;f__KSB1PH;g__KSB1PH;
1946	0	0	6	1	2	0	4	1	0	4	k__Bacteria;
1512	0	1	4	2	4	0	5	0	0	2	k__Bacteria;p__Planctomycetes;c__ODP123;o__ODP123CL;f__ODP123CL;g__ODP123CL;
1596	0	5	1	0	2	0	0	7	3	0	k__Bacteria;p__Planctomycetes;c__Kueneniae;o__KueneniaeCL;f__KueneniaeCL;g__KueneniaeCL;
1896	2	1	5	2	0	1	1	1	3	2	k__Bacteria;p__WS1;c__WS1PH;o__WS1PH;f__WS1PH;g__WS1PH;
1768	1	0	6	0	2	3	4	0	0	2	k__Bacteria;p__OP3;c__koll11;o__GIF10;f__kpj58rc;g__kpj58rcFA;
2160	1	3	2	1	1	0	8	0	2	0	k__Bacteria;p__Acidobacteria;c__iii1-8;o__DS-18;f__DS-18OR;g__DS-18OR;
2371	4	0	2	2	2	2	2	3	1	0	k__Archaea;p__Crenarchaeota;c__C2;o__C2CL;f__C2CL;g__C2CL;
2298	0	4	5	0	3	1	3	0	2	0	k__Bacteria;p__Cyanobacteria;c__4C0d-2;o__4C0d-2CL;f__4C0d-2CL;g__4C0d-2CL;
1597	1	0	6	1	2	0	1	3	3	1	k__Bacteria;p__Armatimonadetes;c__Chthonomonadetes;o__Chthonomonadales;f__ChthonomonadalesOR;g__ChthonomonadalesOR;
3571	5	0	2	2	1	3	1	1	1	2	k__Bacteria;p__Acidobacteria;c__MVS-40;o__MVS-40CL;f__MVS-40CL;g__MVS-40CL;
2114	4	0	0	3	1	0	4	4	0	2	k__Bacteria;p__OP11;c__OP11-1;o__OPB92;f__OPB92OR;g__OPB92OR;
1375	0	2	1	4	4	1	1	1	3	1	k__Bacteria;p__Chlamydiae;c__Chlamydiae (class);o__Chlamydiales;f__Parachlamydiaceae;g__Candidatus Protochlamydia;
2237	0	0	2	0	0	0	2	9	1	4	k__Bacteria;p__Proteobacteria;c__Deltaproteobacteria;o__Myxococcales;f__Polyangiaceae;g__PolyangiaceaeFA;
1380	2	0	0	0	2	1	6	2	1	4	k__Bacteria;p__Chloroflexi;c__Dehalococcoidetes;o__Dehalococcoidales;f__Dehalococcoidaceae;g__DehalococcoidaceaeFA;
1743	2	1	0	2	0	0	1	2	4	6	k__Bacteria;p__Proteobacteria;c__Deltaproteobacteria;o__NKB15;f__NKB15OR;g__NKB15OR;
2629	2	1	3	1	1	2	2	0	2	4	k__Bacteria;p__Chlorobi;c__SM1H02;o__SM1H02CL;f__SM1H02CL;g__SM1H02CL;
1480	1	0	3	3	0	0	4	2	2	3	k__Archaea;p__Euryarchaeota;
1777	0	2	3	0	3	0	6	0	0	4	k__Bacteria;p__Elusimicrobia;c__Elusimicrobia (class);o__Elusimicrobiales;f__ElusimicrobialesOR;g__ElusimicrobialesOR;
1222	0	0	0	2	0	1	12	2	1	0	k__Bacteria;p__OP11;
2011	2	2	3	1	3	0	1	3	1	2	k__Bacteria;p__WS3;c__PRR-12;o__wb1_H11;f__wb1_H11OR;g__wb1_H11OR;
1364	0	1	2	1	4	0	6	3	0	1	k__Bacteria;
1214	1	0	10	0	2	0	3	2	0	0	k__Bacteria;p__Armatimonadetes;c__Chthonomonadetes;o__Chthonomonadales;f__ChthonomonadalesOR;g__ChthonomonadalesOR;
1793	0	2	6	0	1	6	1	0	1	1	k__Bacteria;p__Proteobacteria;c__Alphaproteobacteria;o__Rhizobiales;f__Rhodobiaceae;g__RhodobiaceaeFA;
1996	0	2	0	0	0	1	1	0	14	0	k__Archaea;p__Euryarchaeota;c__Methanomicrobia;o__Methanocellales;f__Methanocellaceae;g__Methanocella;
1365	4	4	2	1	0	1	1	0	4	1	k__Archaea;p__Euryarchaeota;c__Methanomicrobia;o__Methanosarcinales;f__Methanosarcinaceae;g__Methanomethylovorans;
1401	0	3	2	1	7	1	0	1	0	3	k__Bacteria;p__Proteobacteria;c__Gammaproteobacteria;o__Enterobacteriales;f__Enterobacteriaceae;g__Arsenophonus;
1695	3	3	0	1	1	0	1	3	3	3	k__Bacteria;p__Firmicutes;c__Clostridia;o__Clostridiales;f__Heliobacteriaceae;g__Heliorestis;
3661	1	1	0	0	4	2	0	4	0	6	k__Bacteria;p__Bacteroidetes;c__Bacteroidia;o__Bacteroidales;f__BacteroidalesOR;g__BacteroidalesOR;
2476	2	1	4	0	2	1	1	4	0	2	k__Bacteria;p__Firmicutes;c__Clostridia;o__Clostridiales;f__Ruminococcaceae;g__Acetivibrio;
1838	5	5	2	0	0	1	2	0	2	0	k__Bacteria;p__Firmicutes;c__Clostridia;o__Clostridiales;f__Ruminococcaceae;g__RuminococcaceaeFA;
2428	6	0	4	1	2	2	0	1	0	1	k__Bacteria;p__Proteobacteria;c__Alphaproteobacteria;o__Rhizobiales;
1257	0	1	4	1	2	3	3	1	1	1	k__Bacteria;p__Chloroflexi;c__TK17;o__TK18;f__TK18OR;g__TK18OR;
1429	2	4	5	0	0	0	0	1	0	5	k__Bacteria;p__Proteobacteria;c__Epsilonproteobacteria;o__EpsilonproteobacteriaCL;f__EpsilonproteobacteriaCL;g__EpsilonproteobacteriaCL;
1272	0	1	1	0	5	0	1	3	0	6	k__Bacteria;p__Proteobacteria;c__Gammaproteobacteria;
2703	1	4	2	2	0	0	2	0	2	4	k__Bacteria;p__Chlorobi;c__Ignavibacteria;o__Ignavibacteriales;f__Ignavibacteriaceae;g__Ignavibacterium;
2138	2	0	1	0	3	2	2	1	0	6	k__Bacteria;p__GN02;c__BB34;o__BB34CL;f__BB34CL;g__BB34CL;
1268	0	0	3	0	3	0	8	3	0	0	k__Bacteria;p__Tenericutes;c__Mollicutes;o__Acholeplasmatales;f__Acholeplasmataceae;g__AcholeplasmataceaeFA;
1669	1	0	2	0	5	1	7	0	1	0	k__Bacteria;p__OP11;c__OP11-4;o__RCP1-27;f__RCP1-27OR;g__RCP1-27OR;
1869	3	0	0	3	1	3	2	1	0	4	k__Bacteria;p__TG3;c__TG3-2;o__TG3-2CL;f__TG3-2CL;g__TG3-2CL;
1551	3	4	4	0	0	0	1	0	3	2	k__Bacteria;p__Proteobacteria;c__Gammaproteobacteria;o__Oceanospirillales;f__HTCC2089;g__HTCC2089FA;
2360	3	0	2	3	2	0	3	0	2	2	k__Bacteria;p__Proteobacteria;c__Deltaproteobacteria;o__Syntrophobacterales;f__Syntrophobacteraceae;g__SyntrophobacteraceaeFA;
1744	1	2	2	0	2	0	4	6	0	0	k__Bacteria;p__WPS-2;c__WPS-2PH;o__WPS-2PH;f__WPS-2PH;g__WPS-2PH;
1686	0	2	8	0	1	0	5	1	0	0	k__Bacteria;p__Actinobacteria;c__Actinobacteria (class);o__Acidimicrobiales;f__JdFBGBact;g__JdFBGBactFA;
3069	4	2	2	0	1	1	0	3	2	2	k__Bacteria;p__Proteobacteria;c__Gammaproteobacteria;o__Oceanospirillales;
1618	1	1	7	1	0	0	1	0	2	4	k__Bacteria;p__Tenericutes;c__Erysipelotrichi;o__Erysipelotrichales;f__Erysipelotrichaceae;g__L7A_E11;
1275	1	2	3	0	4	0	2	3	0	2	k__Bacteria;p__ABY1_OD1;c__ABY1_OD1PH;o__ABY1_OD1PH;f__ABY1_OD1PH;g__ABY1_OD1PH;
2625	3	3	0	1	0	0	4	3	3	0	k__Bacteria;p__Planctomycetes;c__Planctomycea;o__Pirellulales;f__Pirellulaceae;
2323	5	0	4	1	4	0	1	0	0	2	k__Bacteria;p__Bacteroidetes;c__Bacteroidia;o__Bacteroidales;f__Porphyromonadaceae;g__PorphyromonadaceaeFA;
3092	5	0	0	2	2	1	2	0	0	5	k__Bacteria;p__Bacteroidetes;c__Bacteroidia;o__Bacteroidales;f__BacteroidalesOR;g__BacteroidalesOR;
1822	0	2	1	2	0	0	3	6	1	2	k__Bacteria;p__Chlorobi;c__ChlorobiPH;o__ChlorobiPH;f__ChlorobiPH;g__ChlorobiPH;
1253	0	0	2	2	3	1	2	5	2	0	k__Bacteria;p__Caldiserica;c__OP5;o__BA129;f__ML635J-28;g__ML635J-28FA;
2648	3	2	1	0	1	3	3	3	0	1	k__Bacteria;
2599	1	0	1	3	10	1	1	0	0	0	k__Bacteria;p__ABY1_OD1;c__ABY1_OD1PH;o__ABY1_OD1PH;f__ABY1_OD1PH;g__ABY1_OD1PH;
1303	1	0	2	0	7	0	4	2	1	0	k__Archaea;p__Euryarchaeota;c__Methanobacteria;o__Methanobacteriales;f__pMC1;g__pMC1A4;
2085	3	2	1	2	4	1	0	3	0	1	k__Bacteria;p__OP11;c__OP11-1;o__BB36;f__BB36OR;g__BB36OR;
1299	1	5	2	0	1	0	2	1	5	0	k__Bacteria;p__TM6;c__SJA-4;o__SJA-4CL;f__SJA-4CL;g__SJA-4CL;
1850	0	0	0	0	1	0	3	12	1	0	k__Bacteria;p__Verrucomicrobia;c__Verrucomicrobiae;o__Verrucomicrobiales;f__Verrucomicrobiaceae;g__VerrucomicrobiaceaeFA;
2058	3	0	4	1	1	2	1	2	2	1	k__Bacteria;p__Elusimicrobia;c__ElusimicrobiaPH;o__ElusimicrobiaPH;f__ElusimicrobiaPH;g__ElusimicrobiaPH;
1451	5	0	1	4	0	2	1	1	1	2	k__Bacteria;p__Chloroflexi;c__RA13C7;o__RA13C7CL;f__RA13C7CL;g__RA13C7CL;
2018	10	0	2	1	1	0	0	1	2	0	k__Bacteria;p__Cyanobacteria;c__4C0d-2;o__SM1D11;f__SM1D11OR;g__SM1D11OR;
1297	0	0	0	0	0	1	12	0	4	0	k__Bacteria;p__Proteobacteria;
2916	2	1	3	0	3	3	1	2	1	1	k__Bacteria;p__Candidatus Poribacteria;c__Candidatus PoribacteriaPH;o__Candidatus PoribacteriaPH;f__Candidatus PoribacteriaPH;g__Candidatus PoribacteriaPH;
1276	2	1	0	0	7	0	2	1	4	0	k__Bacteria;p__Chloroflexi;c__Anaerolineae;o__Anaerolineales;f__Anaerolinaceae;g__Levilinea;
2843	1	0	3	1	2	1	3	3	1	2	k__Bacteria;p__Synergistetes;c__Synergistia;o__Synergistales;f__Dethiosulfovibrionaceae;g__TG5;
2973	1	0	1	1	6	0	1	6	1	0	k__Bacteria;p__Proteobacteria;c__Betaproteobacteria;o__Rhodocyclales;f__RhodocyclalesOR;g__RhodocyclalesOR;
2054	1	0	1	1	1	1	0	7	3	2	k__Bacteria;p__Proteobacteria;c__Gammaproteobacteria;o__Chromatiales;f__Chromatiaceae;g__Rheinheimera;
1559	1	2	3	1	4	2	1	2	1	0	k__Bacteria;p__Verrucomicrobia;c__Verrucomicrobiae;o__Verrucomicrobiales;f__Verrucomicrobiaceae;g__Haloferula;
1298	0	0	2	2	3	1	3	3	0	3	k__Bacteria;p__Acidobacteria;c__Sva0725;o__Sva0725CL;f__Sva0725CL;g__Sva0725CL;
2850	2	1	2	1	6	0	0	2	2	1	k__Bacteria;p__Proteobacteria;c__Gammaproteobacteria;
1423	6	1	0	2	0	3	0	1	1	3	k__Bacteria;p__Actinobacteria;c__Actinobacteria (class);o__Solirubrobacterales;f__SolirubrobacteralesOR;g__SolirubrobacteralesOR;
1919	0	0	1	1	0	1	9	0	0	5	k__Archaea;p__pMC2A15;c__pMC2A15PH;o__pMC2A15PH;f__pMC2A15PH;g__pMC2A15PH;
1941	6	1	0	0	2	0	2	0	1	5	k__Bacteria;p__Proteobacteria;c__Gammaproteobacteria;
1279	1	3	3	0	2	0	8	0	0	0	k__Bacteria;p__Chlamydiae;c__Chlamydiae (class);o__Chlamydiales;f__Waddliaceae;g__Waddlia;
1295	1	1	0	1	2	1	6	1	4	0	k__Bacteria;p__TM6;c__SJA-4;o__SJA-4CL;f__SJA-4CL;g__SJA-4CL;
1682	1	1	3	1	3	0	3	3	0	2	k__Bacteria;p__Chloroflexi;c__Dehalococcoidetes;o__NT-B4;f__NT-B4OR;g__NT-B4OR;
1484	1	1	5	1	0	1	5	2	1	0	k__Bacteria;p__Bacteroidetes;c__Sphingobacteria;o__Sphingobacteriales;f__Flexibacteraceae;g__Dyadobacter;
2042	3	2	2	2	3	0	1	2	0	2	k__Bacteria;p__Cyanobacteria;c__S15B-MN24;o__S15B-MN24CL;f__S15B-MN24CL;g__S15B-MN24CL;
2401	0	0	7	0	5	0	1	0	4	0	k__Bacteria;p__TM7;c__TM7-1;o__TM7-1CL;f__TM7-1CL;g__TM7-1CL;
1816	0	3	1	1	2	1	2	2	4	0	k__Bacteria;p__TM6;c__SJA-4;o__SJA-4CL;f__SJA-4CL;g__SJA-4CL;
2699	2	1	1	0	0	3	0	2	3	4	k__Bacteria;p__Proteobacteria;c__Betaproteobacteria;o__Neisseriales;f__Neisseriaceae;
2134	2	1	0	0	3	1	1	4	1	3	k__Bacteria;p__ZB2;c__ZB2PH;o__ZB2PH;f__ZB2PH;g__ZB2PH;
1664	1	0	4	0	5	0	1	4	0	1	k__Bacteria;p__OP3;c__BD4-9;o__BD4-9CL;f__BD4-9CL;g__BD4-9CL;
1358	0	0	3	0	0	0	13	0	0	0	k__Bacteria;p__Proteobacteria;c__Alphaproteobacteria;o__Rhodospirillales;f__Acetobacteraceae;g__AcetobacteraceaeFA;
2137	2	0	5	2	3	0	0	0	1	3	k__Bacteria;p__Planctomycetes;c__Phycisphaerae;o__PhycisphaeraeCL;f__PhycisphaeraeCL;g__PhycisphaeraeCL;
2279	1	0	0	0	1	1	1	9	1	2	k__Bacteria;p__Proteobacteria;c__Alphaproteobacteria;o__Rhodobacterales;f__Rhodobacteraceae;g__Maribius;
1880	0	2	5	2	2	0	3	0	1	1	k__Bacteria;p__SR1;c__SR1PH;o__SR1PH;f__SR1PH;g__SR1PH;
2331	7	1	1	1	1	2	0	0	0	3	k__Bacteria;p__WS3;c__PRR-12;o__Sediment-1;f__Sediment-1OR;g__Sediment-1OR;
1325	1	0	0	0	0	0	12	2	1	0	k__Bacteria;p__GN02;c__GN02PH;o__GN02PH;f__GN02PH;g__GN02PH;
1319	2	2	6	0	3	0	0	2	1	0	k__Bacteria;p__WS3;c__PRR-12;o__SSS58A;f__SSS58AOR;g__SSS58AOR;
2073	4	0	2	0	0	4	3	1	2	0	k__Bacteria;p__ZB3;c__Rs-J96;o__Rs-J96CL;f__Rs-J96CL;g__Rs-J96CL;
1329	9	1	1	2	1	0	0	0	2	0	k__Bacteria;p__ZB2;c__ZB2PH;o__ZB2PH;f__ZB2PH;g__ZB2PH;
1775	1	1	2	0	0	1	0	9	1	1	k__Bacteria;p__ABY1_OD1;c__ABY1_OD1PH;o__ABY1_OD1PH;f__ABY1_OD1PH;g__ABY1_OD1PH;
1673	2	0	1	2	3	1	3	3	0	1	k__Bacteria;p__Proteobacteria;c__Deltaproteobacteria;o__Desulfobacterales;f__Nitrospinaceae;g__NitrospinaceaeFA;
1931	1	2	1	1	4	4	0	1	1	1	k__Bacteria;p__Chloroflexi;c__Anaerolineae;o__A31;f__KNA6-EB22;g__KNA6-EB22FA;
1344	1	1	5	0	3	0	3	1	1	1	k__Bacteria;
1658	0	1	1	2	0	1	3	1	0	7	k__Bacteria;p__Proteobacteria;c__Deltaproteobacteria;o__Desulfobacterales;f__DesulfobacteralesOR;g__DesulfobacteralesOR;
1602	1	0	0	2	2	1	4	2	1	3	k__Bacteria;p__Planctomycetes;c__Phycisphaerae;o__PhycisphaeraeCL;f__PhycisphaeraeCL;g__PhycisphaeraeCL;
1323	0	0	1	0	1	0	8	1	5	0	k__Bacteria;p__Chlorobi;c__SM1B09;o__SM1B09CL;f__SM1B09CL;g__SM1B09CL;
1554	0	0	0	0	0	0	16	0	0	0	k__Bacteria;
3063	1	1	1	0	3	1	2	2	1	4	k__Bacteria;p__Verrucomicrobia;c__Opitutae;o__Puniceicoccales;f__Puniceicoccaceae;g__Pelagicoccus;
2576	2	0	2	2	1	1	1	1	1	5	k__Bacteria;p__Proteobacteria;
2751	0	1	1	6	2	1	1	1	0	3	k__Bacteria;p__Proteobacteria;c__Betaproteobacteria;o__Burkholderiales;f__Alcaligenaceae;g__Pelistega;
1340	0	1	8	2	2	0	1	1	0	1	k__Bacteria;p__Proteobacteria;c__Betaproteobacteria;o__Methylophilales;f__Methylophilaceae;g__MethylophilaceaeFA;
2095	3	1	2	2	0	1	2	2	0	3	k__Bacteria;p__Nitrospirae;c__Nitrospira (class);o__Nitrospirales;f__Thermodesulfovibrionaceae;g__LCP-6;
1733	1	0	0	0	3	1	8	3	0	0	k__Archaea;p__Euryarchaeota;c__Methanobacteria;o__Methanobacteriales;f__pMC1;g__pMC1FA;
1317	6	0	1	3	0	3	0	0	0	3	k__Bacteria;p__Actinobacteria;c__Actinobacteria (class);o__0319-7L14;f__0319-7L14OR;g__0319-7L14OR;
1351	0	1	1	0	13	0	1	0	0	0	k__Bacteria;p__Proteobacteria;c__Alphaproteobacteria;o__Kiloniellales;f__Kiloniellaceae;g__Kiloniella;
2040	0	2	0	0	4	0	7	3	0	0	k__Bacteria;p__Elusimicrobia;
1778	0	0	5	0	2	0	3	3	3	0	k__Bacteria;p__ABY1_OD1;c__ABY1_OD1PH;o__ABY1_OD1PH;f__ABY1_OD1PH;g__ABY1_OD1PH;
1576	0	2	3	0	2	1	0	6	1	1	k__Bacteria;p__Proteobacteria;c__Deltaproteobacteria;o__Myxococcales;
1327	7	0	0	4	0	5	0	0	0	0	k__Bacteria;p__Chlamydiae;c__Chlamydiae (class);o__Chlamydiales;
1508	2	0	0	6	1	4	1	0	0	2	k__Archaea;p__Euryarchaeota;c__Methanobacteria;o__Methanobacteriales;f__pMC1;g__pMC1FA;
1324	0	6	4	0	3	0	2	0	1	0	k__Bacteria;p__SR1;c__SR1PH;o__SR1PH;f__SR1PH;g__SR1PH;
1308	1	0	0	1	3	1	7	2	0	1	k__Bacteria;p__Firmicutes;c__Clostridia;o__Clostridiales;f__Ruminococcaceae;g__Acetivibrio;
2131	0	5	3	1	2	1	1	0	0	3	k__Bacteria;p__Firmicutes;c__Bacilli;o__Bacillales;f__Paenibacillaceae;g__Ammoniphilus;
3249	4	0	1	2	0	1	3	2	2	1	k__Bacteria;p__Proteobacteria;c__Gammaproteobacteria;o__Alteromonadales;f__Alteromonadaceae;g__Simidua;
1849	0	0	0	1	2	0	5	4	1	3	k__Bacteria;p__GN02;c__GN02PH;o__GN02PH;f__GN02PH;g__GN02PH;
1341	2	0	0	5	0	3	1	0	0	5	k__Bacteria;p__Proteobacteria;c__Deltaproteobacteria;o__NKB15;f__NKB15OR;g__NKB15OR;
3347	3	0	2	0	2	0	4	3	1	1	k__Bacteria;p__Proteobacteria;c__Deltaproteobacteria;o__Syntrophobacterales;f__Syntrophobacteraceae;g__SyntrophobacteraceaeFA;
1387	0	0	0	0	0	0	1	9	4	1	k__Bacteria;p__Verrucomicrobia;c__Verrucomicrobiae;o__Verrucomicrobiales;f__Verrucomicrobiaceae;g__VerrucomicrobiaceaeFA;
1638	1	5	4	0	0	0	0	3	2	0	k__Bacteria;p__Actinobacteria;c__Actinobacteria (class);o__Solirubrobacterales;f__Patulibacteraceae;g__PatulibacteraceaeFA;
1981	3	0	1	3	1	1	2	3	0	1	k__Bacteria;p__OP3;c__PBS-25;o__PBS-25CL;f__PBS-25CL;g__PBS-25CL;
2583	0	5	1	0	1	1	2	4	1	0	k__Bacteria;p__Bacteroidetes;c__Sphingobacteria;o__Sphingobacteriales;f__SphingobacterialesOR;g__SphingobacterialesOR;
2814	2	1	1	0	4	1	1	4	0	1	k__Bacteria;p__Proteobacteria;c__Betaproteobacteria;o__Rhodocyclales;f__Rhodocyclaceae;g__Azonexus;
2056	1	0	1	1	1	1	4	3	2	1	k__Bacteria;
2037	1	1	1	1	2	2	1	3	0	3	k__Bacteria;p__Bacteroidetes;c__Bacteroidia;o__Bacteroidales;f__Porphyromonadaceae;g__Dysgonomonas;
2455	2	0	0	1	3	0	4	2	2	1	k__Bacteria;
1681	3	4	1	0	1	2	2	2	0	0	k__Bacteria;p__Firmicutes;c__Clostridia;o__OPB54;f__OPB54OR;g__OPB54OR;
1368	1	1	0	1	3	0	2	3	3	1	k__Bacteria;p__Planctomycetes;c__Kueneniae;o__KueneniaeCL;f__KueneniaeCL;g__KueneniaeCL;
2857	3	0	0	1	1	1	0	2	2	5	k__Bacteria;p__Proteobacteria;c__Alphaproteobacteria;o__Rhodospirillales;f__Rhodospirillaceae;
1388	1	1	2	1	4	1	1	2	1	1	k__Bacteria;p__Bacteroidetes;c__Sphingobacteria;o__Sphingobacteriales;f__SphingobacterialesOR;g__SphingobacterialesOR;
1933	1	0	0	0	3	0	2	8	1	0	k__Bacteria;p__Actinobacteria;c__Actinobacteria (class);o__Acidimicrobiales;f__AcidimicrobialesOR;g__AcidimicrobialesOR;
1892	0	1	1	3	2	0	3	3	1	1	k__Archaea;p__Euryarchaeota;c__Methanomicrobia;o__Methanomicrobiales;f__MethanomicrobialesOR;g__MethanomicrobialesOR;
2077	2	1	0	0	3	4	2	0	2	1	k__Archaea;p__Euryarchaeota;c__Methanomicrobia;o__Methanosarcinales;f__Methanosarcinaceae;g__Methanomethylovorans;
2223	2	2	2	2	3	0	0	3	0	1	k__Bacteria;
1393	0	0	3	1	2	3	3	0	0	3	k__Bacteria;p__Caldiserica;c__Caldisericia;o__Caldisericales;f__Caldisericaceae;g__CaldisericaceaeFA;
2516	0	5	4	0	4	0	1	1	0	0	k__Bacteria;p__OP11;c__OP11-2;o__WCHB1-07;f__WCHB1-07OR;g__WCHB1-07OR;
2290	0	0	0	3	3	3	3	2	1	0	k__Bacteria;p__Chloroflexi;c__Anaerolineae;
1372	0	0	0	2	0	0	0	9	3	1	k__Bacteria;p__Gemmatimonadetes;c__Gemmatimonadetes (class);o__Gemmatimonadales;f__GemmatimonadalesOR;g__GemmatimonadalesOR;
1549	0	0	2	0	0	5	0	4	1	3	k__Bacteria;p__Planctomycetes;c__Planctomycea;o__Planctomycetales;f__Planctomycetaceae;g__Planctomyces;
1397	0	0	1	0	7	0	0	4	3	0	k__Bacteria;p__Actinobacteria;c__Actinobacteria (class);o__Acidimicrobiales;f__AcidimicrobialesOR;g__AcidimicrobialesOR;
1920	3	0	4	1	5	0	1	0	1	0	k__Bacteria;p__Acidobacteria;c__Holophagae;o__Holophagales;f__Holophagaceae;g__HolophagaceaeFA;
1572	0	0	0	4	1	0	3	4	0	3	k__Bacteria;p__Synergistetes;c__Synergistia;o__Synergistales;f__Synergistaceae;g__Synergistes;
2851	7	0	0	2	1	2	1	1	1	0	k__Bacteria;p__Chlorobi;c__Chlorobia;o__Chlorobiales;f__Chlorobiaceae;g__Chloroherpeton;
1649	1	0	0	0	5	1	5	2	1	0	k__Bacteria;p__Planctomycetes;c__Kueneniae;o__Kueneniales;f__Kueneniaceae;g__Candidatus Anammoxoglobus;
2008	2	0	3	3	0	1	3	2	0	1	k__Archaea;p__ArchaeaKI;c__ArchaeaKI;o__ArchaeaKI;f__ArchaeaKI;g__ArchaeaKI;
1812	1	1	2	1	2	4	1	1	0	2	k__Archaea;p__ArchaeaKI;c__ArchaeaKI;o__ArchaeaKI;f__ArchaeaKI;g__ArchaeaKI;
2403	1	0	1	2	2	2	2	4	1	0	k__Bacteria;p__OP3;c__koll11;o__GIF10;f__GIF10OR;g__GIF10OR;
3450	5	0	1	2	0	0	0	3	2	2	k__Bacteria;p__Tenericutes;c__Erysipelotrichi;o__Erysipelotrichales;f__Erysipelotrichaceae;g__Bulleidia;
2046	5	3	2	0	0	0	1	1	1	2	k__Bacteria;p__Proteobacteria;c__Gammaproteobacteria;o__Alteromonadales;f__Alteromonadaceae;g__Simidua;
1934	2	0	5	0	4	0	2	1	1	0	k__Bacteria;p__Planctomycetes;c__Phycisphaerae;o__PhycisphaeraeCL;f__PhycisphaeraeCL;g__PhycisphaeraeCL;
1386	0	0	0	0	0	0	15	0	0	0	k__Bacteria;
1407	4	0	0	2	2	2	2	1	1	1	k__Bacteria;p__Chloroflexi;c__Dehalococcoidetes;o__Dehalococcoidales;f__Dehalococcoidaceae;g__DehalococcoidaceaeFA;
1815	2	0	1	2	0	0	1	6	1	2	k__Bacteria;p__Verrucomicrobia;c__Verrucomicrobiae;o__Verrucomicrobiales;f__Verrucomicrobiaceae;g__Prosthecobacter;
1392	4	0	0	3	0	2	2	1	0	3	k__Bacteria;p__Planctomycetes;c__Kueneniae;o__KueneniaeCL;f__KueneniaeCL;g__KueneniaeCL;
1399	0	2	1	0	5	0	5	2	0	0	k__Bacteria;p__ABY1_OD1;c__ABY1_OD1PH;o__ABY1_OD1PH;f__ABY1_OD1PH;g__ABY1_OD1PH;
1385	0	2	1	0	3	0	2	1	6	0	k__Bacteria;p__Bacteroidetes;c__Flavobacteria;
2124	0	0	0	1	5	0	0	4	4	1	k__Bacteria;p__OP8;c__OP8_1;o__SHA-124;f__SHA-124OR;g__SHA-124OR;
1377	0	0	1	0	4	0	5	5	0	0	k__Archaea;p__Euryarchaeota;c__Methanobacteria;o__Methanobacteriales;f__pMC1;g__pMC1FA;
1580	1	2	0	1	3	1	0	4	1	2	k__Bacteria;
2736	3	0	2	1	4	0	0	3	2	0	k__Bacteria;
2048	4	1	0	0	0	0	0	0	10	0	k__Bacteria;p__Armatimonadetes;c__Chthonomonadetes;o__Chthonomonadales;f__Chthonomonadaceae;g__Chthonomonas;
1588	0	1	1	1	1	0	10	0	1	0	k__Bacteria;p__Firmicutes;c__Clostridia;o__Clostridiales;f__Ruminococcaceae;g__RuminococcaceaeFA;
2284	0	2	4	0	4	0	1	3	1	0	k__Bacteria;
2442	0	4	3	0	3	0	0	4	1	0	k__Bacteria;p__Bacteroidetes;c__Sphingobacteria;o__Sphingobacteriales;f__SphingobacterialesOR;g__SphingobacterialesOR;
1556	0	0	0	10	0	0	1	0	0	4	k__Archaea;p__pMC2A15;c__pMC2A15PH;o__pMC2A15PH;f__pMC2A15PH;g__pMC2A15PH;
1370	0	1	1	0	0	0	5	0	8	0	k__Bacteria;p__WS6;c__SC72;o__SC72CL;f__SC72CL;g__SC72CL;
1412	0	2	0	0	4	0	3	5	1	0	k__Bacteria;p__OP11;c__OP11-4;o__J-1;f__J-1OR;g__J-1OR;
2767	1	1	2	0	0	0	1	5	5	0	k__Bacteria;p__Proteobacteria;c__Gammaproteobacteria;o__Chromatiales;f__Ectothiorhodospiraceae;g__Halorhodospira;
1911	0	1	3	0	1	0	3	3	1	3	k__Bacteria;p__ABY1_OD1;c__ABY1_OD1PH;o__ABY1_OD1PH;f__ABY1_OD1PH;g__ABY1_OD1PH;
2199	4	0	2	2	1	0	0	3	0	3	k__Bacteria;p__Proteobacteria;c__Betaproteobacteria;o__Burkholderiales;f__Alcaligenaceae;g__Pelistega;
2342	4	0	2	1	2	3	0	1	0	2	k__Bacteria;p__Firmicutes;c__Clostridia;o__Clostridiales;f__Clostridiales Family XI. Incertae Sedis;g__Tepidimicrobium;
1402	0	0	2	0	0	0	13	0	0	0	k__Bacteria;p__Chloroflexi;c__Chloroflexi (class);o__Chloroflexales;f__Chlorothrixaceae;g__ChlorothrixaceaeFA;
2010	0	0	2	0	0	1	0	5	6	1	k__Bacteria;p__Planctomycetes;c__Planctomycea;o__Pirellulales;f__PirellulalesOR;g__PirellulalesOR;
1563	0	1	3	0	3	0	3	4	1	0	k__Bacteria;
1800	2	0	2	1	4	2	1	0	0	3	k__Bacteria;p__CCM11b;c__CCM11bPH;o__CCM11bPH;f__CCM11bPH;g__CCM11bPH;
2176	1	1	1	4	2	2	1	1	1	1	k__Bacteria;p__Chlamydiae;c__Chlamydiae (class);o__Chlamydiales;f__Parachlamydiaceae;g__Parachlamydia;
2317	2	3	1	0	0	4	4	1	0	0	k__Bacteria;p__Firmicutes;c__Clostridia;o__Natranaerobiales;f__ML1228J-1;g__ML1228J-1FA;
3800	3	1	3	0	1	0	1	4	0	2	k__Bacteria;p__Bacteroidetes;c__Bacteroidia;o__Bacteroidales;f__Porphyromonadaceae;g__Candidatus Azobacteroides;
1853	1	0	1	0	3	2	2	0	5	1	k__Bacteria;p__Planctomycetes;c__Planctomycea;o__Pirellulales;f__Pirellulaceae;g__Pirellula;
2052	2	1	1	0	8	0	0	2	1	0	k__Bacteria;p__OP11;c__OP11-1;o__GN01;f__GN01OR;g__GN01OR;
2868	4	0	0	3	1	2	3	1	0	1	k__Archaea;p__Crenarchaeota;c__Thaumarchaeota;o__Cenarchaeales;f__SAGMA-X;g__SAGMA-XFA;
3575	1	4	1	0	1	1	0	5	1	1	k__Bacteria;p__Proteobacteria;c__Gammaproteobacteria;o__Thiotrichales;f__Thiotrichaceae;g__Thioploca;
1994	1	0	1	3	1	4	1	0	1	3	k__Bacteria;p__Chloroflexi;c__Anaerolineae;o__Anaerolineales;f__Anaerolinaceae;g__T78;
2049	0	0	1	1	6	0	1	4	0	2	k__Bacteria;p__Planctomycetes;c__Phycisphaerae;o__Phycisphaerales;f__PhycisphaeralesOR;g__PhycisphaeralesOR;
2268	3	0	4	0	0	0	0	0	0	8	k__Bacteria;p__Nitrospirae;c__Nitrospira (class);o__Nitrospirales;f__Thermodesulfovibrionaceae;g__BD2-6;
1376	2	2	3	1	5	0	0	0	0	2	k__Bacteria;p__OP11;c__OP11-4;o__KNA6-NB14;f__KNA6-NB14OR;g__KNA6-NB14OR;
1888	2	2	1	1	1	2	3	1	2	0	k__Bacteria;p__Fusobacteria;c__Fusobacteria (class);o__Fusobacteriales;f__Fusobacteriaceae;g__Sebaldella;
1739	0	0	1	0	5	0	6	2	1	0	k__Bacteria;p__OP11;
1782	3	1	1	1	2	0	3	0	1	3	k__Bacteria;p__Spirochaetes;c__SpirochaetesPH;o__SpirochaetesPH;f__SpirochaetesPH;g__SpirochaetesPH;
1852	0	0	0	5	1	1	1	1	0	6	k__Archaea;p__Euryarchaeota;c__Methanobacteria;o__Methanobacteriales;f__pMC1;g__pMC1FA;
3548	2	2	0	3	1	2	3	1	0	1	k__Bacteria;p__Firmicutes;c__Clostridia;o__Clostridiales;f__Veillonellaceae;g__Sporotalea;
2099	3	0	0	1	0	4	1	0	1	4	k__Bacteria;p__Chlamydiae;c__Chlamydiae (class);o__Chlamydiales;f__ChlamydialesOR;g__ChlamydialesOR;
1921	2	0	0	3	1	3	4	1	0	0	k__Archaea;p__Euryarchaeota;c__Thermoplasmata;o__Thermoplasmatales;
1426	0	1	2	0	5	0	4	1	0	1	k__Bacteria;
1460	0	2	0	0	7	0	0	3	2	0	k__Bacteria;p__ABY1_OD1;c__ABY1_OD1PH;o__ABY1_OD1PH;f__ABY1_OD1PH;g__ABY1_OD1PH;
2926	1	0	2	1	2	1	2	2	2	1	k__Bacteria;p__Chloroflexi;c__Anaerolineae;o__envOPS12;f__envOPS12OR;g__envOPS12OR;
1734	1	1	2	0	4	0	5	0	0	1	k__Bacteria;
2231	1	1	4	1	3	1	0	0	1	2	k__Bacteria;p__Proteobacteria;c__Gammaproteobacteria;o__Legionellales;f__Coxiellaceae;g__Aquicella;
2115	3	0	1	2	2	1	3	0	1	1	k__Archaea;p__Crenarchaeota;c__C2;o__pGrfC26;f__pGrfC26OR;g__pGrfC26OR;
2615	0	2	4	1	1	3	0	1	0	2	k__Bacteria;p__Proteobacteria;c__Gammaproteobacteria;o__Chromatiales;f__Chromatiaceae;g__Marichromatium;
3076	2	1	4	1	1	0	2	1	0	2	k__Bacteria;p__Proteobacteria;
1437	0	4	0	0	1	2	1	0	1	5	k__Bacteria;p__Firmicutes;c__Clostridia;o__Thermoanaerobacterales;f__ThermoanaerobacteralesOR;g__ThermoanaerobacteralesOR;
2149	0	1	2	0	2	7	2	0	0	0	k__Bacteria;p__Proteobacteria;c__Betaproteobacteria;o__Neisseriales;f__Neisseriaceae;g__Deefgea;
2074	0	0	2	2	2	0	6	0	0	2	k__Archaea;p__pMC2A15;c__pMC2A15PH;o__pMC2A15PH;f__pMC2A15PH;g__pMC2A15PH;
2060	2	0	1	1	2	0	7	1	0	0	k__Bacteria;p__Chloroflexi;c__Bljii12;o__AKYG885;f__5B-12;g__5B-12FA;
2195	1	6	3	1	2	0	1	0	0	0	k__Bacteria;p__OP8;c__OP8_1;o__OP8_1CL;f__OP8_1CL;g__OP8_1CL;
1674	0	0	1	1	6	0	4	0	0	2	k__Bacteria;p__Elusimicrobia;c__ElusimicrobiaPH;o__ElusimicrobiaPH;f__ElusimicrobiaPH;g__ElusimicrobiaPH;
1430	0	1	2	0	5	0	3	3	0	0	k__Bacteria;p__OP11;c__OP11-3;o__OP11-3CL;f__OP11-3CL;g__OP11-3CL;
1439	0	0	0	7	0	1	0	0	0	6	k__Bacteria;p__Firmicutes;c__Clostridia;o__Clostridiales;f__Ruminococcaceae;g__Ethanoligenens;
1884	2	0	1	0	0	1	2	3	1	4	k__Bacteria;p__Chloroflexi;
2286	0	1	3	0	2	2	2	1	2	1	k__Bacteria;p__OP9;c__JS1;o__BA021;f__BA021OR;g__BA021OR;
2168	0	0	0	2	2	1	2	2	2	3	k__Bacteria;
3251	1	0	3	1	5	0	1	1	0	2	k__Archaea;p__Euryarchaeota;c__Methanobacteria;o__Methanobacteriales;f__pMC1;g__pMC1FA;
1662	0	0	2	1	2	0	3	5	0	1	k__Bacteria;p__Proteobacteria;c__Alphaproteobacteria;
1913	0	1	2	2	1	2	2	1	0	3	k__Bacteria;p__OP3;c__koll11;o__GIF10;f__kpj58rc;g__kpj58rcFA;
2550	3	2	0	0	2	1	2	2	2	0	k__Bacteria;p__Planctomycetes;c__Planctomycea;o__Pirellulales;f__PirellulalesOR;g__PirellulalesOR;
1463	1	0	4	1	2	1	2	1	0	2	k__Bacteria;p__TM6;c__SJA-4;o__SJA-4CL;f__SJA-4CL;g__SJA-4CL;
1926	0	1	9	1	2	0	0	0	0	1	k__Bacteria;p__Nitrospirae;c__Nitrospira (class);o__Nitrospirales;f__Nitrospiraceae;g__Nitrospira;
1976	0	0	3	1	0	0	3	1	5	1	k__Bacteria;p__TM7;c__TM7-3;o__EW055;f__EW055OR;g__EW055OR;
2472	1	0	0	0	1	6	0	1	0	5	k__Bacteria;p__Chloroflexi;c__Anaerolineae;o__GCA004;f__GCA004OR;g__GCA004OR;
2920	1	1	0	3	1	1	1	3	0	3	k__Bacteria;p__Bacteroidetes;c__Bacteroidia;o__Bacteroidales;f__Marinilabiaceae;g__MarinilabiaceaeFA;
2332	1	4	4	0	0	0	0	2	1	2	k__Bacteria;p__Bacteroidetes;c__Bacteroidia;o__Bacteroidales;f__Porphyromonadaceae;g__PorphyromonadaceaeFA;
1876	5	1	1	1	0	3	0	1	1	1	k__Bacteria;p__ZB2;c__ZB2PH;o__ZB2PH;f__ZB2PH;g__ZB2PH;
1759	1	0	0	5	0	2	3	0	0	3	k__Archaea;p__Euryarchaeota;c__Methanobacteria;o__Methanobacteriales;f__pMC1;g__pMC1FA;
2129	1	0	1	6	0	1	1	1	0	3	k__Bacteria;p__Fusobacteria;c__Fusobacteria (class);o__Fusobacteriales;f__Fusobacteriaceae;g__u114;
2568	3	3	7	0	0	0	0	0	1	0	k__Bacteria;p__Proteobacteria;c__Deltaproteobacteria;o__Myxococcales;f__MyxococcalesOR;g__MyxococcalesOR;
1961	2	1	7	1	2	0	0	0	1	0	k__Bacteria;p__Proteobacteria;c__Alphaproteobacteria;o__Rhodobacterales;f__Rhodobacteraceae;g__Leisingera;
1470	1	1	5	0	1	1	3	1	0	1	k__Bacteria;p__ZB3;c__ZB3PH;o__ZB3PH;f__ZB3PH;g__ZB3PH;
1661	0	0	0	1	2	0	6	3	1	1	k__Bacteria;p__Armatimonadetes;c__OPB80;o__OPB80CL;f__OPB80CL;g__OPB80CL;
1626	4	0	2	2	2	0	0	1	1	2	k__Bacteria;p__Tenericutes;c__Erysipelotrichi;o__Erysipelotrichales;f__Erysipelotrichaceae;g__Sharpea;
2574	1	0	4	1	2	0	2	4	0	0	k__Bacteria;p__Bacteroidetes;c__Sphingobacteria;o__Sphingobacteriales;f__SphingobacterialesOR;g__SphingobacterialesOR;
2595	0	0	1	0	0	1	0	9	2	1	k__Bacteria;
2884	2	1	2	2	2	1	1	0	1	2	k__Bacteria;p__Proteobacteria;c__Betaproteobacteria;o__Burkholderiales;f__Burkholderiaceae;g__Candidatus Glomeribacter;
1813	0	0	0	0	1	0	1	4	5	3	k__Bacteria;p__Chlamydiae;c__Chlamydiae (class);o__Chlamydiales;f__Parachlamydiaceae;g__Parachlamydia;
2004	0	0	2	0	0	1	0	5	6	0	k__Bacteria;p__Planctomycetes;c__Planctomycea;o__Planctomycetales;f__Planctomycetaceae;g__Planctomyces;
2214	4	1	3	1	1	1	0	2	0	1	k__Bacteria;p__Chloroflexi;c__Anaerolineae;o__SJA-15;f__SJA-15OR;g__SJA-15OR;
1448	0	0	0	0	0	0	1	12	1	0	k__Bacteria;p__OP11;
1434	0	0	0	0	3	0	7	4	0	0	k__Bacteria;p__OP8;c__OP8_2;o__OP8_2CL;f__OP8_2CL;g__OP8_2CL;
2086	1	1	1	0	6	0	3	1	0	0	k__Bacteria;p__Elusimicrobia;c__Elusimicrobia (class);o__Elusimicrobiales;f__ElusimicrobialesOR;g__ElusimicrobialesOR;
2589	0	2	3	0	3	0	3	2	0	0	k__Bacteria;p__Proteobacteria;c__Betaproteobacteria;o__Burkholderiales;f__Oxalobacteraceae;g__Paucimonas;
1510	0	1	1	0	1	1	6	2	0	1	k__Bacteria;p__Planctomycetes;c__Phycisphaerae;
1843	1	1	1	0	6	0	1	3	0	0	k__Bacteria;p__Tenericutes;c__Mollicutes;o__Entomoplasmatales;f__Entomoplasmataceae;g__Entomoplasma;
1486	1	0	1	0	5	0	4	2	0	0	k__Bacteria;p__Planctomycetes;c__Phycisphaerae;o__PhycisphaeraeCL;f__PhycisphaeraeCL;g__PhycisphaeraeCL;
2062	2	0	0	0	1	1	0	5	2	2	k__Bacteria;p__OP3;c__koll11;o__GIF10;f__kpj58rc;g__kpj58rcFA;
1922	0	0	3	1	1	0	4	2	1	1	k__Bacteria;p__Armatimonadetes;c__OPB80;o__OPB80CL;f__OPB80CL;g__OPB80CL;
2253	0	1	1	1	4	0	4	0	0	2	k__Bacteria;p__Proteobacteria;c__Deltaproteobacteria;o__Syntrophobacterales;f__Desulfobacteraceae;g__Desulfobacula;
2014	1	0	5	0	1	0	3	3	0	0	k__Bacteria;p__TM6;c__SBRH58;o__SBRH58CL;f__SBRH58CL;g__SBRH58CL;
1820	1	0	0	1	1	1	1	5	1	2	k__Archaea;p__Crenarchaeota;c__C2;o__pGrfC26;f__pGrfC26OR;g__pGrfC26OR;
1902	1	0	0	3	1	1	4	1	1	1	k__Archaea;
2055	2	0	0	0	6	2	1	0	0	2	k__Bacteria;p__TM7;c__MJK10;o__MJK10CL;f__MJK10CL;g__MJK10CL;
2985	0	2	0	0	7	0	2	0	1	1	k__Bacteria;p__WS3;c__PRR-12;o__wb1_H11;f__wb1_H11OR;g__wb1_H11OR;
1478	2	1	0	1	2	3	1	0	0	3	k__Bacteria;p__Chloroflexi;c__SOGA31;o__SOGA31CL;f__SOGA31CL;g__SOGA31CL;
2627	0	2	2	2	0	0	0	6	1	0	k__Bacteria;p__Bacteroidetes;c__Sphingobacteria;o__Sphingobacteriales;f__SphingobacterialesOR;g__SphingobacterialesOR;
2492	0	0	3	2	2	0	4	0	2	0	k__Bacteria;p__Proteobacteria;c__Betaproteobacteria;o__Rhodocyclales;f__RhodocyclalesOR;g__RhodocyclalesOR;
1723	3	0	0	2	0	0	4	0	0	4	k__Bacteria;p__OP11;c__OP11-3;o__OP11-3CL;f__OP11-3CL;g__OP11-3CL;
2205	0	2	1	0	0	0	10	0	0	0	k__Bacteria;p__Chlorobi;c__Chlorobia;o__Chlorobiales;f__Chlorobiaceae;
1511	0	0	3	0	4	0	4	0	2	0	k__Bacteria;p__Verrucomicrobia;c__Verrucomicrobiae;o__Verrucomicrobiales;f__Verrucomicrobiaceae;g__Rubritalea;
1501	0	0	0	0	0	0	0	1	12	0	k__Bacteria;p__TM7;c__TM7-1;o__TM7-1CL;f__TM7-1CL;g__TM7-1CL;
2310	0	0	1	1	3	1	3	1	1	2	k__Bacteria;p__Armatimonadetes;c__SJA-176;o__SJA-176CL;f__SJA-176CL;g__SJA-176CL;
2050	0	0	0	0	9	0	0	2	0	2	k__Archaea;p__Euryarchaeota;c__Methanococci;o__Methanococcales;f__Methanococcaceae;g__MethanococcaceaeFA;
2491	0	1	2	1	3	0	0	0	5	1	k__Bacteria;p__Verrucomicrobia;c__Spartobacteria;o__Spartobacteriales;f__Spartobacteriaceae;g__Candidatus Xiphinematobacter;
2530	0	0	2	1	1	2	0	6	1	0	k__Bacteria;
2261	1	1	0	4	2	1	1	2	0	1	k__Bacteria;p__Actinobacteria;c__Actinobacteria (class);o__Actinomycetales;f__Cellulomonadaceae;g__Demequina;
2610	0	2	2	0	4	0	1	2	0	2	k__Bacteria;
1746	0	2	1	0	4	0	2	4	0	0	k__Bacteria;p__Proteobacteria;c__Gammaproteobacteria;o__Thiotrichales;f__Endoecteinascidiaceae;g__EndoecteinascidiaceaeFA;
2803	3	0	1	0	2	0	2	0	1	4	k__Bacteria;p__Cyanobacteria;c__S15B-MN24;o__S15B-MN24CL;f__S15B-MN24CL;g__S15B-MN24CL;
1523	3	0	0	1	1	0	4	1	2	1	k__Archaea;p__Euryarchaeota;c__Thermoplasmata;o__E2;f__WCHD3-02;g__WCHD3-02FA;
2128	0	0	0	6	0	1	5	1	0	0	k__Bacteria;p__Chloroflexi;c__Anaerolineae;o__envOPS12;f__envOPS12OR;g__envOPS12OR;
1883	4	3	0	0	1	0	1	0	1	3	k__Bacteria;p__Planctomycetes;c__Planctomycea;o__Gemmatales;
2266	3	1	0	2	2	2	0	0	2	1	k__Bacteria;p__Planctomycetes;c__vadinHA49;o__vadinHA49CL;f__vadinHA49CL;g__vadinHA49CL;
2453	3	1	2	2	0	2	0	2	0	1	k__Bacteria;
2119	1	0	2	0	3	0	3	1	2	1	k__Bacteria;p__OP3;c__koll11;o__koll11CL;f__koll11CL;g__koll11CL;
1493	1	0	0	2	0	0	1	3	5	1	k__Bacteria;p__Verrucomicrobia;c__Verrucomicrobiae;o__Verrucomicrobiales;f__Verrucomicrobiaceae;g__VerrucomicrobiaceaeFA;
1489	3	0	0	4	0	4	0	0	0	2	k__Bacteria;
2593	2	2	2	0	0	2	1	0	0	4	k__Bacteria;p__Chloroflexi;c__Anaerolineae;o__envOPS12;f__envOPS12OR;g__envOPS12OR;
2038	0	2	2	0	8	0	0	1	0	0	k__Bacteria;p__OP11;c__OP11-2;o__KD3-145;f__KD3-145OR;g__KD3-145OR;
1755	0	0	0	1	2	1	5	1	0	3	k__Bacteria;p__OP3;c__koll11;o__GIF10;f__GIF10OR;g__GIF10OR;
1963	2	0	0	0	2	1	5	2	1	0	k__Bacteria;p__Proteobacteria;
2153	0	2	5	1	0	0	2	3	0	0	k__Bacteria;p__Bacteroidetes;c__Sphingobacteria;o__Sphingobacteriales;f__Flexibacteraceae;g__Adhaeribacter;
2651	3	0	0	0	1	0	4	1	3	1	k__Archaea;p__Euryarchaeota;c__Methanomicrobia;o__Methanomicrobiales;f__MethanomicrobialesOR;g__MethanomicrobialesOR;
1781	1	1	1	3	2	0	3	0	1	1	k__Bacteria;p__Proteobacteria;c__Deltaproteobacteria;o__Syntrophobacterales;f__Syntrophobacteraceae;g__Syntrophobacter;
1503	5	0	3	0	0	0	1	1	1	2	k__Bacteria;p__Proteobacteria;c__Gammaproteobacteria;o__Oceanospirillales;f__Endozoicimonaceae;g__SGUS388;
1726	1	1	1	0	3	1	4	2	0	0	k__Bacteria;p__Elusimicrobia;c__Elusimicrobia (class);o__Elusimicrobiales;f__ElusimicrobialesOR;g__ElusimicrobialesOR;
1494	0	0	0	0	0	1	0	12	0	0	k__Bacteria;p__Verrucomicrobia;c__Verrucomicrobiae;o__Verrucomicrobiales;f__Verrucomicrobiaceae;g__Luteolibacter;
1482	1	1	0	0	4	0	5	1	1	0	k__Bacteria;p__HDBW-WB69;c__HDBW-WB69PH;o__HDBW-WB69PH;f__HDBW-WB69PH;g__HDBW-WB69PH;
2235	1	0	0	3	1	3	2	2	1	0	k__Bacteria;p__Nitrospirae;c__Nitrospira (class);o__Nitrospirales;f__Thermodesulfovibrionaceae;g__LCP-6;
1532	0	0	1	5	0	0	5	1	0	1	k__Archaea;p__Euryarchaeota;c__Methanobacteria;o__Methanobacteriales;f__WSA2;g__WSA2FA;
1527	1	0	0	1	0	0	3	4	0	4	k__Bacteria;p__Proteobacteria;c__Deltaproteobacteria;o__Myxococcales;f__Haliangiaceae;g__HaliangiaceaeFA;
2567	0	0	1	0	5	0	4	2	0	1	k__Bacteria;p__OP3;c__BD4-9;o__BD4-9CL;f__BD4-9CL;g__BD4-9CL;
2761	1	0	2	1	4	2	1	2	0	0	k__Bacteria;p__OP3;c__koll11;o__GIF10;f__kpj58rc;g__kpj58rcFA;
2842	0	1	5	1	0	1	3	0	1	1	k__Bacteria;p__Actinobacteria;c__Actinobacteria (class);o__Actinomycetales;
1520	1	0	0	0	0	0	7	3	2	0	k__Bacteria;p__OP11;c__OP11-1;o__OPB92;f__OPB92OR;g__OPB92OR;
2239	0	0	4	2	3	0	0	2	1	1	k__Bacteria;p__Proteobacteria;c__Deltaproteobacteria;o__Syntrophobacterales;
3059	1	0	3	0	2	0	3	2	1	1	k__Bacteria;p__Bacteroidetes;c__Sphingobacteria;o__Sphingobacteriales;f__Saprospiraceae;g__Aureispira;
1753	1	0	0	3	0	1	0	3	1	4	k__Archaea;p__Euryarchaeota;c__Thermoplasmata;o__E2;f__pMC2A33;g__pMC2A33FA;
3181	5	1	0	0	1	2	0	0	2	2	k__Bacteria;p__Proteobacteria;
2247	2	1	1	1	0	2	0	4	1	1	k__Archaea;p__Crenarchaeota;c__C2;o__pGrfC26;f__pGrfC26OR;g__pGrfC26OR;
3357	2	0	4	0	1	3	1	1	1	0	k__Bacteria;p__Proteobacteria;c__Deltaproteobacteria;o__Myxococcales;f__Cystobacteraceae;g__Archangium;
1842	3	1	1	1	0	0	2	2	1	2	k__Bacteria;p__Proteobacteria;c__Gammaproteobacteria;o__Acidithiobacillales;f__Acidithiobacillaceae;g__AcidithiobacillaceaeFA;
2508	1	3	2	0	3	1	0	1	1	1	k__Bacteria;p__ABY1_OD1;c__ABY1_OD1PH;o__ABY1_OD1PH;f__ABY1_OD1PH;g__ABY1_OD1PH;
1858	0	0	0	0	3	3	4	1	1	1	k__Bacteria;p__Planctomycetes;c__Phycisphaerae;o__PhycisphaeraeCL;f__PhycisphaeraeCL;g__PhycisphaeraeCL;
2238	1	1	3	0	0	1	1	3	2	1	k__Bacteria;p__Firmicutes;c__Clostridia;o__Clostridiales;f__Clostridiales Family XII. Incertae Sedis;g__Clostridiales Family XII. Incertae SedisFA;
1878	1	1	0	0	6	0	1	3	1	0	k__Bacteria;p__Proteobacteria;c__Gammaproteobacteria;o__Thiotrichales;f__ThiotrichalesOR;g__ThiotrichalesOR;
1496	0	3	4	0	6	0	0	0	0	0	k__Bacteria;p__Bacteroidetes;c__Sphingobacteria;o__Sphingobacteriales;f__Rhodothermaceae;g__RhodothermaceaeFA;
2098	1	3	0	1	2	1	2	0	2	1	k__Bacteria;p__Chlamydiae;c__Chlamydiae (class);o__Chlamydiales;f__Parachlamydiaceae;g__Candidatus Protochlamydia;
2773	0	2	1	2	3	1	0	0	1	3	k__Bacteria;p__Cyanobacteria;c__Synechococcophycideae;o__Synechococcales;f__Synechococcaceae;g__Synechococcus;
2445	0	3	1	1	5	0	2	1	0	0	k__Bacteria;p__OP11;c__OP11-2;o__KD3-145;f__KD3-145OR;g__KD3-145OR;
1513	0	1	2	0	9	0	1	0	0	0	k__Bacteria;p__Proteobacteria;c__Gammaproteobacteria;o__Alteromonadales;f__Alteromonadaceae;g__BD2-13;
1923	1	1	0	2	2	0	4	1	1	1	k__Bacteria;p__Proteobacteria;c__Gammaproteobacteria;o__Xanthomonadales;f__Xanthomonadaceae;g__Frateuria;
3177	3	2	2	1	1	1	1	0	0	2	k__Bacteria;p__Chloroflexi;c__Anaerolineae;o__A31;f__KNA6-EB22;g__KNA6-EB22FA;
1546	5	0	0	4	0	1	0	0	0	2	k__Bacteria;p__OP11;c__OP11-4;o__RCP1-27;f__RCP1-27OR;g__RCP1-27OR;
2081	0	0	2	1	1	0	2	3	1	2	k__Bacteria;p__Bacteroidetes;c__Sphingobacteria;o__Sphingobacteriales;f__Flexibacteraceae;g__FlexibacteraceaeFA;
3648	2	0	1	3	2	1	2	0	0	1	k__Bacteria;p__Proteobacteria;c__Deltaproteobacteria;o__Desulfuromonadales;f__Geobacteraceae;g__GeobacteraceaeFA;
1550	4	0	0	2	0	2	1	1	0	2	k__Bacteria;p__Chloroflexi;c__Dehalococcoidetes;o__DehalococcoidetesCL;f__DehalococcoidetesCL;g__DehalococcoidetesCL;
1584	1	0	0	4	0	0	0	0	0	7	k__Bacteria;p__OP11;c__OP11-2;o__WCHB1-07;f__WCHB1-07OR;g__WCHB1-07OR;
2150	0	1	0	0	0	0	0	6	5	0	k__Bacteria;p__Gemmatimonadetes;c__Gemmatimonadetes (class);o__Gemmatimonadetes (class)CL;f__Gemmatimonadetes (class)CL;g__Gemmatimonadetes (class)CL;
1908	2	2	2	0	0	0	3	2	1	0	k__Bacteria;p__Verrucomicrobia;c__Opitutae;o__Opitutales;f__Opitutaceae;g__Opitutus;
1545	0	2	1	0	0	0	0	3	6	0	k__Bacteria;p__Firmicutes;c__Clostridia;o__Thermoanaerobacterales;f__Thermoanaerobacteraceae;g__Ammonifex;
2307	0	0	3	0	6	0	3	0	0	0	k__Archaea;p__Euryarchaeota;c__Methanobacteria;o__Methanobacteriales;f__pMC1;g__pMC1FA;
2536	1	0	0	0	0	2	1	4	3	1	k__Bacteria;p__TM6;c__SJA-4;o__SJA-4CL;f__SJA-4CL;g__SJA-4CL;
2408	2	1	1	1	0	0	2	3	1	1	k__Bacteria;p__WS3;c__PRR-12;o__SAW1_B6;f__SAW1_B6OR;g__SAW1_B6OR;
1566	0	0	0	0	0	0	0	5	7	0	k__Bacteria;p__Planctomycetes;c__Planctomycea;o__Pirellulales;f__PirellulalesOR;g__PirellulalesOR;
2517	0	0	0	0	3	0	1	8	0	0	k__Bacteria;p__OP11;c__OP11-3;o__OP11-3CL;f__OP11-3CL;g__OP11-3CL;
2000	0	0	0	0	4	0	5	2	1	0	k__Archaea;p__Euryarchaeota;c__Methanobacteria;o__Methanobacteriales;f__MSBL1;g__SAGMEG-1;
2122	0	0	0	7	0	1	3	0	0	1	k__Bacteria;p__Nitrospirae;c__Nitrospira (class);o__Nitrospirales;f__Thermodesulfovibrionaceae;g__LCP-6;
1565	0	2	3	0	5	0	2	0	0	0	k__Archaea;p__Euryarchaeota;c__Methanobacteria;o__Methanobacteriales;f__pMC1;g__pMC1FA;
2186	0	0	1	2	2	1	2	1	0	3	k__Bacteria;p__Actinobacteria;c__Actinobacteria (class);o__MC47;f__MC47OR;g__MC47OR;
1552	1	0	2	1	5	1	2	0	0	0	k__Archaea;
1909	1	1	2	0	0	0	2	2	4	0	k__Bacteria;p__Actinobacteria;c__Actinobacteria (class);o__Solirubrobacterales;f__Patulibacteraceae;g__Patulibacter;
1560	0	0	2	0	0	1	0	3	4	2	k__Archaea;p__Euryarchaeota;c__Methanomicrobia;o__Methanosarcinales;f__Methanosarcinaceae;g__Methanomethylovorans;
1591	2	0	0	1	1	1	2	3	0	2	k__Bacteria;p__OP11;c__OP11-1;o__OPB92;f__OPB92OR;g__OPB92OR;
1874	1	1	0	0	2	0	7	1	0	0	k__Bacteria;
2243	1	1	1	3	2	0	3	1	0	0	k__Archaea;p__HydGC-84-221A;c__HydGC-84-221APH;o__HydGC-84-221APH;f__HydGC-84-221APH;g__HydGC-84-221APH;
2738	5	1	0	0	0	1	0	1	4	0	k__Bacteria;p__Firmicutes;c__Clostridia;o__Clostridiales;f__BSV43;g__BSV43FA;
2547	0	0	2	0	5	0	0	2	2	1	k__Bacteria;p__Lentisphaerae;c__Lentisphaerae (class);o__Victivallales;f__VictivallalesOR;g__VictivallalesOR;
2956	5	1	2	0	1	0	1	1	0	1	k__Bacteria;p__Planctomycetes;c__Planctomycea;o__Gemmatales;f__Isosphaeraceae;g__Singulisphaera;
1564	1	0	0	1	3	1	0	1	1	4	k__Bacteria;p__Chlamydiae;c__Chlamydiae (class);o__Chlamydiales;f__Parachlamydiaceae;g__Parachlamydia;
2112	3	0	1	0	4	0	2	1	0	1	k__Bacteria;p__TM6;c__SBRH58;o__SBRH58CL;f__SBRH58CL;g__SBRH58CL;
1569	4	1	3	2	1	1	0	0	0	0	k__Bacteria;p__Cyanobacteria;c__Chloroplast;o__Chlorophyta;f__Chlamydomonadaceae-Cyanobacteria;g__ChlamydomonadaceaeFA-Cyanobacteria;
1989	0	1	6	0	1	0	4	0	0	0	k__Bacteria;p__Armatimonadetes;c__CH21;o__CH21CL;f__CH21CL;g__CH21CL;
1607	0	2	1	0	0	0	2	5	2	0	k__Bacteria;p__Cyanobacteria;c__4C0d-2;o__4C0d-2CL;f__4C0d-2CL;g__4C0d-2CL;
2581	1	0	0	2	4	0	3	2	0	0	k__Archaea;p__Crenarchaeota;c__C2;o__C2CL;f__C2CL;g__C2CL;
2244	1	1	0	5	0	2	0	0	0	3	k__Bacteria;p__Chloroflexi;c__Anaerolineae;o__BPC110;f__BPC110OR;g__BPC110OR;
2107	4	0	1	0	0	0	0	0	6	1	k__Bacteria;
2336	0	0	0	0	0	3	0	7	1	1	k__Archaea;p__Euryarchaeota;c__Methanomicrobia;o__Methanomicrobiales;f__MethanomicrobialesOR;g__MethanomicrobialesOR;
2852	0	1	2	1	1	0	2	2	2	1	k__Bacteria;p__Bacteroidetes;c__Flavobacteria;o__Flavobacteriales;f__Flavobacteriaceae;g__Wautersiella;
1590	2	0	0	0	1	1	0	1	3	4	k__Bacteria;p__ZB2;c__ZB2PH;o__ZB2PH;f__ZB2PH;g__ZB2PH;
2515	3	0	4	1	0	0	0	0	2	2	k__Bacteria;p__Verrucomicrobia;c__Verrucomicrobiae;o__Verrucomicrobiales;f__Verrucomicrobiaceae;g__Prosthecobacter;
1578	1	0	1	0	1	1	3	4	1	0	k__Bacteria;p__Chloroflexi;c__Anaerolineae;o__Caldilineales;f__Caldilineaceae;g__CaldilineaceaeFA;
2441	2	1	1	2	0	0	0	3	0	3	k__Bacteria;p__Proteobacteria;
2419	0	0	3	0	1	0	0	4	1	3	k__Bacteria;p__WS6;c__SC72;o__SC72CL;f__SC72CL;g__SC72CL;
3485	1	1	1	1	2	1	2	0	0	3	k__Bacteria;p__Planctomycetes;c__Phycisphaerae;o__PhycisphaeraeCL;f__PhycisphaeraeCL;g__PhycisphaeraeCL;
1614	1	0	0	2	0	1	3	3	0	2	k__Archaea;p__ArchaeaKI;c__ArchaeaKI;o__ArchaeaKI;f__ArchaeaKI;g__ArchaeaKI;
3397	0	0	0	0	2	2	6	1	1	0	k__Bacteria;p__TM6;c__SJA-4;o__SJA-4CL;f__SJA-4CL;g__SJA-4CL;
2820	1	2	1	1	2	1	0	1	1	2	k__Bacteria;p__Bacteroidetes;c__Bacteroidia;o__Bacteroidales;f__Rikenellaceae;g__RikenellaceaeFA;
1857	0	0	1	0	11	0	0	0	0	0	k__Archaea;
1574	1	2	7	0	1	1	0	0	0	0	k__Bacteria;p__CD12;c__CD12PH;o__CD12PH;f__CD12PH;g__CD12PH;
2501	2	0	0	0	1	0	4	2	2	1	k__Bacteria;p__Chlamydiae;c__Chlamydiae (class);o__Chlamydiales;f__ChlamydialesOR;g__ChlamydialesOR;
1847	0	0	5	0	2	0	3	1	1	0	k__Bacteria;p__Verrucomicrobia;
3273	1	1	2	1	0	0	1	5	1	0	k__Bacteria;p__GN02;c__GN02PH;o__GN02PH;f__GN02PH;g__GN02PH;
2265	0	0	0	3	1	2	1	4	1	0	k__Bacteria;p__Chloroflexi;c__Dehalococcoidetes;o__Dehalococcoidales;f__Dehalococcoidaceae;g__DehalococcoidaceaeFA;
2386	2	2	1	2	1	0	2	1	0	1	k__Bacteria;p__Firmicutes;c__Clostridia;o__Clostridiales;f__Catabacteriaceae;g__CatabacteriaceaeFA;
1987	0	0	0	0	0	0	1	8	3	0	k__Bacteria;
2296	0	0	1	4	2	2	2	1	0	0	k__Archaea;p__Euryarchaeota;c__Methanomicrobia;o__Methanomicrobiales;f__Methanospirillaceae;g__MethanospirillaceaeFA;
2848	2	1	1	0	3	0	3	1	1	0	k__Bacteria;p__Bacteroidetes;c__Sphingobacteria;o__Sphingobacteriales;f__SphingobacterialesOR;g__SphingobacterialesOR;
1571	1	0	0	1	1	6	1	0	0	2	k__Archaea;p__Euryarchaeota;c__Methanococci;o__Methanococcales;f__Methanococcaceae;g__MethanococcaceaeFA;
1593	0	0	2	4	2	0	2	1	1	0	k__Bacteria;p__TM6;c__SJA-4;o__SJA-4CL;f__SJA-4CL;g__SJA-4CL;
1544	2	2	1	0	0	0	3	0	4	0	k__Bacteria;p__Planctomycetes;c__Planctomycea;o__Gemmatales;f__Isosphaeraceae;g__IsosphaeraceaeFA;
1924	2	0	0	1	1	1	0	0	0	7	k__Bacteria;p__Firmicutes;c__Bacilli;o__Bacillales;f__Listeriaceae;g__ListeriaceaeFA;
3796	0	0	0	1	3	1	2	0	1	4	k__Bacteria;
2181	2	0	0	0	3	1	3	0	0	3	k__Bacteria;p__Elusimicrobia;c__Elusimicrobia (class);o__Elusimicrobiales;f__ElusimicrobialesOR;g__ElusimicrobialesOR;
1582	0	0	2	0	6	0	2	1	1	0	k__Bacteria;p__Planctomycetes;c__vadinHA49;o__vadinHA49CL;f__vadinHA49CL;g__vadinHA49CL;
2163	0	0	2	0	5	0	0	3	1	1	k__Bacteria;p__OP11;c__OP11-1;o__GN01;f__GN01OR;g__GN01OR;
1971	0	2	0	0	7	1	1	0	1	0	k__Bacteria;p__Proteobacteria;c__Deltaproteobacteria;o__CTD005-82B-02;f__CTD005-82B-02OR;g__CTD005-82B-02OR;
2344	2	0	1	4	2	2	0	0	0	1	k__Bacteria;p__Proteobacteria;c__Gammaproteobacteria;o__Oceanospirillales;f__HTCC2089;g__HTCC2089FA;
1594	0	2	0	1	3	1	2	1	0	2	k__Bacteria;p__Acidobacteria;c__MVS-40;o__MVS-40CL;f__MVS-40CL;g__MVS-40CL;
1548	0	0	4	0	6	1	0	0	1	0	k__Archaea;p__Euryarchaeota;c__Methanobacteria;o__Methanobacteriales;f__pMC1;g__pMC1FA;
2656	2	2	1	3	1	2	0	0	0	1	k__Bacteria;p__SBR1093;c__SBR1093PH;o__SBR1093PH;f__SBR1093PH;g__SBR1093PH;
2082	1	0	1	0	3	1	3	2	0	1	k__Bacteria;p__Chloroflexi;c__Anaerolineae;o__Caldilineales;f__CaldilinealesOR;g__CaldilinealesOR;
1603	0	0	0	0	2	0	2	7	0	1	k__Bacteria;p__Acidobacteria;c__Solibacteres;o__Solibacterales;f__Solibacteraceae;g__Candidatus Solibacter;
2175	0	0	2	0	1	1	1	5	0	2	k__Archaea;p__Euryarchaeota;c__Methanomicrobia;o__Methanomicrobiales;f__MethanomicrobialesOR;g__MethanomicrobialesOR;
2684	1	1	1	0	1	0	1	5	1	1	k__Bacteria;p__Proteobacteria;
3934	2	1	0	2	1	1	1	0	2	2	k__Bacteria;p__Proteobacteria;c__Deltaproteobacteria;o__Syntrophobacterales;f__Desulfobacteraceae;g__Desulfosarcina;
1966	0	1	3	0	0	0	1	5	2	0	k__Bacteria;p__Proteobacteria;c__Alphaproteobacteria;o__Rhodobacterales;f__Rhodobacteraceae;g__Amaricoccus;
3478	3	1	2	1	0	0	5	0	0	0	k__Bacteria;p__Verrucomicrobia;c__Opitutae;o__OpitutaeCL;f__OpitutaeCL;g__OpitutaeCL;
2350	0	4	2	0	2	0	0	2	1	0	k__Bacteria;p__Proteobacteria;c__Alphaproteobacteria;o__Kordiimonadales;f__KordiimonadalesOR;g__KordiimonadalesOR;
2910	0	0	0	0	3	3	3	0	2	0	k__Archaea;p__Euryarchaeota;c__Methanomicrobia;o__Methanomicrobiales;f__MethanomicrobialesOR;g__MethanomicrobialesOR;
1991	1	0	3	0	4	1	1	0	0	1	k__Bacteria;
3211	1	1	1	0	2	1	0	2	2	1	k__Bacteria;p__Planctomycetes;c__Planctomycea;o__Pirellulales;f__Pirellulaceae;g__Pirellula;
2608	3	2	0	0	0	0	1	1	1	3	k__Bacteria;p__OP11;c__OP11-4;o__RCP1-27;f__RCP1-27OR;g__RCP1-27OR;
1655	0	0	4	0	3	0	1	1	1	1	k__Bacteria;p__Proteobacteria;c__Deltaproteobacteria;o__Desulfobacterales;f__DesulfobacteralesOR;g__DesulfobacteralesOR;
1710	2	0	0	0	0	1	4	1	3	0	k__Bacteria;p__Chloroflexi;c__Anaerolineae;o__S0208;f__S0208OR;g__S0208OR;
2500	1	0	0	0	5	0	3	1	0	1	k__Bacteria;p__OP11;c__OP11-4;o__KNA6-NB14;f__KNA6-NB14OR;g__KNA6-NB14OR;
3186	3	1	1	1	2	0	2	1	0	0	k__Archaea;p__Euryarchaeota;c__Methanomicrobia;o__Methanomicrobiales;f__MethanomicrobialesOR;g__MethanomicrobialesOR;
2457	1	3	0	0	2	0	3	1	1	0	k__Bacteria;p__Spirochaetes;c__Spirochaetes (class);o__Spirochaetales;f__Spirochaetaceae;
2001	0	1	0	0	4	0	0	3	2	1	k__Bacteria;p__Proteobacteria;c__Gammaproteobacteria;o__Chromatiales;f__Ectothiorhodospiraceae;
3264	2	1	0	0	3	1	1	0	1	2	k__Bacteria;p__Proteobacteria;c__Betaproteobacteria;
2393	0	1	2	1	3	0	1	1	1	1	k__Bacteria;p__Spirochaetes;c__SpirochaetesPH;o__SpirochaetesPH;f__SpirochaetesPH;g__SpirochaetesPH;
1716	0	2	0	1	1	2	1	0	0	4	k__Bacteria;p__Planctomycetes;c__vadinHA49;o__vadinHA49CL;f__vadinHA49CL;g__vadinHA49CL;
2293	1	0	0	1	1	0	6	1	1	0	k__Bacteria;p__OP11;c__OP11-1;o__OPB92;f__OPB92OR;g__OPB92OR;
3102	0	0	0	0	7	0	3	1	0	0	k__Bacteria;p__OP11;c__OP11-2;o__WCHB1-07;f__WCHB1-07OR;g__WCHB1-07OR;
2269	0	6	1	0	0	0	1	0	3	0	k__Bacteria;p__Proteobacteria;c__Alphaproteobacteria;o__Rhizobiales;f__Cohaesibacteraceae;g__CohaesibacteraceaeFA;
1990	0	0	2	0	1	0	4	2	1	1	k__Bacteria;p__Planctomycetes;c__Phycisphaerae;o__PhycisphaeraeCL;f__PhycisphaeraeCL;g__PhycisphaeraeCL;
2104	4	2	0	1	0	0	3	0	0	1	k__Bacteria;p__Armatimonadetes;c__SJA-176;o__SJA-176CL;f__SJA-176CL;g__SJA-176CL;
2061	3	0	0	1	0	2	0	2	1	2	k__Bacteria;
3072	4	0	0	3	0	2	0	0	0	2	k__Archaea;p__Euryarchaeota;c__Halobacteria;o__Halobacteriales;f__Halobacteriaceae;g__Halogeometricum;
1708	0	0	6	0	0	0	0	1	3	1	k__Bacteria;
2528	0	1	2	2	3	2	1	0	0	0	k__Archaea;p__ArchaeaKI;c__ArchaeaKI;o__ArchaeaKI;f__ArchaeaKI;g__ArchaeaKI;
2578	0	0	3	0	3	0	0	5	0	0	k__Bacteria;p__OP11;c__WCHB1-64;o__d153;f__d153OR;g__d153OR;
2708	0	0	0	0	7	0	3	0	1	0	k__Bacteria;p__Planctomycetes;c__Kueneniae;o__KueneniaeCL;f__KueneniaeCL;g__KueneniaeCL;
1636	0	1	3	0	0	0	5	0	1	1	k__Bacteria;p__Actinobacteria;c__Actinobacteria (class);o__Solirubrobacterales;f__Patulibacteraceae;g__PatulibacteraceaeFA;
2934	1	1	0	0	2	1	3	1	0	2	k__Bacteria;p__Planctomycetes;c__Planctomycea;o__Pirellulales;f__Pirellulaceae;g__PirellulaceaeFA;
3382	1	2	1	0	3	0	0	1	3	0	k__Bacteria;p__Proteobacteria;c__Alphaproteobacteria;o__Rhodospirillales;f__Acetobacteraceae;g__Tanticharoenia;
2450	7	0	1	0	0	0	1	0	2	0	k__Bacteria;p__Tenericutes;c__Erysipelotrichi;o__Erysipelotrichales;f__vadinHA31;g__RFN20;
2405	0	0	3	3	1	0	4	0	0	0	k__Bacteria;
1699	3	0	0	0	0	1	2	2	1	2	k__Bacteria;p__Tenericutes;c__Mollicutes;o__Acholeplasmatales;f__Acholeplasmataceae;g__AcholeplasmataceaeFA;
1980	1	0	4	0	2	1	2	1	0	0	k__Bacteria;
2264	2	0	1	0	2	0	0	2	4	0	k__Bacteria;p__Planctomycetes;c__Phycisphaerae;o__Phycisphaerales;f__PhycisphaeralesOR;g__PhycisphaeralesOR;
2490	1	0	7	0	0	0	1	2	0	0	k__Bacteria;p__Acidobacteria;c__Sva0725;o__Sva0725;f__Sva0725OR;g__Sva0725OR;
2914	0	1	0	0	2	3	3	2	0	0	k__Bacteria;p__Planctomycetes;c__Phycisphaerae;o__PhycisphaeraeCL;f__PhycisphaeraeCL;g__PhycisphaeraeCL;
1711	3	3	2	0	1	1	0	0	0	1	k__Bacteria;p__ABY1_OD1;c__ABY1_OD1PH;o__ABY1_OD1PH;f__ABY1_OD1PH;g__ABY1_OD1PH;
3068	0	0	2	0	4	0	3	2	0	0	k__Bacteria;p__OP11;c__OP11-1;o__GN01;f__GN01OR;g__GN01OR;
1719	3	0	0	0	2	1	2	1	0	2	k__Archaea;
1648	0	0	1	0	1	0	6	3	0	0	k__Archaea;p__ArchaeaKI;c__ArchaeaKI;o__ArchaeaKI;f__ArchaeaKI;g__ArchaeaKI;
1703	0	1	5	0	2	0	0	1	1	1	k__Bacteria;p__Proteobacteria;c__Gammaproteobacteria;o__Thiotrichales;f__Endoecteinascidiaceae;g__EndoecteinascidiaceaeFA;
2033	4	4	1	0	0	0	0	1	1	0	k__Bacteria;p__Firmicutes;c__Clostridia;o__Clostridiales;f__Sulfobacillaceae;g__YNPFFP6;
1653	7	2	0	0	2	0	0	0	0	0	k__Bacteria;p__Proteobacteria;c__Deltaproteobacteria;o__MIZ46;f__MIZ46OR;g__MIZ46OR;
2765	0	1	7	0	0	0	1	2	0	0	k__Bacteria;p__Proteobacteria;c__Alphaproteobacteria;o__Rhodobacterales;f__RhodobacteralesOR;g__RhodobacteralesOR;
2321	2	0	0	2	1	1	0	0	0	5	k__Bacteria;
1623	0	1	0	0	1	0	8	0	1	0	k__Bacteria;p__OP11;c__OP11-4;o__RCP1-27;f__RCP1-27OR;g__RCP1-27OR;
2702	1	1	0	0	2	1	2	0	3	1	k__Archaea;p__Euryarchaeota;c__Methanomicrobia;o__Methanosarcinales;f__Methanosarcinaceae;g__Methanomethylovorans;
2072	5	0	0	2	1	2	0	0	0	1	k__Bacteria;p__Planctomycetes;c__Planctomycea;o__Gemmatales;f__Isosphaeraceae;g__Singulisphaera;
2100	2	3	0	0	0	0	0	1	3	2	k__Bacteria;p__TM7;c__TM7-3;o__Blgi18;f__Blgi18OR;g__Blgi18OR;
1693	0	2	0	0	3	0	5	0	1	0	k__Bacteria;
3291	0	2	2	0	2	0	2	1	0	2	k__Bacteria;p__KSB1;c__GW-22;o__GW-22CL;f__GW-22CL;g__GW-22CL;
2742	1	0	1	1	1	0	0	4	2	1	k__Bacteria;p__Bacteroidetes;c__Sphingobacteria;o__Sphingobacteriales;f__Rhodothermaceae;g__Rhodothermus;
1702	1	0	1	2	2	0	3	0	0	2	k__Bacteria;p__Planctomycetes;c__vadinHA49;o__vadinHA49CL;f__vadinHA49CL;g__vadinHA49CL;
2314	1	0	1	1	1	1	3	2	0	1	k__Bacteria;p__Planctomycetes;c__Kueneniae;o__KueneniaeCL;f__KueneniaeCL;g__KueneniaeCL;
2866	2	1	0	0	0	1	1	1	3	2	k__Archaea;p__Euryarchaeota;c__Methanomicrobia;o__Methanomicrobiales;f__MethanomicrobialesOR;g__MethanomicrobialesOR;
1701	0	0	4	0	7	0	0	0	0	0	k__Bacteria;p__GN02;c__GN02PH;o__GN02PH;f__GN02PH;g__GN02PH;
2586	1	1	1	0	2	1	2	1	2	0	k__Bacteria;p__OP11;c__OP11-4;o__KNA6-NB14;f__KNA6-NB14OR;g__KNA6-NB14OR;
1634	0	3	1	0	0	0	0	1	6	0	k__Bacteria;p__Planctomycetes;c__Planctomycea;o__Pirellulales;f__PirellulalesOR;g__PirellulalesOR;
1666	2	0	0	1	0	0	6	0	0	2	k__Archaea;p__Crenarchaeota;c__CrenarchaeotaPH;o__CrenarchaeotaPH;f__CrenarchaeotaPH;g__CrenarchaeotaPH;
3305	0	1	0	1	4	1	0	1	0	3	k__Bacteria;p__OP11;c__OP11-4;o__RCP1-27;f__RCP1-27OR;g__RCP1-27OR;
2426	0	2	1	1	0	3	0	1	0	3	k__Bacteria;p__SM2F11;c__SM2F11PH;o__SM2F11PH;f__SM2F11PH;g__SM2F11PH;
1619	0	1	0	2	2	0	2	3	0	1	k__Archaea;p__Crenarchaeota;c__C2;o__pGrfC26;f__pGrfC26OR;g__pGrfC26OR;
1714	3	1	1	0	0	0	3	1	2	0	k__Bacteria;p__Tenericutes;c__TenericutesPH;o__TenericutesPH;f__TenericutesPH;g__TenericutesPH;
1631	0	0	0	2	6	0	0	3	0	0	k__Bacteria;p__Bacteroidetes;c__Sphingobacteria;o__Sphingobacteriales;f__SphingobacterialesOR;g__SphingobacterialesOR;
2294	6	0	0	0	1	0	2	1	0	1	k__Bacteria;p__Actinobacteria;c__Actinobacteria (class);o__Actinomycetales;f__ACK-M1;g__ACK-M1FA;
1785	0	1	1	0	1	0	2	1	0	4	k__Bacteria;p__Chloroflexi;c__Dehalococcoidetes;o__NT-B4;f__NT-B4OR;g__NT-B4OR;
2518	0	0	1	1	0	2	4	2	0	0	k__Bacteria;p__Planctomycetes;c__Planctomycea;o__Pirellulales;f__PirellulalesOR;g__PirellulalesOR;
2522	0	0	0	2	1	1	1	3	0	2	k__Bacteria;p__OP11;c__WCHB1-64;o__K2-4-19;f__K2-4-19OR;g__K2-4-19OR;
2415	1	2	1	0	0	0	0	2	3	1	k__Bacteria;p__Synergistetes;c__Synergistia;o__Synergistales;f__Synergistaceae;g__Cloacibacillus;
1764	0	0	2	1	2	1	0	1	1	2	k__Bacteria;p__Verrucomicrobia;c__Verruco-5;o__Verruco-5CL;f__Verruco-5CL;g__Verruco-5CL;
1751	1	0	0	2	0	2	1	2	0	2	k__Archaea;
1791	3	0	1	0	1	0	2	0	1	2	k__Bacteria;p__GN02;c__GN07;o__GN07CL;f__GN07CL;g__GN07CL;
2532	2	2	0	0	0	0	3	2	0	1	k__Bacteria;p__Chloroflexi;c__Anaerolineae;o__Anaerolineales;f__Anaerolinaceae;
1802	1	0	0	1	0	0	3	5	0	0	k__Archaea;p__DHVE3;c__DHVE3PH;o__DHVE3PH;f__DHVE3PH;g__DHVE3PH;
1809	0	0	0	0	10	0	0	0	0	0	k__Bacteria;p__BacteriaKI;c__BacteriaKI;o__BacteriaKI;f__BacteriaKI;g__BacteriaKI;
1740	1	1	2	1	2	0	0	1	1	1	k__Bacteria;p__LD1;c__LD1PH;o__LD1PH;f__LD1PH;g__LD1PH;
[truncated: 1,504 more rows]
