# Supplementary material for: Primer and platform effects on 16S rRNA tag sequencing
Source: Front Microbiol. 2015 Aug 4;6:771. doi: 10.3389/fmicb.2015.00771 (PMC4523815; doi:10.3389/fmicb.2015.00771)
Supplement: Supplementary file 4 [file Additionalfile4.ZIP › rarefied_miseq_psuwonensis_V4_ASS.txt]

#/global/projectb/scratch/tremblay/paper_miseq_2b/complete_dataset_2ndtry//rarefied_otu_tables_combined/MISEQ_V4_ASS_PS/otu_table_filtered_bacteriaArchaea.tab
#OTU ID	psuwonensis_3	psuwonensis_1	psuwonensis_2	Consensus Lineage
0	2890	2893	2891	k__Bacteria;p__Proteobacteria;c__Gammaproteobacteria;o__Xanthomonadales;f__Xanthomonadaceae;g__Pseudoxanthomonas;
1	1	0	2	k__Bacteria;p__Proteobacteria;c__Gammaproteobacteria;o__Pseudomonadales;f__Pseudomonadaceae;g__Pseudomonas;
2	2	0	0	k__Bacteria;p__Actinobacteria;c__Actinobacteria (class);o__Actinomycetales;f__Promicromonosporaceae;g__Isoptericola;
