# Supplementary material for: Primer and platform effects on 16S rRNA tag sequencing
Source: Front Microbiol. 2015 Aug 4;6:771. doi: 10.3389/fmicb.2015.00771 (PMC4523815; doi:10.3389/fmicb.2015.00771)
Supplement: Supplementary file 4 [file Additionalfile4.ZIP › rarefied_miseq_synthcomm_V4_ASS.txt]

#/global/projectb/scratch/tremblay/paper_miseq_2b/complete_dataset_2ndtry//rarefied_otu_tables_combined/MISEQ_V4_ASS_SC/otu_table_filtered_bacteriaArchaea.tab
#OTU ID	synthcomm_1	synthcomm_2	synthcomm_3	Consensus Lineage
0	1698	1804	1639	k__Bacteria;p__Firmicutes;c__Clostridia;o__Clostridiales;f__Lachnospiraceae;g__Coprococcus;
1	743	633	739	k__Bacteria;p__Proteobacteria;c__Gammaproteobacteria;o__Enterobacteriales;f__Enterobacteriaceae;g__Pantoea;
2	315	318	373	k__Archaea;p__Euryarchaeota;c__Halobacteria;o__Halobacteriales;f__Halobacteriaceae;g__Haloterrigena;
3	88	82	76	k__Archaea;p__Euryarchaeota;c__Halobacteria;o__Halobacteriales;f__Halobacteriaceae;g__Natronobacterium;
4	33	37	44	k__Bacteria;p__Proteobacteria;c__Gammaproteobacteria;o__Xanthomonadales;f__Xanthomonadaceae;g__Rhodanobacter;
5	7	3	6	k__Bacteria;p__Proteobacteria;c__Gammaproteobacteria;o__Xanthomonadales;f__Xanthomonadaceae;g__Pseudoxanthomonas;
8	3	6	5	k__Archaea;p__Euryarchaeota;c__Halobacteria;o__Halobacteriales;f__Halobacteriaceae;g__HalobacteriaceaeFA;
6	1	5	3	k__Bacteria;p__Firmicutes;c__Bacilli;o__Bacillales;f__Paenibacillaceae;g__Paenibacillus;
7	2	0	2	k__Bacteria;p__Actinobacteria;c__Actinobacteria (class);o__Actinomycetales;f__Mycobacteriaceae;g__Mycobacterium;
9	0	1	0	k__Archaea;p__Euryarchaeota;c__Halobacteria;o__Halobacteriales;f__Halobacteriaceae;g__HalobacteriaceaeFA;
10	2	2	0	k__Bacteria;p__Bacteroidetes;c__Sphingobacteria;o__Sphingobacteriales;f__Sphingobacteriaceae;g__Sphingobacterium;
11	0	0	1	k__Bacteria;p__Proteobacteria;c__Gammaproteobacteria;o__Enterobacteriales;f__EnterobacterialesOR;g__EnterobacterialesOR;
12	0	0	3	k__Bacteria;p__Proteobacteria;c__Gammaproteobacteria;o__Xanthomonadales;f__Xanthomonadaceae;g__Stenotrophomonas;
17	1	0	1	k__Archaea;p__Euryarchaeota;c__Halobacteria;o__Halobacteriales;f__Halobacteriaceae;g__HalobacteriaceaeFA;
14	0	1	1	k__Bacteria;p__Proteobacteria;c__Gammaproteobacteria;o__Enterobacteriales;f__Enterobacteriaceae;g__Kluyvera;
18	0	1	0	k__Archaea;p__Euryarchaeota;c__Halobacteria;o__Halobacteriales;f__Halobacteriaceae;
