# Supplementary material for: Primer and platform effects on 16S rRNA tag sequencing
Source: Front Microbiol. 2015 Aug 4;6:771. doi: 10.3389/fmicb.2015.00771 (PMC4523815; doi:10.3389/fmicb.2015.00771)
Supplement: Supplementary file 4 [file Additionalfile4.ZIP › rarefied_miseq_synthcomm_V4_R2.txt]

#/global/projectb/scratch/tremblay/paper_miseq_2b/complete_dataset_2ndtry//rarefied_otu_tables_combined/MISEQ_V4_R2_SC/otu_table_filtered_bacteriaArchaea.tab
#OTU ID	synthcomm_1	synthcomm_2	synthcomm_3	Consensus Lineage
0	1757	1842	1641	k__Bacteria;p__Firmicutes;c__Clostridia;o__Clostridiales;f__Lachnospiraceae;
1	748	671	796	k__Bacteria;p__Proteobacteria;c__Gammaproteobacteria;o__Enterobacteriales;f__Enterobacteriaceae;g__Yersinia;
2	254	230	304	k__Archaea;p__Euryarchaeota;c__Halobacteria;o__Halobacteriales;f__Halobacteriaceae;g__Haloterrigena;
3	71	81	79	k__Archaea;p__Euryarchaeota;c__Halobacteria;o__Halobacteriales;f__Halobacteriaceae;g__Natronobacterium;
4	28	46	41	k__Bacteria;p__Proteobacteria;c__Gammaproteobacteria;o__Xanthomonadales;f__Xanthomonadaceae;g__Rhodanobacter;
5	9	6	7	k__Bacteria;p__Proteobacteria;c__Gammaproteobacteria;o__Xanthomonadales;f__Xanthomonadaceae;g__Pseudoxanthomonas;
6	4	7	1	k__Bacteria;p__Firmicutes;c__Bacilli;o__Bacillales;f__Paenibacillaceae;g__Paenibacillus;
7	3	2	6	k__Bacteria;p__Proteobacteria;c__Gammaproteobacteria;o__Aeromonadales;f__Aeromonadaceae;g__Tolumonas;
8	3	0	4	k__Bacteria;p__Firmicutes;c__Clostridia;o__Clostridiales;f__Lachnospiraceae;
10	3	2	1	k__Archaea;p__Euryarchaeota;c__Halobacteria;o__Halobacteriales;f__Halobacteriaceae;g__Halobacterium;
9	4	1	1	k__Bacteria;p__Actinobacteria;c__Actinobacteria (class);o__Actinomycetales;f__Mycobacteriaceae;g__Mycobacterium;
13	2	1	4	k__Bacteria;p__Proteobacteria;c__Gammaproteobacteria;o__Aeromonadales;f__Aeromonadaceae;g__Tolumonas;
11	1	0	3	k__Bacteria;p__Bacteroidetes;c__Sphingobacteria;o__Sphingobacteriales;f__Sphingobacteriaceae;g__Sphingobacterium;
12	1	0	1	k__Bacteria;p__Firmicutes;c__Clostridia;o__Clostridiales;
14	1	1	2	k__Bacteria;p__Proteobacteria;c__Gammaproteobacteria;o__Xanthomonadales;f__Xanthomonadaceae;g__Stenotrophomonas;
15	0	1	1	k__Bacteria;p__Firmicutes;c__Clostridia;o__Clostridiales;f__Lachnospiraceae;
17	2	0	0	k__Bacteria;p__Tenericutes;c__TenericutesPH;o__TenericutesPH;f__TenericutesPH;g__TenericutesPH;
21	1	0	0	k__Archaea;p__Euryarchaeota;c__Halobacteria;o__Halobacteriales;f__Halobacteriaceae;g__Haloterrigena;
22	0	1	0	k__Bacteria;p__Firmicutes;c__Clostridia;o__Clostridiales;f__Lachnospiraceae;
20	0	1	0	k__Bacteria;p__Proteobacteria;c__Gammaproteobacteria;o__Xanthomonadales;f__Xanthomonadaceae;g__Luteibacter;
23	1	0	0	k__Bacteria;p__Firmicutes;c__Clostridia;o__Clostridiales;f__Clostridiaceae;g__ClostridiaceaeFA;
27	0	0	1	k__Bacteria;p__Firmicutes;c__Clostridia;o__Clostridiales;
