# Supplementary material for: Primer and platform effects on 16S rRNA tag sequencing
Source: Front Microbiol. 2015 Aug 4;6:771. doi: 10.3389/fmicb.2015.00771 (PMC4523815; doi:10.3389/fmicb.2015.00771)
Supplement: Supplementary file 4 [file Additionalfile4.ZIP › rarefied_miseq_wetlands_V4_ASS.txt]

#/global/projectb/scratch/tremblay/paper_miseq_2b/complete_dataset_2ndtry//rarefied_otu_tables_combined/MISEQ_V4_ASS_WETLANDS/otu_table_filtered_bacteriaArchaea.tab
#OTU ID	WL11	WL03	WL04	WL02	WL01	WL08	WL10	WL05	WL07	WL09	Consensus Lineage
0	14	134	122	107	190	45	27	59	92	16	k__Bacteria;p__Proteobacteria;c__Betaproteobacteria;o__Rhodocyclales;f__Rhodocyclaceae;g__Dechloromonas;
1	61	61	34	48	55	103	92	136	148	75	k__Bacteria;p__Bacteroidetes;c__Bacteroidia;o__Bacteroidales;f__BacteroidalesOR;g__BacteroidalesOR;
5	81	48	99	75	54	87	32	32	68	52	k__Bacteria;p__Proteobacteria;c__Deltaproteobacteria;o__Syntrophobacterales;f__Syntrophaceae;g__Desulfomonile;
4	20	89	64	74	101	41	23	68	33	51	k__Bacteria;p__Nitrospirae;c__Nitrospira (class);o__Nitrospirales;f__Thermodesulfovibrionaceae;g__LCP-6;
2	49	43	60	76	56	66	27	43	69	53	k__Bacteria;p__Proteobacteria;c__Deltaproteobacteria;o__Syntrophobacterales;f__Syntrophaceae;g__Desulfobacca;
3	58	55	84	56	38	28	63	68	55	16	k__Bacteria;p__Proteobacteria;c__Gammaproteobacteria;o__Methylococcales;f__Crenotrichaceae;g__Crenothrix;
9	59	56	75	42	22	23	14	19	53	24	k__Bacteria;p__Proteobacteria;c__Betaproteobacteria;o__Rhodocyclales;f__Rhodocyclaceae;g__Methyloversatilis;
11	21	41	27	21	45	33	27	52	44	22	k__Bacteria;p__Verrucomicrobia;c__Verrucomicrobiae;o__Verrucomicrobiales;f__Verrucomicrobia subdivision 3;g__Verrucomicrobia subdivision 3FA;
7	12	57	58	59	36	15	21	18	38	8	k__Bacteria;p__Proteobacteria;c__Gammaproteobacteria;o__Methylococcales;f__Crenotrichaceae;g__Crenothrix;
14	95	12	11	27	15	27	56	8	9	25	k__Bacteria;p__Proteobacteria;c__Alphaproteobacteria;o__Rhizobiales;f__Methylocystaceae;g__Methylosinus;
8	10	57	25	46	60	4	11	7	7	16	k__Bacteria;p__Bacteroidetes;c__Bacteroidia;o__Bacteroidales;f__BacteroidalesOR;g__BacteroidalesOR;
12	21	28	32	25	46	4	17	17	15	29	k__Bacteria;p__Proteobacteria;c__Deltaproteobacteria;o__Syntrophobacterales;f__Desulfobacteraceae;g__Desulfobacterium;
20	12	33	17	38	33	20	19	19	25	21	k__Bacteria;p__Bacteroidetes;c__Bacteroidia;o__Bacteroidales;f__Marinilabiaceae;g__MarinilabiaceaeFA;
6	26	18	14	16	36	25	25	50	14	29	k__Bacteria;p__Proteobacteria;c__Deltaproteobacteria;o__Syntrophobacterales;f__SyntrophobacteralesOR;g__SyntrophobacteralesOR;
21	5	25	20	26	29	18	17	31	29	9	k__Bacteria;p__Proteobacteria;c__Betaproteobacteria;o__Hydrogenophilales;f__Hydrogenophilaceae;g__Thiobacillus;
43	6	17	3	4	13	27	22	67	19	39	k__Bacteria;p__Proteobacteria;c__Betaproteobacteria;o__Gallionellales;f__Gallionellaceae;g__GallionellaceaeFA;
32	10	14	13	12	13	19	25	17	37	45	k__Bacteria;p__Proteobacteria;c__Betaproteobacteria;o__Burkholderiales;f__Comamonadaceae;g__Acidovorax;
18	2	25	36	23	28	11	6	12	10	23	k__Bacteria;p__Proteobacteria;c__Deltaproteobacteria;o__Syntrophobacterales;f__Syntrophobacteraceae;g__SyntrophobacteraceaeFA;
46	5	21	18	15	19	18	12	29	36	20	k__Bacteria;p__Verrucomicrobia;c__Verrucomicrobiae;o__Verrucomicrobiales;f__Verrucomicrobia subdivision 3;g__Verrucomicrobia subdivision 3FA;
17	14	18	23	17	12	44	8	12	51	14	k__Bacteria;p__Proteobacteria;c__Deltaproteobacteria;o__Desulfobacterales;f__Desulfobulbaceae;g__DesulfobulbaceaeFA;
13	15	19	22	30	24	29	12	1	23	19	k__Bacteria;p__Proteobacteria;c__Deltaproteobacteria;o__Syntrophobacterales;f__Desulfobacteraceae;g__DesulfobacteraceaeFA;
50	9	30	33	26	28	5	17	16	4	6	k__Bacteria;p__Acidobacteria;c__MVS-40;o__MVS-40CL;f__MVS-40CL;g__MVS-40CL;
23	80	1	34	8	1	14	2	3	6	17	k__Bacteria;p__Proteobacteria;c__Alphaproteobacteria;o__Rhizobiales;f__Hyphomicrobiaceae;g__Rhodomicrobium;
22	0	33	32	35	22	1	1	2	1	3	k__Bacteria;p__Chloroflexi;c__Anaerolineae;o__GCA004;f__GCA004OR;g__GCA004OR;
41	19	8	11	16	18	11	18	23	8	30	k__Bacteria;p__Proteobacteria;c__Deltaproteobacteria;o__Syntrophobacterales;f__Syntrophaceae;g__SyntrophaceaeFA;
10	9	22	16	11	20	27	12	16	47	7	k__Bacteria;p__Proteobacteria;c__Deltaproteobacteria;o__Syntrophobacterales;f__Desulfobacteraceae;g__DesulfobacteraceaeFA;
15	18	23	20	21	27	11	11	19	12	13	k__Bacteria;p__Proteobacteria;c__Deltaproteobacteria;o__DeltaproteobacteriaCL;f__DeltaproteobacteriaCL;g__DeltaproteobacteriaCL;
65	27	10	6	13	5	18	6	37	22	9	k__Bacteria;p__Proteobacteria;c__Betaproteobacteria;o__Gallionellales;f__Gallionellaceae;g__GallionellaceaeFA;
16	8	7	48	31	7	21	3	1	2	5	k__Bacteria;p__Firmicutes;c__Bacilli;o__Bacillales;f__Planococcaceae;g__Paenisporosarcina;
27	23	8	22	28	12	23	5	4	15	3	k__Bacteria;p__Proteobacteria;c__Deltaproteobacteria;o__Syntrophobacterales;f__Syntrophaceae;g__Desulfobacca;
19	2	13	20	37	19	14	2	2	6	2	k__Bacteria;p__Chloroflexi;c__Anaerolineae;o__SJA-15;f__SJA-15OR;g__SJA-15OR;
44	1	42	11	14	34	4	5	3	18	6	k__Bacteria;p__Proteobacteria;c__Betaproteobacteria;o__Rhodocyclales;f__Rhodocyclaceae;g__Methyloversatilis;
30	4	20	19	16	19	4	7	10	7	10	k__Bacteria;p__Nitrospirae;c__Nitrospira (class);o__Nitrospirales;f__Thermodesulfovibrionaceae;g__LCP-6;
37	21	10	8	11	10	13	8	12	8	22	k__Bacteria;p__Proteobacteria;c__Deltaproteobacteria;o__Desulfuromonadales;f__Geobacteraceae;g__Geobacter;
38	5	25	25	28	22	1	3	2	3	6	k__Bacteria;p__Chloroflexi;c__Anaerolineae;o__AnaerolineaeCL;f__AnaerolineaeCL;g__AnaerolineaeCL;
99	6	9	2	1	4	26	17	20	18	31	k__Bacteria;p__Spirochaetes;c__Spirochaetes (class);o__Spirochaetales;f__Spirochaetaceae;g__SA-8;
39	9	10	1	2	6	13	9	16	54	16	k__Bacteria;p__Proteobacteria;c__Betaproteobacteria;o__Methylophilales;f__Methylophilaceae;g__Methylotenera;
66	3	11	20	25	23	9	8	3	6	3	k__Bacteria;p__Proteobacteria;c__Gammaproteobacteria;o__Chromatiales;f__ChromatialesOR;g__ChromatialesOR;
48	13	12	10	6	7	10	16	23	4	15	k__Bacteria;p__Chloroflexi;c__Anaerolineae;o__envOPS12;f__envOPS12OR;g__envOPS12OR;
61	4	15	18	18	14	4	4	3	0	11	k__Bacteria;p__Chloroflexi;c__Anaerolineae;o__AnaerolineaeCL;f__AnaerolineaeCL;g__AnaerolineaeCL;
28	9	19	10	15	21	9	4	13	10	3	k__Bacteria;p__Proteobacteria;c__Deltaproteobacteria;o__Syntrophobacterales;f__Desulfobacteraceae;g__Desulfococcus;
24	12	19	10	12	13	6	19	12	2	5	k__Bacteria;p__Bacteroidetes;c__Bacteroidia;o__Bacteroidales;f__BacteroidalesOR;g__BacteroidalesOR;
70	5	11	11	18	10	8	2	3	15	6	k__Bacteria;p__Proteobacteria;c__Deltaproteobacteria;o__Syntrophobacterales;f__Desulfobacteraceae;g__DesulfobacteraceaeFA;
35	20	2	3	3	0	40	14	2	5	8	k__Bacteria;p__Bacteroidetes;c__Bacteroidia;o__Bacteroidales;f__BacteroidalesOR;g__BacteroidalesOR;
94	15	4	3	5	7	15	14	10	20	9	k__Bacteria;p__Proteobacteria;c__Betaproteobacteria;o__Burkholderiales;f__Comamonadaceae;g__Pelomonas;
47	2	22	12	18	25	3	2	1	0	0	k__Bacteria;p__Nitrospirae;c__Nitrospira (class);o__Nitrospirales;f__Thermodesulfovibrionaceae;g__LCP-6;
29	7	15	12	9	5	5	22	9	14	10	k__Bacteria;p__Verrucomicrobia;c__Verrucomicrobiae;o__Verrucomicrobiales;f__VerrucomicrobialesOR;g__VerrucomicrobialesOR;
55	2	17	19	23	10	0	3	1	0	8	k__Bacteria;p__Chloroflexi;c__Anaerolineae;o__AnaerolineaeCL;f__AnaerolineaeCL;g__AnaerolineaeCL;
72	1	8	7	8	12	7	5	22	19	3	k__Bacteria;p__Bacteroidetes;c__Flavobacteria;o__FlavobacteriaCL;f__FlavobacteriaCL;g__FlavobacteriaCL;
25	2	12	11	11	10	7	3	8	12	12	k__Bacteria;p__Proteobacteria;c__Deltaproteobacteria;o__Syntrophobacterales;f__Desulfobacteraceae;g__DesulfobacteraceaeFA;
26	24	3	5	1	0	30	7	2	0	5	k__Archaea;p__Euryarchaeota;c__Methanobacteria;o__Methanobacteriales;f__Methanobacteriaceae;g__Methanobacterium;
40	6	2	4	2	3	13	11	12	28	16	k__Bacteria;p__Proteobacteria;c__Deltaproteobacteria;o__Syntrophobacterales;f__Desulfobacteraceae;g__Desulfobacterium;
76	7	12	8	6	4	9	4	9	24	4	k__Bacteria;p__Bacteroidetes;c__Flavobacteria;o__FlavobacteriaCL;f__FlavobacteriaCL;g__FlavobacteriaCL;
92	4	8	2	9	2	6	15	16	14	11	k__Bacteria;p__Bacteroidetes;c__Bacteroidia;o__Bacteroidales;f__BacteroidalesOR;g__BacteroidalesOR;
31	8	5	2	2	0	0	21	1	0	36	k__Archaea;p__Euryarchaeota;c__Thermoplasmata;o__E2;f__pMC2A33;g__pMC2A33FA;
93	1	10	20	20	2	4	1	1	2	2	k__Bacteria;p__Chloroflexi;c__Anaerolineae;o__AnaerolineaeCL;f__AnaerolineaeCL;g__AnaerolineaeCL;
82	1	11	20	17	10	5	3	3	4	2	k__Bacteria;p__Chloroflexi;c__Anaerolineae;o__AnaerolineaeCL;f__AnaerolineaeCL;g__AnaerolineaeCL;
85	0	24	1	6	18	4	5	9	2	4	k__Bacteria;p__Nitrospirae;c__Nitrospira (class);o__Nitrospirales;f__FW;g__4-29;
86	1	3	4	3	2	14	0	1	42	13	k__Bacteria;p__Proteobacteria;c__Deltaproteobacteria;o__Desulfobacterales;f__Desulfobulbaceae;g__DesulfobulbaceaeFA;
67	3	10	6	7	19	9	2	8	7	7	k__Bacteria;p__Proteobacteria;c__Deltaproteobacteria;o__Syntrophobacterales;f__Desulfobacteraceae;g__DesulfobacteraceaeFA;
33	0	10	8	11	5	12	5	9	3	7	k__Bacteria;p__Chloroflexi;c__Anaerolineae;o__Anaerolineales;f__Anaerolinaceae;g__AnaerolinaceaeFA;
57	20	2	29	14	2	1	0	2	2	0	k__Bacteria;p__Proteobacteria;c__Alphaproteobacteria;o__Rhizobiales;f__Hyphomicrobiaceae;g__HyphomicrobiaceaeFA;
36	9	3	10	4	8	7	7	10	5	3	k__Bacteria;p__Proteobacteria;c__Deltaproteobacteria;o__DeltaproteobacteriaCL;f__DeltaproteobacteriaCL;g__DeltaproteobacteriaCL;
34	9	6	1	12	7	4	13	7	0	11	k__Archaea;p__Euryarchaeota;c__Methanomicrobia;o__Methanomicrobiales;f__MethanomicrobialesOR;g__MethanomicrobialesOR;
121	11	5	5	6	7	11	3	7	6	11	k__Bacteria;p__Proteobacteria;c__Deltaproteobacteria;o__Desulfuromonadales;f__Geobacteraceae;g__Geobacter;
51	7	3	1	6	7	10	6	7	21	10	k__Bacteria;p__Proteobacteria;c__Deltaproteobacteria;o__Desulfobacterales;f__Desulfobulbaceae;g__Desulfobulbus;
64	12	5	4	7	8	4	2	16	4	6	k__Bacteria;p__Proteobacteria;c__Betaproteobacteria;o__Methylophilales;f__Methylophilaceae;g__MethylophilaceaeFA;
91	6	16	5	11	5	1	2	9	6	3	k__Bacteria;p__Bacteroidetes;c__Flavobacteria;o__FlavobacteriaCL;f__FlavobacteriaCL;g__FlavobacteriaCL;
42	0	9	7	9	13	1	0	3	1	1	k__Bacteria;p__Nitrospirae;c__Nitrospira (class);o__Nitrospirales;f__Thermodesulfovibrionaceae;g__GOUTA19;
53	3	12	7	17	12	2	1	4	4	3	k__Bacteria;p__Proteobacteria;c__Betaproteobacteria;o__Methylophilales;f__Methylophilaceae;g__MethylophilaceaeFA;
89	10	5	5	5	5	4	14	3	3	16	k__Archaea;p__Crenarchaeota;c__C2;o__pGrfC26;f__pGrfC26OR;g__pGrfC26OR;
54	2	7	3	9	8	6	7	9	6	7	k__Bacteria;p__Bacteroidetes;c__Bacteroidia;o__Bacteroidales;
105	8	2	18	8	6	9	3	4	3	6	k__Bacteria;p__Actinobacteria;c__Actinobacteria (class);o__Coriobacteriales;f__CoriobacterialesOR;g__CoriobacterialesOR;
68	2	11	8	19	14	2	3	1	3	7	k__Bacteria;p__Chloroflexi;c__Anaerolineae;o__SJA-15;f__SJA-15OR;g__SJA-15OR;
78	7	12	8	11	10	2	5	4	4	10	k__Bacteria;p__Proteobacteria;c__Deltaproteobacteria;o__Desulfuromonadales;f__Geobacteraceae;g__Geobacter;
73	3	7	8	10	9	4	8	9	5	8	k__Bacteria;p__Chloroflexi;c__Anaerolineae;o__GCA004;f__GCA004OR;g__GCA004OR;
149	4	6	5	2	10	1	13	12	5	4	k__Bacteria;p__Proteobacteria;c__Betaproteobacteria;o__BetaproteobacteriaCL;f__BetaproteobacteriaCL;g__BetaproteobacteriaCL;
161	1	4	2	4	11	6	1	15	9	3	k__Bacteria;p__Proteobacteria;c__Gammaproteobacteria;o__Xanthomonadales;f__Sinobacteraceae;g__SinobacteraceaeFA;
118	12	3	1	6	4	12	13	13	0	15	k__Archaea;p__Euryarchaeota;c__Methanomicrobia;o__Methanomicrobiales;f__MethanomicrobialesOR;g__MethanomicrobialesOR;
107	1	6	4	1	12	6	5	15	13	10	k__Bacteria;p__Proteobacteria;c__Deltaproteobacteria;o__Desulfobacterales;f__DesulfobacteralesOR;g__DesulfobacteralesOR;
69	8	2	2	2	4	3	17	6	6	24	k__Bacteria;p__Chlorobi;c__BSV19;o__BSV19CL;f__BSV19CL;g__BSV19CL;
185	8	6	0	1	4	4	9	6	11	4	k__Bacteria;p__Proteobacteria;c__Betaproteobacteria;o__Burkholderiales;f__Alcaligenaceae;g__Azohydromonas;
56	1	5	2	3	4	10	6	19	8	2	k__Bacteria;p__Chlorobi;c__BSV19;o__BSV19CL;f__BSV19CL;g__BSV19CL;
52	8	3	5	15	10	5	8	4	0	5	k__Archaea;p__Euryarchaeota;c__Methanomicrobia;o__Methanosarcinales;f__Methanosaetaceae;g__Methanosaeta;
45	8	7	5	3	5	4	7	12	7	2	k__Bacteria;p__Proteobacteria;c__Deltaproteobacteria;o__DeltaproteobacteriaCL;f__DeltaproteobacteriaCL;g__DeltaproteobacteriaCL;
134	3	8	4	14	7	2	6	9	1	3	k__Bacteria;p__Proteobacteria;c__Deltaproteobacteria;o__Desulfobacterales;f__DesulfobacteralesOR;g__DesulfobacteralesOR;
58	1	9	8	12	8	2	1	6	1	1	k__Bacteria;p__Acidobacteria;c__MVS-40;o__MVS-40CL;f__MVS-40CL;g__MVS-40CL;
182	10	6	3	0	3	7	14	9	7	7	k__Bacteria;p__Proteobacteria;c__Deltaproteobacteria;o__Syntrophobacterales;f__Syntrophaceae;g__Syntrophus;
59	12	3	8	6	4	20	1	3	6	1	k__Bacteria;p__Proteobacteria;c__Deltaproteobacteria;o__Desulfobacterales;f__Desulfobulbaceae;g__Desulfocapsa;
81	0	7	10	12	12	2	2	1	2	2	k__Bacteria;p__Proteobacteria;c__Deltaproteobacteria;o__Syntrophobacterales;f__Syntrophobacteraceae;g__SyntrophobacteraceaeFA;
79	4	7	4	6	13	5	3	6	3	2	k__Bacteria;p__Proteobacteria;c__Deltaproteobacteria;o__Desulfobacterales;f__DesulfobacteralesOR;g__DesulfobacteralesOR;
90	6	5	2	3	6	3	13	7	7	8	k__Bacteria;p__Proteobacteria;c__Deltaproteobacteria;o__DeltaproteobacteriaCL;f__DeltaproteobacteriaCL;g__DeltaproteobacteriaCL;
80	3	7	3	4	17	0	1	5	1	6	k__Bacteria;p__Acidobacteria;c__AcidobacteriaPH;o__AcidobacteriaPH;f__AcidobacteriaPH;g__AcidobacteriaPH;
188	7	4	6	8	4	2	2	3	11	5	k__Bacteria;p__Proteobacteria;c__Deltaproteobacteria;o__Syntrophobacterales;f__Syntrophaceae;g__Desulfomonile;
77	8	4	5	2	2	14	4	5	5	6	k__Bacteria;p__Chloroflexi;c__SOGA31;o__SOGA31CL;f__SOGA31CL;g__SOGA31CL;
110	5	10	12	16	6	2	3	0	1	0	k__Bacteria;p__Chloroflexi;c__Anaerolineae;o__SJA-15;f__SJA-15OR;g__SJA-15OR;
148	3	5	0	1	6	3	12	9	4	8	k__Bacteria;p__Proteobacteria;c__Deltaproteobacteria;o__Myxococcales;f__Haliangiaceae;g__HaliangiaceaeFA;
74	7	1	5	6	2	11	7	5	11	2	k__Bacteria;p__Proteobacteria;c__Epsilonproteobacteria;o__Campylobacterales;f__Helicobacteraceae;g__Sulfuricurvum;
140	2	9	0	3	8	4	4	4	2	4	k__Bacteria;p__Chlorobi;c__BSV19;o__BSV19CL;f__BSV19CL;g__BSV19CL;
126	4	6	9	9	10	3	3	2	2	1	k__Bacteria;p__Bacteroidetes;c__Bacteroidia;o__Bacteroidales;
63	13	1	2	2	3	4	8	11	6	2	k__Bacteria;p__Proteobacteria;c__Deltaproteobacteria;o__Syntrophobacterales;f__Syntrophobacteraceae;g__Syntrophobacter;
159	4	12	13	10	4	4	4	2	2	0	k__Bacteria;p__Bacteroidetes;c__Bacteroidia;o__Bacteroidales;f__BacteroidalesOR;g__BacteroidalesOR;
96	16	2	1	0	0	5	2	0	9	14	k__Bacteria;p__Proteobacteria;c__Alphaproteobacteria;o__Rhizobiales;f__RhizobialesOR;g__RhizobialesOR;
87	2	9	6	14	4	3	1	9	5	3	k__Bacteria;p__Proteobacteria;c__Deltaproteobacteria;o__Syntrophobacterales;f__Syntrophobacteraceae;g__SyntrophobacteraceaeFA;
88	8	1	5	5	1	9	7	2	8	5	k__Bacteria;p__Actinobacteria;c__Actinobacteria (class);o__Actinobacteria (class)CL;f__Actinobacteria (class)CL;g__Actinobacteria (class)CL;
83	3	2	13	6	1	0	2	1	4	0	k__Bacteria;p__TG3;c__TG3-1;o__GN09;f__GN09OR;g__GN09OR;
173	16	2	2	1	5	8	10	4	2	3	k__Bacteria;p__Proteobacteria;c__Alphaproteobacteria;o__Rhizobiales;f__Hyphomicrobiaceae;g__Rhodoplanes;
119	0	7	2	3	3	4	4	7	2	0	k__Bacteria;p__NC10;c__12-24;o__JH-WHS47;f__JH-WHS47OR;g__JH-WHS47OR;
60	0	10	14	6	7	1	0	0	0	1	k__Bacteria;p__Chloroflexi;c__Anaerolineae;o__GCA004;f__GCA004OR;g__GCA004OR;
120	1	8	14	8	5	4	1	1	2	2	k__Bacteria;p__Chloroflexi;c__Anaerolineae;o__AnaerolineaeCL;f__AnaerolineaeCL;g__AnaerolineaeCL;
71	0	1	7	0	1	8	0	8	9	6	k__Bacteria;p__Cyanobacteria;c__Chloroplast;o__Streptophyta;f__StreptophytaOR;g__StreptophytaOR;
129	3	4	1	2	1	2	7	2	6	1	k__Bacteria;p__Chloroflexi;c__Anaerolineae;o__Caldilineales;f__Caldilineaceae;g__Caldilinea;
62	2	7	6	4	11	3	2	2	2	1	k__Bacteria;p__Proteobacteria;c__Deltaproteobacteria;o__Desulfobacterales;f__DesulfobacteralesOR;g__DesulfobacteralesOR;
102	0	8	6	14	8	2	0	0	0	0	k__Bacteria;p__Proteobacteria;c__Deltaproteobacteria;o__Desulfobacterales;f__DesulfobacteralesOR;g__DesulfobacteralesOR;
302	16	0	9	1	2	10	3	7	6	6	k__Bacteria;p__Acidobacteria;c__Acidobacteria (class);o__Acidobacteriales;f__Acidobacteriaceae;g__AcidobacteriaceaeFA;
113	6	5	1	0	1	6	4	7	4	7	k__Bacteria;p__Nitrospirae;c__Nitrospira (class);o__Nitrospirales;f__Thermodesulfovibrionaceae;g__ThermodesulfovibrionaceaeFA;
152	0	2	6	2	3	4	3	4	2	21	k__Bacteria;p__Acidobacteria;c__Holophagae;o__Holophagales;f__Holophagaceae;g__HolophagaceaeFA;
139	1	2	3	7	4	1	3	10	4	0	k__Bacteria;p__Bacteroidetes;c__Flavobacteria;o__FlavobacteriaCL;f__FlavobacteriaCL;g__FlavobacteriaCL;
176	0	4	6	6	9	5	2	5	0	4	k__Bacteria;p__Proteobacteria;c__Deltaproteobacteria;o__Desulfuromonadales;f__Geobacteraceae;g__Geobacter;
115	3	1	0	3	2	10	2	18	3	4	k__Bacteria;p__Proteobacteria;c__Betaproteobacteria;o__Rhodocyclales;f__RhodocyclalesOR;g__RhodocyclalesOR;
100	1	5	7	7	4	3	6	5	1	1	k__Bacteria;p__Acidobacteria;c__Acidobacteria (class);o__Acidobacteriales;f__AcidobacterialesOR;g__AcidobacterialesOR;
84	7	2	9	16	3	2	0	1	2	0	k__Bacteria;p__Firmicutes;c__Bacilli;o__Bacillales;f__Bacillaceae;g__Bacillus;
228	4	3	3	4	4	2	4	5	8	6	k__Bacteria;p__Proteobacteria;c__Deltaproteobacteria;o__Syntrophobacterales;f__Syntrophobacteraceae;g__Syntrophobacter;
75	6	3	3	0	1	13	8	7	2	0	k__Bacteria;p__Bacteroidetes;c__Sphingobacteria;o__Sphingobacteriales;f__SphingobacterialesOR;g__SphingobacterialesOR;
111	0	4	7	9	5	1	0	1	0	0	k__Bacteria;p__Nitrospirae;c__Nitrospira (class);o__Nitrospirales;f__Thermodesulfovibrionaceae;g__GOUTA19;
124	0	6	5	13	11	0	0	0	0	0	k__Bacteria;p__Chloroflexi;c__Anaerolineae;o__AnaerolineaeCL;f__AnaerolineaeCL;g__AnaerolineaeCL;
324	5	0	0	0	2	5	6	2	9	8	k__Bacteria;p__Chlorobi;c__BSV19;o__BSV19CL;f__BSV19CL;g__BSV19CL;
163	1	3	2	2	1	5	4	8	3	3	k__Bacteria;p__Proteobacteria;c__Deltaproteobacteria;o__DeltaproteobacteriaCL;f__DeltaproteobacteriaCL;g__DeltaproteobacteriaCL;
198	4	2	0	2	2	7	4	6	14	3	k__Bacteria;p__Verrucomicrobia;c__Verrucomicrobiae;o__Verrucomicrobiales;f__VerrucomicrobialesOR;g__VerrucomicrobialesOR;
95	1	4	3	5	3	6	4	4	1	2	k__Bacteria;p__Verrucomicrobia;c__Verrucomicrobiae;o__Verrucomicrobiales;f__VerrucomicrobialesOR;g__VerrucomicrobialesOR;
175	1	2	7	5	6	3	1	3	2	9	k__Bacteria;p__Chloroflexi;c__Anaerolineae;o__Anaerolineales;f__Anaerolinaceae;g__Anaerolinea;
460	5	4	2	1	1	0	9	7	5	8	k__Bacteria;p__Proteobacteria;c__Deltaproteobacteria;o__Syntrophobacterales;f__Syntrophaceae;g__Syntrophus;
106	0	3	1	0	3	3	2	13	3	4	k__Bacteria;p__Proteobacteria;c__Deltaproteobacteria;o__Myxococcales;f__Myxococcaceae;g__Anaeromyxobacter;
244	3	2	1	5	1	8	3	2	9	8	k__Bacteria;p__Proteobacteria;c__Betaproteobacteria;o__Rhodocyclales;f__Rhodocyclaceae;g__Rhodocyclus;
103	1	1	1	3	3	5	8	5	5	12	k__Bacteria;p__Chlorobi;c__BSV19;o__BSV19CL;f__BSV19CL;g__BSV19CL;
277	14	5	3	2	1	3	1	1	3	6	k__Bacteria;p__Proteobacteria;c__Gammaproteobacteria;o__Methylococcales;f__Methylococcaceae;g__Methylomonas;
114	8	2	2	6	4	1	12	3	1	2	k__Bacteria;p__Proteobacteria;c__Betaproteobacteria;o__Burkholderiales;f__Alcaligenaceae;g__AlcaligenaceaeFA;
427	1	7	3	6	4	2	3	5	3	2	k__Bacteria;p__Verrucomicrobia;c__Verrucomicrobiae;o__Verrucomicrobiales;f__VerrucomicrobialesOR;g__VerrucomicrobialesOR;
234	14	1	6	3	0	1	0	0	0	2	k__Archaea;p__Euryarchaeota;c__Methanobacteria;o__Methanobacteriales;f__Methanobacteriaceae;g__Methanobacterium;
98	4	2	7	4	3	2	2	0	4	5	k__Bacteria;p__Bacteroidetes;c__Bacteroidia;o__Bacteroidales;f__BacteroidalesOR;g__BacteroidalesOR;
165	9	3	4	1	3	3	3	0	4	4	k__Bacteria;p__Proteobacteria;c__Deltaproteobacteria;o__Syntrophobacterales;f__Syntrophaceae;g__Desulfomonile;
167	2	2	2	2	2	2	1	8	10	2	k__Bacteria;p__Bacteroidetes;c__Bacteroidia;o__Bacteroidales;f__BacteroidalesOR;g__BacteroidalesOR;
168	2	2	4	3	6	6	3	2	2	2	k__Bacteria;p__Chlorobi;c__Ignavibacteria;o__Ignavibacteriales;f__Ignavibacteriaceae;g__IgnavibacteriaceaeFA;
154	7	1	2	1	0	10	3	12	5	0	k__Bacteria;p__Proteobacteria;c__Gammaproteobacteria;o__Oceanospirillales;f__HTCC2089;g__HTCC2089FA;
128	22	0	0	0	0	0	6	0	2	4	k__Bacteria;p__Bacteroidetes;c__Bacteroidia;o__Bacteroidales;f__BacteroidalesOR;g__BacteroidalesOR;
131	0	0	0	1	0	15	2	1	9	0	k__Bacteria;p__Proteobacteria;c__Gammaproteobacteria;o__Methylococcales;f__Crenotrichaceae;g__Crenothrix;
181	6	2	8	4	2	2	0	2	2	1	k__Bacteria;p__Proteobacteria;c__Alphaproteobacteria;o__Rhizobiales;f__Phyllobacteriaceae;g__PhyllobacteriaceaeFA;
184	1	1	4	3	7	4	0	7	3	0	k__Bacteria;p__Proteobacteria;c__Betaproteobacteria;o__BetaproteobacteriaCL;f__BetaproteobacteriaCL;g__BetaproteobacteriaCL;
97	0	7	3	10	7	0	2	1	0	0	k__Bacteria;p__Chlorobi;c__Ignavibacteria;o__Ignavibacteriales;f__Ignavibacteriaceae;g__IgnavibacteriaceaeFA;
147	5	0	3	2	3	3	5	0	0	1	k__Bacteria;p__Proteobacteria;c__Alphaproteobacteria;o__Rhizobiales;f__Hyphomicrobiaceae;g__Hyphomicrobium;
231	3	5	7	4	6	0	0	4	2	3	k__Bacteria;p__Proteobacteria;c__Deltaproteobacteria;
143	0	2	8	8	7	0	0	0	1	1	k__Bacteria;p__Chloroflexi;c__Anaerolineae;o__AnaerolineaeCL;f__AnaerolineaeCL;g__AnaerolineaeCL;
101	3	4	5	7	0	4	1	1	4	1	k__Bacteria;p__Chloroflexi;c__Anaerolineae;o__AnaerolineaeCL;f__AnaerolineaeCL;g__AnaerolineaeCL;
123	5	0	1	0	2	6	5	6	14	6	k__Bacteria;p__Proteobacteria;c__Gammaproteobacteria;o__Oceanospirillales;f__OM60;g__OM60FA;
108	0	2	5	7	7	0	0	0	0	0	k__Bacteria;p__Chloroflexi;c__Anaerolineae;o__AnaerolineaeCL;f__AnaerolineaeCL;g__AnaerolineaeCL;
112	1	0	0	0	0	1	1	0	1	28	k__Bacteria;p__Spirochaetes;c__Spirochaetes (class);o__Spirochaetales;f__Spirochaetaceae;g__Treponema;
117	2	4	4	4	4	0	2	3	3	5	k__Bacteria;p__Bacteroidetes;c__Flavobacteria;o__FlavobacteriaCL;f__FlavobacteriaCL;g__FlavobacteriaCL;
158	0	12	2	0	5	0	1	0	1	0	k__Bacteria;p__Proteobacteria;c__Deltaproteobacteria;o__DeltaproteobacteriaCL;f__DeltaproteobacteriaCL;g__DeltaproteobacteriaCL;
212	4	6	5	9	10	0	0	0	0	0	k__Bacteria;p__Chloroflexi;c__Anaerolineae;o__SJA-15;f__SJA-15OR;g__SJA-15OR;
151	3	2	2	1	3	10	2	0	1	2	k__Archaea;p__Euryarchaeota;c__Methanobacteria;o__Methanobacteriales;f__Methanobacteriaceae;g__MethanobacteriaceaeFA;
142	0	4	1	3	8	0	8	0	0	1	k__Bacteria;p__Bacteroidetes;c__Bacteroidia;o__Bacteroidales;f__BacteroidalesOR;g__BacteroidalesOR;
104	0	3	0	1	1	4	5	2	3	7	k__Bacteria;p__Bacteroidetes;c__Bacteroidia;o__Bacteroidales;f__BacteroidalesOR;g__BacteroidalesOR;
239	2	4	4	3	0	5	2	3	5	4	k__Bacteria;p__Chloroflexi;c__Anaerolineae;o__envOPS12;f__envOPS12OR;g__envOPS12OR;
269	8	3	2	0	0	1	11	0	0	1	k__Bacteria;p__Proteobacteria;c__Alphaproteobacteria;o__Rhizobiales;f__Hyphomicrobiaceae;g__Hyphomicrobium;
287	3	2	0	0	0	0	9	3	2	8	k__Bacteria;p__Spirochaetes;c__Spirochaetes (class);o__Spirochaetales;f__Spirochaetaceae;g__TM3;
392	0	2	1	2	2	2	4	2	1	4	k__Bacteria;p__Verrucomicrobia;c__Verrucomicrobiae;o__Verrucomicrobiales;f__VerrucomicrobialesOR;g__VerrucomicrobialesOR;
227	0	11	6	3	3	1	0	0	1	0	k__Bacteria;p__Proteobacteria;c__Betaproteobacteria;o__Rhodocyclales;f__Rhodocyclaceae;g__Methyloversatilis;
256	9	0	1	2	0	3	11	2	1	2	k__Bacteria;p__Proteobacteria;c__Alphaproteobacteria;o__Rhizobiales;f__Beijerinckiaceae;g__BeijerinckiaceaeFA;
153	0	6	5	11	14	0	0	0	0	1	k__Bacteria;p__Proteobacteria;c__Deltaproteobacteria;o__DeltaproteobacteriaCL;f__DeltaproteobacteriaCL;g__DeltaproteobacteriaCL;
197	0	1	2	7	3	2	11	0	1	0	k__Bacteria;p__Bacteroidetes;c__Sphingobacteria;o__Sphingobacteriales;f__SphingobacterialesOR;g__SphingobacterialesOR;
109	3	0	2	0	1	7	2	7	16	2	k__Bacteria;p__Bacteroidetes;c__Sphingobacteria;o__Sphingobacteriales;f__SphingobacterialesOR;g__SphingobacterialesOR;
259	0	10	1	2	12	1	1	6	3	2	k__Bacteria;p__Proteobacteria;c__Deltaproteobacteria;o__Myxococcales;f__Myxococcaceae;g__Anaeromyxobacter;
202	1	1	4	3	0	7	3	3	4	3	k__Bacteria;p__Chloroflexi;c__Anaerolineae;o__Anaerolineales;f__Anaerolinaceae;g__AnaerolinaceaeFA;
201	11	1	6	2	0	1	0	0	1	4	k__Bacteria;p__Proteobacteria;c__Alphaproteobacteria;o__Rhizobiales;f__Rhizobiaceae;g__Rhizobium;
144	1	2	2	4	2	3	1	4	1	1	k__Bacteria;p__Proteobacteria;c__Betaproteobacteria;o__BetaproteobacteriaCL;f__BetaproteobacteriaCL;g__BetaproteobacteriaCL;
283	2	2	0	1	2	10	4	0	4	7	k__Bacteria;p__Proteobacteria;c__Deltaproteobacteria;o__Myxococcales;f__Haliangiaceae;g__HaliangiaceaeFA;
332	3	7	3	3	5	4	4	3	0	3	k__Bacteria;p__Proteobacteria;c__Betaproteobacteria;o__BetaproteobacteriaCL;f__BetaproteobacteriaCL;g__BetaproteobacteriaCL;
296	1	1	0	1	2	11	1	2	3	8	k__Bacteria;p__Proteobacteria;c__Betaproteobacteria;o__Burkholderiales;f__Oxalobacteraceae;g__Oxalobacter;
178	0	1	0	1	2	0	6	2	1	10	k__Bacteria;p__Spirochaetes;c__Spirochaetes (class);o__Spirochaetales;f__Spirochaetaceae;g__TM3;
162	2	2	2	5	3	3	2	0	2	1	k__Bacteria;p__Acidobacteria;c__Acidobacteria (class);o__Acidobacteriales;f__AcidobacterialesOR;g__AcidobacterialesOR;
222	0	1	5	7	0	3	0	0	1	0	k__Bacteria;p__Firmicutes;c__Bacilli;o__Bacillales;f__Sporolactobacillaceae;g__Pullulanibacillus;
266	1	2	5	3	5	1	0	2	0	4	k__Bacteria;p__Acidobacteria;c__MVS-40;o__MVS-40CL;f__MVS-40CL;g__MVS-40CL;
251	0	4	3	1	1	2	1	1	5	7	k__Bacteria;p__Proteobacteria;c__Betaproteobacteria;o__Hydrogenophilales;f__Hydrogenophilaceae;g__HydrogenophilaceaeFA;
116	2	2	0	1	0	2	7	6	1	7	k__Bacteria;p__Proteobacteria;c__Betaproteobacteria;o__Rhodocyclales;f__RhodocyclalesOR;g__RhodocyclalesOR;
191	0	2	5	5	9	1	0	0	0	2	k__Bacteria;p__Proteobacteria;c__Deltaproteobacteria;o__Desulfobacterales;f__DesulfobacteralesOR;g__DesulfobacteralesOR;
268	9	3	10	2	0	1	1	1	1	1	k__Bacteria;p__Proteobacteria;c__Alphaproteobacteria;o__Rhizobiales;f__Hyphomicrobiaceae;g__Rhodomicrobium;
242	8	2	1	0	0	5	3	2	3	6	k__Bacteria;p__Verrucomicrobia;c__Verrucomicrobiae;o__Verrucomicrobiales;f__Verrucomicrobiaceae;g__Luteolibacter;
138	0	0	5	1	0	8	1	5	1	5	k__Bacteria;p__Acidobacteria;c__Holophagae;o__Holophagales;f__Holophagaceae;g__Geothrix;
217	3	2	0	3	1	4	0	1	10	1	k__Bacteria;p__Bacteroidetes;c__Bacteroidia;o__Bacteroidales;f__BacteroidalesOR;g__BacteroidalesOR;
493	5	3	1	1	1	3	6	6	2	6	k__Bacteria;p__Bacteroidetes;c__Bacteroidia;o__Bacteroidales;f__BacteroidalesOR;g__BacteroidalesOR;
425	1	7	8	5	2	0	3	0	1	1	k__Bacteria;p__Planctomycetes;c__Planctomycea;o__Pirellulales;f__PirellulalesOR;g__PirellulalesOR;
136	0	0	0	0	0	10	4	3	6	7	k__Bacteria;p__Proteobacteria;c__Deltaproteobacteria;o__Myxococcales;f__Haliangiaceae;g__HaliangiaceaeFA;
301	8	1	0	1	1	10	0	1	1	0	k__Bacteria;p__Proteobacteria;c__Betaproteobacteria;o__Rhodocyclales;f__Rhodocyclaceae;g__RhodocyclaceaeFA;
223	0	5	4	4	1	1	0	4	2	3	k__Bacteria;p__Proteobacteria;c__Deltaproteobacteria;o__Desulfuromonadales;f__Geobacteraceae;g__Geobacter;
374	4	0	1	0	0	2	2	4	8	2	k__Bacteria;p__Proteobacteria;c__Alphaproteobacteria;o__Rhodobacterales;f__Rhodobacteraceae;g__Rhodobacter;
150	0	7	2	2	9	0	0	0	0	1	k__Bacteria;p__Chlorobi;c__BSV19;o__BSV19CL;f__BSV19CL;g__BSV19CL;
127	0	3	10	7	2	1	0	0	0	0	k__Bacteria;p__Chloroflexi;c__Anaerolineae;o__BPC110;f__BPC110OR;g__BPC110OR;
207	5	3	1	2	0	3	1	3	2	0	k__Bacteria;p__Proteobacteria;c__Gammaproteobacteria;o__Methylococcales;f__Crenotrichaceae;g__Crenothrix;
209	0	0	4	3	4	1	0	1	1	2	k__Bacteria;p__Chloroflexi;c__Anaerolineae;o__WCHB1-50;f__WCHB1-50OR;g__WCHB1-50OR;
145	1	5	1	2	2	3	3	7	5	3	k__Bacteria;p__Verrucomicrobia;c__Verrucomicrobiae;o__Verrucomicrobiales;f__VerrucomicrobialesOR;g__VerrucomicrobialesOR;
290	2	4	1	3	1	4	4	4	5	2	k__Bacteria;p__Verrucomicrobia;c__Verrucomicrobiae;o__Verrucomicrobiales;f__Verrucomicrobia subdivision 3;g__Verrucomicrobia subdivision 3FA;
160	2	3	0	0	2	0	4	4	2	7	k__Bacteria;p__Proteobacteria;c__Betaproteobacteria;o__Burkholderiales;f__Comamonadaceae;g__Hylemonella;
204	5	0	0	0	0	5	0	3	0	0	k__Bacteria;p__Bacteroidetes;c__Sphingobacteria;o__Sphingobacteriales;f__SphingobacterialesOR;g__SphingobacterialesOR;
125	3	4	4	2	4	2	1	1	4	2	k__Bacteria;p__Chloroflexi;c__Anaerolineae;o__AnaerolineaeCL;f__AnaerolineaeCL;g__AnaerolineaeCL;
122	7	1	0	2	1	1	1	0	2	0	k__Bacteria;p__Proteobacteria;c__Epsilonproteobacteria;o__Campylobacterales;f__CampylobacteralesOR;g__CampylobacteralesOR;
229	0	5	2	2	2	0	1	1	0	0	k__Bacteria;p__Chlorobi;c__SJA-28;o__SJA-28CL;f__SJA-28CL;g__SJA-28CL;
235	3	4	1	1	1	0	5	0	0	8	k__Bacteria;p__Chloroflexi;c__Dehalococcoidetes;o__Dehalococcoidales;f__Dehalococcoidaceae;g__DehalococcoidaceaeFA;
232	1	3	5	3	1	1	1	0	0	1	k__Bacteria;p__Chloroflexi;c__Anaerolineae;o__AnaerolineaeCL;f__AnaerolineaeCL;g__AnaerolineaeCL;
243	2	1	4	2	2	3	5	0	0	0	k__Bacteria;p__Proteobacteria;c__Deltaproteobacteria;o__Syntrophobacterales;f__Syntrophaceae;g__Desulfobacca;
172	2	3	5	2	2	2	1	0	0	3	k__Bacteria;p__Verrucomicrobia;c__Verrucomicrobiae;o__Verrucomicrobiales;f__Verrucomicrobia subdivision 3;g__Verrucomicrobia subdivision 3FA;
326	6	4	3	0	1	1	2	0	2	3	k__Bacteria;p__Chlorobi;c__SJA-28;o__SJA-28CL;f__SJA-28CL;g__SJA-28CL;
194	1	5	3	2	2	1	2	4	0	4	k__Bacteria;p__OP3;c__PBS-25;o__PBS-25CL;f__PBS-25CL;g__PBS-25CL;
423	2	4	8	2	2	3	0	1	1	0	k__Bacteria;p__Actinobacteria;c__Actinobacteria (class);o__Coriobacteriales;f__CoriobacterialesOR;g__CoriobacterialesOR;
225	2	0	5	11	2	1	1	1	1	1	k__Archaea;p__Euryarchaeota;c__Methanobacteria;o__Methanobacteriales;f__Methanobacteriaceae;g__Methanobacterium;
130	4	0	1	1	1	10	3	0	12	3	k__Bacteria;p__Proteobacteria;c__Deltaproteobacteria;o__Syntrophobacterales;f__Syntrophaceae;g__Desulfomonile;
193	2	1	1	0	0	4	2	1	4	3	k__Bacteria;p__Proteobacteria;c__Alphaproteobacteria;o__Rhizobiales;f__Bradyrhizobiaceae;
389	0	1	3	6	2	2	0	0	0	0	k__Bacteria;p__Verrucomicrobia;c__Verrucomicrobiae;o__Verrucomicrobiales;f__Verrucomicrobia subdivision 3;g__Verrucomicrobia subdivision 3FA;
141	0	0	3	1	1	0	7	0	1	9	k__Bacteria;p__Proteobacteria;c__Deltaproteobacteria;o__Syntrophobacterales;f__Syntrophaceae;g__SyntrophaceaeFA;
330	3	0	3	1	1	2	2	4	3	2	k__Bacteria;p__Chloroflexi;c__SOGA31;o__SOGA31CL;f__SOGA31CL;g__SOGA31CL;
132	2	3	6	0	1	6	3	1	0	3	k__Bacteria;p__Firmicutes;c__Clostridia;o__Clostridiales;f__Clostridiaceae;g__Clostridium;
559	0	3	1	6	3	2	1	3	5	0	k__Bacteria;p__Verrucomicrobia;c__Verrucomicrobiae;o__Verrucomicrobiales;f__Verrucomicrobia subdivision 3;g__Verrucomicrobia subdivision 3FA;
133	0	7	4	6	0	0	0	0	0	0	k__Bacteria;p__Chloroflexi;c__Anaerolineae;o__AnaerolineaeCL;f__AnaerolineaeCL;g__AnaerolineaeCL;
135	0	6	1	4	3	0	0	0	0	0	k__Bacteria;p__Proteobacteria;c__Gammaproteobacteria;o__Chromatiales;f__ChromatialesOR;g__ChromatialesOR;
137	2	3	1	6	3	6	1	2	0	0	k__Bacteria;p__Chloroflexi;c__Anaerolineae;o__Anaerolineales;f__Anaerolinaceae;g__Anaerolinea;
214	7	0	0	3	1	0	3	3	0	1	k__Bacteria;p__Proteobacteria;c__Deltaproteobacteria;o__DeltaproteobacteriaCL;f__DeltaproteobacteriaCL;g__DeltaproteobacteriaCL;
195	0	6	7	2	5	0	0	0	0	0	k__Bacteria;p__Proteobacteria;c__Deltaproteobacteria;o__Syntrophobacterales;f__Syntrophobacteraceae;g__SyntrophobacteraceaeFA;
157	3	1	0	0	2	3	1	5	2	3	k__Bacteria;p__Firmicutes;c__Clostridia;o__Clostridiales;f__ClostridialesOR;g__ClostridialesOR;
164	0	4	2	4	3	4	0	1	2	3	k__Bacteria;p__Proteobacteria;c__Deltaproteobacteria;o__Syntrophobacterales;f__Syntrophobacteraceae;g__Syntrophobacter;
246	13	0	0	0	0	2	1	1	3	0	k__Bacteria;p__Proteobacteria;c__Gammaproteobacteria;o__Methylococcales;f__Methylococcaceae;g__Methylocaldum;
180	1	0	0	0	0	0	25	0	0	0	k__Bacteria;p__Bacteroidetes;c__Bacteroidia;o__Bacteroidales;f__BacteroidalesOR;g__BacteroidalesOR;
155	10	0	2	3	0	5	0	0	0	1	k__Archaea;p__Euryarchaeota;c__Methanobacteria;o__Methanobacteriales;f__Methanobacteriaceae;g__Methanobacterium;
146	0	1	0	0	1	8	4	6	2	1	k__Bacteria;p__Gemmatimonadetes;c__Gemmatimonadetes (class);o__Gemmatimonadales;f__GemmatimonadalesOR;g__GemmatimonadalesOR;
358	1	2	0	1	2	2	4	1	2	2	k__Bacteria;p__Cyanobacteria;c__Chloroplast;o__Stramenopiles;f__StramenopilesOR;g__StramenopilesOR;
208	9	0	5	4	0	2	4	3	0	2	k__Bacteria;p__Firmicutes;c__Clostridia;o__Clostridiales;f__ClostridialesOR;g__ClostridialesOR;
203	1	1	0	4	2	4	1	2	6	4	k__Bacteria;p__Proteobacteria;c__Alphaproteobacteria;o__Rhizobiales;f__RhizobialesOR;g__RhizobialesOR;
380	0	2	0	2	2	3	3	2	2	2	k__Bacteria;p__Proteobacteria;c__Deltaproteobacteria;o__Myxococcales;f__MyxococcalesOR;g__MyxococcalesOR;
262	3	0	1	0	0	2	0	3	6	5	k__Bacteria;p__Bacteroidetes;c__Bacteroidia;o__Bacteroidales;f__BacteroidalesOR;g__BacteroidalesOR;
267	0	0	0	2	1	2	7	1	1	1	k__Bacteria;p__Chloroflexi;c__Dehalococcoidetes;o__Dehalococcoidales;f__Dehalococcoidaceae;g__DehalococcoidaceaeFA;
526	10	0	3	2	0	1	9	0	3	2	k__Bacteria;p__Verrucomicrobia;c__Spartobacteria;o__Spartobacteriales;f__Spartobacteriaceae;g__Chthoniobacter;
171	1	5	4	3	9	2	0	1	1	0	k__Bacteria;p__Chloroflexi;c__Anaerolineae;o__AnaerolineaeCL;f__AnaerolineaeCL;g__AnaerolineaeCL;
254	0	0	1	4	2	2	0	0	9	13	k__Bacteria;p__Proteobacteria;c__Betaproteobacteria;o__Rhodocyclales;f__Rhodocyclaceae;g__RhodocyclaceaeFA;
166	3	0	1	1	0	0	10	3	0	0	k__Bacteria;p__Proteobacteria;c__Gammaproteobacteria;o__Xanthomonadales;f__Sinobacteraceae;g__SinobacteraceaeFA;
356	1	2	2	4	3	1	1	2	1	2	k__Bacteria;p__Proteobacteria;c__Deltaproteobacteria;o__DeltaproteobacteriaCL;f__DeltaproteobacteriaCL;g__DeltaproteobacteriaCL;
156	0	4	3	8	1	0	0	0	0	0	k__Bacteria;p__Chloroflexi;c__Anaerolineae;o__AnaerolineaeCL;f__AnaerolineaeCL;g__AnaerolineaeCL;
187	1	0	0	0	1	3	1	5	4	1	k__Bacteria;p__Verrucomicrobia;c__Opitutae;o__OpitutaeCL;f__OpitutaeCL;g__OpitutaeCL;
177	0	4	3	5	6	0	0	0	0	0	k__Bacteria;p__Proteobacteria;c__Gammaproteobacteria;o__Chromatiales;f__ChromatialesOR;g__ChromatialesOR;
274	4	1	0	0	1	9	2	6	4	3	k__Bacteria;p__Bacteroidetes;c__Sphingobacteria;o__Sphingobacteriales;f__SphingobacterialesOR;g__SphingobacterialesOR;
206	2	3	1	2	3	1	1	6	1	1	k__Bacteria;p__Verrucomicrobia;c__Verrucomicrobiae;o__Verrucomicrobiales;f__VerrucomicrobialesOR;g__VerrucomicrobialesOR;
361	0	0	0	3	6	2	0	4	2	2	k__Bacteria;p__Chloroflexi;c__Anaerolineae;o__AnaerolineaeCL;f__AnaerolineaeCL;g__AnaerolineaeCL;
317	2	0	2	1	0	0	7	0	3	1	k__Bacteria;p__Bacteroidetes;c__Bacteroidia;o__Bacteroidales;f__BacteroidalesOR;g__BacteroidalesOR;
341	1	0	0	0	0	5	2	1	0	3	k__Bacteria;p__Proteobacteria;c__Deltaproteobacteria;o__Myxococcales;f__MyxococcalesOR;g__MyxococcalesOR;
265	0	0	4	0	3	1	1	4	0	3	k__Bacteria;p__Actinobacteria;c__Actinobacteria (class);o__Rubrobacterales;f__Rubrobacteraceae;g__RubrobacteraceaeFA;
318	2	0	0	0	0	11	2	3	0	2	k__Bacteria;p__Acidobacteria;c__Acidobacteria (class);o__Acidobacteriales;f__Acidobacteriaceae;g__AcidobacteriaceaeFA;
275	0	5	7	5	8	3	0	0	0	0	k__Bacteria;p__Chloroflexi;c__Anaerolineae;o__SJA-15;f__SJA-15OR;g__SJA-15OR;
351	0	0	0	1	1	2	0	2	21	6	k__Bacteria;p__Proteobacteria;c__Gammaproteobacteria;o__Methylococcales;f__Crenotrichaceae;g__Crenothrix;
279	2	2	0	1	0	3	1	6	1	3	k__Bacteria;p__AC1;c__SHA-114;o__SHA-114CL;f__SHA-114CL;g__SHA-114CL;
293	6	2	1	0	1	3	4	4	6	2	k__Bacteria;p__Proteobacteria;c__Gammaproteobacteria;o__Xanthomonadales;f__Sinobacteraceae;g__SinobacteraceaeFA;
174	0	1	3	3	4	0	2	4	2	1	k__Bacteria;p__Chlorobi;c__BSV19;o__BSV19CL;f__BSV19CL;g__BSV19CL;
316	1	1	1	0	0	1	7	0	0	0	k__Bacteria;p__Bacteroidetes;c__Sphingobacteria;o__Sphingobacteriales;f__Saprospiraceae;g__SaprospiraceaeFA;
170	0	1	2	3	6	0	0	0	0	1	k__Bacteria;p__Spirochaetes;c__SpirochaetesPH;o__SpirochaetesPH;f__SpirochaetesPH;g__SpirochaetesPH;
199	0	3	6	1	4	3	0	1	2	2	k__Bacteria;p__Proteobacteria;c__Deltaproteobacteria;o__Syntrophobacterales;f__Desulfobacteraceae;g__DesulfobacteraceaeFA;
304	0	0	0	0	0	5	2	2	7	1	k__Bacteria;p__Bacteroidetes;c__Bacteroidia;o__Bacteroidales;f__Marinilabiaceae;g__MarinilabiaceaeFA;
189	2	0	2	2	0	3	3	2	1	1	k__Bacteria;p__Proteobacteria;c__Gammaproteobacteria;o__Oceanospirillales;f__125ds10;g__125ds10FA;
169	3	3	2	7	3	1	2	0	0	0	k__Bacteria;p__Chloroflexi;c__Anaerolineae;o__Anaerolineales;f__Anaerolinaceae;g__Anaerolinea;
278	5	0	0	0	1	0	15	3	0	1	k__Bacteria;p__Proteobacteria;c__Gammaproteobacteria;o__Xanthomonadales;f__Sinobacteraceae;g__SinobacteraceaeFA;
226	2	1	0	0	1	2	4	0	0	1	k__Bacteria;p__TG3;c__TG3-1;o__GN09;f__GN09OR;g__GN09OR;
215	5	0	0	0	0	5	13	0	2	2	k__Bacteria;p__Proteobacteria;c__Alphaproteobacteria;o__AlphaproteobacteriaCL;f__AlphaproteobacteriaCL;g__AlphaproteobacteriaCL;
258	5	1	1	2	1	4	1	1	1	3	k__Bacteria;p__Acidobacteria;c__AcidobacteriaPH;o__AcidobacteriaPH;f__AcidobacteriaPH;g__AcidobacteriaPH;
485	2	1	2	2	4	3	1	2	0	0	k__Bacteria;p__Verrucomicrobia;c__Verrucomicrobiae;o__Verrucomicrobiales;f__VerrucomicrobialesOR;g__VerrucomicrobialesOR;
298	0	2	2	5	2	4	0	1	1	0	k__Bacteria;p__Bacteroidetes;c__Bacteroidia;o__Bacteroidales;f__BacteroidalesOR;g__BacteroidalesOR;
218	0	2	3	4	3	2	1	4	0	0	k__Bacteria;p__Acidobacteria;c__MVS-40;o__MVS-40CL;f__MVS-40CL;g__MVS-40CL;
179	3	0	2	5	0	3	2	0	0	2	k__Archaea;p__Euryarchaeota;c__Thermoplasmata;o__E2;f__WCHD3-02;g__WCHD3-02FA;
399	1	1	3	5	2	0	7	0	0	2	k__Bacteria;p__Acidobacteria;c__MVS-40;o__MVS-40CL;f__MVS-40CL;g__MVS-40CL;
211	3	2	2	1	5	4	2	3	1	1	k__Bacteria;p__Chloroflexi;c__SOGA31;o__SOGA31CL;f__SOGA31CL;g__SOGA31CL;
315	4	0	1	0	1	2	6	3	2	1	k__Bacteria;p__Bacteroidetes;c__Sphingobacteria;o__Sphingobacteriales;f__Flexibacteraceae;g__Cytophaga;
205	3	4	3	3	3	2	1	0	0	4	k__Archaea;p__Euryarchaeota;c__Methanomicrobia;o__Methanomicrobiales;f__MethanomicrobialesOR;g__MethanomicrobialesOR;
435	4	0	2	0	0	4	1	1	1	4	k__Bacteria;p__Bacteroidetes;c__Bacteroidia;o__Bacteroidales;f__BacteroidalesOR;g__BacteroidalesOR;
260	0	1	1	2	1	0	2	3	5	0	k__Bacteria;p__Chlorobi;c__Ignavibacteria;o__Ignavibacteriales;f__Ignavibacteriaceae;g__IgnavibacteriaceaeFA;
376	1	0	2	5	5	2	1	1	0	1	k__Bacteria;p__Verrucomicrobia;c__Verrucomicrobiae;o__Verrucomicrobiales;f__VerrucomicrobialesOR;g__VerrucomicrobialesOR;
186	1	2	5	0	1	1	2	1	5	2	k__Bacteria;p__Proteobacteria;c__Deltaproteobacteria;o__Syntrophobacterales;f__Syntrophaceae;g__Desulfobacca;
196	1	1	9	1	0	0	0	0	1	1	k__Bacteria;p__Proteobacteria;c__Gammaproteobacteria;o__Legionellales;f__Coxiellaceae;g__Rickettsiella;
575	0	1	3	0	2	2	2	1	0	1	k__Bacteria;p__Acidobacteria;c__MVS-40;o__MVS-40CL;f__MVS-40CL;g__MVS-40CL;
183	0	3	3	6	3	0	0	1	0	0	k__Bacteria;p__Chloroflexi;c__Anaerolineae;o__AnaerolineaeCL;f__AnaerolineaeCL;g__AnaerolineaeCL;
237	2	0	1	0	1	1	5	2	1	0	k__Bacteria;p__Acidobacteria;c__Solibacteres;o__Solibacterales;f__Solibacteraceae;g__Candidatus Solibacter;
429	1	0	4	2	0	2	0	0	2	0	k__Bacteria;p__Firmicutes;c__Bacilli;o__Bacillales;f__Bacillaceae;g__Bacillus;
726	0	3	0	0	0	1	0	3	2	1	k__Bacteria;p__Bacteroidetes;c__Flavobacteria;o__FlavobacteriaCL;f__FlavobacteriaCL;g__FlavobacteriaCL;
271	8	0	0	0	0	3	2	0	0	7	k__Bacteria;p__Spirochaetes;c__Spirochaetes (class);o__Spirochaetales;f__Spirochaetaceae;g__Treponema;
449	1	0	0	1	0	8	1	1	1	1	k__Bacteria;p__Proteobacteria;c__Deltaproteobacteria;o__Desulfovibrionales;f__Desulfovibrionaceae;g__Desulfovibrio;
523	0	6	3	3	1	1	1	2	5	1	k__Bacteria;p__Bacteroidetes;c__Bacteroidia;o__Bacteroidales;f__BacteroidalesOR;g__BacteroidalesOR;
190	2	1	4	6	2	1	0	0	0	0	k__Bacteria;p__Chloroflexi;c__Anaerolineae;o__AnaerolineaeCL;f__AnaerolineaeCL;g__AnaerolineaeCL;
504	0	1	0	0	0	0	2	1	1	3	k__Bacteria;p__Bacteroidetes;c__Bacteroidia;o__Bacteroidales;f__BacteroidalesOR;g__BacteroidalesOR;
750	1	1	0	0	1	0	2	2	2	4	k__Bacteria;p__Spirochaetes;c__Spirochaetes (class);o__Spirochaetales;f__Spirochaetaceae;g__TM3;
284	1	1	4	0	0	4	3	4	0	0	k__Bacteria;p__Chloroflexi;c__Anaerolineae;o__WCHB1-50;f__WCHB1-50OR;g__WCHB1-50OR;
250	0	4	8	2	1	0	0	1	1	2	k__Bacteria;p__Verrucomicrobia;c__Verrucomicrobiae;o__Verrucomicrobiales;f__VerrucomicrobialesOR;g__VerrucomicrobialesOR;
598	3	1	2	1	0	2	3	1	3	2	k__Bacteria;p__Acidobacteria;c__Acidobacteria (class);o__Acidobacteriales;f__AcidobacterialesOR;g__AcidobacterialesOR;
657	0	1	2	3	2	1	3	2	8	2	k__Bacteria;p__Verrucomicrobia;c__Verrucomicrobiae;o__Verrucomicrobiales;f__Verrucomicrobia subdivision 3;g__Verrucomicrobia subdivision 3FA;
384	0	1	4	3	2	0	0	1	2	1	k__Bacteria;p__Proteobacteria;c__Deltaproteobacteria;o__Desulfuromonadales;f__Geobacteraceae;g__GeobacteraceaeFA;
192	2	0	0	0	0	0	6	0	0	6	k__Bacteria;p__Bacteroidetes;c__Bacteroidia;o__Bacteroidales;f__BacteroidalesOR;g__BacteroidalesOR;
553	5	0	0	0	0	1	3	0	1	1	k__Bacteria;p__Acidobacteria;c__Solibacteres;o__Solibacterales;f__Solibacteraceae;g__Candidatus Solibacter;
238	2	0	3	0	3	0	0	0	3	1	k__Bacteria;p__Proteobacteria;c__Deltaproteobacteria;o__Syntrophobacterales;f__Syntrophaceae;g__Desulfobacca;
272	0	0	0	1	1	1	0	3	3	1	k__Bacteria;p__Bacteroidetes;c__Flavobacteria;o__FlavobacteriaCL;f__FlavobacteriaCL;g__FlavobacteriaCL;
236	13	0	0	0	0	1	1	0	1	3	k__Bacteria;p__Proteobacteria;c__Gammaproteobacteria;o__Methylococcales;f__Methylococcaceae;g__Methylomonas;
407	2	0	1	1	1	3	6	5	2	0	k__Bacteria;p__Proteobacteria;c__Alphaproteobacteria;o__Rhizobiales;f__Hyphomicrobiaceae;g__Rhodoplanes;
221	0	4	0	1	0	0	6	2	1	5	k__Bacteria;p__Proteobacteria;c__Gammaproteobacteria;o__Chromatiales;f__ChromatialesOR;g__ChromatialesOR;
213	4	0	1	2	0	7	3	0	1	1	k__Bacteria;p__Proteobacteria;c__Deltaproteobacteria;o__Desulfovibrionales;f__Desulfovibrionaceae;g__Desulfovibrio;
331	0	3	1	1	3	0	2	1	2	1	k__Bacteria;p__Bacteroidetes;c__Bacteroidia;o__Bacteroidales;f__BacteroidalesOR;g__BacteroidalesOR;
210	0	3	2	4	0	0	0	0	0	0	k__Bacteria;p__Acidobacteria;c__OS-K;o__OS-KCL;f__OS-KCL;g__OS-KCL;
385	2	0	0	3	0	0	1	2	2	2	k__Bacteria;p__Chloroflexi;c__Anaerolineae;o__Anaerolineales;f__Anaerolinaceae;g__Levilinea;
431	4	2	1	1	2	0	1	5	5	1	k__Bacteria;p__Acidobacteria;c__Solibacteres;o__Solibacterales;f__Solibacteraceae;g__Candidatus Solibacter;
253	0	0	1	3	1	4	0	2	0	0	k__Bacteria;p__Chloroflexi;c__Anaerolineae;o__SJA-15;f__SJA-15OR;g__SJA-15OR;
362	0	0	2	2	1	3	3	3	0	3	k__Bacteria;p__Chloroflexi;c__Anaerolineae;o__SJA-15;f__SJA-15OR;g__SJA-15OR;
219	2	0	0	0	0	4	0	7	0	1	k__Bacteria;p__Proteobacteria;c__Betaproteobacteria;o__Rhodocyclales;f__RhodocyclalesOR;g__RhodocyclalesOR;
445	0	1	1	5	3	1	1	0	5	1	k__Bacteria;p__Chlorobi;c__BSV19;o__BSV19CL;f__BSV19CL;g__BSV19CL;
409	2	1	1	2	0	1	1	2	3	0	k__Bacteria;p__Bacteroidetes;c__Bacteroidia;o__Bacteroidales;f__BacteroidalesOR;g__BacteroidalesOR;
323	0	1	3	2	2	1	1	1	0	4	k__Bacteria;p__Chloroflexi;c__Anaerolineae;o__envOPS12;f__envOPS12OR;g__envOPS12OR;
289	4	0	0	1	0	2	6	0	2	5	k__Bacteria;p__Chloroflexi;c__Anaerolineae;o__Anaerolineales;f__Anaerolinaceae;g__Anaerolinea;
216	0	1	3	1	0	2	5	1	2	0	k__Bacteria;p__Proteobacteria;c__Betaproteobacteria;o__Rhodocyclales;f__RhodocyclalesOR;g__RhodocyclalesOR;
426	0	2	2	1	2	0	1	2	6	2	k__Bacteria;p__Bacteroidetes;c__Bacteroidia;o__Bacteroidales;f__BacteroidalesOR;g__BacteroidalesOR;
322	1	0	0	0	0	0	15	0	0	3	k__Bacteria;p__Proteobacteria;c__Betaproteobacteria;o__Rhodocyclales;f__RhodocyclalesOR;g__RhodocyclalesOR;
245	6	0	0	0	1	0	9	2	0	0	k__Bacteria;p__Nitrospirae;c__Nitrospira (class);o__Nitrospirales;f__Nitrospiraceae;g__Nitrospira;
288	0	4	1	0	3	2	1	0	4	0	k__Bacteria;p__Proteobacteria;c__Betaproteobacteria;o__Hydrogenophilales;f__Hydrogenophilaceae;g__HydrogenophilaceaeFA;
270	1	0	0	0	1	3	2	2	2	2	k__Bacteria;p__Acidobacteria;c__AcidobacteriaPH;o__AcidobacteriaPH;f__AcidobacteriaPH;g__AcidobacteriaPH;
247	9	0	0	0	0	1	1	0	1	2	k__Bacteria;p__Bacteroidetes;c__Bacteroidia;o__Bacteroidales;f__BacteroidalesOR;g__BacteroidalesOR;
220	1	0	1	1	0	4	5	0	1	3	k__Bacteria;p__Chloroflexi;c__Anaerolineae;o__Anaerolineales;f__Anaerolinaceae;g__AnaerolinaceaeFA;
313	1	4	2	1	3	2	0	0	0	0	k__Bacteria;p__Proteobacteria;c__Deltaproteobacteria;o__Syntrophobacterales;f__Syntrophaceae;g__Desulfobacca;
382	1	1	1	0	1	1	4	3	7	5	k__Bacteria;p__Bacteroidetes;c__Flavobacteria;o__FlavobacteriaCL;f__FlavobacteriaCL;g__FlavobacteriaCL;
224	7	1	0	1	0	3	0	0	0	0	k__Bacteria;p__Proteobacteria;c__Epsilonproteobacteria;o__Campylobacterales;f__Campylobacteraceae;g__Sulfurospirillum;
396	0	0	2	7	0	0	0	0	0	0	k__Bacteria;p__Firmicutes;c__Bacilli;o__Bacillales;f__Paenibacillaceae;g__Ammoniphilus;
233	13	0	0	0	0	0	0	0	0	0	k__Bacteria;p__Proteobacteria;c__Deltaproteobacteria;o__Desulfobacterales;f__Desulfobulbaceae;g__DesulfobulbaceaeFA;
248	1	1	1	2	2	1	1	1	1	2	k__Bacteria;p__Chlorobi;c__BSV19;o__BSV19CL;f__BSV19CL;g__BSV19CL;
261	1	2	1	0	1	0	3	3	0	1	k__Archaea;p__Euryarchaeota;c__Methanomicrobia;o__Methanomicrobiales;f__MethanomicrobialesOR;g__MethanomicrobialesOR;
447	2	2	2	0	0	0	1	6	2	5	k__Bacteria;p__Bacteroidetes;c__Flavobacteria;o__FlavobacteriaCL;f__FlavobacteriaCL;g__FlavobacteriaCL;
387	2	1	6	0	0	2	0	0	0	0	k__Bacteria;p__Proteobacteria;c__Alphaproteobacteria;o__Rhizobiales;f__Phyllobacteriaceae;g__PhyllobacteriaceaeFA;
230	0	0	0	2	0	0	6	0	0	1	k__Archaea;p__Euryarchaeota;c__Thermoplasmata;o__E2;f__WCHD3-02;g__WCHD3-02FA;
241	0	2	3	2	0	1	0	0	1	4	k__Bacteria;p__Proteobacteria;c__Alphaproteobacteria;o__Rhizobiales;f__RhizobialesOR;g__RhizobialesOR;
264	0	2	2	3	1	0	2	0	0	0	k__Bacteria;p__Chloroflexi;c__Anaerolineae;o__Anaerolineales;f__Anaerolinaceae;g__AnaerolinaceaeFA;
280	0	3	1	3	1	0	0	0	0	1	k__Bacteria;p__Chloroflexi;c__Anaerolineae;o__AnaerolineaeCL;f__AnaerolineaeCL;g__AnaerolineaeCL;
240	0	1	0	1	3	2	1	1	0	0	k__Bacteria;p__Actinobacteria;c__Actinobacteria (class);o__Actinomycetales;f__ActinomycetalesOR;g__ActinomycetalesOR;
403	0	5	0	1	3	0	0	0	0	1	k__Bacteria;p__Verrucomicrobia;c__Verrucomicrobiae;o__Verrucomicrobiales;f__VerrucomicrobialesOR;g__VerrucomicrobialesOR;
249	1	1	0	2	1	0	0	4	0	1	k__Bacteria;
489	1	1	0	2	0	3	1	1	5	5	k__Bacteria;p__Bacteroidetes;c__Bacteroidia;o__Bacteroidales;f__BacteroidalesOR;g__BacteroidalesOR;
321	1	1	0	2	1	1	3	0	1	2	k__Bacteria;p__Proteobacteria;
388	0	1	0	1	0	1	2	5	0	5	k__Bacteria;p__Proteobacteria;c__Betaproteobacteria;o__Rhodocyclales;f__RhodocyclalesOR;g__RhodocyclalesOR;
521	0	1	0	0	2	1	0	2	2	11	k__Bacteria;p__Spirochaetes;c__Spirochaetes (class);o__Spirochaetales;f__Spirochaetaceae;g__Treponema;
843	1	1	1	1	1	3	3	3	5	2	k__Bacteria;p__Acidobacteria;c__Holophagae;o__Holophagales;f__Holophagaceae;g__HolophagaceaeFA;
498	1	2	1	0	2	1	1	3	2	4	k__Bacteria;p__WS3;c__PRR-12;o__Sediment-1;f__PRR-10;g__PRR-10FA;
694	0	1	0	0	2	1	1	1	1	0	k__Bacteria;p__Spirochaetes;c__Leptospirae;o__Leptospirales;f__Leptospiraceae;g__SJA-88;
367	0	1	0	4	0	1	0	0	0	2	k__Bacteria;p__Proteobacteria;c__Deltaproteobacteria;o__Syntrophobacterales;f__Desulfobacteraceae;g__Desulfobacterium;
534	7	0	3	1	0	6	6	1	0	1	k__Bacteria;p__Planctomycetes;c__Planctomycea;o__Pirellulales;f__Pirellulaceae;g__A17;
405	1	0	0	0	0	0	1	1	0	1	k__Bacteria;p__Proteobacteria;
451	3	2	0	0	0	6	1	0	1	1	k__Bacteria;p__Chloroflexi;c__Anaerolineae;o__Anaerolineales;f__Anaerolinaceae;g__Anaerolinea;
433	1	2	4	1	3	1	1	1	0	3	k__Bacteria;p__Chloroflexi;c__Anaerolineae;o__AnaerolineaeCL;f__AnaerolineaeCL;g__AnaerolineaeCL;
352	8	0	0	0	0	0	3	0	0	0	k__Bacteria;p__Bacteroidetes;c__Bacteroidia;o__Bacteroidales;f__BacteroidalesOR;g__BacteroidalesOR;
310	4	1	0	1	1	2	0	2	1	0	k__Bacteria;p__Acidobacteria;c__AcidobacteriaPH;o__AcidobacteriaPH;f__AcidobacteriaPH;g__AcidobacteriaPH;
285	2	0	0	0	1	6	0	1	1	1	k__Bacteria;p__TG3;c__TG3-1;o__GN09;f__GN09OR;g__GN09OR;
488	5	0	0	1	0	0	4	4	1	3	k__Bacteria;p__Bacteroidetes;c__Sphingobacteria;o__Sphingobacteriales;f__Flexibacteraceae;g__Cytophaga;
336	0	0	0	0	0	4	0	3	6	1	k__Bacteria;p__Verrucomicrobia;c__Verrucomicrobiae;o__Verrucomicrobiales;f__VerrucomicrobialesOR;g__VerrucomicrobialesOR;
397	1	1	1	0	2	2	0	0	0	0	k__Bacteria;p__Chloroflexi;c__SOGA31;o__SOGA31CL;f__SOGA31CL;g__SOGA31CL;
564	2	1	0	0	1	0	1	2	0	2	k__Bacteria;p__Proteobacteria;c__Deltaproteobacteria;o__Syntrophobacterales;f__Desulfobacteraceae;g__Desulfobacterium;
307	1	0	1	0	0	8	3	1	3	2	k__Bacteria;p__Bacteroidetes;c__Sphingobacteria;o__Sphingobacteriales;f__Saprospiraceae;g__SaprospiraceaeFA;
355	0	2	1	1	3	1	0	3	1	0	k__Bacteria;p__Actinobacteria;c__Actinobacteria (class);o__Actinobacteria (class)CL;f__Actinobacteria (class)CL;g__Actinobacteria (class)CL;
394	0	6	1	4	0	0	0	0	0	1	k__Bacteria;p__Proteobacteria;c__Deltaproteobacteria;o__Desulfobacterales;f__Desulfobulbaceae;g__Desulfobulbus;
363	1	0	0	1	3	1	1	1	0	2	k__Bacteria;p__Planctomycetes;c__Planctomycea;o__Pirellulales;f__Pirellulaceae;g__PirellulaceaeFA;
3236	1	2	1	3	0	1	0	1	2	0	k__Bacteria;p__Proteobacteria;c__Betaproteobacteria;o__Rhodocyclales;f__Rhodocyclaceae;g__Methyloversatilis;
424	0	0	4	0	2	0	0	1	0	0	k__Bacteria;p__Nitrospirae;c__Nitrospira (class);o__Nitrospirales;f__FW;g__4-29;
467	1	1	1	1	1	2	0	4	1	1	k__Bacteria;p__Planctomycetes;c__Phycisphaerae;o__PhycisphaeraeCL;f__PhycisphaeraeCL;g__PhycisphaeraeCL;
428	2	0	0	0	0	0	3	2	1	2	k__Bacteria;p__GN04;c__MSB-5A5;o__MSB-5A5CL;f__MSB-5A5CL;g__MSB-5A5CL;
252	0	1	2	0	1	2	1	0	0	0	k__Bacteria;p__Bacteroidetes;c__Bacteroidia;o__Bacteroidales;f__BacteroidalesOR;g__BacteroidalesOR;
255	1	0	2	0	2	3	2	2	0	0	k__Bacteria;p__Acidobacteria;c__RB25;o__RB25CL;f__RB25CL;g__RB25CL;
511	0	0	3	1	2	1	2	3	1	1	k__Bacteria;p__Planctomycetes;c__Planctomycea;o__Pirellulales;f__Pirellulaceae;g__PirellulaceaeFA;
305	0	0	2	6	4	0	0	0	0	1	k__Bacteria;p__Proteobacteria;c__Deltaproteobacteria;o__DeltaproteobacteriaCL;f__DeltaproteobacteriaCL;g__DeltaproteobacteriaCL;
257	0	3	0	5	3	0	0	1	0	0	k__Archaea;p__Euryarchaeota;c__Methanomicrobia;o__Methanosarcinales;f__Methanosaetaceae;g__Methanosaeta;
345	0	2	2	1	5	0	0	2	0	0	k__Bacteria;p__Acidobacteria;c__MVS-40;o__MVS-40CL;f__MVS-40CL;g__MVS-40CL;
414	0	3	0	1	3	2	1	0	0	0	k__Bacteria;p__OP8;c__OP8_1;o__SHA-124;f__SHA-124OR;g__SHA-124OR;
312	7	0	2	1	0	3	4	1	2	3	k__Bacteria;p__Proteobacteria;c__Alphaproteobacteria;o__Rhizobiales;f__RhizobialesOR;g__RhizobialesOR;
475	1	1	2	2	1	2	1	0	2	0	k__Bacteria;p__Proteobacteria;c__Deltaproteobacteria;o__Syntrophobacterales;f__Desulfobacteraceae;g__DesulfobacteraceaeFA;
395	3	0	1	0	0	1	2	3	1	3	k__Bacteria;p__OP3;c__koll11;o__koll11CL;f__koll11CL;g__koll11CL;
320	1	1	0	2	1	1	1	1	0	0	k__Bacteria;p__Planctomycetes;c__Phycisphaerae;o__PhycisphaeraeCL;f__PhycisphaeraeCL;g__PhycisphaeraeCL;
366	2	1	0	1	1	1	1	3	0	0	k__Bacteria;p__Proteobacteria;c__Betaproteobacteria;o__BetaproteobacteriaCL;f__BetaproteobacteriaCL;g__BetaproteobacteriaCL;
417	1	0	0	0	0	0	4	0	2	4	k__Bacteria;p__Proteobacteria;c__Alphaproteobacteria;o__AlphaproteobacteriaCL;f__AlphaproteobacteriaCL;g__AlphaproteobacteriaCL;
263	6	1	1	1	0	0	1	0	2	0	k__Bacteria;p__Acidobacteria;c__Solibacteres;o__Solibacterales;f__Solibacteraceae;g__Candidatus Solibacter;
273	3	1	0	0	1	0	4	3	0	0	k__Bacteria;p__Proteobacteria;c__Betaproteobacteria;
508	2	1	3	2	1	1	1	0	0	1	k__Bacteria;p__Chloroflexi;c__Anaerolineae;o__AnaerolineaeCL;f__AnaerolineaeCL;g__AnaerolineaeCL;
282	0	0	0	0	1	0	0	0	0	0	k__Bacteria;p__Proteobacteria;c__Gammaproteobacteria;o__Chromatiales;f__ChromatialesOR;g__ChromatialesOR;
286	0	1	2	0	0	2	3	2	5	2	k__Bacteria;p__Proteobacteria;c__Gammaproteobacteria;o__Oceanospirillales;f__FCPT525;g__FCPT525FA;
685	0	2	10	4	0	0	0	0	0	1	k__Bacteria;
292	3	0	0	0	0	1	7	0	2	0	k__Bacteria;
329	0	2	3	0	0	0	1	0	1	1	k__Bacteria;p__Proteobacteria;c__Deltaproteobacteria;o__Syntrophobacterales;f__Syntrophaceae;g__Desulfomonile;
499	0	5	0	0	1	0	0	2	0	4	k__Bacteria;p__Proteobacteria;c__Betaproteobacteria;o__Rhodocyclales;f__RhodocyclalesOR;g__RhodocyclalesOR;
281	0	2	2	0	1	0	2	0	0	2	k__Bacteria;p__Chlorobi;c__BSV19;o__BSV19CL;f__BSV19CL;g__BSV19CL;
309	1	0	0	1	0	0	5	0	0	0	k__Bacteria;p__Proteobacteria;c__Deltaproteobacteria;o__Syntrophobacterales;f__Syntrophobacteraceae;g__SyntrophobacteraceaeFA;
333	0	0	0	1	2	3	3	2	0	2	k__Bacteria;p__Chloroflexi;c__Anaerolineae;o__Anaerolineales;f__Anaerolinaceae;g__AnaerolinaceaeFA;
413	0	0	0	0	0	3	7	1	0	3	k__Bacteria;p__GN04;c__GN15;o__GN15CL;f__GN15CL;g__GN15CL;
465	0	0	0	0	0	1	1	4	0	0	k__Bacteria;p__Verrucomicrobia;c__Opitutae;o__Opitutales;f__Opitutaceae;g__OpitutaceaeFA;
490	0	2	0	1	0	1	0	0	4	0	k__Bacteria;p__Proteobacteria;
377	2	0	1	0	0	0	2	0	1	1	k__Bacteria;p__Acidobacteria;c__Solibacteres;o__Solibacterales;f__Solibacteraceae;g__Candidatus Solibacter;
622	0	0	0	0	1	7	2	1	2	2	k__Bacteria;p__Proteobacteria;c__Deltaproteobacteria;o__Myxococcales;f__Haliangiaceae;g__HaliangiaceaeFA;
325	0	0	0	0	0	5	0	0	1	2	k__Bacteria;p__Acidobacteria;c__Acidobacteria (class);o__Acidobacteriales;f__Acidobacteriaceae;g__AcidobacteriaceaeFA;
486	0	0	0	2	3	0	1	0	2	1	k__Bacteria;p__Proteobacteria;c__Deltaproteobacteria;o__Syntrophobacterales;f__Desulfobacteraceae;g__DesulfobacteraceaeFA;
375	2	1	0	0	0	0	1	0	0	0	k__Bacteria;p__Actinobacteria;c__Actinobacteria (class);o__Actinomycetales;f__Mycobacteriaceae;g__Mycobacterium;
402	2	0	0	0	0	0	8	0	0	0	k__Bacteria;p__Bacteroidetes;c__Bacteroidia;o__Bacteroidales;f__BacteroidalesOR;g__BacteroidalesOR;
373	8	0	0	1	0	1	1	0	1	0	k__Bacteria;p__Bacteroidetes;c__Bacteroidia;o__Bacteroidales;f__BacteroidalesOR;g__BacteroidalesOR;
1325	1	0	1	1	0	3	0	3	2	1	k__Bacteria;p__Verrucomicrobia;c__Verrucomicrobiae;o__Verrucomicrobiales;f__Verrucomicrobia subdivision 3;g__Verrucomicrobia subdivision 3FA;
473	2	0	2	0	0	5	1	1	1	1	k__Bacteria;p__Firmicutes;c__Clostridia;o__Clostridiales;f__Veillonellaceae;g__Thermosinus;
421	1	0	1	1	0	5	0	1	0	1	k__Bacteria;p__Firmicutes;c__Clostridia;o__OPB54;f__OPB54OR;g__OPB54OR;
303	4	1	1	1	0	0	0	2	0	2	k__Bacteria;p__Chloroflexi;c__Anaerolineae;o__WCHB1-50;f__WCHB1-50OR;g__WCHB1-50OR;
439	1	3	0	0	1	1	1	2	1	5	k__Bacteria;p__OP8;c__OP8_2;o__OP8_2CL;f__OP8_2CL;g__OP8_2CL;
436	1	1	0	0	0	1	2	1	0	2	k__Bacteria;p__Acidobacteria;c__MVS-40;o__MVS-40CL;f__MVS-40CL;g__MVS-40CL;
379	0	2	2	0	1	0	2	0	1	1	k__Bacteria;p__Acidobacteria;c__Acidobacteria (class);o__Acidobacteriales;f__AcidobacterialesOR;g__AcidobacterialesOR;
299	7	0	0	0	0	0	2	0	2	1	k__Bacteria;p__Bacteroidetes;c__Bacteroidia;o__Bacteroidales;f__BacteroidalesOR;g__BacteroidalesOR;
845	2	1	1	2	4	0	2	0	0	0	k__Bacteria;p__Proteobacteria;c__Betaproteobacteria;o__BetaproteobacteriaCL;f__BetaproteobacteriaCL;g__BetaproteobacteriaCL;
466	1	1	1	1	2	1	0	1	0	4	k__Bacteria;p__Acidobacteria;c__Solibacteres;o__Solibacterales;f__Solibacteraceae;g__Candidatus Solibacter;
419	0	1	1	1	1	0	0	0	0	1	k__Bacteria;p__Proteobacteria;c__Deltaproteobacteria;o__Desulfobacterales;f__Nitrospinaceae;g__NitrospinaceaeFA;
411	1	0	1	0	1	0	1	0	1	2	k__Bacteria;p__Chloroflexi;c__Anaerolineae;o__SJA-101;f__SHA-31;g__SHA-31FA;
778	1	2	0	2	2	0	1	1	0	0	k__Bacteria;p__Nitrospirae;c__Nitrospira (class);o__Nitrospirales;f__Thermodesulfovibrionaceae;g__LCP-6;
605	1	4	1	1	1	0	1	2	1	2	k__Bacteria;p__Spirochaetes;c__Spirochaetes (class);o__Spirochaetales;f__Spirochaetaceae;g__TM3;
867	1	0	2	1	0	1	1	0	1	1	k__Bacteria;p__Planctomycetes;c__Planctomycea;o__Pirellulales;f__Pirellulaceae;g__PirellulaceaeFA;
781	0	1	2	1	0	1	1	2	2	1	k__Bacteria;p__Chloroflexi;c__Anaerolineae;o__envOPS12;f__envOPS12OR;g__envOPS12OR;
338	3	0	0	1	0	0	8	0	0	1	k__Bacteria;p__Nitrospirae;c__Nitrospira (class);o__Nitrospirales;f__Nitrospiraceae;g__Nitrospira;
416	0	0	0	0	0	1	0	0	0	7	k__Bacteria;p__Firmicutes;
444	2	0	0	1	0	1	5	6	0	0	k__Bacteria;p__Proteobacteria;c__Betaproteobacteria;o__Rhodocyclales;f__RhodocyclalesOR;g__RhodocyclalesOR;
1145	1	1	0	0	1	1	2	0	0	3	k__Bacteria;p__Chloroflexi;c__Dehalococcoidetes;o__NT-B4;f__NT-B4OR;g__NT-B4OR;
420	3	2	0	0	1	0	1	1	0	3	k__Bacteria;p__Verrucomicrobia;c__VerrucomicrobiaPH;o__VerrucomicrobiaPH;f__VerrucomicrobiaPH;g__VerrucomicrobiaPH;
476	0	1	1	1	0	1	4	0	1	1	k__Bacteria;p__Chloroflexi;c__Anaerolineae;o__Anaerolineales;f__Anaerolinaceae;g__WCHB1-05;
469	1	1	2	1	3	1	1	1	1	1	k__Bacteria;p__Verrucomicrobia;c__Verrucomicrobiae;o__Verrucomicrobiales;f__VerrucomicrobialesOR;g__VerrucomicrobialesOR;
576	1	2	0	0	1	2	0	1	1	0	k__Bacteria;p__Verrucomicrobia;c__Verrucomicrobiae;o__Verrucomicrobiales;f__Verrucomicrobia subdivision 3;g__Verrucomicrobia subdivision 3FA;
452	0	1	0	0	1	1	1	2	1	0	k__Bacteria;p__Acidobacteria;c__Solibacteres;o__Solibacterales;f__Solibacteraceae;g__Candidatus Solibacter;
340	1	3	1	0	1	0	0	0	0	1	k__Bacteria;p__Verrucomicrobia;c__Verrucomicrobiae;o__Verrucomicrobiales;f__VerrucomicrobialesOR;g__VerrucomicrobialesOR;
455	1	1	3	1	2	1	0	0	0	1	k__Bacteria;p__Verrucomicrobia;c__Verrucomicrobiae;o__Verrucomicrobiales;f__VerrucomicrobialesOR;g__VerrucomicrobialesOR;
461	2	2	0	1	5	0	2	2	0	1	k__Bacteria;p__Bacteroidetes;c__Bacteroidia;o__Bacteroidales;f__BacteroidalesOR;g__BacteroidalesOR;
634	0	1	1	2	2	0	1	0	0	1	k__Bacteria;p__Verrucomicrobia;c__Verrucomicrobiae;o__Verrucomicrobiales;f__Verrucomicrobia subdivision 3;g__Verrucomicrobia subdivision 3FA;
319	1	0	0	0	0	3	0	7	3	0	k__Bacteria;p__Proteobacteria;c__Betaproteobacteria;o__Rhodocyclales;f__RhodocyclalesOR;g__RhodocyclalesOR;
543	2	0	0	0	0	1	5	0	1	3	k__Bacteria;p__OP3;c__koll11;o__GIF10;f__GIF10OR;g__GIF10OR;
294	0	0	0	0	0	1	2	1	9	0	k__Bacteria;p__Chlorobi;c__BSV19;o__BSV19CL;f__BSV19CL;g__BSV19CL;
578	2	0	0	0	1	1	2	0	2	1	k__Bacteria;p__Proteobacteria;c__Betaproteobacteria;o__Rhodocyclales;f__Rhodocyclaceae;g__Rhodocyclus;
415	0	0	2	0	0	5	1	2	3	1	k__Bacteria;p__Proteobacteria;c__Deltaproteobacteria;o__DeltaproteobacteriaCL;f__DeltaproteobacteriaCL;g__DeltaproteobacteriaCL;
401	0	1	0	0	0	1	0	3	0	0	k__Bacteria;p__Gemmatimonadetes;c__Gemmatimonadetes (class);o__Gemmatimonadales;f__GemmatimonadalesOR;g__GemmatimonadalesOR;
300	0	3	0	1	1	0	0	0	0	0	k__Bacteria;p__Proteobacteria;c__Deltaproteobacteria;o__DeltaproteobacteriaCL;f__DeltaproteobacteriaCL;g__DeltaproteobacteriaCL;
339	0	2	3	5	2	0	0	0	0	0	k__Bacteria;p__Chloroflexi;c__Anaerolineae;o__AnaerolineaeCL;f__AnaerolineaeCL;g__AnaerolineaeCL;
459	1	0	0	1	1	2	0	1	1	0	k__Bacteria;p__Verrucomicrobia;c__Verrucomicrobiae;o__Verrucomicrobiales;f__VerrucomicrobialesOR;g__VerrucomicrobialesOR;
291	0	0	1	0	4	1	3	0	1	1	k__Bacteria;p__Chloroflexi;c__Anaerolineae;o__Anaerolineales;f__Anaerolinaceae;g__AnaerolinaceaeFA;
696	0	0	1	2	0	0	1	3	2	0	k__Bacteria;p__OP3;c__BD4-9;o__BD4-9CL;f__BD4-9CL;g__BD4-9CL;
328	1	3	2	1	0	1	0	0	0	0	k__Bacteria;p__Chloroflexi;c__Anaerolineae;o__Anaerolineales;f__Anaerolinaceae;g__Anaerolinea;
577	1	2	0	1	1	0	3	1	0	1	k__Bacteria;p__Chloroflexi;c__Anaerolineae;o__H39;f__H39OR;g__H39OR;
503	1	1	1	0	0	0	0	1	0	0	k__Bacteria;p__Actinobacteria;c__Actinobacteria (class);o__Actinomycetales;f__Kineosporiaceae;g__KineosporiaceaeFA;
346	0	1	0	0	3	0	2	0	0	2	k__Bacteria;p__Spirochaetes;c__Spirochaetes (class);o__Spirochaetales;f__Spirochaetaceae;g__SA-8;
297	2	0	1	0	0	3	2	2	4	1	k__Bacteria;p__Bacteroidetes;c__Sphingobacteria;o__Sphingobacteriales;f__SphingobacterialesOR;g__SphingobacterialesOR;
295	0	0	2	1	0	1	0	0	0	3	k__Bacteria;p__Bacteroidetes;c__Bacteroidia;o__Bacteroidales;f__BacteroidalesOR;g__BacteroidalesOR;
308	11	0	0	0	0	0	0	0	0	0	k__Bacteria;p__Proteobacteria;c__Gammaproteobacteria;o__Xanthomonadales;f__Xanthomonadaceae;g__Dyella;
537	1	1	0	1	1	1	0	0	1	1	k__Bacteria;p__Firmicutes;c__Clostridia;o__Clostridiales;f__Lachnospiraceae;g__Coprococcus;
1023	1	0	1	0	0	1	1	0	0	0	k__Bacteria;p__Chloroflexi;
432	1	0	0	0	0	0	4	0	0	2	k__Bacteria;p__Proteobacteria;c__Gammaproteobacteria;o__Xanthomonadales;f__Sinobacteraceae;g__Steroidobacter;
344	1	0	0	0	0	0	0	4	0	1	k__Bacteria;p__Acidobacteria;c__RB25;o__RB25CL;f__RB25CL;g__RB25CL;
478	2	0	0	0	0	4	6	0	1	0	k__Bacteria;p__Bacteroidetes;c__Bacteroidia;o__Bacteroidales;f__Porphyromonadaceae;g__PorphyromonadaceaeFA;
711	0	0	0	0	0	1	2	4	2	0	k__Bacteria;p__Bacteroidetes;c__Flavobacteria;o__FlavobacteriaCL;f__FlavobacteriaCL;g__FlavobacteriaCL;
337	0	1	0	0	1	1	0	3	1	2	k__Bacteria;p__Verrucomicrobia;c__Verrucomicrobiae;o__Verrucomicrobiales;f__VerrucomicrobialesOR;g__VerrucomicrobialesOR;
671	0	2	2	4	2	1	0	0	0	1	k__Bacteria;p__Proteobacteria;c__Deltaproteobacteria;o__DeltaproteobacteriaCL;f__DeltaproteobacteriaCL;g__DeltaproteobacteriaCL;
736	0	3	0	1	1	0	0	2	4	1	k__Bacteria;p__Proteobacteria;c__Betaproteobacteria;o__Burkholderiales;f__Alcaligenaceae;g__Azohydromonas;
354	0	2	0	2	0	0	0	2	0	0	k__Bacteria;p__Proteobacteria;c__Betaproteobacteria;o__Hydrogenophilales;f__Hydrogenophilaceae;g__HydrogenophilaceaeFA;
758	7	0	0	0	0	0	2	0	2	0	k__Bacteria;p__Bacteroidetes;c__Flavobacteria;o__Flavobacteriales;f__Flavobacteriaceae;g__Flavobacterium;
653	1	0	0	1	1	5	0	1	2	3	k__Bacteria;p__Verrucomicrobia;c__TP21;o__TP21CL;f__TP21CL;g__TP21CL;
364	0	4	0	4	1	0	0	0	0	0	k__Bacteria;p__Chloroflexi;c__Anaerolineae;o__AnaerolineaeCL;f__AnaerolineaeCL;g__AnaerolineaeCL;
306	0	2	2	4	0	0	0	0	0	0	k__Bacteria;p__Chloroflexi;c__Anaerolineae;o__AnaerolineaeCL;f__AnaerolineaeCL;g__AnaerolineaeCL;
614	0	0	0	0	0	2	1	3	3	0	k__Bacteria;p__Verrucomicrobia;c__Verrucomicrobiae;o__Verrucomicrobiales;f__VerrucomicrobialesOR;g__VerrucomicrobialesOR;
311	0	3	1	1	3	0	0	0	0	0	k__Bacteria;p__Chloroflexi;c__Anaerolineae;o__AnaerolineaeCL;f__AnaerolineaeCL;g__AnaerolineaeCL;
898	0	0	0	0	1	0	1	0	0	0	k__Bacteria;p__Bacteroidetes;c__Bacteroidia;o__Bacteroidales;
353	3	0	0	0	0	4	0	0	1	5	k__Bacteria;p__Bacteroidetes;c__Bacteroidia;o__Bacteroidales;f__Porphyromonadaceae;g__PorphyromonadaceaeFA;
314	0	0	0	3	0	4	1	0	1	0	k__Bacteria;p__Firmicutes;c__Clostridia;o__Clostridiales;f__Veillonellaceae;g__Thermosinus;
728	2	1	0	0	1	0	3	0	0	1	k__Archaea;p__Euryarchaeota;c__Methanomicrobia;o__Methanosarcinales;f__Methanosarcinaceae;g__Methanosarcina;
350	0	0	0	0	0	1	0	7	0	0	k__Bacteria;p__Proteobacteria;c__Alphaproteobacteria;o__AlphaproteobacteriaCL;f__AlphaproteobacteriaCL;g__AlphaproteobacteriaCL;
612	0	0	0	3	0	0	1	0	1	1	k__Bacteria;p__Proteobacteria;c__Alphaproteobacteria;o__Rhizobiales;f__Xanthobacteraceae;g__Xanthobacter;
654	1	1	0	0	0	0	3	0	0	2	k__Bacteria;p__Verrucomicrobia;c__Spartobacteria;o__Spartobacteriales;f__Spartobacteriaceae;g__Candidatus Xiphinematobacter;
541	1	0	1	0	1	1	0	0	2	2	k__Bacteria;p__Verrucomicrobia;c__Opitutae;o__Opitutales;f__Opitutaceae;g__OpitutaceaeFA;
335	0	1	1	1	3	0	0	0	0	0	k__Bacteria;p__Proteobacteria;c__Deltaproteobacteria;o__Syntrophobacterales;f__Syntrophaceae;g__Desulfobacca;
357	1	0	0	0	0	0	2	3	1	1	k__Bacteria;p__Bacteroidetes;c__Flavobacteria;o__FlavobacteriaCL;f__FlavobacteriaCL;g__FlavobacteriaCL;
418	0	3	0	0	2	1	0	1	1	0	k__Bacteria;p__Acidobacteria;c__OS-K;o__OS-KCL;f__OS-KCL;g__OS-KCL;
588	0	1	0	0	0	2	1	0	0	1	k__Bacteria;p__Proteobacteria;c__Deltaproteobacteria;o__Syntrophobacterales;f__Syntrophaceae;g__Desulfobacca;
437	0	1	0	0	1	1	1	1	0	0	k__Bacteria;p__Acidobacteria;c__iii1-8;o__SJA-36;f__SJA-36OR;g__SJA-36OR;
620	2	0	1	0	0	1	0	1	2	2	k__Bacteria;p__Bacteroidetes;c__Bacteroidia;o__Bacteroidales;f__Porphyromonadaceae;g__PorphyromonadaceaeFA;
529	1	4	0	0	1	1	0	1	3	1	k__Bacteria;p__Planctomycetes;c__Phycisphaerae;o__PhycisphaeraeCL;f__PhycisphaeraeCL;g__PhycisphaeraeCL;
1002	2	0	0	0	0	1	0	2	1	3	k__Bacteria;p__Proteobacteria;c__Betaproteobacteria;o__Burkholderiales;f__Comamonadaceae;g__Rhodoferax;
408	3	1	0	0	1	2	3	1	4	0	k__Bacteria;p__Bacteroidetes;c__Sphingobacteria;o__Sphingobacteriales;f__SphingobacterialesOR;g__SphingobacterialesOR;
327	0	2	1	1	2	0	0	0	0	0	k__Bacteria;p__OP11;c__OP11-3;o__OP11-3CL;f__OP11-3CL;g__OP11-3CL;
548	0	0	1	2	0	0	1	5	4	2	k__Bacteria;p__Proteobacteria;c__Gammaproteobacteria;o__Methylococcales;f__Methylococcaceae;g__Methylocaldum;
640	2	1	0	0	0	0	1	2	1	1	k__Bacteria;p__Spirochaetes;c__WWE1;o__PBS-18;f__SHA-4;g__Zplanct13;
378	4	0	0	0	0	0	1	0	0	1	k__Bacteria;p__Proteobacteria;c__Alphaproteobacteria;o__Rhizobiales;f__RhizobialesOR;g__RhizobialesOR;
483	2	0	0	0	0	0	0	2	1	2	k__Bacteria;p__Proteobacteria;c__Alphaproteobacteria;o__Sphingomonadales;f__Sphingomonadaceae;g__Novosphingobium;
430	1	0	0	0	0	3	2	0	1	2	k__Bacteria;p__Spirochaetes;c__Spirochaetes (class);o__Spirochaetales;f__Spirochaetaceae;g__Treponema;
443	1	2	1	0	2	0	0	0	0	2	k__Bacteria;p__Proteobacteria;c__Betaproteobacteria;o__Hydrogenophilales;f__Hydrogenophilaceae;g__HydrogenophilaceaeFA;
393	1	0	0	0	0	0	2	0	1	1	k__Bacteria;p__Proteobacteria;c__Gammaproteobacteria;o__Methylococcales;f__Crenotrichaceae;g__CrenotrichaceaeFA;
348	0	0	0	0	0	0	1	3	0	2	k__Bacteria;p__Chloroflexi;c__Anaerolineae;o__H39;f__H39OR;g__H39OR;
709	5	0	0	0	0	1	1	1	1	1	k__Bacteria;p__Bacteroidetes;c__Bacteroidia;o__Bacteroidales;f__BacteroidalesOR;g__BacteroidalesOR;
334	2	0	1	0	0	0	0	0	2	3	k__Bacteria;p__Firmicutes;c__Clostridia;o__Clostridiales;f__Clostridiales Family XII. Incertae Sedis;g__Fusibacter;
442	1	0	0	0	0	3	1	0	0	0	k__Bacteria;p__Proteobacteria;c__Gammaproteobacteria;o__Legionellales;f__Coxiellaceae;g__CoxiellaceaeFA;
621	6	0	0	0	0	0	0	0	1	0	k__Bacteria;p__Proteobacteria;c__Gammaproteobacteria;o__Methylococcales;f__Methylococcaceae;g__Methylococcus;
518	6	0	0	3	0	0	3	0	0	0	k__Bacteria;p__Proteobacteria;c__Alphaproteobacteria;o__Rhizobiales;
343	1	2	0	3	1	7	0	2	1	0	k__Bacteria;p__Bacteroidetes;c__Flavobacteria;o__FlavobacteriaCL;f__FlavobacteriaCL;g__FlavobacteriaCL;
1215	0	0	0	0	1	3	0	0	1	0	k__Bacteria;p__Nitrospirae;c__Nitrospira (class);o__Nitrospirales;f__Thermodesulfovibrionaceae;g__LCP-6;
398	2	2	1	1	0	0	0	2	3	0	k__Bacteria;p__Proteobacteria;c__Deltaproteobacteria;o__DeltaproteobacteriaCL;f__DeltaproteobacteriaCL;g__DeltaproteobacteriaCL;
600	4	0	0	0	0	2	1	1	0	0	k__Bacteria;p__Verrucomicrobia;c__Spartobacteria;o__Spartobacteriales;f__Spartobacteriaceae;g__Candidatus Xiphinematobacter;
496	6	0	0	0	0	0	1	0	0	2	k__Bacteria;p__Chloroflexi;c__Anaerolineae;o__Anaerolineales;f__Anaerolinaceae;g__AnaerolinaceaeFA;
981	0	0	0	1	1	1	1	3	1	1	k__Bacteria;p__Spirochaetes;c__Spirochaetes (class);o__Spirochaetales;f__Spirochaetaceae;g__SA-8;
464	0	1	0	0	1	0	2	0	0	0	k__Bacteria;p__Actinobacteria;c__Actinobacteria (class);o__Rubrobacterales;f__Rubrobacteraceae;g__RubrobacteraceaeFA;
404	0	0	0	0	0	0	0	2	0	0	k__Bacteria;p__Proteobacteria;c__Gammaproteobacteria;o__Methylococcales;f__Crenotrichaceae;g__Crenothrix;
583	1	1	0	1	0	0	3	1	0	0	k__Bacteria;p__Firmicutes;c__Clostridia;o__Clostridiales;f__Clostridiaceae;g__ClostridiaceaeFA;
579	1	0	0	0	0	2	4	3	1	1	k__Bacteria;p__Verrucomicrobia;c__Opitutae;o__Opitutales;f__Opitutaceae;g__Opitutus;
360	1	0	0	0	1	2	4	6	0	0	k__Bacteria;p__Proteobacteria;c__Betaproteobacteria;o__Rhodocyclales;f__RhodocyclalesOR;g__RhodocyclalesOR;
342	2	0	0	0	0	0	0	1	0	1	k__Bacteria;p__OP8;c__OP8_2;o__OP8_2CL;f__OP8_2CL;g__OP8_2CL;
359	0	0	0	0	0	0	0	0	0	5	k__Bacteria;p__Spirochaetes;c__Spirochaetes (class);o__Spirochaetales;f__Spirochaetaceae;g__Treponema;
347	0	0	2	1	1	1	0	0	0	0	k__Bacteria;p__Actinobacteria;c__Actinobacteria (class);o__Rubrobacterales;f__Rubrobacteraceae;g__RubrobacteraceaeFA;
535	1	0	0	0	0	1	0	0	0	0	k__Bacteria;p__Proteobacteria;c__Gammaproteobacteria;o__Methylococcales;f__Methylococcaceae;g__Methylococcus;
1075	0	1	0	0	0	1	1	1	1	4	k__Bacteria;p__Proteobacteria;c__Gammaproteobacteria;o__Methylococcales;f__Methylococcaceae;g__Methylomonas;
616	0	1	1	3	2	0	1	2	0	1	k__Bacteria;p__Proteobacteria;c__Deltaproteobacteria;o__Syntrophobacterales;f__Desulfobacteraceae;g__Desulfobacterium;
349	0	1	0	0	1	2	0	4	0	0	k__Bacteria;p__Chlorobi;c__SJA-28;o__SJA-28CL;f__SJA-28CL;g__SJA-28CL;
574	0	2	2	2	0	1	0	0	0	0	k__Bacteria;p__Planctomycetes;c__Planctomycea;o__Pirellulales;f__PirellulalesOR;g__PirellulalesOR;
727	1	0	0	0	0	2	1	0	3	1	k__Bacteria;p__Actinobacteria;c__Actinobacteria (class);o__Actinomycetales;f__ActinomycetalesOR;g__ActinomycetalesOR;
369	1	1	0	1	4	1	2	1	0	0	k__Archaea;p__Euryarchaeota;c__Thermoplasmata;o__E2;f__WCHD3-02;g__WCHD3-02FA;
774	2	1	0	0	1	1	0	4	0	1	k__Bacteria;p__Proteobacteria;c__Deltaproteobacteria;o__Myxococcales;f__Myxococcaceae;g__Anaeromyxobacter;
652	3	1	0	0	1	0	2	1	0	3	k__Bacteria;p__Proteobacteria;c__Deltaproteobacteria;o__Myxococcales;f__MyxococcalesOR;g__MyxococcalesOR;
545	0	0	0	0	0	7	0	0	1	1	k__Bacteria;p__Bacteroidetes;c__Bacteroidia;o__Bacteroidales;f__BacteroidalesOR;g__BacteroidalesOR;
626	3	0	1	0	0	3	2	2	0	0	k__Bacteria;p__Proteobacteria;c__Gammaproteobacteria;o__Pseudomonadales;f__Pseudomonadaceae;g__Pseudomonas;
381	5	0	0	0	0	0	0	0	0	1	k__Bacteria;p__Proteobacteria;c__Betaproteobacteria;o__BetaproteobacteriaCL;f__BetaproteobacteriaCL;g__BetaproteobacteriaCL;
514	0	1	0	1	0	1	1	1	0	2	k__Bacteria;p__Proteobacteria;c__Deltaproteobacteria;o__DeltaproteobacteriaCL;f__DeltaproteobacteriaCL;g__DeltaproteobacteriaCL;
532	2	1	1	1	1	0	3	0	0	0	k__Bacteria;p__Firmicutes;c__Clostridia;o__Clostridiales;f__Peptococcaceae;g__Desulfosporosinus;
900	0	0	0	0	1	1	4	0	0	7	k__Bacteria;p__Proteobacteria;c__Deltaproteobacteria;o__Myxococcales;f__MyxococcalesOR;g__MyxococcalesOR;
915	3	0	0	1	0	2	0	0	1	0	k__Bacteria;p__Proteobacteria;c__Alphaproteobacteria;o__Rhizobiales;f__Methylocystaceae;g__Pleomorphomonas;
434	0	0	0	0	0	1	0	3	1	1	k__Bacteria;p__Spirochaetes;c__Leptospirae;o__Leptospirales;f__Leptospiraceae;g__SJA-88;
463	0	4	0	1	0	0	1	1	0	2	k__Bacteria;p__AC1;c__SHA-114;o__SHA-114CL;f__SHA-114CL;g__SHA-114CL;
474	0	1	1	1	1	1	1	1	2	1	k__Bacteria;p__Proteobacteria;c__Deltaproteobacteria;o__Syntrophobacterales;f__Syntrophaceae;g__Syntrophus;
643	1	0	0	1	1	4	1	2	0	2	k__Bacteria;p__Proteobacteria;c__Deltaproteobacteria;o__Myxococcales;f__Cystobacteraceae;g__Cystobacter;
370	0	0	2	1	2	0	0	2	0	0	k__Bacteria;p__Chloroflexi;c__Anaerolineae;o__AnaerolineaeCL;f__AnaerolineaeCL;g__AnaerolineaeCL;
365	0	1	0	1	2	0	0	0	1	2	k__Bacteria;p__Proteobacteria;c__Deltaproteobacteria;o__Desulfobacterales;f__DesulfobacteralesOR;g__DesulfobacteralesOR;
687	0	4	3	1	1	0	0	0	0	0	k__Bacteria;p__Chlorobi;c__SJA-28;o__SJA-28CL;f__SJA-28CL;g__SJA-28CL;
604	0	1	0	1	0	0	0	0	1	4	k__Bacteria;p__Acidobacteria;c__AcidobacteriaPH;o__AcidobacteriaPH;f__AcidobacteriaPH;g__AcidobacteriaPH;
586	0	0	0	0	0	0	0	2	2	1	k__Bacteria;p__Chloroflexi;
522	1	0	1	0	0	2	0	1	1	2	k__Bacteria;p__Proteobacteria;c__Deltaproteobacteria;o__Desulfovibrionales;f__Desulfovibrionaceae;g__Desulfovibrio;
368	0	0	0	2	0	0	1	1	1	4	k__Bacteria;p__Actinobacteria;c__Actinobacteria (class);o__WCHB1-81;f__At425_EubF1;g__At425_EubF1FA;
777	0	0	3	1	0	1	1	0	2	0	k__Bacteria;p__Planctomycetes;c__Planctomycea;o__Pirellulales;f__Pirellulaceae;g__PirellulaceaeFA;
371	0	2	0	1	2	0	0	0	0	0	k__Bacteria;p__Spirochaetes;c__SpirochaetesPH;o__SpirochaetesPH;f__SpirochaetesPH;g__SpirochaetesPH;
456	0	2	0	0	3	0	0	0	0	0	k__Bacteria;p__Proteobacteria;c__Deltaproteobacteria;o__Desulfuromonadales;f__DesulfuromonadalesOR;g__DesulfuromonadalesOR;
372	1	0	0	0	0	1	3	1	0	2	k__Bacteria;p__Proteobacteria;c__Gammaproteobacteria;o__Methylococcales;f__Crenotrichaceae;g__Crenothrix;
410	0	0	0	0	0	1	0	2	6	0	k__Bacteria;p__Proteobacteria;c__Gammaproteobacteria;o__Thiotrichales;f__Thiotrichaceae;g__Thiothrix;
438	1	0	1	2	0	1	0	1	1	0	k__Bacteria;p__Actinobacteria;c__Actinobacteria (class);o__MC47;f__MC47OR;g__MC47OR;
386	0	0	1	0	0	1	0	1	2	8	k__Bacteria;p__Bacteroidetes;c__Bacteroidia;o__Bacteroidales;f__BacteroidalesOR;g__BacteroidalesOR;
484	0	1	2	0	1	0	0	0	0	0	k__Bacteria;p__Chloroflexi;c__Anaerolineae;o__GCA004;f__GCA004OR;g__GCA004OR;
457	3	0	0	1	0	4	3	0	0	1	k__Bacteria;p__Bacteroidetes;c__Bacteroidia;o__Bacteroidales;f__Marinilabiaceae;g__MarinilabiaceaeFA;
383	1	0	0	1	0	0	0	0	0	0	k__Bacteria;p__Verrucomicrobia;c__Verrucomicrobiae;o__Verrucomicrobiales;f__VerrucomicrobialesOR;g__VerrucomicrobialesOR;
812	0	3	0	0	4	0	0	1	1	2	k__Bacteria;p__Proteobacteria;c__Deltaproteobacteria;o__Myxococcales;f__MyxococcalesOR;g__MyxococcalesOR;
740	4	0	0	0	0	2	1	2	0	3	k__Bacteria;p__Actinobacteria;c__Actinobacteria (class);o__Actinomycetales;f__Micromonosporaceae;g__MicromonosporaceaeFA;
400	0	0	0	0	1	0	0	4	1	0	k__Bacteria;p__Proteobacteria;c__Deltaproteobacteria;o__DeltaproteobacteriaCL;f__DeltaproteobacteriaCL;g__DeltaproteobacteriaCL;
628	0	1	0	0	2	3	2	1	0	0	k__Bacteria;p__Acidobacteria;c__PAUC37f;o__PAUC37fCL;f__PAUC37fCL;g__PAUC37fCL;
635	0	1	0	1	0	0	2	0	0	0	k__Bacteria;p__OP3;c__koll11;o__GIF10;f__GIF10OR;g__GIF10OR;
441	0	0	1	2	3	0	0	0	1	0	k__Bacteria;p__Chloroflexi;c__Anaerolineae;o__AnaerolineaeCL;f__AnaerolineaeCL;g__AnaerolineaeCL;
454	1	3	1	1	2	0	2	1	0	0	k__Bacteria;p__Chloroflexi;c__Dehalococcoidetes;o__Dehalococcoidales;f__Dehalococcoidaceae;g__DehalococcoidaceaeFA;
510	1	2	1	1	1	0	1	1	0	0	k__Bacteria;p__Bacteroidetes;c__Sphingobacteria;o__Sphingobacteriales;f__Flexibacteraceae;g__Cytophaga;
390	5	0	0	0	0	1	0	0	1	0	k__Bacteria;p__Proteobacteria;c__Alphaproteobacteria;o__Rhodospirillales;f__Rhodospirillaceae;g__RhodospirillaceaeFA;
1513	1	0	0	0	0	0	0	0	1	0	k__Bacteria;p__Bacteroidetes;c__Flavobacteria;o__FlavobacteriaCL;f__FlavobacteriaCL;g__FlavobacteriaCL;
549	0	2	0	0	1	5	0	1	2	3	k__Bacteria;p__Spirochaetes;c__M1NP2-04;o__M1NP2-04CL;f__M1NP2-04CL;g__M1NP2-04CL;
720	1	0	0	1	0	0	1	0	1	4	k__Bacteria;p__Proteobacteria;c__Deltaproteobacteria;o__DeltaproteobacteriaCL;f__DeltaproteobacteriaCL;g__DeltaproteobacteriaCL;
391	7	0	0	0	0	0	0	0	0	0	k__Bacteria;p__Bacteroidetes;c__Flavobacteria;o__FlavobacteriaCL;f__FlavobacteriaCL;g__FlavobacteriaCL;
800	2	0	6	1	1	2	0	0	0	0	k__Bacteria;p__Firmicutes;c__Clostridia;o__Clostridiales;f__Symbiobacteriaceae;g__SymbiobacteriaceaeFA;
1188	3	0	0	0	0	1	2	1	1	4	k__Bacteria;p__Proteobacteria;c__Betaproteobacteria;o__Rhodocyclales;f__Rhodocyclaceae;g__Methyloversatilis;
917	0	0	0	0	1	1	0	2	2	0	k__Bacteria;p__Chlamydiae;c__Chlamydiae (class);o__Chlamydiales;f__ChlamydialesOR;g__ChlamydialesOR;
412	0	1	3	1	1	0	0	0	0	0	k__Bacteria;p__Chloroflexi;c__Anaerolineae;o__AnaerolineaeCL;f__AnaerolineaeCL;g__AnaerolineaeCL;
658	0	1	2	3	0	0	2	0	0	0	k__Bacteria;p__Planctomycetes;c__Planctomycea;o__Pirellulales;f__PirellulalesOR;g__PirellulalesOR;
853	3	0	1	0	0	0	0	0	0	0	k__Bacteria;p__Proteobacteria;c__Betaproteobacteria;o__Rhodocyclales;f__Rhodocyclaceae;g__RhodocyclaceaeFA;
551	0	1	1	0	1	0	1	0	1	4	k__Bacteria;p__Hyd24-12;c__Hyd24-12PH;o__Hyd24-12PH;f__Hyd24-12PH;g__Hyd24-12PH;
735	0	1	0	1	0	0	0	1	2	1	k__Bacteria;p__Proteobacteria;c__Gammaproteobacteria;o__Xanthomonadales;f__Sinobacteraceae;g__SinobacteraceaeFA;
769	0	0	0	0	0	0	0	0	1	11	k__Bacteria;p__Chlorobi;c__Chlorobia;o__Chlorobiales;f__Chlorobiaceae;g__Pelodictyon;
646	0	0	1	0	1	0	0	0	0	1	k__Bacteria;p__Proteobacteria;c__Deltaproteobacteria;o__Desulfobacterales;f__DesulfobacteralesOR;g__DesulfobacteralesOR;
569	0	0	0	0	1	1	2	1	0	1	k__Bacteria;p__WS3;c__PRR-12;o__SSS58A;f__SSS58AOR;g__SSS58AOR;
795	0	0	1	0	1	0	1	1	0	0	k__Bacteria;p__Spirochaetes;c__WWE1;o__PBS-18;f__SHA-116;g__SHA-116FA;
450	0	0	0	0	0	2	0	0	0	1	k__Bacteria;p__Proteobacteria;c__Deltaproteobacteria;o__Desulfuromonadales;f__Geobacteraceae;g__Geobacter;
922	0	0	1	0	1	0	2	2	2	1	k__Bacteria;p__Verrucomicrobia;c__Verrucomicrobiae;o__Verrucomicrobiales;f__VerrucomicrobialesOR;g__VerrucomicrobialesOR;
472	0	1	1	0	1	1	3	3	0	1	k__Bacteria;p__Bacteroidetes;c__Bacteroidia;o__Bacteroidales;f__BacteroidalesOR;g__BacteroidalesOR;
561	1	0	0	0	0	0	3	0	0	5	k__Bacteria;p__OP8;c__OP8_1;o__SHA-124;f__SHA-124OR;g__SHA-124OR;
743	0	0	1	1	3	1	1	0	1	0	k__Bacteria;p__Verrucomicrobia;c__Verrucomicrobiae;o__Verrucomicrobiales;f__VerrucomicrobialesOR;g__VerrucomicrobialesOR;
831	0	0	1	0	1	0	0	0	0	0	k__Bacteria;p__Nitrospirae;c__Nitrospira (class);o__Nitrospirales;f__Thermodesulfovibrionaceae;g__LCP-6;
494	0	1	0	0	1	0	1	2	1	1	k__Bacteria;p__Proteobacteria;c__Deltaproteobacteria;o__Syntrophobacterales;f__Syntrophobacteraceae;g__Syntrophobacter;
825	0	0	1	0	0	3	0	1	4	1	k__Bacteria;p__Bacteroidetes;c__Flavobacteria;o__FlavobacteriaCL;f__FlavobacteriaCL;g__FlavobacteriaCL;
406	3	0	0	0	0	0	4	0	0	0	k__Bacteria;p__Proteobacteria;c__Epsilonproteobacteria;o__Campylobacterales;f__CampylobacteralesOR;g__CampylobacteralesOR;
697	1	1	0	0	0	2	5	1	1	0	k__Bacteria;p__TG3;c__TG3-1;o__GN09;f__GN09OR;g__GN09OR;
666	0	0	1	0	2	0	1	1	2	2	k__Bacteria;p__Proteobacteria;c__Betaproteobacteria;o__BetaproteobacteriaCL;f__BetaproteobacteriaCL;g__BetaproteobacteriaCL;
682	0	0	1	0	0	1	1	0	0	1	k__Bacteria;p__Proteobacteria;c__Deltaproteobacteria;o__Desulfobacterales;f__Desulfobulbaceae;g__DesulfobulbaceaeFA;
880	0	0	0	0	0	0	3	0	0	2	k__Bacteria;p__Proteobacteria;c__Gammaproteobacteria;o__Chromatiales;
580	1	0	0	0	0	2	0	2	0	0	k__Bacteria;p__Bacteroidetes;c__Sphingobacteria;o__Sphingobacteriales;f__Sphingobacteriaceae;g__SphingobacteriaceaeFA;
688	2	0	0	0	0	2	1	3	0	0	k__Bacteria;p__Proteobacteria;c__Gammaproteobacteria;o__Xanthomonadales;f__Sinobacteraceae;g__SinobacteraceaeFA;
528	1	0	0	0	1	0	0	1	1	1	k__Bacteria;p__Proteobacteria;c__Deltaproteobacteria;o__Syntrophobacterales;f__Syntrophaceae;g__Desulfomonile;
757	1	0	1	0	0	0	0	1	1	0	k__Bacteria;p__Verrucomicrobia;c__Opitutae;o__OpitutaeCL;f__OpitutaeCL;g__OpitutaeCL;
1034	0	0	0	1	0	3	1	1	0	1	k__Bacteria;p__Verrucomicrobia;c__Verrucomicrobiae;o__Verrucomicrobiales;f__VerrucomicrobialesOR;g__VerrucomicrobialesOR;
676	0	1	2	2	1	1	0	0	0	0	k__Bacteria;p__Proteobacteria;c__Gammaproteobacteria;o__Chromatiales;f__Chromatiaceae;g__ChromatiaceaeFA;
1144	1	2	0	0	1	0	1	2	2	0	k__Bacteria;p__Bacteroidetes;c__Sphingobacteria;o__Sphingobacteriales;f__SphingobacterialesOR;g__SphingobacterialesOR;
556	0	1	0	0	0	0	0	1	0	0	k__Bacteria;p__Verrucomicrobia;c__Verrucomicrobiae;o__Verrucomicrobiales;f__VerrucomicrobialesOR;g__VerrucomicrobialesOR;
595	0	0	0	0	0	0	0	7	0	1	k__Bacteria;p__Acidobacteria;c__Solibacteres;o__Solibacterales;f__Solibacteraceae;g__Candidatus Solibacter;
663	2	0	0	0	0	1	1	1	3	2	k__Bacteria;p__Proteobacteria;c__Gammaproteobacteria;o__Xanthomonadales;f__Sinobacteraceae;g__SinobacteraceaeFA;
1216	1	0	1	1	0	0	1	0	0	2	k__Archaea;p__Crenarchaeota;c__C2;o__pGrfC26;f__pGrfC26OR;g__pGrfC26OR;
477	0	1	0	0	0	0	0	1	1	1	k__Bacteria;p__Proteobacteria;c__Deltaproteobacteria;o__Myxococcales;f__MyxococcalesOR;g__MyxococcalesOR;
689	1	0	0	0	0	0	0	1	6	0	k__Bacteria;p__Verrucomicrobia;c__Verrucomicrobiae;o__Verrucomicrobiales;f__VerrucomicrobialesOR;g__VerrucomicrobialesOR;
542	2	1	1	0	0	0	0	0	2	2	k__Bacteria;p__Proteobacteria;c__Deltaproteobacteria;o__Syntrophobacterales;f__Desulfobacteraceae;g__DesulfobacteraceaeFA;
453	2	0	1	0	0	1	0	0	0	0	k__Bacteria;p__Firmicutes;c__Clostridia;o__OPB54;f__OPB54OR;g__OPB54OR;
806	1	0	0	0	0	1	1	0	0	0	k__Bacteria;p__Planctomycetes;c__Planctomycea;o__Pirellulales;f__Pirellulaceae;g__PirellulaceaeFA;
840	0	0	0	0	1	1	0	2	7	0	k__Bacteria;p__Proteobacteria;c__Gammaproteobacteria;o__Methylococcales;f__Crenotrichaceae;g__Crenothrix;
876	0	0	0	0	1	1	1	2	2	3	k__Bacteria;p__Firmicutes;c__Clostridia;o__Clostridiales;f__ClostridialesOR;g__ClostridialesOR;
505	0	0	0	1	0	3	0	1	1	3	k__Bacteria;p__Proteobacteria;c__Gammaproteobacteria;o__Chromatiales;f__Chromatiaceae;g__ChromatiaceaeFA;
1377	1	1	0	0	0	0	0	1	1	0	k__Bacteria;p__Proteobacteria;c__Epsilonproteobacteria;o__Nautiliales;f__NautilialesOR;g__NautilialesOR;
660	1	0	0	1	0	0	0	0	0	0	k__Bacteria;p__Proteobacteria;c__Betaproteobacteria;o__Rhodocyclales;f__Rhodocyclaceae;g__Dechloromonas;
422	0	1	1	0	0	0	0	0	0	0	k__Bacteria;p__Chloroflexi;c__Anaerolineae;o__Anaerolineales;f__Anaerolinaceae;g__Anaerolinea;
480	0	1	4	4	1	0	0	0	0	0	k__Bacteria;p__Chloroflexi;c__Anaerolineae;o__AnaerolineaeCL;f__AnaerolineaeCL;g__AnaerolineaeCL;
662	0	0	2	1	0	0	0	0	0	0	k__Bacteria;p__Firmicutes;c__Bacilli;o__Bacillales;f__Bacillaceae;
470	0	0	0	0	0	0	4	0	1	0	k__Bacteria;p__OP8;c__OP8_1;o__OP8_1CL;f__OP8_1CL;g__OP8_1CL;
961	0	4	0	0	3	0	0	0	0	0	k__Bacteria;p__Proteobacteria;c__Deltaproteobacteria;o__Myxococcales;f__Myxococcaceae;g__Anaeromyxobacter;
519	1	0	2	0	0	1	2	0	4	2	k__Bacteria;p__Bacteroidetes;c__Bacteroidia;o__Bacteroidales;f__BacteroidalesOR;g__BacteroidalesOR;
823	0	1	1	0	0	1	0	0	1	3	k__Bacteria;p__Proteobacteria;c__Deltaproteobacteria;o__Myxococcales;f__MyxococcalesOR;g__MyxococcalesOR;
771	0	0	0	3	1	0	0	0	0	1	k__Bacteria;p__Verrucomicrobia;c__Verrucomicrobiae;o__Verrucomicrobiales;f__Verrucomicrobia subdivision 3;g__Verrucomicrobia subdivision 3FA;
1095	0	3	1	1	0	1	0	0	0	0	k__Bacteria;p__Verrucomicrobia;c__Verrucomicrobiae;o__Verrucomicrobiales;f__VerrucomicrobialesOR;g__VerrucomicrobialesOR;
929	0	0	0	1	0	0	0	1	0	0	k__Bacteria;p__Proteobacteria;c__Deltaproteobacteria;o__Desulfuromonadales;f__Geobacteraceae;g__GeobacteraceaeFA;
674	0	0	0	0	0	3	0	1	1	0	k__Bacteria;p__Planctomycetes;c__Planctomycea;o__Pirellulales;f__Pirellulaceae;g__A17;
992	0	0	0	0	0	0	2	1	0	1	k__Bacteria;p__OP3;c__koll11;o__koll11CL;f__koll11CL;g__koll11CL;
716	4	0	0	0	0	4	0	1	0	0	k__Bacteria;p__Acidobacteria;c__Acidobacteria (class);o__Acidobacteriales;f__Acidobacteriaceae;g__AcidobacteriaceaeFA;
751	1	0	1	2	0	0	2	0	0	2	k__Bacteria;p__Proteobacteria;c__Deltaproteobacteria;o__Desulfuromonadales;f__Geobacteraceae;g__Geobacter;
500	0	0	0	0	0	0	0	0	1	5	k__Bacteria;p__Proteobacteria;c__Deltaproteobacteria;o__Syntrophobacterales;f__Syntrophobacteraceae;g__Syntrophobacter;
619	0	0	0	1	1	1	1	0	0	0	k__Bacteria;p__Actinobacteria;c__Actinobacteria (class);o__Solirubrobacterales;f__SolirubrobacteralesOR;g__SolirubrobacteralesOR;
707	0	2	0	2	0	3	0	2	2	0	k__Bacteria;p__Proteobacteria;c__Betaproteobacteria;o__Gallionellales;f__Gallionellaceae;g__GallionellaceaeFA;
1459	2	0	2	1	1	0	0	0	1	0	k__Bacteria;p__Planctomycetes;c__Phycisphaerae;o__PhycisphaeraeCL;f__PhycisphaeraeCL;g__PhycisphaeraeCL;
481	0	0	0	1	1	3	1	0	3	0	k__Bacteria;p__Proteobacteria;c__Deltaproteobacteria;o__Syntrophobacterales;f__Desulfobacteraceae;g__Desulfococcus;
567	0	0	1	2	4	0	0	0	0	0	k__Bacteria;p__Proteobacteria;c__Deltaproteobacteria;o__Myxococcales;f__Myxococcaceae;g__Anaeromyxobacter;
440	0	1	0	1	1	1	0	1	1	1	k__Bacteria;
1180	0	0	0	0	1	0	1	0	0	0	k__Bacteria;p__Elusimicrobia;c__Elusimicrobia (class);o__MVP-88;f__MVP-88OR;g__MVP-88OR;
530	1	1	1	0	0	1	0	0	0	1	k__Bacteria;p__Firmicutes;c__Clostridia;o__Clostridiales;f__Veillonellaceae;g__VeillonellaceaeFA;
937	2	0	0	0	0	0	1	0	0	1	k__Bacteria;p__Proteobacteria;c__Deltaproteobacteria;o__Myxococcales;f__Haliangiaceae;g__HaliangiaceaeFA;
846	2	0	0	0	0	3	2	0	0	2	k__Bacteria;p__Cyanobacteria;c__4C0d-2;o__YS2;f__YS2OR;g__YS2OR;
1448	1	0	0	0	1	0	1	0	0	2	k__Bacteria;p__Acidobacteria;c__Solibacteres;o__Solibacterales;f__Solibacteraceae;g__Candidatus Solibacter;
492	0	0	0	0	2	0	0	1	0	1	k__Bacteria;p__LCP-89;c__LCP-89PH;o__LCP-89PH;f__LCP-89PH;g__LCP-89PH;
563	0	1	0	0	0	0	3	0	1	3	k__Bacteria;p__Spirochaetes;c__WWE1;o__PBS-18;f__SHA-116;g__SHA-116FA;
565	0	1	1	1	0	0	0	0	0	0	k__Bacteria;p__Chloroflexi;c__Anaerolineae;o__SB-34;f__SB-34OR;g__SB-34OR;
1011	1	0	0	0	0	0	1	0	1	0	k__Bacteria;p__Planctomycetes;c__Planctomycea;o__Pirellulales;f__Pirellulaceae;g__Pirellula;
448	0	0	0	2	2	1	0	0	0	1	k__Bacteria;p__Planctomycetes;c__Phycisphaerae;o__PhycisphaeraeCL;f__PhycisphaeraeCL;g__PhycisphaeraeCL;
446	1	0	0	0	1	0	3	0	1	3	k__Bacteria;p__LCP-89;c__LCP-89PH;o__LCP-89PH;f__LCP-89PH;g__LCP-89PH;
468	0	0	0	1	2	3	0	2	0	1	k__Bacteria;p__Proteobacteria;c__Betaproteobacteria;o__BetaproteobacteriaCL;f__BetaproteobacteriaCL;g__BetaproteobacteriaCL;
764	0	0	1	0	1	1	2	0	1	1	k__Bacteria;p__Proteobacteria;c__Alphaproteobacteria;o__Rhodospirillales;f__Rhodospirillaceae;g__RhodospirillaceaeFA;
784	1	0	0	0	0	1	1	1	0	2	k__Bacteria;p__Bacteroidetes;c__Bacteroidia;o__Bacteroidales;f__Porphyromonadaceae;g__PorphyromonadaceaeFA;
1430	0	1	1	0	0	1	1	1	0	1	k__Bacteria;p__Planctomycetes;c__Planctomycea;o__Pirellulales;f__Pirellulaceae;g__PirellulaceaeFA;
516	0	0	0	0	0	1	0	0	0	2	k__Bacteria;p__Spirochaetes;c__Spirochaetes (class);o__Spirochaetales;f__Spirochaetaceae;g__Treponema;
458	0	1	1	2	0	1	1	1	2	0	k__Bacteria;p__Bacteroidetes;c__Bacteroidia;o__Bacteroidales;f__BacteroidalesOR;g__BacteroidalesOR;
644	3	0	0	0	1	0	1	3	0	3	k__Bacteria;p__Acidobacteria;c__Solibacteres;o__Solibacterales;f__Solibacteraceae;g__Candidatus Solibacter;
462	0	0	0	0	0	6	0	0	0	0	k__Bacteria;p__Proteobacteria;c__Betaproteobacteria;o__Neisseriales;f__Neisseriaceae;g__Chromobacterium;
540	0	1	1	1	0	2	1	1	0	0	k__Bacteria;p__Verrucomicrobia;c__Verrucomicrobiae;o__Verrucomicrobiales;f__VerrucomicrobialesOR;g__VerrucomicrobialesOR;
807	0	0	1	2	0	1	1	0	0	3	k__Bacteria;p__Actinobacteria;c__Actinobacteria (class);o__Rubrobacterales;f__Rubrobacteraceae;g__RubrobacteraceaeFA;
506	1	0	0	1	0	0	5	1	1	0	k__Bacteria;p__Chlorobi;c__Ignavibacteria;o__ZB1;f__ZB1OR;g__ZB1OR;
570	0	0	2	0	0	2	1	3	0	2	k__Bacteria;p__Proteobacteria;c__Deltaproteobacteria;o__Syntrophobacterales;f__Syntrophaceae;
1637	1	0	1	0	0	1	0	0	0	2	k__Bacteria;p__Proteobacteria;c__Alphaproteobacteria;o__AlphaproteobacteriaCL;f__AlphaproteobacteriaCL;g__AlphaproteobacteriaCL;
948	2	0	1	0	0	1	0	1	0	0	k__Bacteria;p__Proteobacteria;c__Deltaproteobacteria;o__DeltaproteobacteriaCL;f__DeltaproteobacteriaCL;g__DeltaproteobacteriaCL;
1160	0	0	0	2	0	0	0	0	0	1	k__Bacteria;p__Firmicutes;c__Bacilli;o__Bacillales;f__BacillalesOR;g__BacillalesOR;
1907	1	0	1	0	0	0	1	1	1	0	k__Bacteria;p__Nitrospirae;c__Nitrospira (class);o__Nitrospirales;f__Thermodesulfovibrionaceae;g__LCP-6;
1298	0	0	0	0	0	1	0	1	1	1	k__Bacteria;p__Acidobacteria;c__MVS-40;o__MVS-40CL;f__MVS-40CL;g__MVS-40CL;
639	0	0	0	0	0	3	0	1	0	1	k__Bacteria;p__Actinobacteria;c__Actinobacteria (class);o__Actinomycetales;f__Sporichthyaceae;g__Sporichthya;
782	0	0	0	0	1	0	0	0	0	0	k__Bacteria;p__Acidobacteria;c__AcidobacteriaPH;o__AcidobacteriaPH;f__AcidobacteriaPH;g__AcidobacteriaPH;
471	0	2	2	1	1	0	1	0	0	0	k__Bacteria;p__Chloroflexi;c__Anaerolineae;o__SJA-101;f__SHA-31;g__SHA-31FA;
762	0	1	0	1	0	1	1	0	0	1	k__Bacteria;p__Proteobacteria;c__Deltaproteobacteria;o__DeltaproteobacteriaCL;f__DeltaproteobacteriaCL;g__DeltaproteobacteriaCL;
527	4	0	2	0	0	1	1	1	0	2	k__Bacteria;p__Chlorobi;c__Ignavibacteria;o__Ignavibacteriales;f__Ignavibacteriaceae;g__IgnavibacteriaceaeFA;
1934	0	0	0	0	1	1	0	0	1	0	k__Bacteria;p__Planctomycetes;c__Planctomycea;o__Pirellulales;f__Pirellulaceae;g__PirellulaceaeFA;
664	1	0	1	1	1	1	0	2	0	0	k__Bacteria;p__Bacteroidetes;
520	0	1	2	2	1	0	1	0	0	0	k__Bacteria;p__OP8;c__OP8_1;o__OP8_1CL;f__OP8_1CL;g__OP8_1CL;
712	0	0	0	0	0	1	0	2	2	1	k__Bacteria;p__Spirochaetes;c__WWE1;o__PBS-18;f__SHA-116;g__SHA-116FA;
593	0	1	1	0	1	0	0	0	0	1	k__Bacteria;p__WS3;c__PRR-12;o__Sediment-1;f__Sediment-1OR;g__Sediment-1OR;
538	0	0	1	1	1	0	0	1	0	0	k__Bacteria;p__Proteobacteria;c__Deltaproteobacteria;
573	0	0	0	0	1	0	1	3	2	0	k__Bacteria;p__Proteobacteria;c__Gammaproteobacteria;o__Oceanospirillales;f__Litincolaceae;g__LitincolaceaeFA;
507	0	0	0	0	0	0	1	0	0	0	k__Bacteria;
886	0	0	0	1	0	0	0	1	0	1	k__Bacteria;p__Firmicutes;c__Clostridia;
715	1	0	0	0	1	0	0	2	0	3	k__Bacteria;p__Proteobacteria;c__Betaproteobacteria;o__Burkholderiales;f__Alcaligenaceae;g__Pelistega;
1003	1	0	0	1	0	2	2	0	0	1	k__Bacteria;p__Firmicutes;c__Clostridia;o__Clostridiales;f__Catabacteriaceae;g__CatabacteriaceaeFA;
1086	0	3	1	0	0	2	0	2	0	1	k__Bacteria;p__Chloroflexi;c__Anaerolineae;o__WCHB1-50;f__WCHB1-50OR;g__WCHB1-50OR;
497	0	0	1	0	0	0	4	0	0	0	k__Bacteria;p__Bacteroidetes;c__Bacteroidia;o__Bacteroidales;f__BacteroidalesOR;g__BacteroidalesOR;
995	0	0	0	0	2	0	0	0	0	0	k__Bacteria;p__Acidobacteria;c__AcidobacteriaPH;o__AcidobacteriaPH;f__AcidobacteriaPH;g__AcidobacteriaPH;
633	1	0	0	0	0	1	0	3	0	0	k__Bacteria;p__Proteobacteria;c__Gammaproteobacteria;o__Xanthomonadales;f__Sinobacteraceae;g__SinobacteraceaeFA;
1350	1	0	0	0	0	0	0	2	1	0	k__Bacteria;p__ABY1_OD1;c__ABY1_OD1PH;o__ABY1_OD1PH;f__ABY1_OD1PH;g__ABY1_OD1PH;
597	0	0	0	0	0	2	0	1	1	0	k__Bacteria;p__Bacteroidetes;c__Bacteroidia;o__Bacteroidales;f__Porphyromonadaceae;g__PorphyromonadaceaeFA;
487	1	0	0	0	0	0	0	2	0	1	k__Bacteria;p__Proteobacteria;c__Deltaproteobacteria;o__DeltaproteobacteriaCL;f__DeltaproteobacteriaCL;g__DeltaproteobacteriaCL;
482	0	0	0	2	0	0	0	0	0	0	k__Bacteria;p__Chloroflexi;c__Anaerolineae;o__Anaerolineales;f__Anaerolinaceae;g__Anaerolinea;
572	0	3	0	0	3	1	1	0	0	1	k__Bacteria;p__ABY1_OD1;c__ABY1_OD1PH;o__ABY1_OD1PH;f__ABY1_OD1PH;g__ABY1_OD1PH;
837	0	0	3	1	0	3	2	1	1	2	k__Bacteria;p__Chloroflexi;c__Anaerolineae;o__Anaerolineales;f__Anaerolinaceae;g__AnaerolinaceaeFA;
950	0	2	0	2	1	0	1	0	0	0	k__Bacteria;p__Verrucomicrobia;c__Verrucomicrobiae;o__Verrucomicrobiales;f__VerrucomicrobialesOR;g__VerrucomicrobialesOR;
491	0	1	0	1	3	0	0	0	0	2	k__Bacteria;p__Proteobacteria;c__Deltaproteobacteria;o__Desulfobacterales;f__DesulfobacteralesOR;g__DesulfobacteralesOR;
967	1	0	0	2	0	0	0	1	3	0	k__Bacteria;p__Chloroflexi;c__Anaerolineae;o__Anaerolineales;f__Anaerolinaceae;g__AnaerolinaceaeFA;
647	0	1	0	0	4	0	0	0	0	1	k__Bacteria;p__GN02;c__BB34;o__BB34CL;f__BB34CL;g__BB34CL;
587	2	1	0	0	0	2	0	1	1	1	k__Bacteria;p__Chlorobi;c__SJA-28;o__SJA-28CL;f__SJA-28CL;g__SJA-28CL;
1290	0	0	0	1	0	0	0	2	0	0	k__Bacteria;p__Elusimicrobia;c__Elusimicrobia (class);o__FAC88;f__FAC88OR;g__FAC88OR;
637	0	1	1	1	3	0	0	0	0	0	k__Bacteria;p__Proteobacteria;c__Deltaproteobacteria;o__Syntrophobacterales;f__Syntrophaceae;g__Desulfobacca;
495	0	1	0	2	1	0	0	1	0	0	k__Bacteria;p__Chloroflexi;c__Anaerolineae;o__AnaerolineaeCL;f__AnaerolineaeCL;g__AnaerolineaeCL;
1551	0	0	0	0	0	1	0	1	0	0	k__Bacteria;p__Planctomycetes;c__Phycisphaerae;o__PhycisphaeraeCL;f__PhycisphaeraeCL;g__PhycisphaeraeCL;
947	0	1	0	0	1	1	0	3	1	0	k__Bacteria;p__Bacteroidetes;c__Bacteroidia;o__Bacteroidales;
723	1	0	0	0	1	0	2	2	1	0	k__Bacteria;p__Verrucomicrobia;c__Verrucomicrobiae;o__Verrucomicrobiales;f__VerrucomicrobialesOR;g__VerrucomicrobialesOR;
1143	2	0	1	1	0	1	1	0	1	3	k__Bacteria;p__Proteobacteria;c__Betaproteobacteria;o__Burkholderiales;f__Comamonadaceae;g__Hydrogenophaga;
803	1	0	0	0	1	2	0	1	1	1	k__Bacteria;p__Chloroflexi;c__Anaerolineae;o__Anaerolineales;f__Anaerolinaceae;g__Anaerolinea;
609	0	0	0	0	0	1	0	0	4	1	k__Bacteria;p__Proteobacteria;c__Gammaproteobacteria;o__Thiotrichales;f__Thiotrichaceae;g__Thiothrix;
946	1	1	2	0	0	2	0	0	0	0	k__Bacteria;p__Planctomycetes;c__vadinHA49;o__vadinHA49CL;f__vadinHA49CL;g__vadinHA49CL;
834	1	0	0	0	0	1	2	0	1	0	k__Bacteria;p__Firmicutes;c__Clostridia;o__Clostridiales;f__ClostridialesOR;g__ClostridialesOR;
501	1	0	0	0	0	1	0	0	1	1	k__Bacteria;p__Chloroflexi;c__Anaerolineae;o__Anaerolineales;f__Anaerolinaceae;g__AnaerolinaceaeFA;
673	1	2	2	1	0	0	0	0	0	1	k__Bacteria;p__Acidobacteria;c__AcidobacteriaPH;o__AcidobacteriaPH;f__AcidobacteriaPH;g__AcidobacteriaPH;
1296	0	0	1	0	1	0	0	1	0	0	k__Bacteria;p__Proteobacteria;c__Deltaproteobacteria;o__Syntrophobacterales;f__Syntrophaceae;g__SyntrophaceaeFA;
859	2	1	0	0	0	1	3	2	0	0	k__Bacteria;p__Proteobacteria;c__Deltaproteobacteria;o__DeltaproteobacteriaCL;f__DeltaproteobacteriaCL;g__DeltaproteobacteriaCL;
615	1	0	1	0	1	0	0	1	0	0	k__Bacteria;p__Chloroflexi;c__Anaerolineae;o__A31;f__KNA6-EB22;g__KNA6-EB22FA;
502	1	0	0	0	2	1	0	0	0	1	k__Bacteria;p__Proteobacteria;c__Betaproteobacteria;o__BetaproteobacteriaCL;f__BetaproteobacteriaCL;g__BetaproteobacteriaCL;
524	7	0	0	0	0	0	0	0	0	0	k__Bacteria;p__Acidobacteria;c__Holophagae;o__Holophagales;f__Holophagaceae;g__HolophagaceaeFA;
942	2	0	1	0	0	0	0	0	0	1	k__Bacteria;p__Firmicutes;c__Clostridia;o__Clostridiales;f__Veillonellaceae;g__Desulfosporomusa;
844	0	1	0	0	0	0	1	2	0	0	k__Bacteria;p__Acidobacteria;c__Solibacteres;o__Solibacterales;f__Solibacteraceae;g__Candidatus Solibacter;
708	1	1	0	0	1	2	1	0	2	0	k__Bacteria;p__Proteobacteria;c__Betaproteobacteria;o__Burkholderiales;f__Burkholderiaceae;g__BurkholderiaceaeFA;
776	0	1	1	0	1	0	0	1	2	0	k__Bacteria;p__Acidobacteria;c__iii1-8;o__SJA-36;f__SJA-36OR;g__SJA-36OR;
1101	2	1	0	0	0	3	0	1	4	0	k__Bacteria;p__Proteobacteria;c__Deltaproteobacteria;o__Myxococcales;f__Myxococcaceae;g__Anaeromyxobacter;
741	0	0	0	1	0	0	0	0	0	3	k__Bacteria;p__Spirochaetes;c__Spirochaetes (class);o__Spirochaetales;f__Spirochaetaceae;g__Treponema;
509	4	0	0	0	0	0	0	0	0	0	k__Bacteria;p__Proteobacteria;c__Alphaproteobacteria;o__Rhizobiales;f__Rhizobiaceae;g__Rhizobium;
568	0	0	0	0	1	2	0	0	3	0	k__Bacteria;p__Proteobacteria;c__Deltaproteobacteria;o__Syntrophobacterales;f__Syntrophobacteraceae;g__SyntrophobacteraceaeFA;
1047	0	0	2	3	0	0	0	0	0	1	k__Bacteria;p__Cyanobacteria;c__4C0d-2;o__4C0d-2CL;f__4C0d-2CL;g__4C0d-2CL;
724	1	0	0	0	0	1	1	0	0	0	k__Bacteria;p__Proteobacteria;c__Deltaproteobacteria;o__Myxococcales;f__MyxococcalesOR;g__MyxococcalesOR;
558	3	0	0	0	0	0	0	0	1	1	k__Bacteria;p__Bacteroidetes;c__Bacteroidia;o__Bacteroidales;f__BacteroidalesOR;g__BacteroidalesOR;
533	1	0	0	0	0	1	2	1	0	0	k__Bacteria;p__Actinobacteria;c__Actinobacteria (class);o__Acidimicrobiales;f__AcidimicrobialesOR;g__AcidimicrobialesOR;
603	0	1	0	0	1	0	0	0	0	0	k__Bacteria;p__Chloroflexi;c__Anaerolineae;o__Anaerolineales;f__Anaerolinaceae;g__C1_B004;
969	2	0	0	0	0	1	2	0	2	1	k__Bacteria;p__Bacteroidetes;c__Bacteroidia;o__Bacteroidales;f__BacteroidalesOR;g__BacteroidalesOR;
1170	0	0	0	0	0	1	0	0	2	0	k__Bacteria;p__Proteobacteria;c__Betaproteobacteria;o__Methylophilales;f__Methylophilaceae;g__Methylotenera;
1110	0	0	0	1	1	0	2	1	0	2	k__Bacteria;p__Acidobacteria;c__MVS-40;o__MVS-40CL;f__MVS-40CL;g__MVS-40CL;
513	0	0	0	0	0	0	0	0	2	1	k__Bacteria;p__Bacteroidetes;c__Bacteroidia;o__Bacteroidales;f__BacteroidalesOR;g__BacteroidalesOR;
531	1	0	0	1	0	0	1	0	0	2	k__Bacteria;
512	0	0	0	0	0	1	0	0	1	0	k__Bacteria;p__Bacteroidetes;c__Bacteroidia;o__Bacteroidales;f__BacteroidalesOR;g__BacteroidalesOR;
517	0	4	0	0	0	0	0	0	0	0	k__Bacteria;p__Chloroflexi;c__Anaerolineae;o__AnaerolineaeCL;f__AnaerolineaeCL;g__AnaerolineaeCL;
860	0	0	1	1	0	2	0	2	0	0	k__Bacteria;p__WS3;c__PRR-12;o__GN03;f__GN03OR;g__GN03OR;
539	4	0	0	0	0	1	0	0	0	1	k__Bacteria;p__Acidobacteria;c__Solibacteres;o__Solibacterales;f__Solibacteraceae;g__Candidatus Solibacter;
704	0	0	3	0	2	0	0	0	0	0	k__Bacteria;p__Chloroflexi;c__Anaerolineae;o__AnaerolineaeCL;f__AnaerolineaeCL;g__AnaerolineaeCL;
515	0	0	0	0	0	2	1	3	4	0	k__Bacteria;p__Bacteroidetes;c__Sphingobacteria;o__Sphingobacteriales;f__SphingobacterialesOR;g__SphingobacterialesOR;
627	1	0	0	0	2	0	1	0	0	1	k__Bacteria;p__Chlorobi;c__BSV19;o__BSV19CL;f__BSV19CL;g__BSV19CL;
638	0	0	2	2	1	0	0	0	0	0	k__Bacteria;
850	0	1	0	1	0	1	0	2	2	3	k__Bacteria;p__WS3;c__PRR-12;o__Sediment-1;f__Sediment-1OR;g__Sediment-1OR;
811	0	1	0	1	2	0	0	0	1	0	k__Bacteria;p__Proteobacteria;c__Deltaproteobacteria;o__Desulfobacterales;f__DesulfobacteralesOR;g__DesulfobacteralesOR;
1287	1	0	0	0	0	0	1	0	0	2	k__Bacteria;p__Armatimonadetes;c__SJA-176;o__SJA-176CL;f__SJA-176CL;g__SJA-176CL;
1176	1	0	1	0	0	0	8	0	0	0	k__Bacteria;p__Acidobacteria;c__Acidobacteria (class);o__Acidobacteriales;f__AcidobacterialesOR;g__AcidobacterialesOR;
730	3	0	0	0	0	0	0	0	0	1	k__Bacteria;p__Firmicutes;c__Clostridia;o__Clostridiales;f__Lachnospiraceae;g__Coprococcus;
745	0	0	0	0	0	1	0	6	3	1	k__Bacteria;p__Spirochaetes;c__WWE1;o__PBS-18;f__SHA-4;g__Zplanct13;
1329	1	1	1	1	0	0	1	0	1	3	k__Bacteria;p__Chloroflexi;c__Anaerolineae;o__SJA-15;f__SJA-15OR;g__SJA-15OR;
557	2	1	0	0	2	0	0	1	0	1	k__Bacteria;p__Proteobacteria;c__Deltaproteobacteria;o__Syntrophobacterales;f__Syntrophobacteraceae;g__SyntrophobacteraceaeFA;
890	0	2	2	0	0	1	3	0	0	2	k__Bacteria;p__KSB1;
596	1	0	0	0	0	0	1	0	1	2	k__Bacteria;p__Planctomycetes;c__Phycisphaerae;o__PhycisphaeraeCL;f__PhycisphaeraeCL;g__PhycisphaeraeCL;
1016	2	0	2	0	0	0	0	0	0	0	k__Bacteria;p__Acidobacteria;c__Acidobacteria (class);o__Acidobacteriales;f__Acidobacteriaceae;g__AcidobacteriaceaeFA;
3749	1	0	1	1	0	0	0	0	0	0	k__Bacteria;p__Proteobacteria;c__Betaproteobacteria;o__Rhodocyclales;f__Rhodocyclaceae;g__Methyloversatilis;
856	1	0	0	0	0	0	0	0	5	0	k__Bacteria;p__Bacteroidetes;c__Sphingobacteria;o__Sphingobacteriales;f__SphingobacterialesOR;g__SphingobacterialesOR;
940	3	0	2	1	0	0	1	1	0	0	k__Bacteria;p__Planctomycetes;c__Planctomycea;o__Pirellulales;f__Pirellulaceae;g__A17;
2954	0	1	0	0	0	0	1	0	1	0	k__Bacteria;p__Proteobacteria;c__Betaproteobacteria;o__Burkholderiales;
941	0	2	0	0	2	1	1	0	0	1	k__Bacteria;p__WS3;c__PRR-12;o__Sediment-1;f__Sediment-1OR;g__Sediment-1OR;
630	0	1	0	0	0	0	3	0	0	1	k__Bacteria;p__GN04;c__GN15;o__GN15CL;f__GN15CL;g__GN15CL;
790	0	2	0	0	0	0	0	0	0	1	k__Bacteria;p__Nitrospirae;c__Nitrospira (class);o__Nitrospirales;f__Thermodesulfovibrionaceae;g__LCP-6;
749	0	1	1	3	2	0	0	0	0	0	k__Bacteria;p__Proteobacteria;c__Deltaproteobacteria;o__NKB15;f__NKB15OR;g__NKB15OR;
983	0	0	1	1	0	2	0	1	1	1	k__Bacteria;p__Bacteroidetes;c__Flavobacteria;o__FlavobacteriaCL;f__FlavobacteriaCL;g__FlavobacteriaCL;
590	0	1	0	2	0	0	0	0	0	1	k__Bacteria;p__Proteobacteria;c__Deltaproteobacteria;o__Desulfobacterales;f__DesulfobacteralesOR;g__DesulfobacteralesOR;
585	0	1	1	0	1	0	0	0	0	0	k__Bacteria;p__Spirochaetes;c__Spirochaetes (class);o__Spirochaetales;f__Spirochaetaceae;g__TM3;
857	0	0	1	0	0	0	1	1	0	2	k__Bacteria;p__Bacteroidetes;c__Bacteroidia;o__Bacteroidales;f__BacteroidalesOR;g__BacteroidalesOR;
536	3	0	0	0	0	2	0	0	0	0	k__Bacteria;p__Proteobacteria;c__Alphaproteobacteria;o__Rhizobiales;f__RhizobialesOR;g__RhizobialesOR;
550	0	0	1	0	0	2	0	2	0	0	k__Bacteria;p__Chloroflexi;c__Anaerolineae;o__AnaerolineaeCL;f__AnaerolineaeCL;g__AnaerolineaeCL;
632	1	0	0	0	0	0	0	1	1	0	k__Bacteria;p__Proteobacteria;c__Alphaproteobacteria;o__Rhizobiales;f__RhizobialesOR;g__RhizobialesOR;
804	0	0	0	1	4	0	1	0	0	0	k__Bacteria;p__Bacteroidetes;c__Bacteroidia;o__Bacteroidales;f__Marinilabiaceae;g__MarinilabiaceaeFA;
1132	0	0	0	0	0	1	0	0	0	1	k__Bacteria;p__Acidobacteria;c__Holophagae;o__Holophagales;f__Holophagaceae;g__HolophagaceaeFA;
854	0	1	1	0	1	0	0	2	0	0	k__Bacteria;p__Acidobacteria;c__PAUC37f;o__PAUC37fCL;f__PAUC37fCL;g__PAUC37fCL;
924	1	0	1	0	1	0	0	5	0	1	k__Bacteria;p__Proteobacteria;c__Deltaproteobacteria;o__Desulfuromonadales;f__Geobacteraceae;g__Geobacter;
581	1	0	0	0	0	2	0	0	0	2	k__Bacteria;p__Bacteroidetes;c__Bacteroidia;o__Bacteroidales;f__BacteroidalesOR;g__BacteroidalesOR;
1367	0	0	0	1	0	0	0	0	0	0	k__Bacteria;p__Proteobacteria;c__Deltaproteobacteria;o__Syntrophobacterales;f__Desulfobacteraceae;g__Desulfobacterium;
641	0	0	1	1	1	0	0	0	0	1	k__Bacteria;p__Acidobacteria;
789	1	1	0	0	1	1	2	0	1	1	k__Bacteria;p__Verrucomicrobia;c__Verrucomicrobiae;o__Verrucomicrobiales;f__VerrucomicrobialesOR;g__VerrucomicrobialesOR;
742	0	0	1	0	0	1	0	0	5	0	k__Bacteria;p__Proteobacteria;c__Alphaproteobacteria;o__Rhizobiales;
875	1	1	0	0	0	0	0	0	1	0	k__Bacteria;p__Actinobacteria;c__Actinobacteria (class);o__Coriobacteriales;f__CoriobacterialesOR;g__CoriobacterialesOR;
546	0	0	0	0	0	0	0	0	0	3	k__Bacteria;p__Spirochaetes;c__Spirochaetes (class);o__Spirochaetales;f__Spirochaetaceae;g__Treponema;
713	0	2	3	0	2	1	0	0	0	0	k__Bacteria;p__Chloroflexi;c__Anaerolineae;o__Anaerolineales;f__Anaerolinaceae;g__AnaerolinaceaeFA;
547	0	1	1	0	1	0	0	0	0	0	k__Bacteria;p__Proteobacteria;c__Deltaproteobacteria;o__Syntrophobacterales;f__Desulfobacteraceae;g__Desulfobacterium;
954	0	2	0	0	3	0	0	1	1	0	k__Bacteria;p__LCP-89;c__LCP-89PH;o__LCP-89PH;f__LCP-89PH;g__LCP-89PH;
544	0	0	0	0	0	1	0	0	2	1	k__Bacteria;p__Bacteroidetes;c__Sphingobacteria;o__Sphingobacteriales;f__SphingobacterialesOR;g__SphingobacterialesOR;
868	0	2	0	0	2	0	1	0	0	0	k__Bacteria;p__NC10;c__12-24;o__JH-WHS47;f__JH-WHS47OR;g__JH-WHS47OR;
610	0	1	0	0	2	0	0	0	0	0	k__Bacteria;p__Spirochaetes;c__Spirochaetes (class);o__Spirochaetales;f__Spirochaetaceae;g__TM3;
1505	1	1	0	2	0	0	3	0	0	0	k__Bacteria;p__Proteobacteria;c__Gammaproteobacteria;o__GammaproteobacteriaCL;f__GammaproteobacteriaCL;g__GammaproteobacteriaCL;
881	0	0	0	1	0	0	0	0	2	1	k__Bacteria;p__Proteobacteria;c__Gammaproteobacteria;o__Methylococcales;f__Crenotrichaceae;g__Crenothrix;
623	0	0	0	1	0	0	0	0	1	0	k__Bacteria;p__Proteobacteria;c__Gammaproteobacteria;o__Legionellales;f__Coxiellaceae;g__CoxiellaceaeFA;
582	0	0	0	0	0	1	0	2	0	0	k__Bacteria;p__Spirochaetes;c__WWE1;o__PBS-18;f__SHA-4;g__Zplanct13;
554	0	0	0	0	1	1	0	0	0	3	k__Bacteria;p__Chloroflexi;c__Anaerolineae;o__A4b;f__A4bOR;g__A4bOR;
552	0	1	0	0	0	1	1	0	0	0	k__Bacteria;p__Spirochaetes;c__M1NP2-04;o__M1NP2-04CL;f__M1NP2-04CL;g__M1NP2-04CL;
956	0	0	0	0	3	0	0	0	0	0	k__Bacteria;p__Nitrospirae;c__Nitrospira (class);o__Nitrospirales;f__FW;g__4-29;
555	2	0	1	0	0	0	0	0	0	1	k__Bacteria;p__Proteobacteria;c__Alphaproteobacteria;o__Rhodospirillales;f__Rhodospirillaceae;g__Azospirillum;
2505	0	0	1	1	0	1	0	0	0	0	k__Bacteria;p__Proteobacteria;c__Deltaproteobacteria;o__Syntrophobacterales;f__Syntrophaceae;g__Desulfomonile;
618	3	0	0	0	1	1	0	0	0	0	k__Bacteria;p__Proteobacteria;c__Gammaproteobacteria;o__Xanthomonadales;f__Sinobacteraceae;g__SinobacteraceaeFA;
631	3	0	0	0	0	0	0	1	1	0	k__Bacteria;p__Proteobacteria;c__Deltaproteobacteria;o__DeltaproteobacteriaCL;f__DeltaproteobacteriaCL;g__DeltaproteobacteriaCL;
752	0	0	0	0	1	0	0	1	0	0	k__Bacteria;p__Bacteroidetes;c__Bacteroidia;o__Bacteroidales;f__Marinilabiaceae;g__MarinilabiaceaeFA;
642	0	0	2	0	0	0	0	3	1	1	k__Bacteria;p__Bacteroidetes;c__Bacteroidia;o__Bacteroidales;f__BacteroidalesOR;g__BacteroidalesOR;
560	0	2	2	2	1	0	0	0	0	0	k__Bacteria;p__Firmicutes;c__Clostridia;o__Clostridiales;f__Symbiobacteriaceae;g__SymbiobacteriaceaeFA;
819	0	2	0	0	3	0	0	0	0	1	k__Bacteria;p__TG3;c__TG3-1;o__GN09;f__GN09OR;g__GN09OR;
761	0	0	0	0	0	1	1	1	0	0	k__Bacteria;p__Verrucomicrobia;c__Spartobacteria;o__Spartobacteriales;f__Spartobacteriaceae;g__Chthoniobacter;
599	0	2	0	0	2	0	0	0	0	2	k__Bacteria;p__Firmicutes;c__Clostridia;o__Clostridiales;f__Symbiobacteriaceae;g__SymbiobacteriaceaeFA;
656	0	0	0	0	0	1	0	0	0	1	k__Bacteria;p__Proteobacteria;c__Gammaproteobacteria;o__Legionellales;f__Coxiellaceae;g__CoxiellaceaeFA;
744	0	0	0	1	0	1	0	0	0	0	k__Bacteria;p__Planctomycetes;c__Planctomycea;o__Pirellulales;
973	0	1	1	0	0	1	0	0	0	0	k__Bacteria;p__Cyanobacteria;c__4C0d-2;o__4C0d-2CL;f__4C0d-2CL;g__4C0d-2CL;
562	0	0	0	0	0	3	0	0	0	0	k__Bacteria;p__Proteobacteria;c__Alphaproteobacteria;o__Rhizobiales;f__Rhizobiaceae;g__Agrobacterium;
1320	3	0	1	1	0	1	1	0	0	0	k__Bacteria;p__Proteobacteria;c__Gammaproteobacteria;o__Legionellales;f__Coxiellaceae;g__CoxiellaceaeFA;
732	2	0	0	0	0	0	5	0	0	0	k__Bacteria;p__Bacteroidetes;c__Sphingobacteria;o__Sphingobacteriales;f__Flexibacteraceae;g__Cytophaga;
1539	2	1	1	0	0	0	1	0	0	1	k__Bacteria;p__Proteobacteria;c__Betaproteobacteria;o__Methylophilales;f__MethylophilalesOR;g__MethylophilalesOR;
566	0	1	1	1	0	0	0	0	0	0	k__Bacteria;p__Bacteroidetes;c__Bacteroidia;o__Bacteroidales;f__BacteroidalesOR;g__BacteroidalesOR;
753	3	0	0	1	0	1	0	1	1	0	k__Bacteria;p__Proteobacteria;c__Deltaproteobacteria;o__Desulfovibrionales;f__Desulfovibrionaceae;g__Desulfovibrio;
978	0	2	0	0	0	0	1	0	0	1	k__Bacteria;p__WS3;c__PRR-12;o__PBS-III-9;f__PBS-III-9OR;g__PBS-III-9OR;
1471	0	1	2	0	1	0	1	1	0	0	k__Bacteria;p__Chloroflexi;c__Anaerolineae;o__SJA-15;f__SJA-15OR;g__SJA-15OR;
2020	0	0	0	1	0	0	0	0	0	0	k__Bacteria;p__Acidobacteria;c__MVS-40;o__MVS-40CL;f__MVS-40CL;g__MVS-40CL;
1178	2	1	0	1	1	0	0	0	0	0	k__Bacteria;p__Proteobacteria;c__Deltaproteobacteria;o__Myxococcales;f__Cystobacteraceae;g__Stigmatella;
625	1	0	0	1	0	0	1	0	0	1	k__Bacteria;p__Planctomycetes;c__Planctomycea;o__Pirellulales;f__PirellulalesOR;g__PirellulalesOR;
571	0	0	2	1	2	0	0	1	0	0	k__Bacteria;p__Acidobacteria;c__Solibacteres;o__Solibacterales;f__Solibacteraceae;g__Candidatus Solibacter;
717	0	0	0	0	0	1	0	0	1	0	k__Bacteria;p__Actinobacteria;c__Actinobacteria (class);o__Actinobacteria (class)CL;f__Actinobacteria (class)CL;g__Actinobacteria (class)CL;
608	1	1	2	0	0	1	0	1	0	0	k__Bacteria;p__Bacteroidetes;
672	2	0	0	0	0	0	2	2	0	0	k__Bacteria;p__Proteobacteria;c__Betaproteobacteria;o__Rhodocyclales;f__RhodocyclalesOR;g__RhodocyclalesOR;
677	0	1	1	0	1	0	0	0	0	1	k__Bacteria;p__Proteobacteria;c__Deltaproteobacteria;o__DeltaproteobacteriaCL;f__DeltaproteobacteriaCL;g__DeltaproteobacteriaCL;
1162	1	0	3	0	0	0	0	0	0	0	k__Bacteria;p__Planctomycetes;c__Planctomycea;o__Pirellulales;f__Pirellulaceae;g__PirellulaceaeFA;
607	0	0	0	0	0	4	0	0	0	0	k__Bacteria;p__Spirochaetes;c__Leptospirae;o__Leptospirales;f__Leptospiraceae;g__SJA-88;
617	1	0	2	0	0	0	1	0	0	0	k__Bacteria;p__Proteobacteria;c__Deltaproteobacteria;o__Desulfobacterales;f__Desulfobulbaceae;g__DesulfobulbaceaeFA;
601	0	0	0	1	0	3	0	0	0	0	k__Bacteria;p__Firmicutes;c__Bacilli;o__Bacillales;f__Bacillaceae;g__Bacillus;
584	2	0	0	0	0	0	3	0	0	0	k__Bacteria;p__Proteobacteria;c__Gammaproteobacteria;o__GammaproteobacteriaCL;f__GammaproteobacteriaCL;g__GammaproteobacteriaCL;
683	1	0	0	0	0	0	0	0	0	7	k__Bacteria;p__Proteobacteria;c__Betaproteobacteria;o__Rhodocyclales;f__Rhodocyclaceae;g__RhodocyclaceaeFA;
842	2	0	0	1	0	0	1	0	1	0	k__Bacteria;p__Acidobacteria;c__Solibacteres;o__Solibacterales;f__Solibacteraceae;g__Candidatus Solibacter;
770	0	1	0	0	0	0	1	0	3	0	k__Bacteria;p__Bacteroidetes;c__Sphingobacteria;o__Sphingobacteriales;f__SphingobacterialesOR;g__SphingobacterialesOR;
706	0	0	0	0	0	0	1	4	0	0	k__Bacteria;p__Bacteroidetes;c__Sphingobacteria;o__Sphingobacteriales;f__SphingobacterialesOR;g__SphingobacterialesOR;
594	0	2	0	0	0	0	0	0	0	0	k__Bacteria;p__Chloroflexi;c__Anaerolineae;o__Anaerolineales;f__Anaerolinaceae;g__Anaerolinea;
874	1	0	0	0	0	1	0	1	1	0	k__Bacteria;p__Acidobacteria;c__Chloracidobacteria;o__ChloracidobacteriaCL;f__ChloracidobacteriaCL;g__ChloracidobacteriaCL;
591	0	0	1	3	0	1	0	0	0	0	k__Bacteria;p__Chloroflexi;c__Anaerolineae;o__envOPS12;f__envOPS12OR;g__envOPS12OR;
1106	0	1	2	1	0	1	0	0	0	0	k__Bacteria;p__Chloroflexi;c__Anaerolineae;o__envOPS12;f__envOPS12OR;g__envOPS12OR;
997	0	3	0	2	0	0	0	0	0	0	k__Bacteria;p__Proteobacteria;c__Deltaproteobacteria;o__Syntrophobacterales;f__Syntrophaceae;g__Desulfobacca;
963	0	0	0	0	1	0	0	4	0	0	k__Bacteria;p__Chloroflexi;c__Dehalococcoidetes;o__Dehalococcoidales;f__Dehalococcoidaceae;g__DehalococcoidaceaeFA;
1169	2	0	0	0	0	1	0	1	0	0	k__Bacteria;p__Proteobacteria;c__Deltaproteobacteria;o__Syntrophobacterales;f__Syntrophobacteraceae;g__SyntrophobacteraceaeFA;
592	4	0	0	0	0	0	0	0	0	1	k__Bacteria;p__Proteobacteria;c__Alphaproteobacteria;o__AlphaproteobacteriaCL;f__AlphaproteobacteriaCL;g__AlphaproteobacteriaCL;
965	0	0	1	1	0	0	1	0	0	2	k__Bacteria;p__Proteobacteria;c__Alphaproteobacteria;o__Rhodospirillales;f__Rhodospirillaceae;g__RhodospirillaceaeFA;
589	1	0	0	0	0	0	3	0	0	0	k__Bacteria;p__Bacteroidetes;c__Sphingobacteria;o__Sphingobacteriales;f__Flexibacteraceae;g__Cytophaga;
2252	1	0	1	0	2	2	1	2	0	0	k__Bacteria;p__Proteobacteria;c__Deltaproteobacteria;o__Myxococcales;f__MyxococcalesOR;g__MyxococcalesOR;
1227	0	0	0	0	0	1	0	1	0	1	k__Bacteria;p__Planctomycetes;c__Phycisphaerae;o__PhycisphaeraeCL;f__PhycisphaeraeCL;g__PhycisphaeraeCL;
847	0	1	0	0	0	0	1	0	2	1	k__Bacteria;p__Spirochaetes;c__Spirochaetes (class);o__Spirochaetales;f__Spirochaetaceae;g__TM3;
602	2	0	0	0	0	0	4	0	0	0	k__Bacteria;p__Proteobacteria;c__Gammaproteobacteria;o__Oceanospirillales;f__OM60;g__Congregibacter;
1380	0	0	0	0	0	0	0	1	0	1	k__Bacteria;p__Proteobacteria;c__Deltaproteobacteria;o__DeltaproteobacteriaCL;f__DeltaproteobacteriaCL;g__DeltaproteobacteriaCL;
629	0	1	3	0	3	0	0	0	0	0	k__Bacteria;p__Proteobacteria;c__Deltaproteobacteria;o__Syntrophobacterales;f__Syntrophobacteraceae;g__SyntrophobacteraceaeFA;
1019	6	0	0	0	0	1	1	0	0	2	k__Bacteria;p__Verrucomicrobia;c__Spartobacteria;o__Spartobacteriales;f__Spartobacteriaceae;g__Chthoniobacter;
606	0	3	0	0	0	0	0	0	1	0	k__Bacteria;p__BRC1;c__BRC1PH;o__BRC1PH;f__BRC1PH;g__BRC1PH;
2204	0	0	0	0	0	0	0	2	1	0	k__Bacteria;p__Bacteroidetes;c__Bacteroidia;o__Bacteroidales;f__BacteroidalesOR;g__BacteroidalesOR;
888	0	0	0	0	0	1	0	0	0	0	k__Bacteria;p__Planctomycetes;c__Planctomycea;o__Pirellulales;f__PirellulalesOR;g__PirellulalesOR;
977	0	0	0	1	0	0	0	2	0	0	k__Bacteria;p__Verrucomicrobia;c__Verruco-5;o__Verruco-5CL;f__Verruco-5CL;g__Verruco-5CL;
1606	0	0	0	1	3	0	0	0	0	2	k__Bacteria;p__Bacteroidetes;c__Flavobacteria;o__FlavobacteriaCL;f__FlavobacteriaCL;g__FlavobacteriaCL;
1088	0	0	0	0	0	1	1	0	0	0	k__Bacteria;p__Proteobacteria;c__Deltaproteobacteria;o__Syntrophobacterales;f__Syntrophaceae;g__Syntrophus;
613	2	0	0	0	0	1	0	0	1	0	k__Bacteria;p__Proteobacteria;c__Gammaproteobacteria;o__Methylococcales;f__Crenotrichaceae;g__Crenothrix;
1237	0	0	1	0	0	1	0	0	1	0	k__Bacteria;p__Bacteroidetes;c__Bacteroidia;o__Bacteroidales;f__BacteroidalesOR;g__BacteroidalesOR;
1261	1	0	1	0	0	0	1	0	0	1	k__Bacteria;p__Acidobacteria;c__Solibacteres;o__Solibacterales;f__Solibacteraceae;g__Candidatus Solibacter;
799	0	1	1	1	0	1	0	0	2	2	k__Bacteria;p__Proteobacteria;c__Deltaproteobacteria;o__Desulfobacterales;f__Desulfobulbaceae;g__DesulfobulbaceaeFA;
737	4	1	0	0	0	0	0	2	1	0	k__Bacteria;p__Proteobacteria;c__Deltaproteobacteria;o__Myxococcales;f__MyxococcalesOR;g__MyxococcalesOR;
1108	0	0	0	1	2	0	0	0	0	0	k__Bacteria;p__Planctomycetes;c__vadinHA49;o__vadinHA49CL;f__vadinHA49CL;g__vadinHA49CL;
611	0	0	0	0	0	0	0	0	2	1	k__Bacteria;p__Chlorobi;c__SJA-28;o__SJA-28CL;f__SJA-28CL;g__SJA-28CL;
747	0	2	1	1	0	0	0	0	0	0	k__Bacteria;p__Chloroflexi;c__Anaerolineae;o__CFB-26;f__CFB-26OR;g__CFB-26OR;
624	0	2	0	0	0	0	1	0	1	0	k__Bacteria;p__TG3;c__TG3-2;o__TG3-2CL;f__TG3-2CL;g__TG3-2CL;
861	0	0	0	1	1	0	0	0	0	0	k__Bacteria;p__Proteobacteria;c__Deltaproteobacteria;o__Myxococcales;f__MyxococcalesOR;g__MyxococcalesOR;
1026	0	0	0	1	0	0	2	0	0	0	k__Bacteria;p__Proteobacteria;c__Alphaproteobacteria;o__Rhizobiales;f__Rhizobiaceae;g__Kaistia;
679	0	1	0	0	0	1	1	2	0	0	k__Bacteria;p__Spirochaetes;c__Spirochaetes (class);o__Spirochaetales;f__Spirochaetaceae;g__TM3;
877	0	0	0	0	0	0	0	0	0	5	k__Bacteria;p__Proteobacteria;c__Gammaproteobacteria;o__Chromatiales;f__Chromatiaceae;g__ChromatiaceaeFA;
667	0	0	0	2	0	1	0	0	0	0	k__Bacteria;p__Actinobacteria;c__Actinobacteria (class);o__Actinomycetales;f__Micrococcaceae;g__MicrococcaceaeFA;
755	1	0	0	0	0	0	1	2	1	2	k__Bacteria;p__Bacteroidetes;c__Sphingobacteria;o__Sphingobacteriales;f__SphingobacterialesOR;g__SphingobacterialesOR;
1018	0	1	0	0	2	0	1	1	0	0	k__Bacteria;p__Proteobacteria;c__Deltaproteobacteria;o__Syntrophobacterales;f__Desulfobacteraceae;g__DesulfobacteraceaeFA;
675	0	1	0	0	2	0	0	0	0	0	k__Bacteria;p__Proteobacteria;c__Gammaproteobacteria;o__Chromatiales;f__ChromatialesOR;g__ChromatialesOR;
1246	2	0	0	0	0	0	0	0	0	0	k__Bacteria;p__Proteobacteria;c__Alphaproteobacteria;o__Rhizobiales;f__Rhizobiaceae;g__Kaistia;
680	1	0	0	1	0	1	0	0	0	2	k__Bacteria;p__Chloroflexi;c__Anaerolineae;o__Anaerolineales;f__Anaerolinaceae;g__Anaerolinea;
914	0	0	0	0	0	0	1	1	1	0	k__Bacteria;p__GN02;c__BB34;o__BB34CL;f__BB34CL;g__BB34CL;
1029	0	1	2	2	0	0	0	0	0	0	k__Bacteria;p__Actinobacteria;c__Actinobacteria (class);o__0319-7L14;f__0319-7L14OR;g__0319-7L14OR;
636	5	0	0	0	0	0	0	0	0	0	k__Bacteria;p__Bacteroidetes;c__Bacteroidia;o__Bacteroidales;f__BacteroidalesOR;g__BacteroidalesOR;
960	0	2	1	1	0	0	1	0	1	1	k__Bacteria;p__Verrucomicrobia;c__Verrucomicrobiae;o__Verrucomicrobiales;f__VerrucomicrobialesOR;g__VerrucomicrobialesOR;
1113	1	0	0	0	1	0	0	0	0	0	k__Bacteria;p__Verrucomicrobia;c__Spartobacteria;o__Spartobacteriales;f__Spartobacteriaceae;g__MC18;
1235	0	0	0	0	1	1	0	0	0	0	k__Bacteria;p__Chloroflexi;c__Anaerolineae;o__Anaerolineales;f__Anaerolinaceae;g__AnaerolinaceaeFA;
1085	0	0	0	0	0	0	0	0	0	3	k__Bacteria;
690	0	0	0	0	0	1	0	1	3	0	k__Bacteria;p__Firmicutes;c__Clostridia;o__Clostridiales;f__ClostridialesOR;g__ClostridialesOR;
691	0	0	0	0	0	1	2	1	0	0	k__Bacteria;p__Acidobacteria;c__PAUC37f;o__PAUC37fCL;f__PAUC37fCL;g__PAUC37fCL;
2495	0	1	0	0	0	0	1	2	0	0	k__Bacteria;p__Nitrospirae;c__Nitrospira (class);o__Nitrospirales;f__Thermodesulfovibrionaceae;g__LCP-6;
731	2	0	0	0	0	0	1	0	0	0	k__Bacteria;p__Proteobacteria;c__Betaproteobacteria;o__Rhodocyclales;f__RhodocyclalesOR;g__RhodocyclalesOR;
669	0	1	0	0	1	0	0	0	0	0	k__Bacteria;p__Acidobacteria;c__AcidobacteriaPH;o__AcidobacteriaPH;f__AcidobacteriaPH;g__AcidobacteriaPH;
930	0	1	0	1	1	0	0	0	0	0	k__Bacteria;p__Proteobacteria;c__Deltaproteobacteria;o__DeltaproteobacteriaCL;f__DeltaproteobacteriaCL;g__DeltaproteobacteriaCL;
2263	1	0	1	0	0	0	0	0	0	2	k__Bacteria;p__Planctomycetes;c__Planctomycea;o__Pirellulales;f__Pirellulaceae;g__PirellulaceaeFA;
892	0	1	0	0	0	0	0	1	1	0	k__Bacteria;p__Proteobacteria;c__Deltaproteobacteria;o__Syntrophobacterales;f__Syntrophobacteraceae;g__SyntrophobacteraceaeFA;
878	1	0	0	0	0	0	1	0	1	1	k__Bacteria;p__Chloroflexi;c__Anaerolineae;o__A4b;f__A4bOR;g__A4bOR;
668	0	0	0	0	0	0	1	1	1	0	k__Bacteria;p__Acidobacteria;c__Solibacteres;o__Solibacterales;f__Solibacteraceae;g__Candidatus Solibacter;
703	0	0	0	0	0	1	1	3	2	0	k__Bacteria;p__Bacteroidetes;c__Sphingobacteria;o__Sphingobacteriales;f__SphingobacterialesOR;g__SphingobacterialesOR;
1098	1	1	0	1	0	0	1	1	0	1	k__Bacteria;p__Planctomycetes;c__Planctomycea;o__Pirellulales;f__PirellulalesOR;g__PirellulalesOR;
870	1	0	1	1	0	1	0	0	0	0	k__Bacteria;p__Firmicutes;c__Bacilli;o__Bacillales;f__Paenibacillaceae;g__Paenibacillus;
1221	0	0	0	0	0	2	0	1	0	0	k__Bacteria;p__Proteobacteria;c__Alphaproteobacteria;o__AlphaproteobacteriaCL;f__AlphaproteobacteriaCL;g__AlphaproteobacteriaCL;
645	0	0	0	0	0	2	0	0	0	0	k__Bacteria;p__Cyanobacteria;c__4C0d-2;o__4C0d-2CL;f__4C0d-2CL;g__4C0d-2CL;
1138	1	0	0	0	0	0	0	3	1	0	k__Bacteria;p__Bacteroidetes;c__Bacteroidia;o__Bacteroidales;f__BacteroidalesOR;g__BacteroidalesOR;
1592	0	0	0	0	0	1	0	0	0	2	k__Archaea;p__Euryarchaeota;c__Methanomicrobia;o__Methanomicrobiales;f__MethanomicrobialesOR;g__MethanomicrobialesOR;
1563	2	0	1	0	0	0	0	0	1	0	k__Bacteria;p__TM6;c__SJA-4;o__SJA-4CL;f__SJA-4CL;g__SJA-4CL;
1403	0	2	0	1	0	0	0	0	0	2	k__Bacteria;p__TG3;c__TG3-1;o__GN09;f__GN09OR;g__GN09OR;
678	0	2	2	0	0	0	0	0	0	0	k__Bacteria;p__TM6;c__SBRH58;o__SBRH58CL;f__SBRH58CL;g__SBRH58CL;
1975	4	0	1	0	0	0	5	0	0	0	k__Bacteria;p__Acidobacteria;c__Chloracidobacteria;o__ChloracidobacteriaCL;f__ChloracidobacteriaCL;g__ChloracidobacteriaCL;
1112	1	0	0	1	1	0	3	0	1	0	k__Bacteria;p__Verrucomicrobia;c__Opitutae;o__OpitutaeCL;f__OpitutaeCL;g__OpitutaeCL;
649	0	1	0	1	1	2	0	0	1	0	k__Bacteria;p__Proteobacteria;c__Gammaproteobacteria;o__Methylococcales;f__Crenotrichaceae;g__Crenothrix;
1179	1	1	0	0	0	2	0	2	0	0	k__Bacteria;p__Chloroflexi;c__Anaerolineae;o__Anaerolineales;f__Anaerolinaceae;g__AnaerolinaceaeFA;
650	0	0	2	2	0	0	0	0	0	0	k__Bacteria;p__Proteobacteria;c__Alphaproteobacteria;o__Rhodobacterales;f__Rhodobacteraceae;
979	0	1	0	2	0	0	1	0	0	0	k__Bacteria;p__Chloroflexi;c__Anaerolineae;o__SHA-20;f__SHA-20OR;g__SHA-20OR;
1591	0	2	1	0	2	0	1	0	0	0	k__Bacteria;p__Armatimonadetes;c__SJA-176;o__SJA-176CL;f__SJA-176CL;g__SJA-176CL;
651	3	0	1	0	0	0	0	0	0	0	k__Bacteria;p__Firmicutes;c__Bacilli;o__Lactobacillales;f__Carnobacteriaceae;g__Trichococcus;
648	1	0	0	0	1	0	0	0	0	1	k__Bacteria;p__Proteobacteria;c__Deltaproteobacteria;o__NB1-j;f__JTB38;g__JTB38FA;
655	0	0	0	1	0	0	0	0	0	0	k__Bacteria;p__Chloroflexi;c__Anaerolineae;o__S0208;f__S0208OR;g__S0208OR;
851	0	2	0	0	1	0	0	0	1	2	k__Bacteria;p__Proteobacteria;c__Deltaproteobacteria;o__Syntrophobacterales;f__Desulfobacteraceae;g__Desulfobacterium;
996	1	0	0	0	0	0	1	0	0	1	k__Bacteria;p__Chlamydiae;c__Chlamydiae (class);o__Chlamydiales;f__Parachlamydiaceae;g__Candidatus Protochlamydia;
1312	1	0	0	0	0	1	0	1	0	0	k__Bacteria;p__Bacteroidetes;c__Flavobacteria;o__FlavobacteriaCL;f__FlavobacteriaCL;g__FlavobacteriaCL;
887	0	0	0	0	0	1	0	0	0	0	k__Bacteria;p__Verrucomicrobia;c__Spartobacteria;o__Spartobacteriales;f__Spartobacteriaceae;g__Chthoniobacter;
955	0	0	0	0	0	0	0	1	1	0	k__Bacteria;p__Elusimicrobia;c__Elusimicrobia (class);o__MVP-88;f__MVP-88OR;g__MVP-88OR;
661	0	0	1	1	1	1	0	1	1	1	k__Bacteria;p__Proteobacteria;c__Epsilonproteobacteria;o__EpsilonproteobacteriaCL;f__EpsilonproteobacteriaCL;g__EpsilonproteobacteriaCL;
659	0	1	0	1	1	0	0	0	0	0	k__Bacteria;p__Planctomycetes;c__Phycisphaerae;o__PhycisphaeraeCL;f__PhycisphaeraeCL;g__PhycisphaeraeCL;
1617	0	0	0	0	0	1	2	0	1	0	k__Bacteria;p__Proteobacteria;c__Alphaproteobacteria;o__Rhodospirillales;f__Rhodospirillaceae;g__RhodospirillaceaeFA;
1146	0	0	1	1	0	0	0	0	0	0	k__Bacteria;p__Verrucomicrobia;c__Verrucomicrobiae;o__Verrucomicrobiales;f__VerrucomicrobialesOR;g__VerrucomicrobialesOR;
1022	0	0	0	0	0	0	3	1	0	2	k__Bacteria;p__Spirochaetes;c__Spirochaetes (class);o__Spirochaetales;f__Spirochaetaceae;g__TM3;
962	0	0	1	0	0	0	0	1	0	0	k__Bacteria;p__Proteobacteria;c__Deltaproteobacteria;o__Syntrophobacterales;
796	1	0	0	0	0	2	0	1	2	1	k__Bacteria;p__Bacteroidetes;c__Bacteroidia;o__Bacteroidales;f__BacteroidalesOR;g__BacteroidalesOR;
1156	0	0	0	1	0	1	0	0	0	1	k__Bacteria;p__Chloroflexi;c__Anaerolineae;o__envOPS12;f__envOPS12OR;g__envOPS12OR;
681	0	3	2	0	0	0	0	0	0	0	k__Bacteria;p__Cyanobacteria;c__Chloroplast;o__Stramenopiles;f__StramenopilesOR;g__StramenopilesOR;
824	0	0	0	0	0	1	1	0	1	0	k__Bacteria;p__Acidobacteria;c__AcidobacteriaPH;o__AcidobacteriaPH;f__AcidobacteriaPH;g__AcidobacteriaPH;
832	0	0	0	0	0	0	2	0	0	0	k__Bacteria;p__Proteobacteria;c__Gammaproteobacteria;o__Chromatiales;f__ChromatialesOR;g__ChromatialesOR;
698	0	1	0	0	0	0	0	1	0	1	k__Bacteria;p__OP8;c__OP8_1;o__OP8_1CL;f__OP8_1CL;g__OP8_1CL;
1277	0	0	0	0	0	1	1	1	0	0	k__Bacteria;p__Proteobacteria;c__Alphaproteobacteria;o__Rhizobiales;f__Hyphomicrobiaceae;g__Rhodoplanes;
984	2	0	0	0	0	0	0	0	1	0	k__Bacteria;p__Proteobacteria;c__Alphaproteobacteria;o__Rhizobiales;f__Methylocystaceae;g__MethylocystaceaeFA;
670	0	0	0	1	2	0	1	1	1	1	k__Bacteria;p__Bacteroidetes;
1202	0	1	1	0	0	2	0	0	1	0	k__Bacteria;p__Proteobacteria;c__Epsilonproteobacteria;o__EpsilonproteobacteriaCL;f__EpsilonproteobacteriaCL;g__EpsilonproteobacteriaCL;
695	1	1	0	0	0	0	0	0	0	0	k__Bacteria;p__Proteobacteria;c__Deltaproteobacteria;
714	1	0	0	0	1	1	3	1	1	0	k__Bacteria;p__Bacteroidetes;c__Flavobacteria;o__FlavobacteriaCL;f__FlavobacteriaCL;g__FlavobacteriaCL;
864	0	0	0	0	0	0	2	2	0	1	k__Bacteria;p__Proteobacteria;c__Deltaproteobacteria;o__Myxococcales;f__MyxococcalesOR;g__MyxococcalesOR;
760	0	0	0	0	0	0	2	0	1	0	k__Bacteria;p__Chloroflexi;c__Anaerolineae;o__Anaerolineales;f__Anaerolinaceae;g__AnaerolinaceaeFA;
665	0	0	0	0	1	0	0	1	0	0	k__Bacteria;p__Acidobacteria;c__Solibacteres;o__Solibacterales;f__Solibacteraceae;g__Candidatus Solibacter;
1431	0	0	1	1	0	1	0	1	0	1	k__Bacteria;p__Verrucomicrobia;c__Verruco-5;o__Verruco-5CL;f__Verruco-5CL;g__Verruco-5CL;
2327	1	0	1	0	0	0	0	0	0	1	k__Bacteria;p__Acidobacteria;c__Solibacteres;o__Solibacterales;f__Solibacteraceae;g__Candidatus Solibacter;
1702	1	0	0	0	0	1	0	0	1	1	k__Bacteria;p__Bacteroidetes;c__Sphingobacteria;o__Sphingobacteriales;f__SphingobacterialesOR;g__SphingobacterialesOR;
1270	0	0	0	0	0	0	0	4	0	0	k__Bacteria;p__Proteobacteria;c__Gammaproteobacteria;o__Methylococcales;f__Methylococcaceae;g__Methylocaldum;
1035	1	1	0	0	0	1	1	0	0	1	k__Bacteria;p__Verrucomicrobia;c__Verrucomicrobiae;o__Verrucomicrobiales;f__Verrucomicrobiaceae;g__VerrucomicrobiaceaeFA;
718	1	0	0	0	0	1	1	1	1	2	k__Bacteria;p__Firmicutes;c__Clostridia;o__Clostridiales;f__ClostridialesOR;g__ClostridialesOR;
902	3	0	0	1	0	0	0	0	0	0	k__Bacteria;p__Proteobacteria;c__Alphaproteobacteria;o__Rhizobiales;f__Beijerinckiaceae;g__BeijerinckiaceaeFA;
872	0	1	2	0	1	0	0	0	2	2	k__Bacteria;p__Spirochaetes;c__Spirochaetes (class);o__Spirochaetales;f__Spirochaetaceae;g__Treponema;
820	0	2	0	0	1	0	1	1	1	1	k__Bacteria;p__Spirochaetes;c__Spirochaetes (class);o__Spirochaetales;f__Spirochaetaceae;g__Treponema;
1462	1	1	0	0	0	0	0	0	0	1	k__Bacteria;p__Verrucomicrobia;c__Verrucomicrobiae;o__Verrucomicrobiales;f__VerrucomicrobialesOR;g__VerrucomicrobialesOR;
1131	1	0	0	0	0	0	3	1	2	0	k__Bacteria;p__Proteobacteria;c__Alphaproteobacteria;o__Rhodospirillales;f__Acetobacteraceae;g__AcetobacteraceaeFA;
862	0	0	0	0	2	1	0	1	1	0	k__Bacteria;
1286	0	2	1	0	0	0	0	1	1	1	k__Bacteria;p__Proteobacteria;c__Alphaproteobacteria;o__Sphingomonadales;f__Sphingomonadaceae;g__Novosphingobium;
775	0	0	0	0	0	1	1	1	3	1	k__Bacteria;p__Proteobacteria;c__Gammaproteobacteria;o__Chromatiales;f__Chromatiaceae;g__ChromatiaceaeFA;
1485	2	1	0	0	0	0	2	0	1	0	k__Bacteria;p__Bacteroidetes;c__Bacteroidia;o__Bacteroidales;f__BacteroidalesOR;g__BacteroidalesOR;
1087	0	0	0	0	0	0	0	0	0	2	k__Bacteria;p__Acidobacteria;c__MVS-40;o__MVS-40CL;f__MVS-40CL;g__MVS-40CL;
768	0	0	1	1	1	0	0	0	0	1	k__Bacteria;p__Planctomycetes;c__Phycisphaerae;o__PhycisphaeraeCL;f__PhycisphaeraeCL;g__PhycisphaeraeCL;
767	0	2	0	0	0	0	0	0	0	0	k__Bacteria;p__Chloroflexi;c__Anaerolineae;o__CFB-26;f__CFB-26OR;g__CFB-26OR;
1152	1	0	0	0	0	0	0	0	0	1	k__Bacteria;p__Proteobacteria;c__Alphaproteobacteria;o__Rhodospirillales;f__Acetobacteraceae;g__Acidocella;
759	1	0	0	0	0	0	2	2	0	0	k__Bacteria;p__Gemmatimonadetes;c__Gemmatimonadetes (class);o__Gemmatimonadales;f__GemmatimonadalesOR;g__GemmatimonadalesOR;
907	0	1	0	0	1	0	0	0	2	1	k__Bacteria;p__Verrucomicrobia;c__Verrucomicrobiae;o__Verrucomicrobiales;f__VerrucomicrobialesOR;g__VerrucomicrobialesOR;
1392	0	0	0	0	0	2	1	0	3	1	k__Bacteria;p__Verrucomicrobia;c__Verrucomicrobiae;o__Verrucomicrobiales;f__VerrucomicrobialesOR;g__VerrucomicrobialesOR;
1120	1	0	0	0	0	1	0	0	0	0	k__Bacteria;p__Cyanobacteria;c__4C0d-2;o__4C0d-2CL;f__4C0d-2CL;g__4C0d-2CL;
1168	0	0	0	0	0	0	1	0	0	0	k__Bacteria;p__Chloroflexi;c__Anaerolineae;o__SJA-101;f__SHA-31;g__SHA-31FA;
1040	1	0	1	1	0	0	0	0	1	0	k__Bacteria;p__Proteobacteria;c__Deltaproteobacteria;o__DeltaproteobacteriaCL;f__DeltaproteobacteriaCL;g__DeltaproteobacteriaCL;
885	0	0	0	0	0	2	2	0	0	0	k__Bacteria;p__Verrucomicrobia;c__Verrucomicrobiae;o__Verrucomicrobiales;f__VerrucomicrobialesOR;g__VerrucomicrobialesOR;
1412	0	0	1	0	0	1	0	1	2	0	k__Bacteria;p__Bacteroidetes;c__Bacteroidia;o__Bacteroidales;f__BacteroidalesOR;g__BacteroidalesOR;
894	1	0	1	0	0	0	0	0	0	1	k__Bacteria;p__Proteobacteria;c__Deltaproteobacteria;o__Myxococcales;f__MyxococcalesOR;g__MyxococcalesOR;
801	0	0	0	0	0	0	0	0	0	2	k__Bacteria;
763	1	0	0	0	0	0	1	0	0	0	k__Bacteria;p__Proteobacteria;c__Gammaproteobacteria;o__Xanthomonadales;f__Sinobacteraceae;g__SinobacteraceaeFA;
1583	0	0	1	0	0	0	1	1	0	1	k__Bacteria;p__Spirochaetes;c__Spirochaetes (class);o__Spirochaetales;f__Spirochaetaceae;g__Spirochaeta;
1230	0	0	0	0	0	0	0	0	1	0	k__Bacteria;p__Firmicutes;c__Clostridia;o__Clostridiales;f__ClostridialesOR;g__ClostridialesOR;
1596	2	0	1	0	0	1	0	0	0	0	k__Bacteria;p__Firmicutes;c__Clostridia;o__Clostridiales;f__ClostridialesOR;g__ClostridialesOR;
1651	0	0	1	0	0	0	0	0	0	0	k__Bacteria;p__Verrucomicrobia;c__Verrucomicrobiae;o__Verrucomicrobiales;f__Verrucomicrobia subdivision 3;g__Verrucomicrobia subdivision 3FA;
871	1	1	1	1	0	1	0	1	1	0	k__Bacteria;p__Proteobacteria;c__Alphaproteobacteria;o__Rhodospirillales;f__Rhodospirillaceae;g__RhodospirillaceaeFA;
2914	0	0	0	0	2	0	0	0	0	1	k__Bacteria;p__Proteobacteria;c__Betaproteobacteria;o__Burkholderiales;f__Comamonadaceae;g__Polaromonas;
951	0	0	1	0	0	2	1	0	0	0	k__Bacteria;p__TG3;c__TG3-1;o__GN09;f__GN09OR;g__GN09OR;
808	0	2	0	0	1	0	0	0	0	0	k__Bacteria;p__Proteobacteria;c__Gammaproteobacteria;o__Chromatiales;f__ChromatialesOR;g__ChromatialesOR;
1142	2	0	0	0	0	0	0	0	0	1	k__Bacteria;p__Proteobacteria;c__Deltaproteobacteria;o__Myxococcales;f__Polyangiaceae;g__PolyangiaceaeFA;
931	0	0	0	1	0	0	0	0	0	0	k__Bacteria;p__Acidobacteria;c__Holophagae;o__Holophagales;f__Holophagaceae;g__Geothrix;
899	0	0	0	2	1	0	0	0	2	0	k__Bacteria;p__Proteobacteria;c__Betaproteobacteria;o__BetaproteobacteriaCL;f__BetaproteobacteriaCL;g__BetaproteobacteriaCL;
1061	1	0	2	0	1	0	0	0	0	0	k__Bacteria;p__Proteobacteria;
692	0	0	0	0	1	0	1	0	1	2	k__Bacteria;p__Proteobacteria;c__Deltaproteobacteria;o__Desulfobacterales;f__Desulfobulbaceae;g__DesulfobulbaceaeFA;
765	0	1	0	0	2	0	1	0	0	1	k__Bacteria;p__Firmicutes;c__Clostridia;o__OPB54;f__OPB54OR;g__OPB54OR;
725	0	0	0	0	0	0	0	1	0	0	k__Bacteria;p__Verrucomicrobia;c__Spartobacteria;o__Spartobacteriales;f__Spartobacteriaceae;g__Candidatus Xiphinematobacter;
719	0	0	0	0	0	1	0	1	1	0	k__Bacteria;p__Chloroflexi;c__Anaerolineae;o__A31;f__S47;g__S47FA;
693	0	0	1	0	0	1	0	1	0	0	k__Bacteria;p__Proteobacteria;c__Deltaproteobacteria;o__Syntrophobacterales;f__Syntrophaceae;g__Desulfomonile;
839	0	0	1	0	0	0	0	0	0	1	k__Bacteria;p__Firmicutes;c__Clostridia;o__Clostridiales;f__Ruminococcaceae;g__RuminococcaceaeFA;
700	0	0	0	1	0	0	2	0	0	0	k__Bacteria;p__Proteobacteria;c__Betaproteobacteria;o__Methylophilales;f__MethylophilalesOR;g__MethylophilalesOR;
710	0	1	0	0	0	0	0	0	0	0	k__Bacteria;
1684	1	0	0	1	0	0	1	0	0	1	k__Bacteria;p__Armatimonadetes;c__SJA-176;o__SJA-176CL;f__SJA-176CL;g__SJA-176CL;
1269	1	0	0	0	0	1	0	1	1	1	k__Bacteria;p__Proteobacteria;c__Deltaproteobacteria;o__Myxococcales;f__MyxococcalesOR;g__MyxococcalesOR;
1115	2	0	1	1	0	1	2	0	0	0	k__Bacteria;p__Verrucomicrobia;c__Opitutae;o__Puniceicoccales;f__Puniceicoccaceae;g__PuniceicoccaceaeFA;
701	1	0	0	0	0	0	2	0	0	0	k__Bacteria;p__Chlorobi;c__Ignavibacteria;o__ZB1;f__ZB1OR;g__ZB1OR;
2232	0	0	0	0	0	0	1	1	0	1	k__Bacteria;p__Chloroflexi;c__Anaerolineae;o__A31;f__KNA6-EB22;g__KNA6-EB22FA;
1012	0	0	1	2	0	0	0	0	0	0	k__Bacteria;p__Verrucomicrobia;c__Verrucomicrobiae;o__Verrucomicrobiales;f__VerrucomicrobialesOR;g__VerrucomicrobialesOR;
869	0	0	1	0	0	0	0	0	0	4	k__Bacteria;p__Chlorobi;c__Chlorobia;o__Chlorobiales;f__Chlorobiaceae;g__Chlorobaculum;
699	0	2	0	0	1	0	0	0	0	0	k__Bacteria;p__GN04;c__GN15;o__GN15CL;f__GN15CL;g__GN15CL;
1064	0	0	0	0	0	1	2	1	1	0	k__Bacteria;p__Spirochaetes;c__Spirochaetes (class);o__Spirochaetales;f__Spirochaetaceae;g__SA-8;
705	0	0	0	0	1	0	0	0	0	0	k__Bacteria;
1314	2	0	0	1	0	0	1	0	0	0	k__Bacteria;p__Bacteroidetes;c__Sphingobacteria;o__Sphingobacteriales;f__SphingobacterialesOR;g__SphingobacterialesOR;
1382	0	0	0	0	0	1	0	1	0	0	k__Bacteria;p__Proteobacteria;c__Alphaproteobacteria;o__Rhizobiales;f__Phyllobacteriaceae;g__PhyllobacteriaceaeFA;
1017	0	0	0	0	0	1	0	0	0	0	k__Bacteria;p__Bacteroidetes;c__Sphingobacteria;o__Sphingobacteriales;f__SphingobacterialesOR;g__SphingobacterialesOR;
1454	2	0	0	1	0	0	0	1	0	0	k__Bacteria;p__Actinobacteria;c__Actinobacteria (class);o__Actinobacteria (class)CL;f__Actinobacteria (class)CL;g__Actinobacteria (class)CL;
748	0	2	2	0	1	0	0	0	0	0	k__Bacteria;p__Chloroflexi;c__Anaerolineae;o__AnaerolineaeCL;f__AnaerolineaeCL;g__AnaerolineaeCL;
797	1	0	3	0	0	0	0	1	1	0	k__Bacteria;p__Chloroflexi;c__Anaerolineae;o__SHA-20;f__SHA-20OR;g__SHA-20OR;
1091	0	1	0	0	0	1	1	0	0	0	k__Bacteria;p__Verrucomicrobia;c__Verrucomicrobiae;o__Verrucomicrobiales;f__VerrucomicrobialesOR;g__VerrucomicrobialesOR;
970	0	0	0	0	0	1	2	0	0	0	k__Bacteria;p__Actinobacteria;c__Actinobacteria (class);o__Actinomycetales;f__Pseudonocardiaceae;g__Crossiella;
1172	0	1	2	3	0	0	0	2	0	0	k__Bacteria;p__Proteobacteria;c__Deltaproteobacteria;o__Desulfobacterales;f__Nitrospinaceae;g__NitrospinaceaeFA;
1443	1	0	0	0	0	0	0	0	0	2	k__Bacteria;p__Proteobacteria;c__Alphaproteobacteria;o__Rhodospirillales;f__Acetobacteraceae;g__AcetobacteraceaeFA;
772	0	0	0	0	0	3	0	0	0	1	k__Bacteria;p__Firmicutes;c__Clostridia;o__OPB54;f__OPB54OR;g__OPB54OR;
818	1	0	1	1	0	0	0	0	1	1	k__Bacteria;p__TM6;c__SJA-4;o__SJA-4CL;f__SJA-4CL;g__SJA-4CL;
1521	0	0	0	0	0	0	2	1	0	0	k__Bacteria;p__Acidobacteria;c__Acidobacteria (class);o__Acidobacteriales;f__AcidobacterialesOR;g__AcidobacterialesOR;
754	0	0	0	0	0	2	0	0	0	0	k__Bacteria;p__Proteobacteria;
2302	0	0	0	0	0	0	0	1	0	1	k__Bacteria;p__Proteobacteria;c__Deltaproteobacteria;o__Myxococcales;f__MyxococcalesOR;g__MyxococcalesOR;
1125	0	0	2	2	0	0	4	0	0	0	k__Bacteria;p__Bacteroidetes;c__Bacteroidia;o__Bacteroidales;f__BacteroidalesOR;g__BacteroidalesOR;
729	1	0	0	0	0	1	0	1	0	0	k__Bacteria;p__Bacteroidetes;c__Bacteroidia;o__Bacteroidales;f__BacteroidalesOR;g__BacteroidalesOR;
926	0	0	2	0	3	0	0	0	0	0	k__Bacteria;p__Actinobacteria;c__Actinobacteria (class);o__Actinobacteria (class)CL;f__Actinobacteria (class)CL;g__Actinobacteria (class)CL;
1716	0	0	0	0	1	0	1	0	1	0	k__Bacteria;p__BacteriaKI;c__BacteriaKI;o__BacteriaKI;f__BacteriaKI;g__BacteriaKI;
802	0	1	0	0	1	0	0	1	0	1	k__Bacteria;p__Chloroflexi;c__Anaerolineae;o__A31;f__KNA6-EB22;g__KNA6-EB22FA;
1445	0	0	0	0	0	0	3	0	0	1	k__Bacteria;p__OP3;c__koll11;o__GIF10;f__GIF10OR;g__GIF10OR;
1005	0	0	0	0	1	0	0	1	0	0	k__Bacteria;p__Planctomycetes;c__Phycisphaerae;o__PhycisphaeraeCL;f__PhycisphaeraeCL;g__PhycisphaeraeCL;
721	0	2	0	1	0	1	0	2	0	0	k__Bacteria;p__Bacteroidetes;c__Bacteroidia;o__Bacteroidales;f__BacteroidalesOR;g__BacteroidalesOR;
722	0	0	0	0	1	0	0	0	0	0	k__Bacteria;p__Chloroflexi;c__Anaerolineae;o__AnaerolineaeCL;f__AnaerolineaeCL;g__AnaerolineaeCL;
1472	0	0	0	0	0	0	1	0	0	1	k__Bacteria;p__Chlorobi;c__Ignavibacteria;o__ZB1;f__ZB1OR;g__ZB1OR;
952	0	0	1	1	0	0	0	0	0	5	k__Bacteria;p__Actinobacteria;c__Actinobacteria (class);o__koll13;f__koll13OR;g__koll13OR;
1060	0	0	0	0	0	1	0	0	0	1	k__Bacteria;p__OP3;c__BD4-9;o__BD4-9CL;f__BD4-9CL;g__BD4-9CL;
810	0	0	0	0	0	0	0	1	1	1	k__Bacteria;p__Bacteroidetes;c__Sphingobacteria;o__Sphingobacteriales;f__Flexibacteraceae;g__Cytophaga;
858	0	1	0	0	2	0	0	0	0	0	k__Bacteria;p__Proteobacteria;c__Gammaproteobacteria;o__Methylococcales;f__Methylococcaceae;g__Methylomonas;
2255	0	0	0	2	0	0	0	0	1	0	k__Bacteria;p__Proteobacteria;c__Deltaproteobacteria;o__Syntrophobacterales;f__Syntrophobacteraceae;g__SyntrophobacteraceaeFA;
738	0	2	0	1	0	0	0	0	0	0	k__Bacteria;p__Chloroflexi;c__Anaerolineae;o__AnaerolineaeCL;f__AnaerolineaeCL;g__AnaerolineaeCL;
733	0	0	0	0	1	1	0	0	0	0	k__Bacteria;p__Acidobacteria;c__RB25;o__RB25CL;f__RB25CL;g__RB25CL;
1834	0	0	0	0	0	0	0	0	0	1	k__Bacteria;p__Proteobacteria;c__Deltaproteobacteria;o__MIZ46;f__MIZ46OR;g__MIZ46OR;
1024	0	1	0	1	0	0	0	0	0	1	k__Bacteria;p__Verrucomicrobia;c__Verrucomicrobiae;o__Verrucomicrobiales;f__VerrucomicrobialesOR;g__VerrucomicrobialesOR;
1647	0	1	0	0	0	0	0	1	0	0	k__Bacteria;p__Planctomycetes;c__Planctomycea;o__Pirellulales;f__Pirellulaceae;g__PirellulaceaeFA;
739	0	1	1	0	0	0	0	0	1	0	k__Bacteria;p__Verrucomicrobia;c__Verrucomicrobiae;o__Verrucomicrobiales;f__VerrucomicrobialesOR;g__VerrucomicrobialesOR;
1013	0	0	1	0	0	0	1	0	0	0	k__Bacteria;p__Planctomycetes;c__Planctomycea;o__Gemmatales;f__Gemmataceae;g__GemmataceaeFA;
1206	0	0	0	0	0	0	0	2	0	0	k__Bacteria;p__Proteobacteria;c__Gammaproteobacteria;o__Methylococcales;f__Crenotrichaceae;g__Crenothrix;
923	0	0	0	0	1	0	3	3	0	1	k__Bacteria;p__Proteobacteria;c__Deltaproteobacteria;o__Myxococcales;f__Myxococcaceae;g__Anaeromyxobacter;
734	1	0	0	0	0	0	0	0	1	0	k__Bacteria;p__Bacteroidetes;c__Sphingobacteria;o__Sphingobacteriales;f__Saprospiraceae;g__SaprospiraceaeFA;
910	2	0	0	0	1	0	0	0	0	0	k__Bacteria;p__Bacteroidetes;c__Flavobacteria;o__FlavobacteriaCL;f__FlavobacteriaCL;g__FlavobacteriaCL;
1250	1	0	0	0	0	0	0	0	0	0	k__Bacteria;p__Bacteroidetes;c__Bacteroidia;o__Bacteroidales;f__BacteroidalesOR;g__BacteroidalesOR;
787	0	2	0	0	0	0	0	0	0	0	k__Bacteria;p__Chloroflexi;c__Anaerolineae;o__Anaerolineales;f__Anaerolinaceae;g__Anaerolinea;
1345	1	0	0	0	0	0	0	1	0	1	k__Bacteria;p__Chloroflexi;c__Anaerolineae;o__envOPS12;f__envOPS12OR;g__envOPS12OR;
1928	0	0	0	0	0	0	1	1	0	1	k__Bacteria;p__Verrucomicrobia;c__Verrucomicrobiae;o__Verrucomicrobiales;f__VerrucomicrobialesOR;g__VerrucomicrobialesOR;
1775	0	0	1	0	2	0	0	0	0	2	k__Bacteria;p__Actinobacteria;c__Actinobacteria (class);o__Actinomycetales;f__Cellulomonadaceae;g__Actinotalea;
994	0	0	0	0	1	0	0	0	2	0	k__Bacteria;p__Proteobacteria;c__Deltaproteobacteria;o__Myxococcales;f__MyxococcalesOR;g__MyxococcalesOR;
848	1	0	0	1	0	1	0	0	0	0	k__Bacteria;p__Actinobacteria;c__Actinobacteria (class);o__Solirubrobacterales;f__Patulibacteraceae;g__PatulibacteraceaeFA;
1481	0	1	1	0	0	0	0	0	0	1	k__Bacteria;p__Proteobacteria;c__Betaproteobacteria;o__Rhodocyclales;f__Rhodocyclaceae;g__RhodocyclaceaeFA;
2258	0	0	0	0	0	0	0	0	1	0	k__Bacteria;p__Proteobacteria;c__Deltaproteobacteria;o__Desulfobacterales;f__Desulfobulbaceae;g__DesulfobulbaceaeFA;
2321	1	0	0	0	0	0	0	0	0	0	k__Bacteria;p__Proteobacteria;c__Gammaproteobacteria;o__Legionellales;f__Legionellaceae;g__Legionella;
904	0	0	0	0	0	0	1	1	1	3	k__Bacteria;p__Spirochaetes;c__Leptospirae;o__Leptospirales;f__Leptospiraceae;g__SJA-88;
1282	0	0	2	0	1	0	0	0	0	0	k__Bacteria;p__Actinobacteria;c__Actinobacteria (class);o__Actinomycetales;f__Streptomycetaceae;g__Streptomyces;
1406	0	1	1	0	1	0	0	0	0	2	k__Bacteria;p__Actinobacteria;c__Actinobacteria (class);o__Rubrobacterales;f__Rubrobacteraceae;g__RubrobacteraceaeFA;
1006	0	0	1	0	1	1	0	0	1	1	k__Bacteria;p__Firmicutes;c__Clostridia;o__Clostridiales;f__ClostridialesOR;g__ClostridialesOR;
785	0	1	1	0	0	0	0	0	1	0	k__Bacteria;p__Chloroflexi;c__Anaerolineae;o__Anaerolineales;f__Anaerolinaceae;g__Anaerolinea;
999	0	0	0	0	0	0	1	1	0	0	k__Bacteria;p__Chloroflexi;c__Dehalococcoidetes;o__Dehalococcoidales;f__Dehalococcoidaceae;g__DehalococcoidaceaeFA;
1594	0	0	1	0	1	0	2	0	0	2	k__Bacteria;p__Spirochaetes;c__Spirochaetes (class);o__Spirochaetales;f__Spirochaetaceae;g__TM3;
1183	1	0	0	0	0	1	1	0	0	1	k__Bacteria;p__Planctomycetes;c__Planctomycea;o__Pirellulales;f__PirellulalesOR;g__PirellulalesOR;
756	0	0	0	0	0	0	1	2	0	0	k__Bacteria;p__Bacteroidetes;c__Bacteroidia;o__Bacteroidales;f__BacteroidalesOR;g__BacteroidalesOR;
1231	0	1	1	0	0	0	0	0	1	0	k__Bacteria;p__Chloroflexi;c__Anaerolineae;o__GCA004;f__GCA004OR;g__GCA004OR;
1409	1	0	0	0	0	0	0	0	0	0	k__Bacteria;p__Proteobacteria;c__Deltaproteobacteria;o__Bdellovibrionales;f__Bacteriovoracaceae;g__BacteriovoracaceaeFA;
855	0	0	0	0	1	1	0	0	1	0	k__Bacteria;p__Actinobacteria;c__Actinobacteria (class);o__Actinomycetales;f__Microbacteriaceae;g__MicrobacteriaceaeFA;
1391	0	0	1	2	2	0	0	0	0	0	k__Bacteria;p__Actinobacteria;c__Actinobacteria (class);o__Actinomycetales;f__Streptomycetaceae;g__Streptomyces;
1210	0	0	1	0	0	0	0	0	0	1	k__Bacteria;p__Verrucomicrobia;c__Verruco-5;o__Verruco-5CL;f__Verruco-5CL;g__Verruco-5CL;
1080	0	2	0	0	1	1	0	1	0	0	k__Bacteria;p__Chloroflexi;c__Dehalococcoidetes;o__DehalococcoidetesCL;f__DehalococcoidetesCL;g__DehalococcoidetesCL;
809	0	1	0	0	0	0	1	1	0	2	k__Bacteria;p__Bacteroidetes;c__Bacteroidia;o__Bacteroidales;f__BacteroidalesOR;g__BacteroidalesOR;
1173	0	3	0	0	0	0	0	0	1	0	k__Bacteria;p__Proteobacteria;c__Deltaproteobacteria;o__Myxococcales;f__Cystobacteraceae;g__Stigmatella;
1611	0	0	0	0	0	0	0	0	1	3	k__Bacteria;p__Proteobacteria;c__Betaproteobacteria;o__Rhodocyclales;f__Rhodocyclaceae;g__Dechloromonas;
1004	0	0	0	0	0	1	0	2	0	0	k__Bacteria;p__Proteobacteria;c__Deltaproteobacteria;o__Myxococcales;f__MyxococcalesOR;g__MyxococcalesOR;
1027	0	0	2	0	0	0	0	0	0	0	k__Bacteria;p__Firmicutes;c__Bacilli;o__Bacillales;f__Paenibacillaceae;g__Paenibacillus;
905	0	1	0	0	2	1	0	0	0	0	k__Bacteria;p__Planctomycetes;c__Phycisphaerae;o__PhycisphaeraeCL;f__PhycisphaeraeCL;g__PhycisphaeraeCL;
2368	0	0	0	0	1	0	0	1	0	1	k__Bacteria;p__Proteobacteria;c__Deltaproteobacteria;o__Myxococcales;f__MyxococcalesOR;g__MyxococcalesOR;
1500	0	0	0	0	0	0	1	0	0	0	k__Bacteria;p__Planctomycetes;c__Planctomycea;o__Planctomycetales;f__Planctomycetaceae;g__Planctomyces;
928	1	0	0	0	0	0	0	0	0	0	k__Bacteria;p__Chloroflexi;c__Anaerolineae;o__envOPS12;f__envOPS12OR;g__envOPS12OR;
883	0	0	0	1	1	0	0	1	0	0	k__Bacteria;p__Armatimonadetes;c__SJA-176;o__SJA-176CL;f__SJA-176CL;g__SJA-176CL;
2212	0	0	0	1	0	0	0	0	0	0	k__Bacteria;p__Proteobacteria;c__Alphaproteobacteria;o__AlphaproteobacteriaCL;f__AlphaproteobacteriaCL;g__AlphaproteobacteriaCL;
1258	0	2	0	0	1	1	0	0	0	0	k__Bacteria;p__OP3;c__PBS-25;o__PBS-25CL;f__PBS-25CL;g__PBS-25CL;
1191	3	0	0	0	1	0	1	0	1	0	k__Bacteria;p__Proteobacteria;c__Alphaproteobacteria;o__Rhizobiales;f__Methylocystaceae;g__MethylocystaceaeFA;
2405	1	0	0	0	0	1	1	0	0	0	k__Bacteria;p__Proteobacteria;c__Alphaproteobacteria;o__Rhizobiales;f__Phyllobacteriaceae;g__Mesorhizobium;
779	1	0	0	0	0	1	1	0	0	1	k__Bacteria;p__Bacteroidetes;c__Sphingobacteria;o__Sphingobacteriales;f__SphingobacterialesOR;g__SphingobacterialesOR;
1846	0	1	0	0	0	0	0	0	2	0	k__Bacteria;p__Proteobacteria;c__Deltaproteobacteria;o__Syntrophobacterales;f__Desulfobacteraceae;
766	0	0	0	0	0	1	0	2	0	0	k__Bacteria;p__Proteobacteria;c__Gammaproteobacteria;o__Xanthomonadales;f__Sinobacteraceae;g__SinobacteraceaeFA;
1059	1	0	0	0	0	0	1	0	0	0	k__Bacteria;p__Bacteroidetes;c__Sphingobacteria;o__Sphingobacteriales;f__SphingobacterialesOR;g__SphingobacterialesOR;
1157	1	0	0	0	0	0	1	0	1	0	k__Bacteria;p__Firmicutes;c__Clostridia;o__Clostridiales;f__Clostridiaceae;g__Caloramator;
2435	0	0	1	0	0	0	0	0	0	0	k__Bacteria;p__Armatimonadetes;c__SJA-176;o__SJA-176CL;f__SJA-176CL;g__SJA-176CL;
1279	0	0	1	0	0	0	0	1	0	0	k__Bacteria;p__TG3;c__TG3-1;o__GN09;f__GN09OR;g__GN09OR;
822	0	0	0	0	0	0	0	0	1	0	k__Bacteria;
788	0	1	0	0	2	0	0	0	0	0	k__Bacteria;p__Proteobacteria;c__Deltaproteobacteria;o__DeltaproteobacteriaCL;f__DeltaproteobacteriaCL;g__DeltaproteobacteriaCL;
791	1	0	0	0	0	0	0	1	0	0	k__Bacteria;p__Chlorobi;c__SJA-28;o__SJA-28CL;f__SJA-28CL;g__SJA-28CL;
1181	0	0	0	0	0	2	0	0	0	1	k__Bacteria;p__Elusimicrobia;c__Elusimicrobia (class);o__MVP-88;f__MVP-88OR;g__MVP-88OR;
1400	0	2	0	0	0	0	0	0	0	1	k__Bacteria;p__Verrucomicrobia;c__Verruco-5;o__Verruco-5CL;f__Verruco-5CL;g__Verruco-5CL;
1825	0	0	0	0	0	1	1	0	0	0	k__Bacteria;p__Bacteroidetes;c__Flavobacteria;o__FlavobacteriaCL;f__FlavobacteriaCL;g__FlavobacteriaCL;
971	0	0	0	0	0	0	1	1	0	0	k__Bacteria;p__Proteobacteria;c__Alphaproteobacteria;o__Rhodospirillales;f__Acetobacteraceae;g__Roseomonas;
1512	0	0	0	0	0	2	0	0	1	0	k__Bacteria;p__Proteobacteria;c__Deltaproteobacteria;o__Bdellovibrionales;f__Bacteriovoracaceae;g__BacteriovoracaceaeFA;
783	1	0	0	0	0	1	0	1	2	0	k__Bacteria;p__Bacteroidetes;c__Sphingobacteria;o__Sphingobacteriales;f__SphingobacterialesOR;g__SphingobacterialesOR;
1455	0	1	3	0	1	0	0	0	0	0	k__Bacteria;p__Chloroflexi;c__Anaerolineae;o__AnaerolineaeCL;f__AnaerolineaeCL;g__AnaerolineaeCL;
1028	0	0	0	1	0	1	0	0	0	0	k__Bacteria;p__Chloroflexi;c__SOGA31;o__SOGA31CL;f__SOGA31CL;g__SOGA31CL;
1851	0	0	0	0	0	1	0	0	0	1	k__Bacteria;p__NC10;c__12-24;o__JH-WHS47;f__JH-WHS47OR;g__JH-WHS47OR;
2192	0	1	0	0	0	0	0	0	1	1	k__Bacteria;p__Proteobacteria;c__Betaproteobacteria;o__Rhodocyclales;f__Rhodocyclaceae;g__Rhodocyclus;
1373	1	0	0	0	0	1	1	0	0	0	k__Bacteria;p__Cyanobacteria;c__4C0d-2;o__4C0d-2CL;f__4C0d-2CL;g__4C0d-2CL;
780	0	1	0	0	0	1	0	1	0	1	k__Bacteria;p__WS3;c__PRR-12;o__PBS-III-9;f__PBS-III-9OR;g__PBS-III-9OR;
793	0	0	2	0	0	0	0	1	0	0	k__Bacteria;p__Chloroflexi;c__Anaerolineae;o__AnaerolineaeCL;f__AnaerolineaeCL;g__AnaerolineaeCL;
1205	0	0	0	0	0	2	0	0	0	0	k__Bacteria;p__Planctomycetes;c__Planctomycea;o__Gemmatales;f__Gemmataceae;g__GemmataceaeFA;
1731	0	0	0	1	0	1	0	0	4	0	k__Bacteria;p__Verrucomicrobia;c__Verrucomicrobiae;o__Verrucomicrobiales;f__VerrucomicrobialesOR;g__VerrucomicrobialesOR;
1683	0	0	0	0	0	0	2	0	0	0	k__Bacteria;p__Proteobacteria;c__Deltaproteobacteria;o__Syntrophobacterales;f__Syntrophaceae;g__Syntrophus;
786	2	0	0	0	0	0	0	0	0	1	k__Bacteria;p__Bacteroidetes;c__Bacteroidia;o__Bacteroidales;f__Porphyromonadaceae;g__PorphyromonadaceaeFA;
792	0	0	0	1	0	0	0	1	1	0	k__Bacteria;p__Bacteroidetes;c__Sphingobacteria;o__Sphingobacteriales;f__Saprospiraceae;g__SaprospiraceaeFA;
1354	1	1	0	1	0	0	1	0	0	0	k__Bacteria;p__Chloroflexi;c__Anaerolineae;o__Anaerolineales;f__Anaerolinaceae;g__AnaerolinaceaeFA;
901	0	0	0	2	0	1	0	1	0	0	k__Bacteria;p__Proteobacteria;c__Deltaproteobacteria;o__Syntrophobacterales;f__Syntrophobacteraceae;g__SyntrophobacteraceaeFA;
798	0	0	0	0	0	0	0	1	0	0	k__Bacteria;p__Proteobacteria;c__Gammaproteobacteria;o__Methylococcales;f__Crenotrichaceae;g__Crenothrix;
2118	0	1	1	1	0	0	0	0	0	0	k__Bacteria;p__Proteobacteria;c__Deltaproteobacteria;o__Myxococcales;f__MyxococcalesOR;g__MyxococcalesOR;
1268	0	0	0	0	0	0	0	0	1	0	k__Bacteria;p__Bacteroidetes;c__Sphingobacteria;o__Sphingobacteriales;f__SphingobacterialesOR;g__SphingobacterialesOR;
1096	0	0	1	1	1	2	0	1	0	0	k__Bacteria;p__Chloroflexi;c__Anaerolineae;o__Caldilineales;f__Caldilineaceae;g__Caldilinea;
805	0	0	1	0	1	0	0	0	0	0	k__Bacteria;p__Proteobacteria;c__Deltaproteobacteria;o__Desulfobacterales;f__DesulfobacteralesOR;g__DesulfobacteralesOR;
1187	0	0	1	0	0	1	0	1	1	0	k__Bacteria;p__Proteobacteria;c__Gammaproteobacteria;o__Methylococcales;f__MethylococcalesOR;g__MethylococcalesOR;
1976	0	0	0	1	0	0	2	0	0	0	k__Bacteria;p__Proteobacteria;c__Alphaproteobacteria;o__Rhodospirillales;f__Rhodospirillaceae;g__RhodospirillaceaeFA;
794	3	0	0	0	0	0	0	0	0	1	k__Bacteria;p__Spirochaetes;c__Spirochaetes (class);o__Spirochaetales;f__Spirochaetaceae;g__Treponema;
1384	0	1	1	1	0	0	0	1	0	0	k__Bacteria;p__Bacteroidetes;c__Bacteroidia;o__Bacteroidales;f__BacteroidalesOR;g__BacteroidalesOR;
2170	0	0	0	0	1	0	0	0	0	0	k__Bacteria;p__Chloroflexi;c__Anaerolineae;o__SJA-15;f__SJA-15OR;g__SJA-15OR;
1066	0	0	0	0	1	0	0	0	0	1	k__Bacteria;p__Proteobacteria;c__Deltaproteobacteria;o__Myxococcales;f__MyxococcalesOR;g__MyxococcalesOR;
865	0	0	0	1	0	0	1	0	0	0	k__Bacteria;p__Proteobacteria;c__Gammaproteobacteria;o__Methylococcales;f__Crenotrichaceae;g__Crenothrix;
1116	0	0	0	0	1	0	0	0	0	0	k__Bacteria;p__Acidobacteria;c__MVS-40;o__MVS-40CL;f__MVS-40CL;g__MVS-40CL;
1966	0	0	0	0	0	0	0	0	1	0	k__Bacteria;p__Proteobacteria;c__Betaproteobacteria;o__Rhodocyclales;f__Rhodocyclaceae;g__Methyloversatilis;
1043	0	1	2	0	1	1	0	1	0	0	k__Bacteria;p__Planctomycetes;c__Phycisphaerae;o__PhycisphaeraeCL;f__PhycisphaeraeCL;g__PhycisphaeraeCL;
2075	0	0	2	0	1	0	0	0	0	0	k__Bacteria;p__Actinobacteria;c__Actinobacteria (class);o__Rubrobacterales;f__Rubrobacteraceae;g__RubrobacteraceaeFA;
1429	0	0	0	0	0	0	1	0	0	0	k__Bacteria;p__Spirochaetes;c__Spirochaetes (class);o__Spirochaetales;f__Spirochaetaceae;g__SA-8;
813	0	0	0	0	0	0	0	2	0	0	k__Bacteria;p__OP3;c__PBS-25;o__PBS-25CL;f__PBS-25CL;g__PBS-25CL;
814	0	0	0	0	0	0	1	1	0	0	k__Bacteria;p__Proteobacteria;c__Deltaproteobacteria;o__NB1-j;f__MND4;g__MND4FA;
1625	1	0	0	0	0	0	1	0	1	0	k__Bacteria;p__Bacteroidetes;c__Flavobacteria;o__Flavobacteriales;f__Flavobacteriaceae;g__Flavobacterium;
1078	0	0	0	0	0	1	0	1	0	0	k__Bacteria;p__Proteobacteria;c__Alphaproteobacteria;o__Rhodospirillales;f__Acetobacteraceae;g__AcetobacteraceaeFA;
897	0	1	1	0	1	0	0	0	0	0	k__Bacteria;p__Proteobacteria;c__Deltaproteobacteria;o__NKB15;f__NKB15OR;g__NKB15OR;
2439	1	0	0	0	0	1	0	0	1	0	k__Bacteria;p__Planctomycetes;c__Planctomycea;o__Pirellulales;f__Pirellulaceae;g__PirellulaceaeFA;
817	0	0	0	0	0	0	2	4	0	0	k__Bacteria;p__Chloroflexi;c__Anaerolineae;o__SJA-15;f__SJA-15OR;g__SJA-15OR;
821	0	0	1	0	0	1	0	0	0	0	k__Bacteria;p__Planctomycetes;c__Planctomycea;o__Pirellulales;f__PirellulalesOR;g__PirellulalesOR;
1835	0	0	1	0	1	1	0	0	0	0	k__Bacteria;p__Cyanobacteria;c__4C0d-2;o__4C0d-2CL;f__4C0d-2CL;g__4C0d-2CL;
1278	2	1	0	0	0	2	0	0	0	0	k__Bacteria;p__Bacteroidetes;c__Sphingobacteria;o__Sphingobacteriales;f__SphingobacterialesOR;g__SphingobacterialesOR;
815	3	0	0	0	0	0	0	0	0	1	k__Archaea;p__Euryarchaeota;c__Methanomicrobia;o__Methanocellales;f__Methanocellaceae;g__Methanocella;
1184	0	1	0	0	1	0	1	0	1	2	k__Bacteria;p__Spirochaetes;c__Spirochaetes (class);o__Spirochaetales;f__Spirochaetaceae;g__za29;
816	0	0	0	0	0	1	0	1	0	0	k__Bacteria;p__Proteobacteria;c__Gammaproteobacteria;o__Xanthomonadales;f__Sinobacteraceae;g__SinobacteraceaeFA;
893	0	1	0	0	0	0	0	0	2	0	k__Bacteria;p__Proteobacteria;c__Gammaproteobacteria;o__Methylococcales;f__Crenotrichaceae;g__Crenothrix;
1193	0	0	0	1	0	0	1	0	0	0	k__Bacteria;p__Chloroflexi;c__Anaerolineae;o__AnaerolineaeCL;f__AnaerolineaeCL;g__AnaerolineaeCL;
830	0	0	0	1	0	1	0	2	1	0	k__Bacteria;p__Bacteroidetes;c__Bacteroidia;o__Bacteroidales;f__BacteroidalesOR;g__BacteroidalesOR;
1118	0	0	0	0	0	1	0	3	0	0	k__Bacteria;p__SPAM;c__FFCH6980;o__FFCH6980CL;f__FFCH6980CL;g__FFCH6980CL;
1477	0	0	3	0	0	0	0	0	1	1	k__Bacteria;p__Proteobacteria;c__Betaproteobacteria;o__Hydrogenophilales;f__Hydrogenophilaceae;g__HydrogenophilaceaeFA;
1083	0	0	1	0	1	0	0	0	0	1	k__Bacteria;p__Acidobacteria;c__Acidobacteria (class);o__Acidobacteriales;f__AcidobacterialesOR;g__AcidobacterialesOR;
835	0	0	0	0	0	1	1	0	0	1	k__Bacteria;p__Proteobacteria;c__Gammaproteobacteria;o__Thiotrichales;f__ThiotrichalesOR;g__ThiotrichalesOR;
1121	0	0	0	0	0	0	0	1	0	1	k__Bacteria;p__Proteobacteria;c__Gammaproteobacteria;o__Chromatiales;f__Chromatiaceae;g__ChromatiaceaeFA;
1438	0	0	0	0	0	0	2	0	0	1	k__Bacteria;p__OP3;c__koll11;o__GIF10;f__GIF10OR;g__GIF10OR;
833	0	1	0	1	0	0	0	0	0	0	k__Bacteria;p__Proteobacteria;c__Deltaproteobacteria;o__Syntrophobacterales;f__Syntrophaceae;g__Desulfomonile;
1407	0	0	0	0	0	0	0	1	2	0	k__Bacteria;
2167	0	0	0	0	0	0	0	0	1	0	k__Bacteria;p__Elusimicrobia;c__Elusimicrobia (class);o__FAC88;f__FAC88OR;g__FAC88OR;
826	0	0	0	0	1	0	1	0	0	1	k__Bacteria;p__Chloroflexi;c__Dehalococcoidetes;o__Dehalococcoidales;f__Dehalococcoidaceae;g__DehalococcoidaceaeFA;
1749	4	0	1	0	0	0	0	0	0	0	k__Bacteria;p__Firmicutes;c__Clostridia;o__OPB54;f__OPB54OR;g__OPB54OR;
836	0	0	0	1	1	0	0	0	0	1	k__Bacteria;p__Proteobacteria;c__Deltaproteobacteria;o__Desulfobacterales;f__DesulfobacteralesOR;g__DesulfobacteralesOR;
1688	0	0	0	0	0	0	1	0	0	1	k__Bacteria;p__Proteobacteria;c__Alphaproteobacteria;o__Caulobacterales;f__Caulobacteraceae;g__CaulobacteraceaeFA;
1698	1	0	0	1	1	0	0	1	2	0	k__Bacteria;p__Proteobacteria;c__Deltaproteobacteria;o__Desulfobacterales;f__Desulfobulbaceae;g__DesulfobulbaceaeFA;
829	0	0	0	1	0	0	1	0	0	0	k__Bacteria;p__Chlorobi;c__BSV19;o__BSV19CL;f__BSV19CL;g__BSV19CL;
1381	2	0	0	1	1	0	0	0	0	0	k__Bacteria;p__Proteobacteria;c__Deltaproteobacteria;o__Syntrophobacterales;f__Syntrophobacteraceae;g__Syntrophobacter;
1128	1	1	0	0	0	2	0	0	0	0	k__Bacteria;p__Actinobacteria;c__Actinobacteria (class);o__Acidimicrobiales;f__EB1017;g__EB1017FA;
828	0	0	0	0	1	0	0	0	1	1	k__Bacteria;p__Proteobacteria;c__Alphaproteobacteria;
1537	0	0	1	0	1	0	0	0	0	1	k__Bacteria;p__Verrucomicrobia;c__Verrucomicrobiae;o__Verrucomicrobiales;f__VerrucomicrobialesOR;g__VerrucomicrobialesOR;
1495	0	0	1	1	0	1	0	0	0	0	k__Bacteria;p__Firmicutes;c__Clostridia;o__Clostridiales;f__Peptostreptococcaceae;g__Tepidibacter;
958	0	0	1	1	2	0	0	0	0	0	k__Bacteria;p__Chloroflexi;c__Ktedonobacteria;o__KtedonobacteriaCL;f__KtedonobacteriaCL;g__KtedonobacteriaCL;
933	0	0	0	0	1	0	3	0	0	1	k__Bacteria;p__Nitrospirae;c__Nitrospira (class);o__Nitrospirales;f__Thermodesulfovibrionaceae;g__Candidatus Magnetobacterium;
827	1	0	0	0	0	1	0	0	0	0	k__Bacteria;p__Bacteroidetes;c__Bacteroidia;o__Bacteroidales;f__BacteroidalesOR;g__BacteroidalesOR;
1009	0	0	0	0	1	0	1	2	0	0	k__Bacteria;p__Chloroflexi;c__Anaerolineae;o__GCA004;f__GCA004OR;g__GCA004OR;
927	0	0	0	0	0	0	1	0	0	0	k__Bacteria;p__Chloroflexi;c__Anaerolineae;o__A31;f__KNA6-EB22;g__KNA6-EB22FA;
841	1	1	0	0	0	0	1	1	2	2	k__Bacteria;p__Planctomycetes;c__Phycisphaerae;o__PhycisphaeraeCL;f__PhycisphaeraeCL;g__PhycisphaeraeCL;
838	1	0	0	0	0	0	1	1	0	0	k__Bacteria;p__Proteobacteria;c__Betaproteobacteria;o__Rhodocyclales;f__RhodocyclalesOR;g__RhodocyclalesOR;
896	0	1	1	0	0	0	0	0	1	1	k__Bacteria;p__Proteobacteria;c__Deltaproteobacteria;o__DeltaproteobacteriaCL;f__DeltaproteobacteriaCL;g__DeltaproteobacteriaCL;
4577	0	0	0	0	0	1	1	2	1	0	k__Bacteria;p__Bacteroidetes;c__Bacteroidia;o__Bacteroidales;f__BacteroidalesOR;g__BacteroidalesOR;
1166	0	0	0	0	0	1	2	0	0	0	k__Bacteria;
1311	0	0	1	1	0	0	0	0	0	0	k__Bacteria;
1223	0	0	1	0	0	0	0	0	0	0	k__Bacteria;p__Proteobacteria;c__Deltaproteobacteria;o__Syntrophobacterales;f__Syntrophobacteraceae;g__Syntrophobacter;
852	0	0	2	0	0	0	0	0	0	0	k__Bacteria;p__Actinobacteria;c__Actinobacteria (class);o__Actinomycetales;f__Thermomonosporaceae;g__Actinoallomurus;
1033	0	0	0	0	1	0	0	1	1	1	k__Bacteria;p__Bacteroidetes;c__Sphingobacteria;o__Sphingobacteriales;f__SphingobacterialesOR;g__SphingobacterialesOR;
1161	0	1	0	0	0	1	0	0	0	0	k__Bacteria;p__Proteobacteria;c__Deltaproteobacteria;o__Myxococcales;f__Haliangiaceae;g__HaliangiaceaeFA;
1007	2	0	0	0	0	1	1	0	0	1	k__Archaea;p__Euryarchaeota;c__Methanomicrobia;o__Methanomicrobiales;f__MethanomicrobialesOR;g__MethanomicrobialesOR;
1553	0	0	1	0	0	0	0	0	0	1	k__Bacteria;p__Proteobacteria;c__Deltaproteobacteria;o__Syntrophobacterales;f__Desulfobacteraceae;g__Desulfobacterium;
911	0	0	0	0	0	4	1	0	0	0	k__Bacteria;p__Bacteroidetes;c__Bacteroidia;o__Bacteroidales;
1077	2	0	0	0	0	0	3	0	0	0	k__Bacteria;p__Proteobacteria;c__Gammaproteobacteria;o__Methylococcales;f__Methylococcaceae;g__Methylocaldum;
944	0	0	0	2	0	1	0	0	0	0	k__Bacteria;p__Firmicutes;c__Clostridia;o__Clostridiales;f__Veillonellaceae;g__Sporotalea;
1262	0	1	0	1	0	1	0	0	0	0	k__Bacteria;p__Proteobacteria;c__Deltaproteobacteria;o__Myxococcales;f__MyxococcalesOR;g__MyxococcalesOR;
1582	1	0	0	0	0	0	2	0	1	1	k__Bacteria;p__Bacteroidetes;c__Sphingobacteria;o__Sphingobacteriales;f__SphingobacterialesOR;g__SphingobacterialesOR;
1599	1	2	1	0	0	1	0	0	0	1	k__Bacteria;p__Proteobacteria;c__Betaproteobacteria;o__Methylophilales;f__MethylophilalesOR;g__MethylophilalesOR;
1670	0	0	0	1	0	1	0	1	0	0	k__Bacteria;p__Actinobacteria;c__Actinobacteria (class);o__Actinobacteria (class)CL;f__Actinobacteria (class)CL;g__Actinobacteria (class)CL;
925	0	0	0	0	0	0	3	0	0	0	k__Archaea;p__Euryarchaeota;c__Thermoplasmata;o__E2;f__WCHD3-02;g__WCHD3-02FA;
1062	0	0	0	1	0	1	0	0	0	1	k__Bacteria;p__Proteobacteria;c__Gammaproteobacteria;o__Methylococcales;f__Methylococcaceae;g__Methylococcus;
849	0	0	0	0	0	0	0	0	0	1	k__Bacteria;p__Chloroflexi;c__Anaerolineae;o__AnaerolineaeCL;f__AnaerolineaeCL;g__AnaerolineaeCL;
1369	1	1	0	0	0	0	0	0	0	1	k__Bacteria;p__Planctomycetes;c__Planctomycea;o__Pirellulales;f__Pirellulaceae;g__A17;
1244	0	0	0	0	0	0	0	0	1	3	k__Bacteria;p__Verrucomicrobia;c__Verrucomicrobiae;o__Verrucomicrobiales;f__VerrucomicrobialesOR;g__VerrucomicrobialesOR;
1289	0	1	0	0	0	0	0	0	0	1	k__Archaea;p__Euryarchaeota;c__Thermoplasmata;o__E2;f__E2OR;g__E2OR;
1473	1	0	0	0	0	0	1	1	1	0	k__Bacteria;p__TM6;c__SJA-4;o__SJA-4CL;f__SJA-4CL;g__SJA-4CL;
1139	0	0	0	0	1	1	0	2	0	1	k__Bacteria;p__Gemmatimonadetes;c__Gemmatimonadetes (class);o__Gemmatimonadales;f__GemmatimonadalesOR;g__GemmatimonadalesOR;
866	0	0	0	0	0	0	0	0	2	0	k__Bacteria;p__Proteobacteria;c__Gammaproteobacteria;o__Chromatiales;f__Chromatiaceae;g__ChromatiaceaeFA;
936	0	1	0	1	0	0	1	1	0	0	k__Bacteria;p__Proteobacteria;c__Betaproteobacteria;o__BetaproteobacteriaCL;f__BetaproteobacteriaCL;g__BetaproteobacteriaCL;
1456	0	0	0	0	0	1	0	0	0	0	k__Bacteria;p__Verrucomicrobia;c__VerrucomicrobiaPH;o__VerrucomicrobiaPH;f__VerrucomicrobiaPH;g__VerrucomicrobiaPH;
980	0	0	0	0	0	0	0	1	2	0	k__Bacteria;p__Chloroflexi;c__Anaerolineae;o__AnaerolineaeCL;f__AnaerolineaeCL;g__AnaerolineaeCL;
1744	0	0	0	0	0	1	0	1	0	0	k__Bacteria;p__Firmicutes;c__Clostridia;o__Clostridiales;f__Clostridiaceae;g__Clostridium;
1103	0	0	1	1	0	0	0	0	3	0	k__Bacteria;p__Proteobacteria;c__Deltaproteobacteria;o__Syntrophobacterales;f__Desulfobacteraceae;g__DesulfobacteraceaeFA;
1344	0	0	1	0	1	0	0	0	1	0	k__Bacteria;p__TG3;c__TG3-1;o__GN09;f__GN09OR;g__GN09OR;
921	0	0	0	1	0	0	0	0	0	0	k__Bacteria;p__Verrucomicrobia;c__Spartobacteria;o__Spartobacteriales;f__Spartobacteriaceae;g__MC18;
1328	0	0	0	0	0	1	0	0	0	0	k__Bacteria;p__Proteobacteria;c__Alphaproteobacteria;o__Rhizobiales;f__Hyphomicrobiaceae;
863	1	0	1	0	0	0	0	0	0	0	k__Bacteria;p__Proteobacteria;c__Deltaproteobacteria;o__Syntrophobacterales;f__Syntrophobacteraceae;g__SyntrophobacteraceaeFA;
1883	0	2	1	2	1	0	0	0	0	0	k__Bacteria;p__Bacteroidetes;c__Bacteroidia;o__Bacteroidales;f__BacteroidalesOR;g__BacteroidalesOR;
987	0	0	1	1	0	0	0	0	0	0	k__Bacteria;p__Chloroflexi;c__Anaerolineae;o__Anaerolineales;f__Anaerolinaceae;g__Anaerolinea;
1766	0	0	0	1	0	0	0	0	0	1	k__Bacteria;p__Planctomycetes;c__Planctomycea;o__Pirellulales;f__Pirellulaceae;g__PirellulaceaeFA;
1222	0	0	0	0	0	0	0	0	0	4	k__Bacteria;p__Proteobacteria;c__Alphaproteobacteria;o__Sphingomonadales;f__Sphingomonadaceae;g__Sphingomonas;
1571	0	0	0	0	0	2	1	1	0	0	k__Bacteria;p__Proteobacteria;c__Deltaproteobacteria;o__Desulfovibrionales;f__Desulfovibrionaceae;g__Desulfovibrio;
1726	0	0	0	0	0	0	0	1	0	0	k__Bacteria;p__Verrucomicrobia;c__Verrucomicrobiae;o__Verrucomicrobiales;f__Verrucomicrobia subdivision 3;g__Verrucomicrobia subdivision 3FA;
1158	0	0	1	0	1	0	1	0	0	0	k__Bacteria;p__Chloroflexi;c__Dehalococcoidetes;o__Dehalococcoidales;f__Dehalococcoidaceae;g__DehalococcoidaceaeFA;
1050	0	1	0	0	1	0	1	1	0	0	k__Bacteria;p__Gemmatimonadetes;c__Gemmatimonadetes (class);o__Gemmatimonadetes (class)CL;f__Gemmatimonadetes (class)CL;g__Gemmatimonadetes (class)CL;
2622	0	0	1	0	0	0	1	0	0	0	k__Bacteria;p__Acidobacteria;c__MVS-40;o__MVS-40CL;f__MVS-40CL;g__MVS-40CL;
1248	1	0	1	0	0	2	0	0	0	0	k__Bacteria;p__Planctomycetes;c__Planctomycea;o__Pirellulales;f__PirellulalesOR;g__PirellulalesOR;
1151	0	0	0	0	0	0	1	2	0	0	k__Bacteria;p__Chloroflexi;c__Anaerolineae;o__A4b;f__A4bOR;g__A4bOR;
943	0	0	0	0	0	0	1	0	0	0	k__Bacteria;p__Chloroflexi;c__Anaerolineae;o__AnaerolineaeCL;f__AnaerolineaeCL;g__AnaerolineaeCL;
1154	0	0	1	0	0	1	1	0	1	0	k__Bacteria;p__TG3;c__TG3-1;o__GN09;f__GN09OR;g__GN09OR;
884	0	0	0	0	1	0	0	0	0	1	k__Bacteria;p__GN04;c__GN15;o__GN15CL;f__GN15CL;g__GN15CL;
1628	0	1	0	0	1	0	1	0	0	0	k__Bacteria;p__GN04;c__MSB-5A5;o__MSB-5A5CL;f__MSB-5A5CL;g__MSB-5A5CL;
1362	1	1	1	0	0	1	1	2	0	0	k__Bacteria;
879	0	2	0	0	2	0	0	0	0	0	k__Bacteria;p__Caldithrix;c__Caldithrixae;o__Caldithrixales;f__CaldithrixalesOR;g__CaldithrixalesOR;
1904	0	0	1	0	0	0	1	1	0	0	k__Bacteria;p__Planctomycetes;c__Phycisphaerae;o__PhycisphaeraeCL;f__PhycisphaeraeCL;g__PhycisphaeraeCL;
1352	1	0	0	0	0	1	0	0	0	1	k__Bacteria;p__Cyanobacteria;c__4C0d-2;o__YS2;f__YS2OR;g__YS2OR;
1038	1	0	0	0	0	0	2	0	0	0	k__Bacteria;p__Acidobacteria;c__Acidobacteria (class);o__Acidobacteriales;f__AcidobacterialesOR;g__AcidobacterialesOR;
891	0	1	0	0	0	1	0	1	1	0	k__Bacteria;p__OP3;c__BD4-9;o__BD4-9CL;f__BD4-9CL;g__BD4-9CL;
889	0	0	0	1	1	0	2	0	0	0	k__Bacteria;p__Acidobacteria;c__iii1-8;o__SJA-36;f__SJA-36OR;g__SJA-36OR;
1525	0	0	0	0	1	1	0	0	0	0	k__Bacteria;p__Verrucomicrobia;c__Verrucomicrobiae;o__Verrucomicrobiales;f__Verrucomicrobia subdivision 3;g__Verrucomicrobia subdivision 3FA;
1725	0	0	0	1	0	0	0	0	0	0	k__Bacteria;p__OP3;c__BD4-9;o__BD4-9CL;f__BD4-9CL;g__BD4-9CL;
1645	0	0	0	0	0	0	0	0	0	2	k__Bacteria;p__Proteobacteria;c__Deltaproteobacteria;o__Syntrophobacterales;f__Syntrophaceae;g__Syntrophus;
988	0	0	0	0	0	0	0	2	0	2	k__Bacteria;p__Chloroflexi;c__Dehalococcoidetes;o__Dehalococcoidales;f__Dehalococcoidaceae;g__DehalococcoidaceaeFA;
1044	0	0	2	1	0	0	0	0	0	0	k__Bacteria;p__Bacteroidetes;c__Bacteroidia;o__Bacteroidales;f__BacteroidalesOR;g__BacteroidalesOR;
1058	1	0	0	0	0	0	0	0	0	0	k__Bacteria;p__Gemmatimonadetes;c__Gemmatimonadetes (class);o__Gemmatimonadales;f__GemmatimonadalesOR;g__GemmatimonadalesOR;
916	0	0	0	1	1	0	0	0	0	0	k__Bacteria;p__WS3;c__PRR-12;o__Sediment-1;f__Sediment-1OR;g__Sediment-1OR;
895	0	0	0	3	2	0	0	0	0	0	k__Bacteria;p__Chlorobi;c__SJA-28;o__SJA-28CL;f__SJA-28CL;g__SJA-28CL;
1663	0	0	0	0	0	0	0	1	1	1	k__Bacteria;p__Proteobacteria;c__Betaproteobacteria;o__Burkholderiales;f__Oxalobacteraceae;g__Massilia;
2499	0	2	0	0	0	0	0	0	0	0	k__Bacteria;p__Verrucomicrobia;c__Verrucomicrobiae;o__Verrucomicrobiales;f__Verrucomicrobia subdivision 3;g__Verrucomicrobia subdivision 3FA;
982	2	0	0	0	0	0	0	0	0	0	k__Bacteria;p__Proteobacteria;c__Deltaproteobacteria;o__Myxococcales;f__MyxococcalesOR;g__MyxococcalesOR;
1000	0	0	0	1	0	1	0	0	0	0	k__Bacteria;p__Verrucomicrobia;c__Verrucomicrobiae;o__Verrucomicrobiales;f__Verrucomicrobiaceae;g__VerrucomicrobiaceaeFA;
906	1	0	0	0	0	0	0	0	0	0	k__Bacteria;p__Firmicutes;c__Clostridia;o__Clostridiales;f__Clostridiaceae;g__ClostridiaceaeFA;
1378	1	0	0	0	0	2	0	0	1	0	k__Bacteria;p__Firmicutes;c__Bacilli;o__Bacillales;f__Bacillaceae;g__BacillaceaeFA;
918	2	0	0	0	0	0	5	0	0	0	k__Bacteria;p__Proteobacteria;c__Gammaproteobacteria;o__Xanthomonadales;f__Sinobacteraceae;g__SinobacteraceaeFA;
1010	0	0	0	0	0	0	2	0	0	1	k__Bacteria;p__Chloroflexi;c__Anaerolineae;o__Anaerolineales;f__Anaerolinaceae;g__AnaerolinaceaeFA;
1134	2	0	0	0	0	0	1	0	0	3	k__Bacteria;p__Firmicutes;c__Clostridia;o__Clostridiales;f__Clostridiaceae;g__Clostridium;
1109	1	0	0	0	0	1	0	1	0	0	k__Bacteria;p__Actinobacteria;c__Actinobacteria (class);o__0319-7L14;f__0319-7L14OR;g__0319-7L14OR;
990	0	0	0	0	0	0	1	1	0	0	k__Bacteria;p__HDBW-WB69;c__HDBW-WB69PH;o__HDBW-WB69PH;f__HDBW-WB69PH;g__HDBW-WB69PH;
1601	0	1	0	0	0	0	0	1	3	0	k__Bacteria;p__Verrucomicrobia;c__Verrucomicrobiae;o__Verrucomicrobiales;f__VerrucomicrobialesOR;g__VerrucomicrobialesOR;
908	0	1	0	0	0	0	0	0	1	0	k__Bacteria;p__Bacteroidetes;c__Sphingobacteria;o__Sphingobacteriales;f__SphingobacterialesOR;g__SphingobacterialesOR;
903	0	0	0	0	0	3	0	0	0	0	k__Bacteria;
1493	0	0	0	0	1	2	0	2	0	0	k__Bacteria;p__Proteobacteria;c__Deltaproteobacteria;
974	0	3	0	0	1	0	1	1	0	0	k__Bacteria;p__Verrucomicrobia;c__Verrucomicrobiae;o__Verrucomicrobiales;f__VerrucomicrobialesOR;g__VerrucomicrobialesOR;
976	0	0	0	1	0	0	0	0	0	0	k__Bacteria;p__Armatimonadetes;c__SJA-176;o__SJA-176CL;f__SJA-176CL;g__SJA-176CL;
1556	2	0	0	0	0	0	1	0	0	0	k__Bacteria;p__Planctomycetes;c__Planctomycea;o__Pirellulales;f__Pirellulaceae;g__PirellulaceaeFA;
1593	0	0	0	0	0	1	0	0	1	1	k__Bacteria;p__Chloroflexi;c__Anaerolineae;o__A4b;f__A4bOR;g__A4bOR;
912	1	0	0	0	0	0	0	1	0	1	k__Bacteria;p__OP8;c__OP8_2;o__OP8_2CL;f__OP8_2CL;g__OP8_2CL;
909	0	3	0	0	1	0	0	0	0	0	k__Bacteria;p__Proteobacteria;
1031	1	0	0	0	0	0	0	0	0	0	k__Bacteria;p__Firmicutes;c__Clostridia;o__Clostridiales;f__Ruminococcaceae;g__RuminococcaceaeFA;
2216	0	0	0	0	0	0	0	0	1	0	k__Bacteria;p__Proteobacteria;c__Alphaproteobacteria;o__Rhizobiales;f__Hyphomicrobiaceae;g__Hyphomicrobium;
1099	0	0	0	1	0	0	1	0	1	0	k__Bacteria;p__Planctomycetes;c__Phycisphaerae;o__PhycisphaeraeCL;f__PhycisphaeraeCL;g__PhycisphaeraeCL;
986	0	0	0	0	1	0	0	0	0	0	k__Bacteria;p__Verrucomicrobia;c__Verrucomicrobiae;o__Verrucomicrobiales;f__VerrucomicrobialesOR;g__VerrucomicrobialesOR;
1294	0	0	0	0	0	3	1	0	0	0	k__Bacteria;p__Elusimicrobia;c__Elusimicrobia (class);o__FAC88;f__FAC88OR;g__FAC88OR;
1133	0	0	1	1	0	0	0	0	0	0	k__Bacteria;p__Planctomycetes;c__Phycisphaerae;o__PhycisphaeraeCL;f__PhycisphaeraeCL;g__PhycisphaeraeCL;
2253	0	0	1	0	0	2	0	0	0	1	k__Bacteria;p__Planctomycetes;c__Planctomycea;o__Pirellulales;f__Pirellulaceae;g__PirellulaceaeFA;
1566	0	0	0	0	1	0	1	0	0	0	k__Bacteria;p__Chloroflexi;c__Anaerolineae;o__AnaerolineaeCL;f__AnaerolineaeCL;g__AnaerolineaeCL;
935	0	0	0	1	0	0	0	0	0	0	k__Bacteria;p__Verrucomicrobia;c__Verrucomicrobiae;o__Verrucomicrobiales;f__VerrucomicrobialesOR;g__VerrucomicrobialesOR;
938	0	0	0	0	1	0	0	0	0	0	k__Bacteria;p__Bacteroidetes;c__Bacteroidia;o__Bacteroidales;f__BacteroidalesOR;g__BacteroidalesOR;
1123	0	0	0	1	0	0	1	0	2	0	k__Bacteria;p__Chlamydiae;c__Chlamydiae (class);o__Chlamydiales;f__Parachlamydiaceae;g__ParachlamydiaceaeFA;
919	0	0	1	0	0	0	0	0	0	0	k__Bacteria;
1189	0	0	0	1	0	0	3	1	2	0	k__Bacteria;p__Proteobacteria;c__Deltaproteobacteria;o__Myxococcales;f__MyxococcalesOR;g__MyxococcalesOR;
1564	0	0	0	1	0	0	0	0	0	0	k__Bacteria;p__Firmicutes;c__Clostridia;o__Clostridiales;f__Veillonellaceae;g__Thermosinus;
1569	0	0	0	0	0	0	1	1	2	0	k__Bacteria;p__Actinobacteria;c__Actinobacteria (class);o__Acidimicrobiales;f__EB1017;g__EB1017FA;
934	0	0	0	0	0	1	0	2	0	0	k__Bacteria;p__Verrucomicrobia;
920	1	0	0	0	0	0	0	0	0	0	k__Bacteria;p__Actinobacteria;c__Actinobacteria (class);o__Actinomycetales;f__Frankiaceae;g__FrankiaceaeFA;
2372	2	0	1	0	0	1	0	0	0	2	k__Bacteria;p__Proteobacteria;c__Alphaproteobacteria;o__Rhodospirillales;f__Rhodospirillaceae;g__RhodospirillaceaeFA;
1331	0	0	0	0	0	0	1	1	0	0	k__Bacteria;p__Chlorobi;c__BSV19;o__BSV19CL;f__BSV19CL;g__BSV19CL;
1159	0	1	0	2	1	0	0	0	0	0	k__Bacteria;p__Acidobacteria;c__iii1-8;o__DS-18;f__DS-18OR;g__DS-18OR;
1198	0	0	0	0	0	0	1	0	1	0	k__Bacteria;p__Proteobacteria;c__Deltaproteobacteria;o__Syntrophobacterales;f__Desulfobacteraceae;g__DesulfobacteraceaeFA;
1037	0	0	0	0	0	1	0	1	0	0	k__Bacteria;p__Proteobacteria;c__Epsilonproteobacteria;o__Campylobacterales;
1315	0	0	0	0	0	0	1	0	0	0	k__Bacteria;p__Planctomycetes;c__agg27;o__CL500-15;f__CL500-15OR;g__CL500-15OR;
1424	0	0	1	1	0	0	0	0	0	0	k__Bacteria;p__Chloroflexi;c__Anaerolineae;o__AnaerolineaeCL;f__AnaerolineaeCL;g__AnaerolineaeCL;
2621	0	0	0	0	0	1	0	1	0	0	k__Bacteria;p__Chloroflexi;c__Anaerolineae;o__Caldilineales;f__Caldilineaceae;g__Caldilinea;
932	0	0	1	0	0	0	0	0	0	0	k__Bacteria;p__Chloroflexi;c__Anaerolineae;o__GCA004;f__GCA004OR;g__GCA004OR;
1107	0	0	0	0	1	1	0	1	0	1	k__Bacteria;p__Planctomycetes;c__Planctomycea;o__Pirellulales;f__PirellulalesOR;g__PirellulalesOR;
1302	0	0	0	0	0	0	0	1	0	2	k__Bacteria;p__Spirochaetes;c__Spirochaetes (class);o__Spirochaetales;f__Spirochaetaceae;g__SA-8;
1402	0	0	0	0	0	0	2	0	0	0	k__Bacteria;p__Verrucomicrobia;c__Spartobacteria;o__Spartobacteriales;f__Spartobacteriaceae;g__Chthoniobacter;
1114	0	0	0	2	0	0	0	1	0	0	k__Bacteria;p__Chlamydiae;c__Chlamydiae (class);o__Chlamydiales;f__ChlamydialesOR;g__ChlamydialesOR;
1014	2	0	0	0	0	0	0	0	0	1	k__Bacteria;p__GN04;c__GN15;o__GN15CL;f__GN15CL;g__GN15CL;
1434	0	1	0	0	0	0	0	0	0	0	k__Bacteria;p__Proteobacteria;c__Deltaproteobacteria;o__Syntrophobacterales;f__Syntrophobacteraceae;g__SyntrophobacteraceaeFA;
1008	0	0	0	1	0	0	0	0	0	0	k__Bacteria;
1255	0	0	0	1	0	0	0	1	1	0	k__Bacteria;p__Proteobacteria;c__Alphaproteobacteria;o__Sphingomonadales;f__SphingomonadalesOR;g__SphingomonadalesOR;
2755	0	0	0	1	0	0	1	2	0	0	k__Bacteria;p__Armatimonadetes;c__SJA-176;o__SJA-176CL;f__SJA-176CL;g__SJA-176CL;
2021	3	0	1	0	0	0	0	0	2	0	k__Bacteria;p__Proteobacteria;c__Alphaproteobacteria;o__Caulobacterales;f__Caulobacteraceae;g__Phenylobacterium;
968	0	0	0	0	0	0	0	0	0	2	k__Bacteria;p__Proteobacteria;c__Betaproteobacteria;o__Methylophilales;f__MethylophilalesOR;g__MethylophilalesOR;
1478	0	0	1	0	0	0	0	2	0	2	k__Bacteria;p__Acidobacteria;c__Solibacteres;o__Solibacterales;f__Solibacteraceae;g__Candidatus Solibacter;
964	0	0	0	0	0	0	1	0	0	0	k__Bacteria;p__Chloroflexi;c__Anaerolineae;o__AnaerolineaeCL;f__AnaerolineaeCL;g__AnaerolineaeCL;
953	0	0	0	0	1	0	1	0	0	0	k__Bacteria;p__Cyanobacteria;c__4C0d-2;o__mle1-12;f__mle1-12OR;g__mle1-12OR;
1397	1	0	0	0	1	0	1	0	0	0	k__Bacteria;p__Verrucomicrobia;c__Verrucomicrobiae;o__Verrucomicrobiales;f__Verrucomicrobiaceae;g__VerrucomicrobiaceaeFA;
2008	0	0	0	0	2	1	1	3	0	0	k__Bacteria;p__Chloroflexi;c__SOGA31;o__SOGA31CL;f__SOGA31CL;g__SOGA31CL;
1020	0	2	0	1	0	1	1	0	0	0	k__Bacteria;p__Chloroflexi;c__Anaerolineae;o__SJA-101;f__SHA-31;g__SHA-31FA;
1051	1	1	0	0	1	1	0	0	0	0	k__Bacteria;p__Proteobacteria;c__Deltaproteobacteria;o__Syntrophobacterales;f__Syntrophaceae;g__Desulfomonile;
1554	0	1	0	1	1	1	0	0	2	0	k__Bacteria;p__Verrucomicrobia;c__Verrucomicrobiae;o__Verrucomicrobiales;f__VerrucomicrobialesOR;g__VerrucomicrobialesOR;
1758	0	0	0	1	1	0	0	1	0	0	k__Bacteria;p__Proteobacteria;c__Deltaproteobacteria;o__Syntrophobacterales;f__Syntrophobacteraceae;g__SyntrophobacteraceaeFA;
1927	1	0	0	1	0	1	0	0	0	0	k__Bacteria;p__Gemmatimonadetes;c__Gemmatimonadetes (class);o__Gemmatimonadales;f__Gemmatimonadaceae;g__Gemmatimonas;
1776	0	0	0	0	0	0	0	1	1	0	k__Bacteria;p__Chloroflexi;c__Anaerolineae;o__WCHB1-50;f__WCHB1-50OR;g__WCHB1-50OR;
1104	1	0	0	0	0	0	0	0	0	0	k__Bacteria;p__Chloroflexi;c__Anaerolineae;o__S0208;f__S0208OR;g__S0208OR;
2038	1	0	0	0	0	1	0	0	1	1	k__Bacteria;p__Elusimicrobia;
1303	0	0	0	0	0	1	1	0	0	0	k__Bacteria;p__Chloroflexi;c__SOGA31;o__SOGA31CL;f__SOGA31CL;g__SOGA31CL;
1876	0	0	0	0	2	0	0	0	0	0	k__Bacteria;p__Verrucomicrobia;c__VerrucomicrobiaPH;o__VerrucomicrobiaPH;f__VerrucomicrobiaPH;g__VerrucomicrobiaPH;
1609	1	0	0	0	1	0	0	0	0	1	k__Bacteria;p__Planctomycetes;c__Planctomycea;o__Pirellulales;f__PirellulalesOR;g__PirellulalesOR;
957	0	0	0	0	1	2	0	0	0	0	k__Bacteria;
2090	0	0	0	0	0	1	0	0	0	0	k__Bacteria;p__Proteobacteria;c__Gammaproteobacteria;o__Legionellales;f__Legionellaceae;g__Legionella;
949	0	1	0	0	0	0	0	0	0	0	k__Bacteria;p__Bacteroidetes;c__Sphingobacteria;o__Sphingobacteriales;f__Flammeovirgaceae;g__Roseivirga;
966	1	0	0	0	0	1	0	0	0	0	k__Bacteria;p__Bacteroidetes;c__Sphingobacteria;o__Sphingobacteriales;f__SphingobacterialesOR;g__SphingobacterialesOR;
1309	0	0	0	0	1	0	0	0	0	0	k__Bacteria;p__Acidobacteria;c__RB25;o__RB25CL;f__RB25CL;g__RB25CL;
939	0	0	0	0	0	0	2	1	0	0	k__Bacteria;p__Verrucomicrobia;c__Verrucomicrobiae;o__Verrucomicrobiales;f__VerrucomicrobialesOR;g__VerrucomicrobialesOR;
1265	1	0	0	0	0	0	2	0	1	0	k__Bacteria;p__Bacteroidetes;c__Sphingobacteria;o__Sphingobacteriales;f__Cyclobacteriaceae;g__Algoriphagus;
959	1	0	0	0	0	0	0	0	0	0	k__Bacteria;p__Bacteroidetes;c__Sphingobacteria;o__Sphingobacteriales;f__SphingobacterialesOR;g__SphingobacterialesOR;
3146	0	0	0	0	0	0	1	0	0	0	k__Bacteria;p__Planctomycetes;c__Planctomycea;o__Pirellulales;f__Pirellulaceae;g__PirellulaceaeFA;
1604	0	0	0	0	1	0	0	0	0	0	k__Archaea;p__Euryarchaeota;c__Methanomicrobia;o__Methanomicrobiales;f__MethanomicrobialesOR;g__MethanomicrobialesOR;
1627	2	0	0	1	0	2	0	0	0	0	k__Bacteria;p__Proteobacteria;c__Alphaproteobacteria;o__AlphaproteobacteriaCL;f__AlphaproteobacteriaCL;g__AlphaproteobacteriaCL;
1155	0	0	0	0	0	0	0	2	0	0	k__Archaea;p__Euryarchaeota;c__Methanobacteria;o__Methanobacteriales;f__MethanobacterialesOR;g__MethanobacterialesOR;
1055	0	0	0	0	0	2	1	1	0	0	k__Bacteria;p__Proteobacteria;c__Deltaproteobacteria;o__Myxococcales;f__MyxococcalesOR;g__MyxococcalesOR;
972	0	1	0	0	0	0	2	1	0	0	k__Bacteria;p__HDBW-WB69;c__HDBW-WB69PH;o__HDBW-WB69PH;f__HDBW-WB69PH;g__HDBW-WB69PH;
1153	1	0	0	0	0	0	0	0	0	0	k__Bacteria;p__TM6;c__SJA-4;o__SJA-4CL;f__SJA-4CL;g__SJA-4CL;
1723	0	0	1	0	2	0	0	0	0	0	k__Bacteria;p__Acidobacteria;c__Acidobacteria (class);o__Acidobacteriales;f__AcidobacterialesOR;g__AcidobacterialesOR;
1501	0	0	0	1	0	1	0	0	0	1	k__Bacteria;p__Verrucomicrobia;c__Opitutae;o__OpitutaeCL;f__OpitutaeCL;g__OpitutaeCL;
1479	1	1	0	0	0	0	0	0	0	1	k__Bacteria;p__Bacteroidetes;c__Sphingobacteria;o__Sphingobacteriales;f__Sphingobacteriaceae;g__Pedobacter;
2256	0	1	0	0	0	0	0	0	2	0	k__Bacteria;p__Acidobacteria;c__Holophagae;o__Holophagales;f__HolophagalesOR;g__HolophagalesOR;
1947	1	0	0	0	0	0	0	1	0	1	k__Bacteria;p__Chloroflexi;c__Dehalococcoidetes;o__Dehalococcoidales;f__Dehalococcoidaceae;g__DehalococcoidaceaeFA;
991	0	0	0	0	0	0	3	0	0	0	k__Bacteria;p__Proteobacteria;c__Gammaproteobacteria;o__Xanthomonadales;f__Sinobacteraceae;g__SinobacteraceaeFA;
1214	0	0	0	0	2	0	0	1	0	1	k__Bacteria;p__Proteobacteria;c__Gammaproteobacteria;o__Oceanospirillales;f__125ds10;g__125ds10FA;
1048	0	0	0	1	0	0	1	1	2	0	k__Bacteria;p__Bacteroidetes;c__Bacteroidia;o__Bacteroidales;f__BacteroidalesOR;g__BacteroidalesOR;
975	0	0	0	0	0	0	0	1	1	0	k__Bacteria;p__Chlamydiae;c__Chlamydiae (class);o__Chlamydiales;f__Rhabdochlamydiaceae;g__Candidatus Rhabdochlamydia;
985	0	2	0	0	0	0	0	0	0	1	k__Bacteria;p__Spirochaetes;c__Spirochaetes (class);o__Spirochaetales;f__Spirochaetaceae;g__Treponema;
1640	0	0	0	0	0	1	0	2	0	1	k__Bacteria;p__Firmicutes;c__Clostridia;o__Clostridiales;f__Syntrophomonadaceae;g__Syntrophomonas;
1603	0	1	0	0	0	0	0	0	0	0	k__Bacteria;
1633	1	0	0	0	1	0	2	0	0	0	k__Bacteria;p__Proteobacteria;c__Alphaproteobacteria;o__Rhodospirillales;f__Rhodospirillaceae;g__RhodospirillaceaeFA;
1204	0	1	1	0	0	0	1	0	0	0	k__Bacteria;p__Proteobacteria;c__Deltaproteobacteria;
1001	0	0	0	1	0	3	0	0	0	0	k__Bacteria;p__Proteobacteria;c__Deltaproteobacteria;o__Myxococcales;f__MyxococcalesOR;g__MyxococcalesOR;
1426	1	1	0	0	0	1	0	1	0	0	k__Bacteria;p__NKB19;c__NKB19PH;o__NKB19PH;f__NKB19PH;g__NKB19PH;
998	0	1	0	1	0	0	0	0	0	0	k__Bacteria;p__Acidobacteria;c__OS-K;o__OS-KCL;f__OS-KCL;g__OS-KCL;
1070	0	1	2	0	0	0	0	0	0	0	k__Bacteria;p__Chloroflexi;c__Ktedonobacteria;o__KtedonobacteriaCL;f__KtedonobacteriaCL;g__KtedonobacteriaCL;
1540	0	1	0	0	0	0	2	2	0	0	k__Bacteria;p__Firmicutes;c__Clostridia;o__Natranaerobiales;f__Anaerobrancaceae;g__Dethiobacter;
1122	0	0	0	0	1	2	0	0	0	0	k__Bacteria;p__Proteobacteria;c__Deltaproteobacteria;o__Myxococcales;f__Haliangiaceae;g__HaliangiaceaeFA;
1194	1	0	0	0	0	0	0	0	0	0	k__Bacteria;p__Proteobacteria;c__Deltaproteobacteria;o__Syntrophobacterales;f__Syntrophobacteraceae;g__Syntrophobacter;
1343	0	0	0	0	0	0	0	2	0	0	k__Bacteria;p__Proteobacteria;c__Betaproteobacteria;o__BetaproteobacteriaCL;f__BetaproteobacteriaCL;g__BetaproteobacteriaCL;
1677	0	1	0	0	0	0	0	1	1	1	k__Bacteria;p__Chloroflexi;c__Anaerolineae;o__S0208;f__S0208OR;g__S0208OR;
1804	0	0	0	1	0	0	0	0	0	1	k__Bacteria;p__Firmicutes;c__Clostridia;o__Clostridiales;f__Ruminococcaceae;g__RuminococcaceaeFA;
1522	0	0	1	1	0	0	0	0	0	2	k__Bacteria;p__Elusimicrobia;c__ElusimicrobiaPH;o__ElusimicrobiaPH;f__ElusimicrobiaPH;g__ElusimicrobiaPH;
1541	0	0	1	0	0	0	1	0	0	0	k__Bacteria;p__Chlorobi;c__Ignavibacteria;o__Ignavibacteriales;f__Ignavibacteriaceae;g__IgnavibacteriaceaeFA;
1225	0	0	0	1	1	0	0	0	1	0	k__Bacteria;p__Chloroflexi;c__Anaerolineae;o__AnaerolineaeCL;f__AnaerolineaeCL;g__AnaerolineaeCL;
1015	0	1	1	0	1	0	0	0	0	0	k__Bacteria;p__Acidobacteria;c__Solibacteres;o__Solibacterales;f__Solibacteraceae;g__Candidatus Solibacter;
1241	0	0	0	0	1	0	1	0	0	0	k__Bacteria;
1304	0	0	0	0	0	0	0	0	1	0	k__Bacteria;p__Spirochaetes;c__Spirochaetes (class);o__Spirochaetales;f__Spirochaetaceae;g__SpirochaetaceaeFA;
1729	3	0	0	0	0	0	1	0	0	0	k__Bacteria;p__Acidobacteria;c__Acidobacteria (class);o__Acidobacteriales;f__Acidobacteriaceae;g__AcidobacteriaceaeFA;
2767	2	0	0	0	0	1	1	0	0	0	k__Bacteria;p__Proteobacteria;c__Alphaproteobacteria;o__Rhizobiales;f__Hyphomicrobiaceae;g__Rhodoplanes;
1701	1	0	0	0	0	1	0	0	0	0	k__Archaea;p__Euryarchaeota;c__Methanomicrobia;o__Methanomicrobiales;f__MethanomicrobialesOR;g__MethanomicrobialesOR;
1765	1	0	1	1	0	2	0	0	0	0	k__Bacteria;p__Actinobacteria;c__Actinobacteria (class);o__Actinomycetales;f__Streptomycetaceae;g__Streptomyces;
993	1	0	0	0	0	0	0	0	0	0	k__Bacteria;p__Proteobacteria;c__Gammaproteobacteria;o__Legionellales;f__Legionellaceae;g__Legionella;
1308	2	0	0	0	0	2	0	0	0	1	k__Bacteria;p__Bacteroidetes;c__Bacteroidia;o__Bacteroidales;f__BacteroidalesOR;g__BacteroidalesOR;
1387	1	0	0	0	0	0	0	0	0	0	k__Bacteria;p__Verrucomicrobia;c__Verrucomicrobiae;o__Verrucomicrobiales;f__VerrucomicrobialesOR;g__VerrucomicrobialesOR;
1203	1	0	1	1	0	0	0	0	0	0	k__Bacteria;p__Bacteroidetes;c__Bacteroidia;o__Bacteroidales;f__BacteroidalesOR;g__BacteroidalesOR;
1030	0	0	0	0	2	0	0	0	1	0	k__Bacteria;p__Chloroflexi;c__Anaerolineae;o__Caldilineales;f__Caldilineaceae;g__Caldilinea;
1608	1	0	1	0	0	0	1	0	0	1	k__Bacteria;p__Bacteroidetes;c__Bacteroidia;o__Bacteroidales;f__BacteroidalesOR;g__BacteroidalesOR;
1649	0	0	0	0	0	0	1	0	2	2	k__Bacteria;p__Spirochaetes;c__WWE1;o__PBS-18;f__SHA-116;g__SHA-116FA;
1119	1	1	0	0	0	0	1	0	1	1	k__Bacteria;p__Actinobacteria;c__Actinobacteria (class);o__Actinobacteria (class)CL;f__Actinobacteria (class)CL;g__Actinobacteria (class)CL;
1524	0	0	0	0	0	1	1	1	0	1	k__Bacteria;p__Verrucomicrobia;c__Verrucomicrobiae;o__Verrucomicrobiales;f__Verrucomicrobiaceae;g__VerrucomicrobiaceaeFA;
1117	1	0	0	0	0	0	2	0	0	0	k__Bacteria;p__Bacteroidetes;c__Flavobacteria;o__FlavobacteriaCL;f__FlavobacteriaCL;g__FlavobacteriaCL;
1534	0	0	0	0	0	1	0	1	0	0	k__Bacteria;p__Chlorobi;c__SJA-28;o__SJA-28CL;f__SJA-28CL;g__SJA-28CL;
2196	0	0	0	0	0	0	1	0	0	0	k__Bacteria;p__Chloroflexi;c__Anaerolineae;o__SJA-15;f__SJA-15OR;g__SJA-15OR;
1653	1	0	0	0	0	0	0	0	1	0	k__Bacteria;p__Bacteroidetes;c__Sphingobacteria;o__Sphingobacteriales;f__SphingobacterialesOR;g__SphingobacterialesOR;
2019	0	0	0	0	0	0	1	0	0	0	k__Bacteria;p__Planctomycetes;c__Phycisphaerae;o__PhycisphaeraeCL;f__PhycisphaeraeCL;g__PhycisphaeraeCL;
1032	0	0	0	0	0	0	1	0	0	0	k__Bacteria;p__Proteobacteria;c__Gammaproteobacteria;o__Oceanospirillales;f__Litincolaceae;g__LitincolaceaeFA;
2296	0	0	1	0	0	0	1	0	0	1	k__Bacteria;p__Planctomycetes;c__Planctomycea;o__Pirellulales;f__Pirellulaceae;g__PirellulaceaeFA;
2068	1	0	0	0	0	0	0	1	1	0	k__Bacteria;p__Planctomycetes;c__Planctomycea;o__Planctomycetales;f__Planctomycetaceae;g__Planctomyces;
1127	0	0	0	1	0	0	0	0	0	0	k__Bacteria;p__Firmicutes;c__Clostridia;o__Clostridiales;f__Veillonellaceae;g__Thermosinus;
1036	0	0	1	0	0	0	0	0	0	0	k__Bacteria;p__Chloroflexi;c__Anaerolineae;o__A4b;f__A4bOR;g__A4bOR;
1281	0	0	0	0	0	1	3	0	0	0	k__Bacteria;p__Bacteroidetes;c__Sphingobacteria;o__Sphingobacteriales;f__Flexibacteraceae;g__Cytophaga;
1691	0	0	0	0	0	1	0	0	1	0	k__Bacteria;p__Chlamydiae;c__Chlamydiae (class);o__Chlamydiales;f__Parachlamydiaceae;g__Candidatus Protochlamydia;
1638	1	0	0	0	0	0	0	1	0	0	k__Bacteria;p__Chloroflexi;c__SOGA31;o__SOGA31CL;f__SOGA31CL;g__SOGA31CL;
1068	0	0	0	0	0	0	0	0	2	1	k__Bacteria;p__Bacteroidetes;c__Sphingobacteria;o__Sphingobacteriales;f__Saprospiraceae;g__SaprospiraceaeFA;
1141	0	0	1	0	0	0	0	0	0	0	k__Bacteria;p__Actinobacteria;c__Actinobacteria (class);o__0319-7L14;f__0319-7L14OR;g__0319-7L14OR;
1764	0	0	0	1	0	0	0	0	0	0	k__Bacteria;p__Verrucomicrobia;c__Verrucomicrobiae;o__Verrucomicrobiales;f__VerrucomicrobialesOR;g__VerrucomicrobialesOR;
1165	0	1	0	0	0	1	0	0	0	0	k__Bacteria;p__Bacteroidetes;c__Sphingobacteria;o__Sphingobacteriales;f__SphingobacterialesOR;g__SphingobacterialesOR;
1046	0	0	0	0	0	0	0	1	0	1	k__Bacteria;p__Bacteroidetes;c__Sphingobacteria;o__Sphingobacteriales;f__Saprospiraceae;g__SaprospiraceaeFA;
2254	0	0	0	0	0	0	2	0	0	0	k__Bacteria;p__Bacteroidetes;c__Flavobacteria;o__FlavobacteriaCL;f__FlavobacteriaCL;g__FlavobacteriaCL;
1245	0	1	0	1	0	0	0	0	0	1	k__Archaea;p__Euryarchaeota;c__Methanomicrobia;o__Methanosarcinales;f__Methanosaetaceae;g__Methanosaeta;
1067	0	1	0	0	1	0	0	0	0	0	k__Bacteria;p__WS3;c__PRR-12;o__LD1-PA13;f__LD1-PA13OR;g__LD1-PA13OR;
1053	0	1	0	0	0	0	0	0	0	0	k__Bacteria;p__GN02;c__GN02PH;o__GN02PH;f__GN02PH;g__GN02PH;
1680	0	0	0	1	0	0	0	0	0	1	k__Bacteria;p__TM6;c__SJA-4;o__SJA-4CL;f__SJA-4CL;g__SJA-4CL;
1041	0	0	1	0	0	0	0	0	0	0	k__Bacteria;p__Chloroflexi;c__Anaerolineae;o__AnaerolineaeCL;f__AnaerolineaeCL;g__AnaerolineaeCL;
1436	1	0	0	0	0	0	1	0	0	1	k__Bacteria;p__Planctomycetes;c__Planctomycea;o__Pirellulales;f__Pirellulaceae;g__Pirellula;
1054	0	0	0	0	0	0	0	0	0	1	k__Bacteria;p__Chlorobi;
1042	0	0	0	0	0	0	0	0	0	3	k__Bacteria;p__Verrucomicrobia;c__Opitutae;o__Puniceicoccales;f__Puniceicoccaceae;g__PuniceicoccaceaeFA;
1992	0	1	0	0	1	1	0	0	0	0	k__Bacteria;p__Verrucomicrobia;c__Verrucomicrobiae;o__Verrucomicrobiales;f__VerrucomicrobialesOR;g__VerrucomicrobialesOR;
1607	0	0	0	0	0	0	0	0	0	1	k__Bacteria;p__Verrucomicrobia;c__Verrucomicrobiae;o__Verrucomicrobiales;f__VerrucomicrobialesOR;g__VerrucomicrobialesOR;
1439	0	0	1	0	0	0	0	0	0	0	k__Bacteria;p__Verrucomicrobia;c__VerrucomicrobiaPH;o__VerrucomicrobiaPH;f__VerrucomicrobiaPH;g__VerrucomicrobiaPH;
1228	0	0	0	0	0	1	0	0	0	0	k__Bacteria;p__Proteobacteria;c__Deltaproteobacteria;o__Myxococcales;f__MyxococcalesOR;g__MyxococcalesOR;
1039	1	0	0	0	0	0	2	0	0	0	k__Bacteria;p__Chloroflexi;c__Anaerolineae;o__Anaerolineales;f__Anaerolinaceae;g__Levilinea;
1815	0	0	0	0	0	0	0	1	0	0	k__Bacteria;p__TM6;c__SBRH58;o__SBRH58CL;f__SBRH58CL;g__SBRH58CL;
1306	3	0	0	0	0	0	0	0	0	0	k__Bacteria;p__Proteobacteria;c__Alphaproteobacteria;o__Caulobacterales;f__Caulobacteraceae;g__Phenylobacterium;
2128	0	0	0	0	0	0	0	0	1	0	k__Bacteria;p__Acidobacteria;c__Acidobacteria (class);o__Acidobacteriales;f__AcidobacterialesOR;g__AcidobacterialesOR;
1211	0	0	1	0	1	0	0	0	0	0	k__Bacteria;p__Planctomycetes;c__Planctomycea;o__Pirellulales;
1542	2	0	0	0	0	0	0	0	0	0	k__Bacteria;p__Bacteroidetes;c__Sphingobacteria;o__Sphingobacteriales;f__Saprospiraceae;g__SaprospiraceaeFA;
1137	0	0	0	0	0	0	2	3	0	0	k__Bacteria;p__Verrucomicrobia;c__Verrucomicrobiae;o__Verrucomicrobiales;f__VerrucomicrobialesOR;g__VerrucomicrobialesOR;
1063	0	1	0	0	0	0	0	0	0	3	k__Bacteria;p__OP3;c__koll11;o__GIF10;f__GIF10OR;g__GIF10OR;
1291	0	0	0	1	0	0	0	1	0	1	k__Bacteria;p__KSB1;c__GW-22;o__GW-22CL;f__GW-22CL;g__GW-22CL;
1052	0	1	0	0	0	0	0	0	1	0	k__Bacteria;p__Chlorobi;c__OPB56;o__OPB56CL;f__OPB56CL;g__OPB56CL;
1715	0	0	0	1	0	0	0	0	0	0	k__Bacteria;p__Verrucomicrobia;c__Verrucomicrobiae;o__Verrucomicrobiales;f__VerrucomicrobialesOR;g__VerrucomicrobialesOR;
1411	0	0	0	0	0	1	1	1	0	0	k__Bacteria;p__Chloroflexi;c__Anaerolineae;o__Anaerolineales;f__Anaerolinaceae;g__AnaerolinaceaeFA;
1209	1	0	0	0	0	0	0	0	0	0	k__Bacteria;p__Bacteroidetes;c__Sphingobacteria;o__Sphingobacteriales;f__Flexibacteraceae;g__FlexibacteraceaeFA;
1346	0	0	0	0	0	0	0	1	1	0	k__Bacteria;p__Spirochaetes;c__Spirochaetes (class);o__Spirochaetales;f__Spirochaetaceae;g__Spirochaeta;
2355	1	0	0	0	0	0	0	0	0	0	k__Bacteria;p__Proteobacteria;c__Deltaproteobacteria;o__Desulfobacterales;f__Desulfobulbaceae;g__DesulfobulbaceaeFA;
1862	0	0	0	0	1	1	1	0	0	1	k__Bacteria;p__Acidobacteria;c__Acidobacteria (class);o__Acidobacteriales;f__AcidobacterialesOR;g__AcidobacterialesOR;
1925	0	1	0	0	0	0	1	0	2	1	k__Bacteria;p__Proteobacteria;c__Alphaproteobacteria;o__Rhodobacterales;f__Hyphomonadaceae;g__HyphomonadaceaeFA;
1130	0	0	0	0	0	0	0	0	1	1	k__Bacteria;p__Verrucomicrobia;c__Opitutae;o__Opitutales;f__Opitutaceae;g__OpitutaceaeFA;
1576	0	1	0	0	0	0	2	0	0	0	k__Bacteria;p__Firmicutes;c__Clostridia;o__Clostridiales;f__Ruminococcaceae;g__Acetivibrio;
1238	2	0	0	0	0	0	0	0	0	0	k__Archaea;p__Euryarchaeota;c__Methanomicrobia;o__Methanocellales;f__Methanocellaceae;g__Methanocella;
2159	0	1	0	1	2	2	0	0	0	0	k__Bacteria;p__Proteobacteria;
1690	0	0	0	0	1	0	0	1	0	0	k__Bacteria;p__Verrucomicrobia;c__VerrucomicrobiaPH;o__VerrucomicrobiaPH;f__VerrucomicrobiaPH;g__VerrucomicrobiaPH;
1045	0	0	0	0	0	1	0	0	2	1	k__Bacteria;
1069	0	0	0	1	0	0	0	0	0	0	k__Bacteria;p__Chloroflexi;c__Dehalococcoidetes;o__Dehalococcoidales;f__Dehalococcoidaceae;g__DehalococcoidaceaeFA;
1057	0	0	0	0	0	0	2	0	0	0	k__Bacteria;p__TM6;c__SJA-4;o__SJA-4CL;f__SJA-4CL;g__SJA-4CL;
1631	1	0	0	0	0	0	1	0	0	1	k__Bacteria;p__Proteobacteria;c__Gammaproteobacteria;o__Chromatiales;f__ChromatialesOR;g__ChromatialesOR;
1084	1	0	0	0	0	0	0	0	0	0	k__Bacteria;p__Bacteroidetes;c__Bacteroidia;o__Bacteroidales;f__BacteroidalesOR;g__BacteroidalesOR;
4200	0	0	0	0	0	0	1	0	2	0	k__Bacteria;p__Proteobacteria;c__Deltaproteobacteria;o__Syntrophobacterales;f__Syntrophaceae;g__Desulfomonile;
1447	1	0	0	0	0	0	0	0	0	0	k__Bacteria;p__Firmicutes;c__Clostridia;o__Clostridiales;f__Clostridiaceae;g__ClostridiaceaeFA;
1486	1	0	0	0	0	1	1	0	0	0	k__Bacteria;p__Planctomycetes;c__Planctomycea;o__Pirellulales;f__Pirellulaceae;g__Pirellula;
2553	1	0	0	0	0	0	1	0	0	0	k__Bacteria;p__Planctomycetes;c__Planctomycea;o__Pirellulales;f__Pirellulaceae;g__PirellulaceaeFA;
1257	0	0	0	0	0	1	1	0	1	0	k__Bacteria;p__Proteobacteria;c__Alphaproteobacteria;o__Rhizobiales;f__RhizobialesOR;g__RhizobialesOR;
1600	0	1	0	0	1	0	0	0	0	0	k__Bacteria;p__Proteobacteria;c__Deltaproteobacteria;o__DeltaproteobacteriaCL;f__DeltaproteobacteriaCL;g__DeltaproteobacteriaCL;
1509	0	0	0	0	0	1	0	0	0	0	k__Bacteria;p__Firmicutes;c__Bacilli;o__Bacillales;f__Paenibacillaceae;g__Paenibacillus;
1097	0	0	0	0	0	2	0	0	0	1	k__Bacteria;p__Proteobacteria;c__Gammaproteobacteria;o__Chromatiales;f__ChromatialesOR;g__ChromatialesOR;
1093	0	2	0	0	0	1	1	0	0	0	k__Bacteria;p__Proteobacteria;c__Gammaproteobacteria;o__Xanthomonadales;f__Sinobacteraceae;g__SinobacteraceaeFA;
1300	0	0	0	0	0	0	0	1	1	0	k__Bacteria;p__Proteobacteria;c__Deltaproteobacteria;o__Desulfuromonadales;f__Geobacteraceae;g__Geobacter;
1071	0	1	0	0	0	0	1	0	0	0	k__Bacteria;p__OP8;c__OP8_1;o__HMMVPog-54;f__HMMVPog-54OR;g__HMMVPog-54OR;
1260	0	0	0	0	0	1	1	0	0	0	k__Bacteria;p__Chloroflexi;c__Anaerolineae;o__Anaerolineales;f__Anaerolinaceae;g__C1_B004;
1092	0	0	0	0	0	1	0	3	0	0	k__Bacteria;p__Actinobacteria;c__Actinobacteria (class);o__Actinomycetales;f__ACK-M1;g__ACK-M1FA;
1079	1	0	0	0	0	1	0	1	0	0	k__Bacteria;p__Proteobacteria;c__Alphaproteobacteria;o__AlphaproteobacteriaCL;f__AlphaproteobacteriaCL;g__AlphaproteobacteriaCL;
1590	0	0	0	0	0	0	0	1	0	0	k__Bacteria;
1348	0	1	0	0	0	0	0	0	0	0	k__Archaea;p__Euryarchaeota;c__Thermoplasmata;o__E2;f__E2OR;g__E2OR;
1089	0	1	2	1	0	0	0	0	0	0	k__Bacteria;p__Proteobacteria;
1074	0	0	0	0	0	0	1	0	0	0	k__Bacteria;p__Bacteroidetes;c__Bacteroidia;o__Bacteroidales;f__Marinilabiaceae;g__MarinilabiaceaeFA;
1076	0	0	0	0	1	0	0	0	0	0	k__Bacteria;p__WS1;c__WS1PH;o__WS1PH;f__WS1PH;g__WS1PH;
1476	1	1	2	0	0	0	0	0	0	0	k__Bacteria;p__GN06;c__GN06PH;o__GN06PH;f__GN06PH;g__GN06PH;
1467	0	0	0	0	0	1	0	1	0	0	k__Bacteria;p__Chlamydiae;c__Chlamydiae (class);o__Chlamydiales;f__Waddliaceae;g__Waddlia;
2069	0	0	0	0	0	0	2	1	0	0	k__Bacteria;p__Acidobacteria;c__Acidobacteria (class);o__Acidobacteriales;f__AcidobacterialesOR;g__AcidobacterialesOR;
1082	0	0	1	0	0	0	1	0	0	0	k__Bacteria;p__Proteobacteria;c__Betaproteobacteria;o__Rhodocyclales;f__Rhodocyclaceae;g__Rhodocyclus;
1859	1	0	0	0	1	0	0	0	0	0	k__Bacteria;p__Bacteroidetes;c__Sphingobacteria;o__Sphingobacteriales;f__Sphingobacteriaceae;g__SphingobacteriaceaeFA;
1195	0	0	0	0	0	0	0	0	0	1	k__Bacteria;p__GN04;c__GN15;o__GN15CL;f__GN15CL;g__GN15CL;
1072	0	0	1	0	0	0	1	0	0	0	k__Bacteria;p__Acidobacteria;c__Solibacteres;o__Solibacterales;f__Solibacteraceae;g__Candidatus Solibacter;
1081	1	0	0	0	0	1	0	0	0	0	k__Bacteria;p__Chlorobi;c__SM1B09;o__SM1B09CL;f__SM1B09CL;g__SM1B09CL;
1090	0	0	0	0	0	0	0	0	0	2	k__Bacteria;p__Proteobacteria;c__Betaproteobacteria;o__Burkholderiales;f__Burkholderiaceae;g__Polynucleobacter;
1073	0	0	0	0	0	0	2	0	2	0	k__Bacteria;p__Bacteroidetes;c__Sphingobacteria;o__Sphingobacteriales;f__SphingobacterialesOR;g__SphingobacterialesOR;
1942	0	0	1	1	1	0	0	0	0	0	k__Bacteria;p__Elusimicrobia;c__Elusimicrobia (class);o__FAC88;f__FAC88OR;g__FAC88OR;
1918	0	0	0	0	0	1	2	0	0	0	k__Bacteria;p__Gemmatimonadetes;c__Gemmatimonadetes (class);o__Gemmatimonadales;f__GemmatimonadalesOR;g__GemmatimonadalesOR;
2634	0	0	0	0	1	0	1	0	0	0	k__Bacteria;p__OP8;c__OP8_1;o__OP8_1CL;f__OP8_1CL;g__OP8_1CL;
3185	1	0	0	0	0	0	0	0	1	0	k__Bacteria;p__Proteobacteria;c__Deltaproteobacteria;o__Syntrophobacterales;f__Desulfobacteraceae;g__Desulfobacterium;
1259	0	0	0	0	1	0	0	0	0	0	k__Bacteria;p__Proteobacteria;c__Deltaproteobacteria;o__Myxococcales;f__MyxococcalesOR;g__MyxococcalesOR;
1510	0	0	0	0	0	2	0	0	0	0	k__Bacteria;p__Bacteroidetes;c__Bacteroidia;o__Bacteroidales;f__Porphyromonadaceae;g__PorphyromonadaceaeFA;
1318	1	0	0	0	0	1	3	0	0	0	k__Archaea;p__Euryarchaeota;c__Thermoplasmata;o__E2;f__WCHD3-02;g__WCHD3-02FA;
1570	1	0	0	0	0	0	0	0	1	0	k__Bacteria;p__Actinobacteria;c__Actinobacteria (class);o__Actinomycetales;f__Intrasporangiaceae;g__Phycicoccus;
1360	3	0	0	0	1	0	1	0	0	0	k__Bacteria;p__Proteobacteria;c__Alphaproteobacteria;o__Rhizobiales;f__Phyllobacteriaceae;g__PhyllobacteriaceaeFA;
1102	0	0	0	0	1	1	0	0	0	0	k__Bacteria;p__Chloroflexi;c__Anaerolineae;
1105	0	0	0	0	0	0	1	0	0	3	k__Bacteria;p__Chloroflexi;c__Anaerolineae;o__A4b;f__A4bOR;g__A4bOR;
1732	1	0	1	0	0	1	0	0	0	0	k__Bacteria;p__Planctomycetes;c__Planctomycea;o__Pirellulales;f__Pirellulaceae;g__PirellulaceaeFA;
1762	0	0	0	0	0	0	4	0	1	0	k__Bacteria;p__Proteobacteria;c__Betaproteobacteria;o__Rhodocyclales;f__RhodocyclalesOR;g__RhodocyclalesOR;
2097	0	0	0	0	1	0	0	0	0	1	k__Bacteria;p__Proteobacteria;c__Deltaproteobacteria;o__NKB15;f__NKB15OR;g__NKB15OR;
1126	0	0	0	1	0	0	0	0	1	0	k__Bacteria;p__GOUTA4;c__RB384;o__RB384CL;f__RB384CL;g__RB384CL;
1192	1	0	0	0	0	0	0	0	0	0	k__Bacteria;p__TM6;c__SJA-4;o__SJA-4CL;f__SJA-4CL;g__SJA-4CL;
1100	1	0	0	0	0	1	2	0	0	0	k__Bacteria;p__Proteobacteria;c__Gammaproteobacteria;o__GammaproteobacteriaCL;f__GammaproteobacteriaCL;g__GammaproteobacteriaCL;
2387	0	1	2	0	0	0	1	0	0	0	k__Bacteria;p__Proteobacteria;c__Deltaproteobacteria;o__Syntrophobacterales;f__Syntrophobacteraceae;g__SyntrophobacteraceaeFA;
1283	0	1	0	0	0	1	1	0	0	0	k__Bacteria;p__GN06;c__GN06PH;o__GN06PH;f__GN06PH;g__GN06PH;
1305	0	0	0	0	0	0	0	0	0	1	k__Bacteria;p__Firmicutes;c__Clostridia;o__Clostridiales;f__ClostridialesOR;g__ClostridialesOR;
2161	0	0	1	1	0	0	1	0	0	0	k__Bacteria;p__Planctomycetes;c__Planctomycea;o__Pirellulales;f__Pirellulaceae;g__A17;
2883	0	0	1	0	0	0	0	0	0	1	k__Bacteria;p__Planctomycetes;c__Planctomycea;o__Pirellulales;f__PirellulalesOR;g__PirellulalesOR;
1124	0	1	0	0	0	0	0	0	0	0	k__Bacteria;p__Proteobacteria;c__Deltaproteobacteria;o__Myxococcales;f__Nannocystaceae;g__NannocystaceaeFA;
2239	0	0	0	0	0	0	1	0	0	0	k__Bacteria;p__Proteobacteria;c__Deltaproteobacteria;o__Myxococcales;f__MyxococcalesOR;g__MyxococcalesOR;
1682	0	2	0	0	0	0	0	1	0	0	k__Bacteria;p__Acidobacteria;c__OS-K;o__OS-KCL;f__OS-KCL;g__OS-KCL;
1341	1	0	0	0	0	1	1	0	0	1	k__Bacteria;p__Firmicutes;c__Clostridia;o__Clostridiales;f__Clostridiaceae;
1366	1	0	0	0	0	0	0	0	2	0	k__Bacteria;p__Bacteroidetes;c__Sphingobacteria;o__Sphingobacteriales;f__SphingobacterialesOR;g__SphingobacterialesOR;
2028	0	0	0	0	0	0	2	0	3	0	k__Archaea;p__Euryarchaeota;c__Methanobacteria;o__Methanobacteriales;f__MethanobacterialesOR;g__MethanobacterialesOR;
1737	0	0	0	0	0	1	0	0	0	0	k__Bacteria;p__Planctomycetes;c__Planctomycea;o__Pirellulales;f__PirellulalesOR;g__PirellulalesOR;
1147	0	0	0	0	0	1	0	0	1	0	k__Bacteria;p__Proteobacteria;c__Deltaproteobacteria;o__Myxococcales;f__MyxococcalesOR;g__MyxococcalesOR;
1615	0	0	0	1	0	1	0	0	0	0	k__Bacteria;p__Firmicutes;c__Clostridia;o__Clostridiales;f__Catabacteriaceae;g__CatabacteriaceaeFA;
1511	1	0	0	0	1	0	1	0	0	0	k__Bacteria;p__Bacteroidetes;c__Bacteroidia;o__Bacteroidales;f__BacteroidalesOR;g__BacteroidalesOR;
1218	0	0	0	0	0	0	0	1	0	0	k__Bacteria;p__WS3;c__PRR-12;o__Sediment-1;f__PRR-10;g__PRR-10FA;
2770	0	0	0	0	0	0	0	0	0	1	k__Bacteria;p__Proteobacteria;c__Gammaproteobacteria;o__Methylococcales;f__Methylococcaceae;g__Methylomonas;
1243	0	0	0	0	0	1	0	0	1	0	k__Bacteria;p__Proteobacteria;c__Alphaproteobacteria;o__Rhizobiales;f__Cohaesibacteraceae;g__CohaesibacteraceaeFA;
2275	1	0	1	0	0	0	0	0	0	0	k__Bacteria;p__Proteobacteria;c__Betaproteobacteria;o__BetaproteobacteriaCL;f__BetaproteobacteriaCL;g__BetaproteobacteriaCL;
1519	0	0	1	1	1	0	0	0	0	0	k__Bacteria;p__OP3;c__BD4-9;o__BD4-9CL;f__BD4-9CL;g__BD4-9CL;
1135	0	0	0	0	0	0	1	1	0	0	k__Bacteria;p__Proteobacteria;c__Deltaproteobacteria;o__Desulfurellales;f__Desulfurellaceae;g__DesulfurellaceaeFA;
1567	0	0	0	0	0	0	1	0	0	0	k__Bacteria;p__Proteobacteria;c__Deltaproteobacteria;o__Myxococcales;f__Polyangiaceae;g__PolyangiaceaeFA;
1148	0	0	0	0	0	2	0	0	0	2	k__Bacteria;p__Proteobacteria;c__Deltaproteobacteria;o__Desulfobacterales;f__Desulfobulbaceae;g__DesulfobulbaceaeFA;
1129	1	0	1	0	0	0	1	0	0	0	k__Bacteria;p__Chloroflexi;c__Anaerolineae;o__WCHB1-50;f__WCHB1-50OR;g__WCHB1-50OR;
1299	1	1	0	0	0	0	1	0	1	0	k__Bacteria;p__Elusimicrobia;c__ElusimicrobiaPH;o__ElusimicrobiaPH;f__ElusimicrobiaPH;g__ElusimicrobiaPH;
1940	0	0	0	0	0	0	0	0	1	1	k__Bacteria;p__TG3;c__TG3-1;o__GN09;f__GN09OR;g__GN09OR;
3422	0	1	0	0	0	0	0	0	0	0	k__Bacteria;p__Verrucomicrobia;c__Verrucomicrobiae;o__Verrucomicrobiales;f__VerrucomicrobialesOR;g__VerrucomicrobialesOR;
1848	0	0	0	0	0	0	0	1	0	0	k__Bacteria;p__Chloroflexi;c__SOGA31;o__SOGA31CL;f__SOGA31CL;g__SOGA31CL;
1140	1	0	0	0	0	1	0	0	0	2	k__Bacteria;p__Acidobacteria;c__Solibacteres;o__Solibacterales;f__Solibacteraceae;g__Candidatus Solibacter;
1718	0	0	0	0	0	0	0	1	0	0	k__Bacteria;p__Chloroflexi;c__Anaerolineae;o__Anaerolineales;f__Anaerolinaceae;g__AnaerolinaceaeFA;
1535	0	1	0	1	1	0	0	0	0	0	k__Bacteria;p__Planctomycetes;c__Planctomycea;o__Pirellulales;f__PirellulalesOR;g__PirellulalesOR;
1335	0	0	1	1	0	2	0	0	1	0	k__Bacteria;p__NKB19;c__GN13;o__GN13CL;f__GN13CL;g__GN13CL;
1164	1	0	0	0	0	1	0	0	0	0	k__Bacteria;p__Chloroflexi;c__Anaerolineae;o__A4b;f__A4bOR;g__A4bOR;
2312	0	0	0	0	0	1	0	0	0	1	k__Bacteria;p__Proteobacteria;c__Gammaproteobacteria;o__Chromatiales;f__Chromatiaceae;g__Thiorhodococcus;
1974	1	0	0	0	0	0	1	1	0	0	k__Bacteria;
1272	0	0	0	0	0	0	0	0	0	1	k__Bacteria;p__Hyd24-12;c__WM88;o__WM88CL;f__WM88CL;g__WM88CL;
1502	0	0	1	0	0	0	0	0	0	0	k__Bacteria;p__Actinobacteria;c__Actinobacteria (class);o__MC47;f__MC47OR;g__MC47OR;
1788	0	0	2	0	1	0	0	0	0	0	k__Bacteria;p__Proteobacteria;c__Gammaproteobacteria;o__Legionellales;f__Coxiellaceae;g__CoxiellaceaeFA;
1167	0	0	1	1	0	0	0	0	0	0	k__Bacteria;p__Proteobacteria;c__Alphaproteobacteria;o__Rhizobiales;f__RhizobialesOR;g__RhizobialesOR;
1171	0	0	0	0	2	0	0	0	0	0	k__Bacteria;p__GN02;c__GN02PH;o__GN02PH;f__GN02PH;g__GN02PH;
1446	0	0	0	0	0	0	0	1	2	1	k__Bacteria;p__Planctomycetes;c__Phycisphaerae;o__PhycisphaeraeCL;f__PhycisphaeraeCL;g__PhycisphaeraeCL;
1349	0	0	0	0	0	0	1	0	0	0	k__Bacteria;p__Planctomycetes;c__Kueneniae;o__KueneniaeCL;f__KueneniaeCL;g__KueneniaeCL;
1288	0	0	0	0	0	1	0	0	0	2	k__Bacteria;p__Chloroflexi;c__Anaerolineae;o__Anaerolineales;f__Anaerolinaceae;g__Anaerolinea;
1177	0	0	1	0	0	0	0	0	0	0	k__Bacteria;p__Cyanobacteria;c__Chloroplast;o__Stramenopiles;f__StramenopilesOR;g__StramenopilesOR;
1659	0	0	0	0	0	0	0	0	1	1	k__Bacteria;p__Bacteroidetes;c__Bacteroidia;o__Bacteroidales;f__BacteroidalesOR;g__BacteroidalesOR;
2645	1	0	1	0	0	0	1	0	0	0	k__Bacteria;p__Proteobacteria;c__Alphaproteobacteria;o__Rhizobiales;f__Hyphomicrobiaceae;g__Blastochloris;
1761	1	0	0	0	0	0	3	2	2	1	k__Bacteria;p__Proteobacteria;c__Gammaproteobacteria;o__Oceanospirillales;f__211ds20;g__211ds20FA;
2237	0	0	0	0	0	0	3	0	0	0	k__Bacteria;p__Spirochaetes;c__Spirochaetes (class);o__Spirochaetales;f__Spirochaetaceae;g__SA-8;
2623	0	1	0	0	0	0	1	0	0	0	k__Bacteria;p__OP3;c__BD4-9;o__BD4-9CL;f__BD4-9CL;g__BD4-9CL;
1253	0	0	0	0	0	1	0	2	0	0	k__Bacteria;p__Bacteroidetes;c__Bacteroidia;o__Bacteroidales;f__Porphyromonadaceae;g__PorphyromonadaceaeFA;
2599	1	0	0	0	0	0	0	0	0	0	k__Bacteria;p__Proteobacteria;c__Alphaproteobacteria;o__Rhodobacterales;f__Rhodobacteraceae;
1805	0	0	0	0	0	1	0	0	0	0	k__Bacteria;p__Bacteroidetes;c__Sphingobacteria;o__Sphingobacteriales;f__Flexibacteraceae;g__Cytophaga;
2831	0	0	0	1	1	0	1	0	0	0	k__Bacteria;p__Proteobacteria;c__Betaproteobacteria;o__Burkholderiales;f__Comamonadaceae;g__ComamonadaceaeFA;
1440	0	0	0	0	0	1	0	0	0	0	k__Bacteria;p__Bacteroidetes;c__Bacteroidia;o__Bacteroidales;f__BacteroidalesOR;g__BacteroidalesOR;
1149	0	0	0	0	0	0	0	0	0	3	k__Bacteria;p__Proteobacteria;c__Alphaproteobacteria;o__Sphingomonadales;f__Sphingomonadaceae;g__Sphingobium;
2407	0	1	0	1	0	0	1	0	0	1	k__Bacteria;p__Armatimonadetes;c__SJA-176;o__SJA-176CL;f__SJA-176CL;g__SJA-176CL;
1174	0	0	0	0	0	1	0	0	0	1	k__Bacteria;p__Firmicutes;c__Clostridia;o__Clostridiales;f__Symbiobacteriaceae;g__SymbiobacteriaceaeFA;
1800	1	0	0	0	0	0	1	0	0	0	k__Bacteria;p__Planctomycetes;c__Planctomycea;o__Gemmatales;f__Gemmataceae;g__GemmataceaeFA;
4452	0	1	0	0	0	0	0	0	0	0	k__Bacteria;p__Proteobacteria;c__Deltaproteobacteria;o__Syntrophobacterales;f__Syntrophaceae;g__SyntrophaceaeFA;
1175	1	0	0	0	0	0	0	0	0	0	k__Bacteria;p__Bacteroidetes;c__Bacteroidia;o__Bacteroidales;f__Porphyromonadaceae;g__PorphyromonadaceaeFA;
3599	0	0	1	0	0	0	0	0	0	1	k__Bacteria;p__Proteobacteria;c__Deltaproteobacteria;o__Syntrophobacterales;f__Syntrophaceae;g__Desulfomonile;
1182	0	1	1	0	0	0	0	1	0	0	k__Bacteria;p__Chloroflexi;c__Anaerolineae;o__Anaerolineales;f__Anaerolinaceae;g__Anaerolinea;
1890	2	0	0	1	0	0	0	0	0	0	k__Bacteria;p__Verrucomicrobia;c__Verrucomicrobiae;o__Verrucomicrobiales;f__Verrucomicrobiaceae;g__Prosthecobacter;
1838	0	0	0	1	0	0	0	0	1	0	k__Bacteria;p__Chloroflexi;c__Anaerolineae;o__Anaerolineales;f__Anaerolinaceae;g__Anaerolinea;
1643	0	1	0	1	1	0	0	0	1	0	k__Bacteria;p__Bacteroidetes;c__Sphingobacteria;o__Sphingobacteriales;f__SphingobacterialesOR;g__SphingobacterialesOR;
2138	1	0	0	0	0	0	0	0	0	0	k__Bacteria;p__Proteobacteria;c__Alphaproteobacteria;o__Rhizobiales;f__Hyphomicrobiaceae;g__Rhodoplanes;
3362	0	0	0	0	0	1	0	0	0	0	k__Bacteria;p__Bacteroidetes;c__Bacteroidia;o__Bacteroidales;f__BacteroidalesOR;g__BacteroidalesOR;
1356	0	0	0	0	0	1	1	1	0	0	k__Bacteria;p__Verrucomicrobia;c__Verrucomicrobiae;o__Verrucomicrobiales;f__VerrucomicrobialesOR;g__VerrucomicrobialesOR;
1390	0	0	0	1	0	0	0	0	0	0	k__Bacteria;p__Verrucomicrobia;c__Verrucomicrobiae;o__Verrucomicrobiales;f__VerrucomicrobialesOR;g__VerrucomicrobialesOR;
1201	0	0	0	0	0	0	0	1	1	0	k__Bacteria;p__Proteobacteria;c__Deltaproteobacteria;o__DeltaproteobacteriaCL;f__DeltaproteobacteriaCL;g__DeltaproteobacteriaCL;
1361	1	0	1	0	0	0	0	0	1	0	k__Bacteria;p__Verrucomicrobia;c__Verrucomicrobiae;o__Verrucomicrobiales;f__VerrucomicrobialesOR;g__VerrucomicrobialesOR;
2450	0	0	0	0	0	0	0	1	0	0	k__Bacteria;p__Bacteroidetes;c__Flavobacteria;o__FlavobacteriaCL;f__FlavobacteriaCL;g__FlavobacteriaCL;
2244	0	0	0	0	0	0	0	0	1	0	k__Bacteria;p__Chlorobi;c__Ignavibacteria;o__Ignavibacteriales;f__Ignavibacteriaceae;g__IgnavibacteriaceaeFA;
1200	0	0	0	0	0	0	2	2	0	0	k__Bacteria;p__Bacteroidetes;c__Sphingobacteria;o__Sphingobacteriales;f__SphingobacterialesOR;g__SphingobacterialesOR;
2211	0	0	0	0	0	0	0	1	0	1	k__Bacteria;p__Verrucomicrobia;c__Verrucomicrobiae;o__Verrucomicrobiales;f__VerrucomicrobialesOR;g__VerrucomicrobialesOR;
1385	0	1	0	0	1	0	0	0	0	0	k__Bacteria;p__Proteobacteria;c__Deltaproteobacteria;o__Myxococcales;f__Haliangiaceae;g__Haliangium;
2225	0	0	0	0	0	0	0	0	1	0	k__Bacteria;p__Verrucomicrobia;c__Verruco-5;o__Verruco-5CL;f__Verruco-5CL;g__Verruco-5CL;
1197	0	0	0	1	0	0	0	0	0	0	k__Bacteria;p__Proteobacteria;c__Deltaproteobacteria;o__Desulfobacterales;f__DesulfobacteralesOR;g__DesulfobacteralesOR;
1207	0	0	0	0	0	0	1	0	0	0	k__Bacteria;p__Planctomycetes;c__Planctomycea;o__Pirellulales;f__PirellulalesOR;g__PirellulalesOR;
1186	0	1	0	0	1	0	0	0	0	0	k__Bacteria;p__Spirochaetes;c__Spirochaetes (class);o__Spirochaetales;f__Spirochaetaceae;g__TM3;
1370	0	0	0	0	0	0	1	0	0	0	k__Bacteria;p__Proteobacteria;c__Deltaproteobacteria;o__Syntrophobacterales;f__Syntrophobacteraceae;g__Syntrophobacter;
1953	1	0	0	0	0	0	1	0	0	0	k__Bacteria;p__Planctomycetes;c__Phycisphaerae;o__PhycisphaeraeCL;f__PhycisphaeraeCL;g__PhycisphaeraeCL;
2551	0	0	0	0	0	0	0	0	0	2	k__Bacteria;p__Chloroflexi;c__Anaerolineae;o__Anaerolineales;f__Anaerolinaceae;g__Levilinea;
1185	0	0	2	0	0	0	0	0	0	0	k__Bacteria;p__Proteobacteria;c__Alphaproteobacteria;o__Rhodobacterales;f__Hyphomonadaceae;g__HyphomonadaceaeFA;
1832	0	0	0	0	1	0	0	1	0	0	k__Bacteria;p__Acidobacteria;c__OS-K;o__OS-KCL;f__OS-KCL;g__OS-KCL;
1559	0	0	0	0	0	0	0	1	0	0	k__Bacteria;p__Planctomycetes;c__Phycisphaerae;o__PhycisphaeraeCL;f__PhycisphaeraeCL;g__PhycisphaeraeCL;
1196	0	1	0	1	1	0	0	0	0	0	k__Bacteria;p__LCP-89;c__LCP-89PH;o__LCP-89PH;f__LCP-89PH;g__LCP-89PH;
2635	0	0	0	0	0	0	0	0	0	1	k__Bacteria;p__Proteobacteria;c__Alphaproteobacteria;o__AlphaproteobacteriaCL;f__AlphaproteobacteriaCL;g__AlphaproteobacteriaCL;
2444	0	0	0	0	0	0	0	0	1	0	k__Bacteria;p__Acidobacteria;c__Solibacteres;o__Solibacterales;f__Solibacteraceae;g__Candidatus Solibacter;
1337	0	0	1	0	0	0	0	0	0	0	k__Bacteria;p__Proteobacteria;c__Deltaproteobacteria;o__Myxococcales;f__Haliangiaceae;g__HaliangiaceaeFA;
1785	0	0	0	0	0	0	0	1	0	0	k__Bacteria;p__Proteobacteria;c__Alphaproteobacteria;o__Rhodospirillales;f__Rhodospirillaceae;g__RhodospirillaceaeFA;
1816	0	1	0	0	0	0	0	0	1	0	k__Bacteria;p__Proteobacteria;c__Deltaproteobacteria;o__Myxococcales;f__MyxococcalesOR;g__MyxococcalesOR;
1229	0	1	0	0	1	0	0	0	0	0	k__Bacteria;
1751	0	0	0	0	0	1	1	1	2	0	k__Bacteria;p__Proteobacteria;c__Gammaproteobacteria;o__Methylococcales;f__Methylococcaceae;g__Methylocaldum;
1575	0	0	0	0	0	0	0	0	0	1	k__Bacteria;p__Proteobacteria;c__Alphaproteobacteria;o__Rhizobiales;f__Bradyrhizobiaceae;g__BradyrhizobiaceaeFA;
3975	0	0	0	0	0	0	2	1	0	1	k__Bacteria;p__OP3;c__BD4-9;o__BD4-9CL;f__BD4-9CL;g__BD4-9CL;
1342	0	0	1	0	0	0	0	0	0	0	k__Bacteria;p__Spirochaetes;c__Spirochaetes (class);o__Spirochaetales;f__Spirochaetaceae;g__SA-8;
2022	0	1	0	1	0	0	0	0	0	0	k__Bacteria;p__Planctomycetes;c__Phycisphaerae;o__PhycisphaeraeCL;f__PhycisphaeraeCL;g__PhycisphaeraeCL;
2198	0	1	0	0	0	0	1	0	0	0	k__Bacteria;p__Proteobacteria;c__Deltaproteobacteria;o__DeltaproteobacteriaCL;f__DeltaproteobacteriaCL;g__DeltaproteobacteriaCL;
2894	1	0	0	0	0	0	1	0	0	0	k__Bacteria;p__Verrucomicrobia;c__Verrucomicrobiae;o__Verrucomicrobiales;f__VerrucomicrobialesOR;g__VerrucomicrobialesOR;
1488	1	0	0	1	0	0	0	0	0	0	k__Bacteria;p__Firmicutes;c__Clostridia;o__Clostridiales;f__Veillonellaceae;g__VeillonellaceaeFA;
2721	1	0	1	0	1	0	0	0	0	0	k__Bacteria;p__Verrucomicrobia;c__Verrucomicrobiae;o__Verrucomicrobiales;f__VerrucomicrobialesOR;g__VerrucomicrobialesOR;
1242	0	1	0	0	3	0	0	0	0	0	k__Bacteria;p__Proteobacteria;c__Deltaproteobacteria;o__Syntrophobacterales;f__Desulfobacteraceae;g__Desulfobacterium;
1220	0	0	0	0	0	1	0	0	0	0	k__Bacteria;p__Chloroflexi;c__Anaerolineae;o__GN14;f__GN14OR;g__GN14OR;
1333	0	0	1	0	0	0	0	1	0	0	k__Bacteria;p__Planctomycetes;c__Phycisphaerae;o__PhycisphaeraeCL;f__PhycisphaeraeCL;g__PhycisphaeraeCL;
3797	0	0	0	0	1	0	0	0	0	0	k__Bacteria;p__Proteobacteria;c__Deltaproteobacteria;o__Syntrophobacterales;f__Syntrophaceae;g__Desulfobacca;
1787	0	0	0	0	0	0	0	0	0	1	k__Bacteria;p__Armatimonadetes;c__SJA-176;o__SJA-176CL;f__SJA-176CL;g__SJA-176CL;
1598	3	0	0	0	0	0	0	0	0	0	k__Bacteria;p__Proteobacteria;c__Gammaproteobacteria;o__Thiotrichales;f__ThiotrichalesOR;g__ThiotrichalesOR;
1491	0	0	1	0	0	0	0	0	0	0	k__Bacteria;p__Chloroflexi;c__Anaerolineae;o__Anaerolineales;f__Anaerolinaceae;g__AnaerolinaceaeFA;
1371	1	0	0	0	0	0	0	0	0	0	k__Bacteria;p__Proteobacteria;c__Alphaproteobacteria;o__Rhizobiales;f__Phyllobacteriaceae;g__Aquamicrobium;
2484	0	0	0	0	0	0	1	0	0	0	k__Bacteria;p__Spirochaetes;c__Spirochaetes (class);o__Spirochaetales;f__Spirochaetaceae;g__TM3;
1219	0	0	0	0	1	0	0	0	0	0	k__Bacteria;p__GOUTA4;c__RB384;o__RB384CL;f__RB384CL;g__RB384CL;
1240	1	0	0	0	0	0	1	0	0	0	k__Bacteria;p__Bacteroidetes;c__Sphingobacteria;o__Sphingobacteriales;f__SphingobacterialesOR;g__SphingobacterialesOR;
1905	0	0	1	0	0	0	0	0	0	0	k__Bacteria;p__Planctomycetes;c__Planctomycea;o__Pirellulales;f__Pirellulaceae;g__PirellulaceaeFA;
1721	1	0	0	0	0	0	0	0	0	0	k__Bacteria;p__Chlamydiae;c__Chlamydiae (class);o__Chlamydiales;f__Parachlamydiaceae;
1621	0	0	0	0	0	0	0	1	1	0	k__Bacteria;
1964	1	0	0	1	0	0	0	0	0	1	k__Bacteria;p__Firmicutes;c__Bacilli;o__Bacillales;f__Paenibacillaceae;g__Paenibacillus;
1405	0	0	0	0	0	0	1	0	0	0	k__Bacteria;p__Bacteroidetes;c__Bacteroidia;o__Bacteroidales;f__BacteroidalesOR;g__BacteroidalesOR;
1233	0	0	0	1	0	0	0	0	0	0	k__Bacteria;p__Chlorobi;c__SM1H02;o__SM1H02CL;f__SM1H02CL;g__SM1H02CL;
1893	0	0	0	1	0	1	0	1	0	0	k__Bacteria;p__Planctomycetes;c__Phycisphaerae;o__PhycisphaeraeCL;f__PhycisphaeraeCL;g__PhycisphaeraeCL;
2756	0	0	1	0	0	0	0	0	1	2	k__Bacteria;p__Verrucomicrobia;c__Verrucomicrobiae;o__Verrucomicrobiales;f__VerrucomicrobialesOR;g__VerrucomicrobialesOR;
1226	0	0	1	1	0	0	0	0	0	0	k__Bacteria;p__Firmicutes;c__Bacilli;o__Bacillales;f__Alicyclobacillaceae;g__Alicyclobacillus;
1515	0	0	1	0	0	0	0	0	0	0	k__Bacteria;p__AC1;c__SHA-114;o__SHA-114CL;f__SHA-114CL;g__SHA-114CL;
2746	0	0	0	0	0	0	1	1	0	0	k__Bacteria;p__Proteobacteria;c__Deltaproteobacteria;o__Syntrophobacterales;f__Syntrophobacteraceae;g__SyntrophobacteraceaeFA;
1232	1	0	0	0	0	0	0	0	0	0	k__Bacteria;p__Proteobacteria;c__Deltaproteobacteria;o__Syntrophobacterales;f__Syntrophobacteraceae;g__SyntrophobacteraceaeFA;
1224	0	0	0	0	0	1	0	0	0	0	k__Bacteria;p__TG3;c__TG3-1;o__GN09;f__GN09OR;g__GN09OR;
1624	1	0	1	0	0	0	1	0	0	0	k__Bacteria;p__Bacteroidetes;c__Bacteroidia;o__Bacteroidales;
1546	1	0	0	0	0	0	0	0	0	0	k__Bacteria;p__TM6;c__SJA-4;o__SJA-4CL;f__SJA-4CL;g__SJA-4CL;
2086	1	0	1	0	0	0	0	0	0	0	k__Bacteria;p__Planctomycetes;c__Planctomycea;o__Planctomycetales;f__Planctomycetaceae;g__Planctomyces;
1266	1	0	0	0	0	1	0	0	0	1	k__Bacteria;p__Firmicutes;c__Clostridia;o__Clostridiales;f__Veillonellaceae;g__Acidaminococcus;
1950	1	0	0	0	0	0	0	0	0	0	k__Bacteria;p__Planctomycetes;c__Planctomycea;o__Planctomycetales;f__Planctomycetaceae;g__Planctomyces;
1368	0	0	0	0	0	0	0	1	0	0	k__Bacteria;p__WS2;c__WS2PH;o__WS2PH;f__WS2PH;g__WS2PH;
1271	0	0	0	0	0	0	1	1	0	2	k__Bacteria;p__Chlorobi;c__SJA-28;o__SJA-28CL;f__SJA-28CL;g__SJA-28CL;
2313	0	0	0	0	0	1	1	0	0	0	k__Bacteria;p__Planctomycetes;c__Planctomycea;o__Planctomycetales;f__Planctomycetaceae;g__Planctomyces;
1936	0	0	0	0	0	0	0	1	0	0	k__Bacteria;p__Verrucomicrobia;c__Verrucomicrobiae;o__Verrucomicrobiales;f__VerrucomicrobialesOR;g__VerrucomicrobialesOR;
1826	1	0	2	0	0	0	0	0	0	0	k__Bacteria;p__Chloroflexi;c__Anaerolineae;o__Anaerolineales;f__Anaerolinaceae;g__WCHB1-05;
2516	0	0	0	0	0	0	0	0	0	1	k__Bacteria;p__Proteobacteria;c__Alphaproteobacteria;o__Rhodospirillales;f__Rhodospirillaceae;g__Magnetospirillum;
1274	1	0	0	0	0	0	0	0	0	0	k__Bacteria;p__Actinobacteria;c__Actinobacteria (class);o__Acidimicrobiales;f__Microthrixaceae;g__MicrothrixaceaeFA;
2708	1	0	0	0	0	0	0	0	0	0	k__Bacteria;p__TM6;
2878	0	0	0	0	0	0	1	0	0	0	k__Bacteria;p__Planctomycetes;c__Planctomycea;o__Pirellulales;f__Pirellulaceae;g__A17;
3816	0	1	0	0	0	0	0	0	0	0	k__Bacteria;p__Chloroflexi;c__Anaerolineae;o__AnaerolineaeCL;f__AnaerolineaeCL;g__AnaerolineaeCL;
2173	0	0	0	0	0	0	0	1	0	0	k__Bacteria;p__Bacteroidetes;c__Sphingobacteria;o__Sphingobacteriales;f__SphingobacterialesOR;g__SphingobacterialesOR;
1420	0	0	0	1	0	0	0	0	0	0	k__Bacteria;p__Proteobacteria;c__Deltaproteobacteria;o__Syntrophobacterales;f__Syntrophaceae;g__Desulfobacca;
2672	0	0	0	1	0	0	0	0	0	0	k__Bacteria;p__Proteobacteria;c__Gammaproteobacteria;o__Methylococcales;f__Crenotrichaceae;g__Crenothrix;
2155	0	0	0	0	0	0	0	0	1	0	k__Bacteria;p__Planctomycetes;c__vadinHA49;o__vadinHA49CL;f__vadinHA49CL;g__vadinHA49CL;
1475	0	0	0	0	0	1	0	0	0	0	k__Bacteria;p__Planctomycetes;c__Planctomycea;o__Pirellulales;f__PirellulalesOR;g__PirellulalesOR;
1251	0	1	0	0	0	1	0	0	0	0	k__Bacteria;p__BacteriaKI;c__BacteriaKI;o__BacteriaKI;f__BacteriaKI;g__BacteriaKI;
1719	0	0	0	0	0	0	2	0	1	0	k__Bacteria;p__Bacteroidetes;c__Flavobacteria;o__Flavobacteriales;f__Flavobacteriaceae;g__Flavobacterium;
2576	0	3	0	0	1	1	0	0	0	0	k__Bacteria;p__Verrucomicrobia;c__Verrucomicrobiae;o__Verrucomicrobiales;f__VerrucomicrobialesOR;g__VerrucomicrobialesOR;
1254	0	0	1	0	1	0	0	0	0	0	k__Bacteria;p__Chloroflexi;c__Anaerolineae;o__Anaerolineales;f__Anaerolinaceae;g__AnaerolinaceaeFA;
1249	0	1	0	1	0	0	0	0	0	0	k__Bacteria;p__Chloroflexi;c__Anaerolineae;o__AnaerolineaeCL;f__AnaerolineaeCL;g__AnaerolineaeCL;
1252	0	0	2	0	0	0	1	0	1	0	k__Bacteria;p__Verrucomicrobia;c__Verrucomicrobiae;o__Verrucomicrobiales;f__VerrucomicrobialesOR;g__VerrucomicrobialesOR;
1464	0	0	0	0	0	0	1	0	0	0	k__Bacteria;
1432	1	0	0	1	0	0	1	0	0	0	k__Bacteria;p__Proteobacteria;c__Alphaproteobacteria;o__Rhizobiales;f__Bradyrhizobiaceae;g__Bosea;
1276	0	0	0	0	0	0	1	0	0	0	k__Bacteria;p__Proteobacteria;c__Deltaproteobacteria;o__Syntrophobacterales;f__SyntrophobacteralesOR;g__SyntrophobacteralesOR;
2748	0	0	0	0	0	0	0	0	0	1	k__Bacteria;p__Spirochaetes;c__Leptospirae;o__Leptospirales;f__Leptospiraceae;g__SJA-88;
1280	0	0	0	0	0	0	1	0	0	0	k__Bacteria;p__Proteobacteria;c__Deltaproteobacteria;o__Myxococcales;f__MyxococcalesOR;g__MyxococcalesOR;
1813	0	1	0	1	0	1	0	0	0	1	k__Bacteria;p__Chloroflexi;
2163	0	0	1	0	1	0	0	0	0	0	k__Bacteria;
1256	1	0	0	0	0	0	0	0	0	0	k__Bacteria;p__Fibrobacteres;c__Fibrobacteres (class);o__Fibrobacterales;f__Fibrobacteraceae;g__Fibrobacter;
2217	1	0	0	0	0	0	0	0	0	0	k__Bacteria;p__Chloroflexi;c__Dehalococcoidetes;o__Dehalococcoidales;f__Dehalococcoidaceae;g__DehalococcoidaceaeFA;
2052	0	0	1	0	1	0	0	1	0	0	k__Bacteria;p__Acidobacteria;c__Solibacteres;o__Solibacterales;f__Solibacteraceae;g__Candidatus Solibacter;
2066	0	0	0	0	0	0	0	1	0	0	k__Bacteria;p__Chloroflexi;c__Anaerolineae;o__A31;f__S47;g__S47FA;
2267	0	0	0	0	0	1	0	0	0	0	k__Bacteria;p__Actinobacteria;c__Actinobacteria (class);o__Solirubrobacterales;f__SolirubrobacteralesOR;g__SolirubrobacteralesOR;
1264	0	0	0	0	0	0	0	0	0	1	k__Bacteria;p__Chloroflexi;c__Chloroflexi (class);o__Chloroflexales;f__Oscillochloridaceae;g__Oscillochloris;
1417	0	1	0	0	0	0	0	0	0	0	k__Bacteria;p__Proteobacteria;c__Betaproteobacteria;o__BetaproteobacteriaCL;f__BetaproteobacteriaCL;g__BetaproteobacteriaCL;
1313	0	0	0	0	0	0	0	0	1	1	k__Bacteria;p__GN02;c__BB34;o__BB34CL;f__BB34CL;g__BB34CL;
1301	0	0	0	0	0	1	0	4	0	0	k__Bacteria;p__Proteobacteria;c__Deltaproteobacteria;o__Myxococcales;f__MyxococcalesOR;g__MyxococcalesOR;
1293	1	0	0	0	0	0	0	0	0	0	k__Bacteria;p__Proteobacteria;c__Gammaproteobacteria;o__Enterobacteriales;f__Enterobacteriaceae;g__Trabulsiella;
1310	0	2	0	0	0	0	0	0	0	0	k__Bacteria;p__Chloroflexi;c__Anaerolineae;o__BPC110;f__BPC110OR;g__BPC110OR;
1292	0	1	0	1	0	0	0	0	0	0	k__Bacteria;p__Planctomycetes;c__Phycisphaerae;o__PhycisphaeraeCL;f__PhycisphaeraeCL;g__PhycisphaeraeCL;
1469	0	0	0	0	0	0	0	0	0	3	k__Bacteria;p__Proteobacteria;c__Alphaproteobacteria;o__Rhodospirillales;f__Rhodospirillaceae;g__RhodospirillaceaeFA;
1977	0	1	0	0	0	0	0	0	0	0	k__Bacteria;p__Firmicutes;c__Clostridia;o__Clostridiales;
1577	0	0	0	0	0	0	0	0	0	2	k__Bacteria;p__Spirochaetes;c__WWE1;o__PBS-18;f__SHA-116;g__SHA-116FA;
1307	0	0	0	1	0	0	1	0	0	0	k__Bacteria;p__Chloroflexi;c__Anaerolineae;o__AnaerolineaeCL;f__AnaerolineaeCL;g__AnaerolineaeCL;
1523	0	0	0	1	1	1	0	1	0	1	k__Bacteria;p__Bacteroidetes;c__Flavobacteria;o__FlavobacteriaCL;f__FlavobacteriaCL;g__FlavobacteriaCL;
2057	1	1	0	0	1	0	1	1	0	0	k__Bacteria;p__Verrucomicrobia;c__Verruco-5;o__Verruco-5CL;f__Verruco-5CL;g__Verruco-5CL;
1602	0	0	0	0	0	0	0	1	0	0	k__Bacteria;p__Acidobacteria;c__Solibacteres;o__Solibacterales;f__Solibacteraceae;g__Candidatus Solibacter;
2094	1	0	2	0	0	0	0	0	0	0	k__Bacteria;p__BacteriaKI;c__BacteriaKI;o__BacteriaKI;f__BacteriaKI;g__BacteriaKI;
2323	0	0	0	0	0	0	0	1	0	0	k__Bacteria;p__Bacteroidetes;c__Sphingobacteria;o__Sphingobacteriales;f__SphingobacterialesOR;g__SphingobacterialesOR;
1703	0	0	0	1	0	1	0	0	0	0	k__Bacteria;p__Elusimicrobia;c__ElusimicrobiaPH;o__ElusimicrobiaPH;f__ElusimicrobiaPH;g__ElusimicrobiaPH;
2383	0	0	0	0	0	0	0	0	1	0	k__Bacteria;p__Proteobacteria;c__Deltaproteobacteria;o__Myxococcales;f__MyxococcalesOR;g__MyxococcalesOR;
3726	0	1	0	1	0	0	1	0	0	0	k__Bacteria;p__Proteobacteria;c__Betaproteobacteria;o__Rhodocyclales;f__Rhodocyclaceae;g__Methyloversatilis;
2550	0	0	0	0	0	0	0	2	0	0	k__Bacteria;p__WS3;c__PRR-12;o__Sediment-1;f__PRR-10;g__PRR-10FA;
3472	0	0	1	1	0	0	1	0	0	1	k__Bacteria;p__TM6;c__SBRH58;o__SBRH58CL;f__SBRH58CL;g__SBRH58CL;
1926	0	0	0	0	0	0	0	0	1	0	k__Bacteria;p__Firmicutes;c__Clostridia;o__Clostridiales;f__Ruminococcaceae;g__RuminococcaceaeFA;
1284	0	0	1	0	0	1	0	2	0	0	k__Bacteria;p__Verrucomicrobia;c__Verrucomicrobiae;o__Verrucomicrobiales;f__Verrucomicrobia subdivision 3;g__Verrucomicrobia subdivision 3FA;
1661	0	0	0	1	0	0	0	3	0	0	k__Bacteria;p__Bacteroidetes;c__Sphingobacteria;o__Sphingobacteriales;f__Flexibacteraceae;g__Cytophaga;
1796	0	1	1	1	1	1	0	0	0	0	k__Bacteria;p__Verrucomicrobia;c__Verrucomicrobiae;o__Verrucomicrobiales;f__VerrucomicrobialesOR;g__VerrucomicrobialesOR;
1937	0	0	0	0	0	0	0	0	1	0	k__Bacteria;p__Firmicutes;c__Clostridia;o__Clostridiales;f__ClostridialesOR;g__ClostridialesOR;
2222	0	1	0	0	1	0	0	0	0	0	k__Bacteria;p__Planctomycetes;c__Planctomycea;o__Pirellulales;f__Pirellulaceae;g__PirellulaceaeFA;
1433	0	0	0	0	0	1	0	0	1	0	k__Bacteria;p__Proteobacteria;c__Gammaproteobacteria;o__Chromatiales;f__Chromatiaceae;g__ChromatiaceaeFA;
2132	0	0	2	1	0	0	1	0	0	0	k__Bacteria;p__Actinobacteria;c__Actinobacteria (class);o__WCHB1-81;f__At425_EubF1;g__At425_EubF1FA;
1696	0	0	1	0	1	0	0	0	0	0	k__Bacteria;p__Actinobacteria;c__Actinobacteria (class);o__Actinobacteria (class)CL;f__Actinobacteria (class)CL;g__Actinobacteria (class)CL;
1425	0	0	0	0	0	0	0	2	2	0	k__Bacteria;p__Acidobacteria;c__Acidobacteria (class);o__Acidobacteriales;f__AcidobacterialesOR;g__AcidobacterialesOR;
3206	0	0	0	0	0	0	0	1	0	0	k__Bacteria;p__Verrucomicrobia;c__Verruco-5;o__Verruco-5CL;f__Verruco-5CL;g__Verruco-5CL;
2049	0	1	0	1	2	0	0	0	0	0	k__Bacteria;p__Verrucomicrobia;c__Verrucomicrobiae;o__Verrucomicrobiales;f__Verrucomicrobia subdivision 3;g__Verrucomicrobia subdivision 3FA;
1484	1	0	0	0	0	1	0	0	0	2	k__Bacteria;p__Bacteroidetes;c__Bacteroidia;o__Bacteroidales;f__BacteroidalesOR;g__BacteroidalesOR;
1714	0	1	0	0	0	1	0	0	0	0	k__Bacteria;p__Spirochaetes;c__WWE1;o__PBS-18;f__SHA-116;g__SHA-116FA;
1497	0	0	0	0	0	1	0	0	0	0	k__Bacteria;p__Bacteroidetes;c__Flavobacteria;o__Flavobacteriales;f__Cryomorphaceae;g__CryomorphaceaeFA;
2698	1	0	0	0	0	2	1	0	0	0	k__Bacteria;p__Proteobacteria;c__Alphaproteobacteria;o__Sphingomonadales;f__SphingomonadalesOR;g__SphingomonadalesOR;
1985	0	0	0	0	0	0	0	0	0	1	k__Bacteria;p__Planctomycetes;c__Phycisphaerae;o__PhycisphaeraeCL;f__PhycisphaeraeCL;g__PhycisphaeraeCL;
1322	0	0	0	0	0	1	0	1	0	0	k__Bacteria;p__Bacteroidetes;c__Flavobacteria;o__FlavobacteriaCL;f__FlavobacteriaCL;g__FlavobacteriaCL;
2034	1	0	0	0	0	0	0	0	0	0	k__Bacteria;p__Acidobacteria;c__AcidobacteriaPH;o__AcidobacteriaPH;f__AcidobacteriaPH;g__AcidobacteriaPH;
1664	1	1	0	0	0	0	0	0	0	0	k__Bacteria;p__Proteobacteria;c__Gammaproteobacteria;o__Methylococcales;f__Methylococcaceae;g__Methylocaldum;
1358	0	1	0	0	0	0	0	0	1	0	k__Bacteria;p__Planctomycetes;c__Planctomycea;o__Pirellulales;f__PirellulalesOR;g__PirellulalesOR;
1867	1	0	0	0	0	0	1	0	0	0	k__Bacteria;p__Chlamydiae;c__Chlamydiae (class);o__Chlamydiales;f__Parachlamydiaceae;g__Parachlamydia;
2125	0	0	0	0	1	1	0	0	0	0	k__Bacteria;p__Chloroflexi;c__Dehalococcoidetes;o__Dehalococcoidales;f__Dehalococcoidaceae;g__DehalococcoidaceaeFA;
2242	1	0	0	0	0	0	0	0	0	0	k__Bacteria;p__Verrucomicrobia;c__Verrucomicrobiae;o__Verrucomicrobiales;f__VerrucomicrobialesOR;g__VerrucomicrobialesOR;
1820	0	0	0	0	1	0	0	0	0	0	k__Bacteria;p__Verrucomicrobia;c__Verrucomicrobiae;o__Verrucomicrobiales;f__VerrucomicrobialesOR;g__VerrucomicrobialesOR;
1355	0	0	1	0	0	0	0	1	1	0	k__Bacteria;
1902	0	0	0	0	0	0	0	0	0	1	k__Bacteria;p__Firmicutes;c__Clostridia;o__Clostridiales;f__Syntrophomonadaceae;g__Syntrophomonas;
1676	0	0	0	0	0	0	2	0	0	0	k__Archaea;p__Crenarchaeota;c__C2;o__pGrfC26;f__pGrfC26OR;g__pGrfC26OR;
2202	0	0	0	0	0	0	0	0	0	1	k__Bacteria;p__Bacteroidetes;c__Bacteroidia;o__Bacteroidales;f__Marinilabiaceae;g__MarinilabiaceaeFA;
1909	0	0	0	0	1	1	0	0	0	0	k__Bacteria;p__Proteobacteria;c__Alphaproteobacteria;o__Caulobacterales;f__Caulobacteraceae;g__Caulobacter;
1560	0	0	0	0	0	0	0	0	0	2	k__Bacteria;p__Proteobacteria;c__Alphaproteobacteria;o__Rhizobiales;f__Methylocystaceae;g__MethylocystaceaeFA;
1499	0	0	0	0	0	0	0	0	1	1	k__Bacteria;p__Proteobacteria;
2050	1	0	0	0	0	0	1	0	0	2	k__Bacteria;p__Proteobacteria;c__Alphaproteobacteria;o__Rhizobiales;f__Phyllobacteriaceae;g__Parvibaculum;
2946	0	0	0	1	0	0	0	0	0	0	k__Bacteria;p__Proteobacteria;c__Deltaproteobacteria;o__Myxococcales;f__MyxococcalesOR;g__MyxococcalesOR;
1797	0	0	0	0	0	0	0	0	1	0	k__Bacteria;p__Bacteroidetes;c__Bacteroidia;o__Bacteroidales;f__Porphyromonadaceae;g__PorphyromonadaceaeFA;
1875	0	0	0	0	0	1	0	0	0	1	k__Bacteria;p__Chlamydiae;c__Chlamydiae (class);o__Chlamydiales;f__Parachlamydiaceae;g__Parachlamydia;
1357	0	0	0	0	0	0	1	1	0	0	k__Bacteria;p__Bacteroidetes;c__Sphingobacteria;o__Sphingobacteriales;f__Saprospiraceae;g__SaprospiraceaeFA;
2046	0	0	0	0	0	0	1	2	0	0	k__Bacteria;
2087	0	0	0	0	0	1	0	0	0	1	k__Bacteria;p__Gemmatimonadetes;c__Gemmatimonadetes (class);o__Gemmatimonadales;f__GemmatimonadalesOR;g__GemmatimonadalesOR;
1786	1	0	0	1	0	1	0	0	0	0	k__Bacteria;p__Firmicutes;c__Clostridia;o__Clostridiales;f__Lachnospiraceae;g__Epulopiscium;
1332	0	0	0	0	0	0	0	0	1	0	k__Bacteria;p__Acidobacteria;c__Solibacteres;o__Solibacterales;f__Solibacteraceae;g__Candidatus Solibacter;
1323	0	1	0	0	0	1	0	0	0	0	k__Bacteria;p__Proteobacteria;c__Alphaproteobacteria;o__Rhizobiales;f__Phyllobacteriaceae;g__Aquamicrobium;
1363	0	0	0	2	0	0	1	0	1	0	k__Bacteria;p__Proteobacteria;c__Alphaproteobacteria;o__Rhizobiales;f__Cohaesibacteraceae;g__CohaesibacteraceaeFA;
2733	0	0	0	0	0	0	0	0	1	1	k__Bacteria;p__Proteobacteria;c__Deltaproteobacteria;o__Myxococcales;f__Myxococcaceae;g__Anaeromyxobacter;
1338	0	0	0	0	0	0	0	0	0	1	k__Bacteria;p__Verrucomicrobia;c__Verrucomicrobiae;o__Verrucomicrobiales;f__VerrucomicrobialesOR;g__VerrucomicrobialesOR;
2650	1	0	0	0	0	0	0	0	0	0	k__Bacteria;p__Chloroflexi;c__Anaerolineae;o__AnaerolineaeCL;f__AnaerolineaeCL;g__AnaerolineaeCL;
2200	0	0	0	0	0	1	0	1	1	0	k__Bacteria;p__Proteobacteria;c__Deltaproteobacteria;o__Myxococcales;f__Cystobacteraceae;
2245	0	0	0	0	0	0	1	0	0	0	k__Bacteria;p__Bacteroidetes;c__Sphingobacteria;o__Sphingobacteriales;f__Flexibacteraceae;g__Cytophaga;
1347	0	0	0	0	1	0	1	0	0	2	k__Bacteria;p__Chloroflexi;c__Anaerolineae;o__WCHB1-50;f__WCHB1-50OR;g__WCHB1-50OR;
1316	0	0	0	0	0	0	0	1	0	0	k__Bacteria;p__Acidobacteria;c__AcidobacteriaPH;o__AcidobacteriaPH;f__AcidobacteriaPH;g__AcidobacteriaPH;
2240	0	0	1	0	0	0	1	0	1	0	k__Bacteria;p__Firmicutes;c__Clostridia;o__Clostridiales;f__Ruminococcaceae;g__RuminococcaceaeFA;
1340	0	0	1	0	0	0	1	0	0	0	k__Bacteria;p__Bacteroidetes;c__Sphingobacteria;o__Sphingobacteriales;f__SphingobacterialesOR;g__SphingobacterialesOR;
1321	0	0	0	0	0	0	1	0	0	2	k__Bacteria;p__Proteobacteria;c__Deltaproteobacteria;o__DeltaproteobacteriaCL;f__DeltaproteobacteriaCL;g__DeltaproteobacteriaCL;
1330	2	0	0	0	0	0	0	0	0	0	k__Bacteria;p__Bacteroidetes;c__Sphingobacteria;o__Sphingobacteriales;f__SphingobacterialesOR;g__SphingobacterialesOR;
1317	0	0	0	1	0	0	0	1	0	0	k__Bacteria;p__Spirochaetes;c__Spirochaetes (class);o__Spirochaetales;f__Spirochaetaceae;g__TM3;
1482	0	0	0	0	0	0	1	0	0	0	k__Bacteria;p__Lentisphaerae;c__Lentisphaerae (class);o__Victivallales;f__Victivallaceae;g__VictivallaceaeFA;
5560	1	0	1	0	0	0	1	0	0	0	k__Bacteria;p__Proteobacteria;c__Betaproteobacteria;o__Rhodocyclales;f__Rhodocyclaceae;g__Methyloversatilis;
2199	0	0	0	1	0	1	1	0	0	0	k__Bacteria;p__Actinobacteria;c__Actinobacteria (class);o__Coriobacteriales;f__CoriobacterialesOR;g__CoriobacterialesOR;
1327	1	0	0	0	0	0	0	0	0	0	k__Bacteria;p__Chloroflexi;c__Anaerolineae;o__Anaerolineales;f__Anaerolinaceae;g__Anaerolinea;
1520	0	0	0	1	0	1	0	0	0	1	k__Bacteria;
1783	0	0	0	0	0	0	2	0	0	1	k__Bacteria;p__Proteobacteria;c__Deltaproteobacteria;o__Syntrophobacterales;f__Syntrophobacteraceae;g__SyntrophobacteraceaeFA;
1324	0	2	1	0	0	0	0	0	0	0	k__Bacteria;p__OP8;c__OP8_1;o__OP8_1CL;f__OP8_1CL;g__OP8_1CL;
1339	0	0	0	0	0	0	0	0	0	1	k__Bacteria;p__Proteobacteria;c__Gammaproteobacteria;o__Legionellales;f__Coxiellaceae;g__CoxiellaceaeFA;
1878	0	0	0	0	1	0	0	0	0	0	k__Bacteria;p__Verrucomicrobia;c__Verrucomicrobiae;o__Verrucomicrobiales;f__VerrucomicrobialesOR;g__VerrucomicrobialesOR;
1326	0	0	0	0	0	0	0	0	0	1	k__Bacteria;p__Spirochaetes;c__Spirochaetes (class);o__Spirochaetales;f__Spirochaetaceae;g__TM3;
1353	1	0	0	0	0	0	0	0	0	0	k__Bacteria;p__Verrucomicrobia;c__Verrucomicrobiae;o__Verrucomicrobiales;f__Verrucomicrobiaceae;g__VerrucomicrobiaceaeFA;
1794	0	0	0	0	0	1	0	0	1	0	k__Bacteria;p__Spirochaetes;c__Leptospirae;o__Leptospirales;f__Leptospiraceae;g__SJA-88;
1829	0	0	0	0	0	0	1	1	0	0	k__Bacteria;p__BacteriaKI;c__BacteriaKI;o__BacteriaKI;f__BacteriaKI;g__BacteriaKI;
1630	1	0	0	0	0	0	0	0	0	1	k__Bacteria;p__Bacteroidetes;c__Bacteroidia;o__Bacteroidales;f__BacteroidalesOR;g__BacteroidalesOR;
1418	1	0	0	0	0	0	0	0	0	0	k__Bacteria;p__Firmicutes;c__Clostridia;o__Clostridiales;f__Ruminococcaceae;g__RuminococcaceaeFA;
1998	0	0	1	1	0	0	0	0	0	0	k__Bacteria;p__Chloroflexi;c__Anaerolineae;o__Caldilineales;f__Caldilineaceae;g__Caldilinea;
1374	0	0	1	0	0	0	0	0	0	0	k__Bacteria;p__Firmicutes;c__Bacilli;o__Bacillales;f__Sporolactobacillaceae;g__SporolactobacillaceaeFA;
1388	0	1	0	0	0	0	0	0	0	0	k__Bacteria;p__Chloroflexi;c__RA13C7;o__RA13C7CL;f__RA13C7CL;g__RA13C7CL;
2080	0	0	1	0	0	0	1	0	0	1	k__Bacteria;
1872	0	0	1	0	1	0	0	0	0	0	k__Bacteria;p__Planctomycetes;c__Phycisphaerae;o__PhycisphaeraeCL;f__PhycisphaeraeCL;g__PhycisphaeraeCL;
1706	0	0	0	0	0	0	0	0	0	1	k__Bacteria;p__Proteobacteria;c__Alphaproteobacteria;o__Rhizobiales;f__Cohaesibacteraceae;g__CohaesibacteraceaeFA;
1552	0	0	0	0	0	0	2	0	0	0	k__Bacteria;p__Bacteroidetes;c__Bacteroidia;o__Bacteroidales;f__BacteroidalesOR;g__BacteroidalesOR;
1393	0	0	0	0	1	0	0	0	0	0	k__Bacteria;p__Spirochaetes;c__Spirochaetes (class);o__Spirochaetales;f__Spirochaetaceae;g__P30-6;
2149	0	0	0	0	0	0	0	1	1	0	k__Bacteria;p__Verrucomicrobia;c__Verruco-5;o__Verruco-5CL;f__Verruco-5CL;g__Verruco-5CL;
1538	0	3	0	0	1	0	0	0	0	0	k__Bacteria;p__Proteobacteria;
2205	0	0	0	0	0	1	0	2	0	1	k__Bacteria;p__Spirochaetes;c__Spirochaetes (class);o__Spirochaetales;f__Spirochaetaceae;g__SA-8;
1372	0	0	0	0	1	1	1	0	0	0	k__Bacteria;p__LCP-89;c__LCP-89PH;o__LCP-89PH;f__LCP-89PH;g__LCP-89PH;
2337	0	0	0	0	0	0	1	0	0	1	k__Bacteria;p__TG3;c__TG3-1;o__GN09;f__GN09OR;g__GN09OR;
1636	0	0	1	0	0	0	0	2	0	0	k__Bacteria;p__Elusimicrobia;c__Elusimicrobia (class);o__FAC88;f__FAC88OR;g__FAC88OR;
1586	1	0	0	0	0	0	1	1	1	0	k__Bacteria;
1686	0	0	0	0	0	0	0	0	0	3	k__Bacteria;p__Chloroflexi;c__Chloroflexi (class);o__Chloroflexales;f__Oscillochloridaceae;g__Oscillochloris;
1398	1	0	0	0	0	0	1	0	0	0	k__Bacteria;p__Bacteroidetes;c__Sphingobacteria;o__Sphingobacteriales;f__Flexibacteraceae;g__Cytophaga;
1386	0	0	1	0	0	0	1	1	0	0	k__Bacteria;p__Chloroflexi;c__ChloroflexiPH;o__ChloroflexiPH;f__ChloroflexiPH;g__ChloroflexiPH;
1790	0	0	0	0	0	0	1	1	0	0	k__Bacteria;p__OP3;c__koll11;o__koll11CL;f__koll11CL;g__koll11CL;
2329	0	0	1	0	0	0	0	0	0	0	k__Bacteria;p__Firmicutes;c__Clostridia;o__Clostridiales;f__ClostridialesOR;g__ClostridialesOR;
1416	0	0	0	0	0	1	0	4	0	0	k__Bacteria;p__Proteobacteria;c__Deltaproteobacteria;o__Myxococcales;f__MyxococcalesOR;g__MyxococcalesOR;
1915	0	0	0	0	0	0	0	0	1	0	k__Bacteria;p__Proteobacteria;c__Deltaproteobacteria;o__Syntrophobacterales;f__Syntrophaceae;g__Desulfomonile;
1595	0	0	1	0	0	0	1	0	0	1	k__Bacteria;p__Chloroflexi;c__Anaerolineae;o__Anaerolineales;f__Anaerolinaceae;g__Anaerolinea;
1610	0	0	0	0	0	1	0	0	0	0	k__Bacteria;p__Proteobacteria;c__Alphaproteobacteria;o__Rhizobiales;f__RhizobialesOR;g__RhizobialesOR;
1375	0	0	0	0	0	0	1	0	0	1	k__Bacteria;p__TG3;c__TG3-1;o__GN09;f__GN09OR;g__GN09OR;
2093	0	0	0	0	0	2	0	0	1	0	k__Bacteria;p__Proteobacteria;c__Deltaproteobacteria;o__Myxococcales;f__Haliangiaceae;g__HaliangiaceaeFA;
2316	0	0	1	1	0	0	0	0	0	1	k__Bacteria;p__Planctomycetes;c__Planctomycea;o__Pirellulales;f__PirellulalesOR;g__PirellulalesOR;
1414	0	0	0	0	1	0	0	0	0	0	k__Bacteria;p__Bacteroidetes;c__Sphingobacteria;o__Sphingobacteriales;f__SphingobacterialesOR;g__SphingobacterialesOR;
2024	0	2	0	0	0	0	0	0	0	0	k__Bacteria;p__GN02;c__BB34;o__BB34CL;f__BB34CL;g__BB34CL;
3494	1	1	0	1	0	0	0	0	0	0	k__Bacteria;p__Proteobacteria;c__Alphaproteobacteria;o__Rhizobiales;f__Methylocystaceae;g__Methylosinus;
4284	0	0	1	0	0	0	0	0	0	0	k__Bacteria;p__Chloroflexi;c__Anaerolineae;o__AnaerolineaeCL;f__AnaerolineaeCL;g__AnaerolineaeCL;
2153	1	0	0	0	0	0	2	1	0	0	k__Bacteria;p__Firmicutes;c__Clostridia;o__Clostridiales;f__Catabacteriaceae;g__CatabacteriaceaeFA;
1544	0	0	0	1	0	0	0	0	0	0	k__Bacteria;p__Proteobacteria;c__Alphaproteobacteria;o__Rhodospirillales;f__Rhodospirillaceae;g__RhodospirillaceaeFA;
1555	0	0	1	0	0	0	0	0	0	0	k__Bacteria;p__Verrucomicrobia;c__Verrucomicrobiae;o__Verrucomicrobiales;f__VerrucomicrobialesOR;g__VerrucomicrobialesOR;
2704	0	1	0	1	0	0	0	0	0	0	k__Bacteria;p__TM6;c__SJA-4;o__SJA-4CL;f__SJA-4CL;g__SJA-4CL;
1404	0	0	1	0	0	0	0	0	0	0	k__Bacteria;p__Actinobacteria;c__Actinobacteria (class);o__Coriobacteriales;f__CoriobacterialesOR;g__CoriobacterialesOR;
1634	0	0	0	0	0	0	0	0	0	1	k__Bacteria;p__Planctomycetes;c__Phycisphaerae;o__PhycisphaeraeCL;f__PhycisphaeraeCL;g__PhycisphaeraeCL;
1394	0	1	0	0	0	0	0	0	0	0	k__Bacteria;p__Planctomycetes;c__ODP123;o__ODP123CL;f__ODP123CL;g__ODP123CL;
2017	0	0	1	0	0	0	0	1	0	0	k__Bacteria;p__Verrucomicrobia;c__Verrucomicrobiae;o__Verrucomicrobiales;f__VerrucomicrobialesOR;g__VerrucomicrobialesOR;
2692	0	0	0	0	0	0	2	0	0	0	k__Bacteria;p__Proteobacteria;c__Gammaproteobacteria;o__Oceanospirillales;f__211ds20;g__211ds20FA;
1853	0	0	1	0	1	1	0	0	0	0	k__Bacteria;p__Verrucomicrobia;c__Verrucomicrobiae;o__Verrucomicrobiales;f__Verrucomicrobiaceae;g__VerrucomicrobiaceaeFA;
1389	0	0	0	0	0	0	0	0	0	2	k__Bacteria;p__Chloroflexi;c__Anaerolineae;o__AnaerolineaeCL;f__AnaerolineaeCL;g__AnaerolineaeCL;
1581	1	0	0	0	0	0	0	0	0	1	k__Bacteria;p__Firmicutes;c__Clostridia;o__Clostridiales;f__ClostridialesOR;g__ClostridialesOR;
1410	0	0	0	0	1	0	0	0	0	0	k__Bacteria;p__Bacteroidetes;c__Sphingobacteria;o__Sphingobacteriales;f__SphingobacterialesOR;g__SphingobacterialesOR;
1923	0	0	0	0	0	0	1	0	0	0	k__Bacteria;p__Proteobacteria;c__Gammaproteobacteria;o__Chromatiales;f__Chromatiaceae;g__Lamprocystis;
1401	0	0	0	0	0	1	0	0	0	0	k__Bacteria;p__Actinobacteria;c__Actinobacteria (class);o__0319-7L14;f__0319-7L14OR;g__0319-7L14OR;
2936	1	0	0	0	0	0	0	0	0	1	k__Bacteria;p__Acidobacteria;c__MVS-40;o__MVS-40CL;f__MVS-40CL;g__MVS-40CL;
3513	0	0	0	1	0	0	0	0	0	0	k__Bacteria;p__Proteobacteria;c__Deltaproteobacteria;o__Syntrophobacterales;f__Desulfobacteraceae;g__DesulfobacteraceaeFA;
1460	0	1	3	0	0	0	0	0	0	0	k__Bacteria;
3095	2	0	0	0	0	1	1	0	0	0	k__Bacteria;p__Proteobacteria;c__Deltaproteobacteria;o__Desulfovibrionales;f__Desulfovibrionaceae;g__Desulfovibrio;
2408	0	0	0	0	0	0	0	0	1	0	k__Bacteria;p__Verrucomicrobia;c__Verrucomicrobiae;o__Verrucomicrobiales;f__VerrucomicrobialesOR;g__VerrucomicrobialesOR;
1437	0	0	1	0	0	0	0	0	0	0	k__Bacteria;p__Proteobacteria;c__Alphaproteobacteria;o__AlphaproteobacteriaCL;f__AlphaproteobacteriaCL;g__AlphaproteobacteriaCL;
1453	0	1	0	1	0	0	0	0	0	1	k__Bacteria;p__Chloroflexi;c__Anaerolineae;o__AnaerolineaeCL;f__AnaerolineaeCL;g__AnaerolineaeCL;
1959	0	0	0	0	1	0	0	0	0	1	k__Bacteria;p__Planctomycetes;c__Phycisphaerae;o__PhycisphaeraeCL;f__PhycisphaeraeCL;g__PhycisphaeraeCL;
3280	0	0	1	0	1	0	0	0	0	0	k__Bacteria;p__Actinobacteria;c__Actinobacteria (class);o__Coriobacteriales;f__CoriobacterialesOR;g__CoriobacterialesOR;
1868	0	1	0	0	0	0	0	0	0	0	k__Bacteria;p__Chloroflexi;c__Dehalococcoidetes;o__Dehalococcoidales;f__Dehalococcoidaceae;g__DehalococcoidaceaeFA;
2030	0	0	0	1	0	1	0	0	0	0	k__Bacteria;p__Firmicutes;c__Bacilli;o__Bacillales;f__Alicyclobacillaceae;g__Alicyclobacillus;
1444	0	0	1	0	1	0	1	0	0	0	k__Bacteria;p__Bacteroidetes;c__Sphingobacteria;o__Sphingobacteriales;f__SphingobacterialesOR;g__SphingobacterialesOR;
1458	0	0	1	0	0	0	0	0	0	0	k__Bacteria;p__Planctomycetes;c__Phycisphaerae;o__PhycisphaeraeCL;f__PhycisphaeraeCL;g__PhycisphaeraeCL;
2349	0	0	0	0	0	0	1	0	0	0	k__Bacteria;p__Chloroflexi;c__Dehalococcoidetes;o__NT-B4;f__NT-B4OR;g__NT-B4OR;
1442	0	0	0	0	0	0	0	1	3	0	k__Bacteria;p__Verrucomicrobia;c__Verrucomicrobiae;o__Verrucomicrobiales;f__VerrucomicrobialesOR;g__VerrucomicrobialesOR;
1662	0	0	0	0	0	0	1	0	0	0	k__Bacteria;p__Verrucomicrobia;c__Verrucomicrobiae;o__Verrucomicrobiales;f__VerrucomicrobialesOR;g__VerrucomicrobialesOR;
1882	0	1	0	0	0	0	0	0	1	0	k__Bacteria;p__Verrucomicrobia;c__Verrucomicrobiae;o__Verrucomicrobiales;f__VerrucomicrobialesOR;g__VerrucomicrobialesOR;
2119	0	0	0	0	0	1	0	0	0	2	k__Bacteria;p__Armatimonadetes;c__SJA-176;o__SJA-176CL;f__SJA-176CL;g__SJA-176CL;
2172	0	0	0	0	0	1	0	0	0	0	k__Bacteria;p__Proteobacteria;c__Alphaproteobacteria;o__Rhizobiales;f__Hyphomicrobiaceae;g__HyphomicrobiaceaeFA;
2085	1	0	0	0	1	0	1	0	0	0	k__Bacteria;p__TM6;c__SJA-4;o__SJA-4CL;f__SJA-4CL;g__SJA-4CL;
1450	0	0	0	0	0	1	0	0	0	0	k__Bacteria;p__Verrucomicrobia;c__Verrucomicrobiae;o__Verrucomicrobiales;f__Verrucomicrobiaceae;g__VerrucomicrobiaceaeFA;
1441	0	0	0	0	0	1	0	1	0	0	k__Bacteria;p__Bacteroidetes;c__Sphingobacteria;o__Sphingobacteriales;f__SphingobacterialesOR;g__SphingobacterialesOR;
1451	0	0	0	0	0	0	0	0	0	1	k__Bacteria;p__GN04;c__GN15;o__GN15CL;f__GN15CL;g__GN15CL;
1468	0	0	0	0	0	0	0	1	1	0	k__Bacteria;
2162	0	1	0	0	0	0	0	0	0	0	k__Bacteria;p__BacteriaKI;c__BacteriaKI;o__BacteriaKI;f__BacteriaKI;g__BacteriaKI;
1616	0	0	0	0	0	0	0	0	0	1	k__Bacteria;
1422	0	0	0	0	0	0	0	1	0	0	k__Bacteria;p__Proteobacteria;c__Gammaproteobacteria;o__Legionellales;f__Coxiellaceae;g__Aquicella;
1954	1	0	0	0	0	0	0	1	1	0	k__Bacteria;p__Acidobacteria;c__Solibacteres;o__Solibacterales;f__Solibacteraceae;g__Candidatus Solibacter;
1724	0	0	0	0	0	0	0	0	0	1	k__Bacteria;p__Proteobacteria;c__Deltaproteobacteria;o__DeltaproteobacteriaCL;f__DeltaproteobacteriaCL;g__DeltaproteobacteriaCL;
2941	0	1	0	0	0	0	1	0	0	0	k__Bacteria;p__Bacteroidetes;c__Flavobacteria;o__Flavobacteriales;f__Flavobacteriaceae;g__Flavobacterium;
1619	2	0	0	0	0	0	0	0	0	0	k__Bacteria;p__Chlamydiae;c__Chlamydiae (class);o__Chlamydiales;
3078	0	0	0	1	0	0	0	0	0	0	k__Bacteria;p__Proteobacteria;c__Gammaproteobacteria;o__Legionellales;f__Coxiellaceae;g__CoxiellaceaeFA;
3225	0	0	0	1	0	0	0	0	0	0	k__Bacteria;p__Proteobacteria;c__Alphaproteobacteria;o__Rhizobiales;f__Hyphomicrobiaceae;g__Hyphomicrobium;
1695	0	1	0	0	0	0	0	0	0	1	k__Bacteria;p__Chloroflexi;c__Anaerolineae;o__S0208;f__S0208OR;g__S0208OR;
1665	0	0	0	0	0	0	0	1	0	0	k__Bacteria;p__Chloroflexi;c__Anaerolineae;o__envOPS12;f__envOPS12OR;g__envOPS12OR;
1461	0	2	0	0	0	0	0	0	0	1	k__Bacteria;p__Spirochaetes;c__Leptospirae;o__Leptospirales;f__Leptospiraceae;g__SJA-88;
1801	0	0	0	1	0	0	0	0	0	0	k__Bacteria;p__Planctomycetes;c__Planctomycea;o__Pirellulales;f__PirellulalesOR;g__PirellulalesOR;
1517	0	0	1	0	1	0	0	0	0	0	k__Bacteria;p__Chloroflexi;c__Dehalococcoidetes;o__Dehalococcoidales;f__Dehalococcoidaceae;g__DehalococcoidaceaeFA;
3054	0	0	0	0	1	1	0	0	0	0	k__Bacteria;p__Armatimonadetes;c__SJA-176;o__SJA-176CL;f__SJA-176CL;g__SJA-176CL;
1675	0	0	0	0	0	0	0	0	1	0	k__Bacteria;p__Proteobacteria;c__Gammaproteobacteria;o__Thiotrichales;f__Thiotrichaceae;g__Achromatium;
1773	1	0	0	0	0	0	0	0	1	0	k__Bacteria;p__Proteobacteria;c__Deltaproteobacteria;o__Myxococcales;f__MyxococcalesOR;g__MyxococcalesOR;
2289	0	0	0	0	0	0	0	0	0	1	k__Bacteria;p__Chloroflexi;c__Anaerolineae;o__Anaerolineales;f__Anaerolinaceae;g__AnaerolinaceaeFA;
1518	0	0	0	0	0	0	1	0	0	0	k__Bacteria;p__Proteobacteria;c__Deltaproteobacteria;o__Myxococcales;f__MyxococcalesOR;g__MyxococcalesOR;
1498	0	0	0	0	0	2	0	1	0	0	k__Bacteria;p__Proteobacteria;c__Deltaproteobacteria;o__Myxococcales;f__MyxococcalesOR;g__MyxococcalesOR;
2055	1	1	0	0	0	1	0	0	0	0	k__Bacteria;p__Proteobacteria;c__Alphaproteobacteria;o__Rhizobiales;f__Hyphomicrobiaceae;g__HyphomicrobiaceaeFA;
1487	0	2	0	0	0	0	1	0	0	0	k__Bacteria;p__Proteobacteria;c__Deltaproteobacteria;
1748	0	0	1	0	0	0	0	0	0	0	k__Bacteria;p__Verrucomicrobia;c__Verrucomicrobiae;o__Verrucomicrobiales;f__VerrucomicrobialesOR;g__VerrucomicrobialesOR;
2101	0	0	0	0	0	0	1	0	0	0	k__Bacteria;p__Proteobacteria;c__Alphaproteobacteria;o__Rhodobacterales;f__Rhodobacteraceae;
2794	0	0	0	0	0	0	0	1	0	0	k__Bacteria;p__Planctomycetes;c__Planctomycea;o__Gemmatales;f__Isosphaeraceae;g__IsosphaeraceaeFA;
1474	0	0	0	0	0	0	0	0	0	1	k__Bacteria;p__Planctomycetes;c__Phycisphaerae;o__PhycisphaeraeCL;f__PhycisphaeraeCL;g__PhycisphaeraeCL;
2346	0	0	1	0	0	0	0	0	0	0	k__Bacteria;p__Actinobacteria;c__Actinobacteria (class);o__Coriobacteriales;f__CoriobacterialesOR;g__CoriobacterialesOR;
1722	0	1	0	0	0	0	0	0	0	0	k__Bacteria;p__Planctomycetes;c__Phycisphaerae;o__PhycisphaeraeCL;f__PhycisphaeraeCL;g__PhycisphaeraeCL;
2880	0	0	0	0	0	0	0	0	0	1	k__Bacteria;p__GN04;c__GN15;o__GN15CL;f__GN15CL;g__GN15CL;
2140	0	0	0	0	1	0	0	0	0	0	k__Bacteria;p__Verrucomicrobia;c__Verrucomicrobiae;o__Verrucomicrobiales;f__VerrucomicrobialesOR;g__VerrucomicrobialesOR;
3991	0	1	0	0	0	0	0	0	0	1	k__Archaea;p__Crenarchaeota;c__C2;o__pGrfC26;f__pGrfC26OR;g__pGrfC26OR;
1492	0	0	0	0	0	1	2	0	0	0	k__Bacteria;p__Spirochaetes;c__M1NP2-04;o__M1NP2-04CL;f__M1NP2-04CL;g__M1NP2-04CL;
2436	2	0	0	0	0	0	0	0	0	0	k__Bacteria;p__Planctomycetes;c__Planctomycea;o__Gemmatales;f__Gemmataceae;g__Gemmata;
1857	0	0	1	0	1	0	0	0	0	0	k__Bacteria;p__Proteobacteria;c__Deltaproteobacteria;o__Syntrophobacterales;f__Desulfobacteraceae;g__DesulfobacteraceaeFA;
1913	2	0	0	0	0	0	2	0	0	0	k__Bacteria;p__Planctomycetes;c__Planctomycea;o__Pirellulales;f__PirellulalesOR;g__PirellulalesOR;
1504	0	0	0	0	0	0	0	1	1	2	k__Bacteria;p__WS3;c__PRR-12;o__PBS-III-9;f__PBS-III-9OR;g__PBS-III-9OR;
1847	0	0	0	0	0	0	0	0	1	1	k__Bacteria;p__Bacteroidetes;c__Bacteroidia;o__Bacteroidales;f__Marinilabiaceae;g__MarinilabiaceaeFA;
1489	0	0	0	0	0	0	0	0	0	1	k__Bacteria;p__TG3;c__TG3-1;o__GN09;f__GN09OR;g__GN09OR;
1514	0	0	0	0	0	0	0	1	0	0	k__Bacteria;p__Proteobacteria;c__Deltaproteobacteria;
1503	0	0	0	0	0	0	0	2	0	0	k__Bacteria;p__Proteobacteria;c__Deltaproteobacteria;o__Myxococcales;f__Haliangiaceae;g__HaliangiaceaeFA;
1494	0	0	0	0	0	1	0	0	0	0	k__Bacteria;p__Proteobacteria;c__Deltaproteobacteria;o__Bdellovibrionales;f__Bacteriovoracaceae;g__BacteriovoracaceaeFA;
1752	1	0	3	0	0	0	0	0	0	0	k__Bacteria;p__Bacteroidetes;c__Bacteroidia;o__Bacteroidales;f__Prevotellaceae;g__Prevotella;
1508	0	0	0	0	2	0	0	0	0	0	k__Bacteria;p__Proteobacteria;c__Gammaproteobacteria;o__Xanthomonadales;f__Sinobacteraceae;g__SinobacteraceaeFA;
1483	0	0	0	0	0	1	0	0	0	0	k__Bacteria;p__Chloroflexi;c__Chloroflexi (class);o__Chloroflexales;f__Chlorothrixaceae;g__ChlorothrixaceaeFA;
1894	0	0	0	0	0	2	1	1	0	0	k__Bacteria;p__Chloroflexi;c__Anaerolineae;o__Anaerolineales;f__Anaerolinaceae;g__AnaerolinaceaeFA;
1864	0	0	0	0	1	0	0	0	0	0	k__Bacteria;p__Acidobacteria;c__MVS-40;o__MVS-40CL;f__MVS-40CL;g__MVS-40CL;
1516	1	0	0	2	0	0	0	0	0	0	k__Bacteria;p__Planctomycetes;c__Planctomycea;o__Pirellulales;f__PirellulalesOR;g__PirellulalesOR;
2394	0	0	0	0	0	0	0	1	0	0	k__Bacteria;
1935	0	0	0	0	0	0	0	0	0	1	k__Bacteria;p__Bacteroidetes;c__Sphingobacteria;o__Sphingobacteriales;f__SphingobacterialesOR;g__SphingobacterialesOR;
3030	0	1	0	0	0	0	0	0	0	0	k__Bacteria;p__Proteobacteria;c__Deltaproteobacteria;o__Syntrophobacterales;f__Syntrophobacteraceae;g__Syntrophobacter;
3369	0	0	0	0	0	1	0	0	2	0	k__Bacteria;p__Verrucomicrobia;c__Verrucomicrobiae;o__Verrucomicrobiales;f__VerrucomicrobialesOR;g__VerrucomicrobialesOR;
1562	0	0	1	0	1	0	0	0	0	0	k__Bacteria;p__Planctomycetes;c__Phycisphaerae;o__PhycisphaeraeCL;f__PhycisphaeraeCL;g__PhycisphaeraeCL;
1557	0	0	0	0	0	0	2	0	0	0	k__Bacteria;p__Nitrospirae;c__Nitrospira (class);o__Nitrospirales;f__Thermodesulfovibrionaceae;g__ThermodesulfovibrionaceaeFA;
1550	0	0	1	1	0	0	0	0	0	0	k__Bacteria;p__Firmicutes;c__Clostridia;o__Clostridiales;f__ClostridialesOR;g__ClostridialesOR;
1545	0	0	0	1	0	0	0	0	0	0	k__Bacteria;p__Firmicutes;c__Clostridia;
2351	0	0	0	0	0	0	1	0	0	0	k__Bacteria;p__Firmicutes;c__Clostridia;o__Clostridiales;f__ClostridialesOR;g__ClostridialesOR;
2787	1	0	0	0	0	0	1	1	1	1	k__Bacteria;p__Proteobacteria;c__Deltaproteobacteria;o__DeltaproteobacteriaCL;f__DeltaproteobacteriaCL;g__DeltaproteobacteriaCL;
3024	0	1	0	0	0	0	0	0	0	0	k__Bacteria;p__Chloroflexi;c__Anaerolineae;o__envOPS12;f__envOPS12OR;g__envOPS12OR;
2377	0	0	0	0	0	1	1	0	1	0	k__Bacteria;p__Chlamydiae;c__Chlamydiae (class);o__Chlamydiales;f__Parachlamydiaceae;g__Candidatus Protochlamydia;
1854	0	0	0	0	1	0	0	0	0	0	k__Bacteria;p__Acidobacteria;c__Sva0725;o__Sva0725CL;f__Sva0725CL;g__Sva0725CL;
1734	2	0	0	0	0	1	0	0	2	0	k__Bacteria;p__Cyanobacteria;c__4C0d-2;o__mle1-12;f__mle1-12OR;g__mle1-12OR;
1561	0	0	0	0	1	0	0	0	1	0	k__Bacteria;p__GOUTA4;c__RB384;o__RB384CL;f__RB384CL;g__RB384CL;
2879	0	0	0	0	1	1	0	0	0	0	k__Bacteria;p__Actinobacteria;c__Actinobacteria (class);o__Actinomycetales;f__Thermomonosporaceae;g__Actinoallomurus;
2223	0	0	0	0	0	0	0	1	0	0	k__Bacteria;p__Elusimicrobia;c__Elusimicrobia (class);o__Elusimicrobiales;f__ElusimicrobialesOR;g__ElusimicrobialesOR;
2889	0	0	0	0	0	0	0	1	1	0	k__Bacteria;p__Proteobacteria;c__Gammaproteobacteria;o__Methylococcales;f__Methylococcaceae;
2681	0	0	1	0	1	0	1	0	1	0	k__Bacteria;p__Proteobacteria;c__Deltaproteobacteria;o__DeltaproteobacteriaCL;f__DeltaproteobacteriaCL;g__DeltaproteobacteriaCL;
2528	0	0	0	0	1	0	0	0	0	1	k__Bacteria;p__Elusimicrobia;c__Elusimicrobia (class);o__FAC88;f__FAC88OR;g__FAC88OR;
1993	0	0	0	0	0	1	0	0	0	0	k__Bacteria;
2438	0	0	0	0	0	2	0	0	0	0	k__Bacteria;p__Spirochaetes;c__Leptospirae;o__Leptospirales;f__Leptospiraceae;g__Leptonema;
1536	4	0	0	0	0	0	0	0	0	0	k__Bacteria;p__Spirochaetes;c__M1NP2-04;o__M1NP2-04CL;f__M1NP2-04CL;g__M1NP2-04CL;
3871	0	1	0	0	0	0	0	0	0	0	k__Bacteria;p__Proteobacteria;c__Deltaproteobacteria;o__Myxococcales;f__Haliangiaceae;g__HaliangiaceaeFA;
2291	0	0	0	0	0	0	0	0	0	1	k__Bacteria;p__Bacteroidetes;c__Sphingobacteria;o__Sphingobacteriales;f__SphingobacterialesOR;g__SphingobacterialesOR;
1533	1	0	0	0	0	0	0	0	0	0	k__Bacteria;p__Proteobacteria;c__Alphaproteobacteria;o__AlphaproteobacteriaCL;f__AlphaproteobacteriaCL;g__AlphaproteobacteriaCL;
2320	0	1	0	0	0	0	0	0	0	0	k__Bacteria;p__Proteobacteria;c__Gammaproteobacteria;o__Xanthomonadales;f__Sinobacteraceae;g__SinobacteraceaeFA;
2429	0	0	1	1	0	2	1	0	1	0	k__Bacteria;p__Firmicutes;c__Bacilli;o__Bacillales;f__Bacillaceae;g__Bacillus;
2361	1	0	0	0	0	0	0	0	0	0	k__Bacteria;p__Planctomycetes;c__Phycisphaerae;
1735	0	0	0	0	0	0	1	1	0	0	k__Bacteria;p__BRC1;c__BRC1PH;o__BRC1PH;f__BRC1PH;g__BRC1PH;
4282	0	0	0	1	0	0	0	0	0	0	k__Bacteria;p__Proteobacteria;c__Deltaproteobacteria;o__Syntrophobacterales;f__Syntrophaceae;g__SyntrophaceaeFA;
1822	0	0	0	0	0	0	0	0	0	3	k__Bacteria;p__Proteobacteria;c__Gammaproteobacteria;o__Chromatiales;f__Chromatiaceae;g__ChromatiaceaeFA;
2343	0	0	0	0	0	0	0	2	0	0	k__Archaea;p__Euryarchaeota;c__Halobacteria;o__Halobacteriales;f__Halobacteriaceae;g__Natronobacterium;
3089	0	0	0	1	0	0	0	0	0	0	k__Bacteria;p__Bacteroidetes;c__Sphingobacteria;o__Sphingobacteriales;f__SphingobacterialesOR;g__SphingobacterialesOR;
2299	1	0	0	0	0	0	0	0	0	0	k__Bacteria;p__Proteobacteria;c__Betaproteobacteria;o__Gallionellales;f__Gallionellaceae;g__Gallionella;
1574	1	0	0	1	0	0	0	1	0	0	k__Bacteria;p__Planctomycetes;c__Phycisphaerae;o__PhycisphaeraeCL;f__PhycisphaeraeCL;g__PhycisphaeraeCL;
2751	1	0	0	0	0	0	0	0	0	0	k__Bacteria;p__OP3;c__BD4-9;o__BD4-9CL;f__BD4-9CL;g__BD4-9CL;
2270	0	0	1	0	0	0	0	0	0	0	k__Bacteria;p__Armatimonadetes;c__SJA-176;o__SJA-176CL;f__SJA-176CL;g__SJA-176CL;
2071	0	0	0	0	0	0	0	0	0	1	k__Bacteria;p__Firmicutes;c__Clostridia;o__Clostridiales;f__Ruminococcaceae;g__RuminococcaceaeFA;
1528	0	1	0	2	0	0	0	0	0	0	k__Bacteria;p__Proteobacteria;c__Deltaproteobacteria;o__DeltaproteobacteriaCL;f__DeltaproteobacteriaCL;g__DeltaproteobacteriaCL;
2411	0	0	0	0	1	0	0	0	0	0	k__Bacteria;
2005	0	1	0	0	0	0	0	0	0	0	k__Bacteria;p__Proteobacteria;c__Deltaproteobacteria;o__Myxococcales;f__Haliangiaceae;g__HaliangiaceaeFA;
2335	0	0	0	0	1	0	0	0	0	0	k__Bacteria;p__Proteobacteria;c__Betaproteobacteria;o__Burkholderiales;f__Alcaligenaceae;g__AlcaligenaceaeFA;
1527	0	0	0	0	0	1	0	0	0	0	k__Bacteria;p__Chlamydiae;c__Chlamydiae (class);o__Chlamydiales;
4054	0	1	0	0	0	0	0	0	0	0	k__Bacteria;p__Planctomycetes;c__Planctomycea;o__Pirellulales;f__Pirellulaceae;g__PirellulaceaeFA;
2785	1	0	2	0	0	0	0	0	0	1	k__Bacteria;p__Proteobacteria;c__Deltaproteobacteria;o__NKB15;f__NKB15OR;g__NKB15OR;
3379	0	0	0	0	0	0	1	0	0	0	k__Bacteria;p__Verrucomicrobia;c__Verrucomicrobiae;o__Verrucomicrobiales;f__VerrucomicrobialesOR;g__VerrucomicrobialesOR;
1573	0	0	0	0	0	0	0	1	0	0	k__Bacteria;p__Chloroflexi;c__Anaerolineae;o__Anaerolineales;f__Anaerolinaceae;g__Anaerolinea;
1842	1	0	0	0	0	0	0	0	1	0	k__Bacteria;
1568	0	0	0	0	0	0	1	0	0	0	k__Bacteria;p__Actinobacteria;c__Actinobacteria (class);o__Actinomycetales;
1548	0	1	0	0	0	0	1	0	0	0	k__Bacteria;p__Planctomycetes;c__Phycisphaerae;o__PhycisphaeraeCL;f__PhycisphaeraeCL;g__PhycisphaeraeCL;
1823	0	0	0	0	0	0	0	1	0	0	k__Bacteria;p__Proteobacteria;c__Gammaproteobacteria;o__Alteromonadales;f__Alteromonadaceae;g__Cellvibrio;
2537	0	0	0	0	0	1	0	0	0	0	k__Bacteria;p__Chloroflexi;c__Anaerolineae;o__WCHB1-50;f__WCHB1-50OR;g__WCHB1-50OR;
2257	0	0	0	0	0	2	0	0	0	0	k__Bacteria;p__Bacteroidetes;c__Bacteroidia;o__Bacteroidales;f__Porphyromonadaceae;g__PorphyromonadaceaeFA;
1529	0	0	0	0	0	1	0	0	0	0	k__Bacteria;p__Bacteroidetes;c__Flavobacteria;o__FlavobacteriaCL;f__FlavobacteriaCL;g__FlavobacteriaCL;
2248	0	1	2	0	0	0	0	0	0	0	k__Bacteria;p__Firmicutes;c__Clostridia;o__OPB54;f__OPB54OR;g__OPB54OR;
1585	0	0	0	1	0	0	0	0	0	1	k__Bacteria;p__OP11;c__OP11-4;o__RCP1-27;f__RCP1-27OR;g__RCP1-27OR;
2350	0	0	0	0	0	0	1	0	0	0	k__Bacteria;p__Chlorobi;c__Ignavibacteria;o__ZB1;f__ZB1OR;g__ZB1OR;
3157	0	0	0	0	0	1	2	0	0	0	k__Bacteria;p__Firmicutes;c__Clostridia;o__Clostridiales;
2845	0	0	1	0	0	0	1	0	0	0	k__Bacteria;p__Proteobacteria;c__Gammaproteobacteria;o__Methylococcales;f__Crenotrichaceae;g__Crenothrix;
2250	0	0	0	0	0	0	0	2	0	0	k__Bacteria;p__Verrucomicrobia;c__Verrucomicrobiae;o__Verrucomicrobiales;f__VerrucomicrobialesOR;g__VerrucomicrobialesOR;
1644	1	0	1	0	0	0	1	0	0	0	k__Bacteria;p__Verrucomicrobia;c__VerrucomicrobiaPH;o__VerrucomicrobiaPH;f__VerrucomicrobiaPH;g__VerrucomicrobiaPH;
2133	0	1	0	0	0	0	1	0	0	0	k__Bacteria;p__Proteobacteria;c__Alphaproteobacteria;o__Caulobacterales;f__Caulobacteraceae;g__Phenylobacterium;
2014	0	0	2	0	0	0	0	0	0	0	k__Bacteria;p__TM6;c__SJA-4;o__SJA-4CL;f__SJA-4CL;g__SJA-4CL;
3360	0	0	0	0	0	0	0	0	1	0	k__Bacteria;p__Spirochaetes;c__WWE1;o__PBS-18;f__SHA-116;g__SHA-116FA;
2293	0	0	0	0	1	0	1	0	1	0	k__Bacteria;p__Planctomycetes;c__Phycisphaerae;o__PhycisphaeraeCL;f__PhycisphaeraeCL;g__PhycisphaeraeCL;
2325	1	1	0	0	0	0	0	0	0	0	k__Bacteria;p__Tenericutes;c__TenericutesPH;o__TenericutesPH;f__TenericutesPH;g__TenericutesPH;
2607	0	1	0	0	0	0	0	0	0	1	k__Bacteria;p__OP8;c__OP8_1;o__OP8_1CL;f__OP8_1CL;g__OP8_1CL;
1620	0	0	0	1	0	0	0	0	0	0	k__Archaea;p__Euryarchaeota;c__Thermoplasmata;o__E2;f__pMC2A33;g__pMC2A33FA;
1605	0	0	0	0	0	0	0	1	0	0	k__Bacteria;p__Acidobacteria;c__Sva0725;o__Sva0725;f__Sva0725OR;g__Sva0725OR;
2992	0	0	0	0	0	0	1	0	0	0	k__Bacteria;p__Proteobacteria;
2731	0	0	0	0	0	0	0	0	0	1	k__Bacteria;p__Proteobacteria;c__Deltaproteobacteria;o__Bdellovibrionales;f__Bdellovibrionaceae;g__Bdellovibrio;
2310	0	1	1	0	0	0	0	0	0	0	k__Bacteria;p__Verrucomicrobia;c__Verrucomicrobiae;o__Verrucomicrobiales;f__Verrucomicrobia subdivision 3;g__Verrucomicrobia subdivision 3FA;
1916	0	0	0	1	0	0	0	0	0	0	k__Bacteria;p__WS3;c__PRR-12;o__Sediment-1;f__PRR-10;g__PRR-10FA;
1931	0	1	0	0	0	0	1	0	0	0	k__Bacteria;p__Bacteroidetes;c__Sphingobacteria;o__Sphingobacteriales;f__SphingobacterialesOR;g__SphingobacterialesOR;
1635	0	0	0	0	0	1	0	0	0	0	k__Bacteria;p__Proteobacteria;c__Deltaproteobacteria;o__Myxococcales;f__MyxococcalesOR;g__MyxococcalesOR;
2456	0	0	0	0	0	0	0	0	0	1	k__Bacteria;p__Acidobacteria;c__MVS-40;o__MVS-40CL;f__MVS-40CL;g__MVS-40CL;
2130	0	0	0	0	0	0	3	0	0	0	k__Bacteria;p__Proteobacteria;c__Gammaproteobacteria;o__Chromatiales;f__ChromatialesOR;g__ChromatialesOR;
1642	0	0	0	0	0	0	3	0	0	0	k__Bacteria;p__WS3;c__PRR-12;o__Sediment-1;f__Sediment-1OR;g__Sediment-1OR;
1588	0	0	0	0	0	0	0	0	0	1	k__Bacteria;p__Chloroflexi;c__Anaerolineae;o__WCHB1-50;f__WCHB1-50OR;g__WCHB1-50OR;
1861	1	0	0	0	0	0	0	0	1	0	k__Bacteria;p__Verrucomicrobia;c__Verrucomicrobiae;o__Verrucomicrobiales;f__VerrucomicrobialesOR;g__VerrucomicrobialesOR;
1987	1	0	0	0	0	0	0	0	0	0	k__Bacteria;p__Actinobacteria;c__Actinobacteria (class);o__Actinomycetales;f__Micromonosporaceae;g__Pilimelia;
1811	0	0	0	0	2	0	0	0	0	0	k__Bacteria;p__Proteobacteria;c__Gammaproteobacteria;o__Oceanospirillales;f__Litincolaceae;g__LitincolaceaeFA;
1626	0	0	0	0	0	0	0	0	1	0	k__Bacteria;p__Bacteroidetes;c__Sphingobacteria;o__Sphingobacteriales;f__SphingobacterialesOR;g__SphingobacterialesOR;
1641	0	0	0	0	0	0	0	0	1	3	k__Bacteria;p__Chlorobi;c__BSV19;o__BSV19CL;f__BSV19CL;g__BSV19CL;
2352	0	0	0	0	0	0	0	1	0	0	k__Bacteria;p__TM6;c__SJA-4;o__SJA-4CL;f__SJA-4CL;g__SJA-4CL;
2385	0	0	0	0	0	0	0	0	0	1	k__Bacteria;p__Bacteroidetes;c__Flavobacteria;o__FlavobacteriaCL;f__FlavobacteriaCL;g__FlavobacteriaCL;
1814	1	0	0	0	0	0	0	0	0	0	k__Bacteria;p__Actinobacteria;c__Actinobacteria (class);o__Actinomycetales;f__Bogoriellaceae;g__BogoriellaceaeFA;
1646	0	0	0	0	1	0	0	0	0	0	k__Bacteria;p__Chlamydiae;c__Chlamydiae (class);o__Chlamydiales;
2586	0	0	0	0	0	0	0	0	0	1	k__Bacteria;p__Verrucomicrobia;c__Opitutae;o__Opitutales;f__Opitutaceae;g__OpitutaceaeFA;
2374	0	0	0	0	1	0	0	0	0	0	k__Bacteria;p__Chloroflexi;c__Anaerolineae;o__GN14;f__GN14OR;g__GN14OR;
1967	1	0	0	0	0	0	0	0	0	0	k__Bacteria;p__Proteobacteria;c__Alphaproteobacteria;o__Sphingomonadales;f__SphingomonadalesOR;g__SphingomonadalesOR;
1632	0	1	0	0	0	0	0	0	0	0	k__Bacteria;p__Proteobacteria;c__Deltaproteobacteria;o__Desulfobacterales;f__Desulfobulbaceae;g__DesulfobulbaceaeFA;
3168	0	0	0	0	0	0	0	0	0	1	k__Bacteria;p__Bacteroidetes;c__Sphingobacteria;o__Sphingobacteriales;f__Sphingobacteriaceae;g__Pedobacter;
1639	0	0	0	0	0	0	0	0	0	1	k__Bacteria;p__Bacteroidetes;c__Flavobacteria;o__FlavobacteriaCL;f__FlavobacteriaCL;g__FlavobacteriaCL;
2208	0	0	0	0	0	0	1	1	1	1	k__Bacteria;p__Bacteroidetes;c__Sphingobacteria;o__Sphingobacteriales;f__SphingobacterialesOR;g__SphingobacterialesOR;
2388	0	1	0	0	0	0	1	0	0	0	k__Bacteria;p__OP3;c__koll11;o__GIF10;f__kpj58rc;g__kpj58rcFA;
2384	0	0	0	0	0	2	0	0	0	0	k__Bacteria;p__Proteobacteria;c__Betaproteobacteria;o__Burkholderiales;
2082	1	0	0	0	0	0	0	0	0	0	k__Bacteria;p__Proteobacteria;c__Alphaproteobacteria;o__Rhizobiales;f__Cohaesibacteraceae;g__CohaesibacteraceaeFA;
4162	0	0	0	0	0	1	0	0	0	0	k__Bacteria;p__Proteobacteria;c__Gammaproteobacteria;o__Legionellales;f__Coxiellaceae;g__CoxiellaceaeFA;
3509	0	0	0	0	1	0	0	0	0	0	k__Bacteria;
2081	0	0	0	0	0	0	1	0	0	0	k__Bacteria;p__Chloroflexi;c__Anaerolineae;o__DRC31;f__DRC31OR;g__DRC31OR;
2415	0	0	0	0	0	0	0	1	0	0	k__Bacteria;p__Chlamydiae;c__Chlamydiae (class);o__Chlamydiales;f__ChlamydialesOR;g__ChlamydialesOR;
1656	0	0	0	0	0	1	0	0	0	0	k__Bacteria;p__Bacteroidetes;c__Bacteroidia;o__Bacteroidales;f__BacteroidalesOR;g__BacteroidalesOR;
3647	0	0	0	0	0	1	0	0	1	0	k__Bacteria;p__Verrucomicrobia;c__Verrucomicrobiae;o__Verrucomicrobiales;f__VerrucomicrobialesOR;g__VerrucomicrobialesOR;
1671	1	0	0	0	0	0	0	0	0	0	k__Bacteria;p__Bacteroidetes;c__Bacteroidia;o__Bacteroidales;f__BacteroidalesOR;g__BacteroidalesOR;
1898	0	1	0	0	1	0	0	1	0	0	k__Bacteria;p__Verrucomicrobia;c__Verrucomicrobiae;o__Verrucomicrobiales;f__VerrucomicrobialesOR;g__VerrucomicrobialesOR;
1655	0	0	0	0	0	0	0	0	1	1	k__Bacteria;p__Proteobacteria;c__Gammaproteobacteria;o__Oceanospirillales;f__OM60;g__OM60FA;
1710	0	0	1	0	0	0	0	0	0	0	k__Bacteria;p__Proteobacteria;c__Epsilonproteobacteria;o__Nautiliales;f__NautilialesOR;g__NautilialesOR;
3318	0	0	0	0	0	1	0	0	0	0	k__Bacteria;p__Acidobacteria;c__MVS-40;o__MVS-40CL;f__MVS-40CL;g__MVS-40CL;
3035	0	0	0	0	0	0	0	0	0	1	k__Bacteria;p__Proteobacteria;c__Deltaproteobacteria;o__Myxococcales;f__MyxococcalesOR;g__MyxococcalesOR;
5587	0	1	0	0	0	0	0	0	0	0	k__Bacteria;p__Chloroflexi;c__Anaerolineae;o__envOPS12;f__envOPS12OR;g__envOPS12OR;
1707	0	1	1	0	0	0	0	0	0	0	k__Bacteria;p__Chloroflexi;c__Anaerolineae;o__AnaerolineaeCL;f__AnaerolineaeCL;g__AnaerolineaeCL;
2000	0	0	0	0	0	0	0	1	0	0	k__Bacteria;p__Proteobacteria;c__Gammaproteobacteria;o__Chromatiales;
4050	1	0	0	0	1	0	0	0	0	1	k__Bacteria;p__Firmicutes;c__Clostridia;o__Clostridiales;f__Catabacteriaceae;g__CatabacteriaceaeFA;
5684	0	0	0	0	0	1	0	0	0	0	k__Bacteria;p__Proteobacteria;c__Deltaproteobacteria;o__Desulfobacterales;f__Desulfobulbaceae;g__DesulfobulbaceaeFA;
2474	0	0	0	0	0	0	0	0	0	1	k__Bacteria;p__Firmicutes;c__Clostridia;o__Clostridiales;f__Veillonellaceae;g__VeillonellaceaeFA;
1728	0	0	1	0	0	0	0	0	0	0	k__Bacteria;p__Chloroflexi;c__Anaerolineae;o__Anaerolineales;f__Anaerolinaceae;g__Levilinea;
3602	0	0	0	0	0	0	1	0	0	0	k__Bacteria;p__Chloroflexi;c__Anaerolineae;o__Anaerolineales;f__Anaerolinaceae;g__AnaerolinaceaeFA;
1708	0	0	0	0	0	1	0	2	1	0	k__Bacteria;p__Armatimonadetes;c__SJA-176;o__SJA-176CL;f__SJA-176CL;g__SJA-176CL;
1657	1	0	0	0	0	0	1	0	0	0	k__Bacteria;p__Planctomycetes;c__Planctomycea;o__Gemmatales;f__Isosphaeraceae;g__IsosphaeraceaeFA;
1705	0	0	0	0	1	0	0	0	0	0	k__Bacteria;p__Actinobacteria;c__Actinobacteria (class);o__MC47;f__MC47OR;g__MC47OR;
3000	0	0	0	0	0	0	0	0	1	0	k__Bacteria;p__Proteobacteria;c__Alphaproteobacteria;o__AlphaproteobacteriaCL;f__AlphaproteobacteriaCL;g__AlphaproteobacteriaCL;
1673	0	0	0	0	0	0	1	0	0	0	k__Bacteria;p__Proteobacteria;c__Alphaproteobacteria;o__Sphingomonadales;f__Sphingomonadaceae;g__Sphingobium;
1674	0	0	0	0	0	1	0	0	0	0	k__Bacteria;p__Firmicutes;
1678	0	0	0	0	0	0	0	0	1	0	k__Bacteria;p__Proteobacteria;c__Gammaproteobacteria;o__Methylococcales;f__Crenotrichaceae;g__CrenotrichaceaeFA;
3301	0	0	0	0	0	0	2	1	0	1	k__Bacteria;p__Proteobacteria;c__Alphaproteobacteria;o__Sphingomonadales;
1699	0	0	0	1	0	0	0	0	1	0	k__Bacteria;p__Firmicutes;c__Clostridia;o__Clostridiales;f__Ruminococcaceae;g__Acetivibrio;
2687	0	0	0	0	0	1	0	0	0	0	k__Bacteria;p__Proteobacteria;c__Gammaproteobacteria;o__Chromatiales;f__ChromatialesOR;g__ChromatialesOR;
1704	0	0	0	1	0	0	0	1	0	0	k__Bacteria;p__Proteobacteria;c__Betaproteobacteria;o__Rhodocyclales;f__Rhodocyclaceae;g__Rhodocyclus;
2932	0	0	0	0	0	0	0	0	0	1	k__Bacteria;p__Proteobacteria;c__Alphaproteobacteria;o__Rhizobiales;f__Hyphomicrobiaceae;g__Rhodoplanes;
1667	0	0	0	0	0	0	0	0	0	1	k__Bacteria;p__Bacteroidetes;c__Flavobacteria;o__FlavobacteriaCL;f__FlavobacteriaCL;g__FlavobacteriaCL;
2453	2	0	0	0	0	0	0	0	0	0	k__Bacteria;p__Proteobacteria;c__Deltaproteobacteria;o__Myxococcales;f__MyxococcalesOR;g__MyxococcalesOR;
1694	0	0	1	0	0	0	0	0	0	0	k__Bacteria;p__Cyanobacteria;c__4C0d-2;o__4C0d-2CL;f__4C0d-2CL;g__4C0d-2CL;
3355	0	0	0	0	0	0	1	1	0	0	k__Bacteria;p__Elusimicrobia;c__Elusimicrobia (class);o__Elusimicrobiales;f__ElusimicrobialesOR;g__ElusimicrobialesOR;
1727	1	0	0	0	0	0	0	0	0	0	k__Bacteria;p__Bacteroidetes;c__Bacteroidia;o__Bacteroidales;f__BacteroidalesOR;g__BacteroidalesOR;
1689	0	0	0	0	0	0	0	1	0	0	k__Bacteria;p__Proteobacteria;c__Alphaproteobacteria;o__Rhodospirillales;f__Acetobacteraceae;g__AcetobacteraceaeFA;
1654	0	1	0	0	0	0	0	0	0	0	k__Bacteria;p__Proteobacteria;c__Deltaproteobacteria;o__Syntrophobacterales;f__Desulfobacteraceae;g__Desulfococcus;
2145	1	0	0	0	0	0	2	0	0	0	k__Bacteria;p__Proteobacteria;c__Alphaproteobacteria;o__AlphaproteobacteriaCL;f__AlphaproteobacteriaCL;g__AlphaproteobacteriaCL;
1692	0	0	0	0	0	0	0	0	0	2	k__Bacteria;p__Firmicutes;c__Clostridia;o__Clostridiales;f__Ruminococcaceae;g__RuminococcaceaeFA;
2171	1	0	0	0	0	1	0	0	0	1	k__Bacteria;p__Bacteroidetes;c__Bacteroidia;o__Bacteroidales;f__Marinilabiaceae;g__MarinilabiaceaeFA;
1660	0	0	0	1	0	0	0	0	0	0	k__Bacteria;p__Chloroflexi;c__Anaerolineae;o__AnaerolineaeCL;f__AnaerolineaeCL;g__AnaerolineaeCL;
3667	0	0	0	0	0	0	1	0	0	0	k__Bacteria;p__Proteobacteria;c__Deltaproteobacteria;o__Syntrophobacterales;f__SyntrophobacteralesOR;g__SyntrophobacteralesOR;
1995	0	0	0	0	0	0	0	0	0	1	k__Bacteria;p__Planctomycetes;c__Phycisphaerae;o__PhycisphaeraeCL;f__PhycisphaeraeCL;g__PhycisphaeraeCL;
2229	0	0	0	0	0	0	0	1	0	0	k__Bacteria;p__Proteobacteria;c__Deltaproteobacteria;o__Syntrophobacterales;f__Syntrophobacteraceae;g__SyntrophobacteraceaeFA;
1879	0	0	0	0	0	0	1	0	0	0	k__Bacteria;
1717	0	1	0	1	0	0	0	0	0	1	k__Bacteria;p__Chloroflexi;c__Anaerolineae;o__Anaerolineales;f__Anaerolinaceae;
2319	0	0	0	0	0	0	0	3	0	0	k__Bacteria;p__Proteobacteria;c__Gammaproteobacteria;o__Legionellales;f__Coxiellaceae;g__Aquicella;
3329	1	0	0	0	0	1	0	0	0	0	k__Bacteria;p__Firmicutes;c__Clostridia;o__Clostridiales;f__Ruminococcaceae;g__Acetivibrio;
1949	0	0	0	0	2	0	0	0	0	0	k__Bacteria;p__Elusimicrobia;c__Elusimicrobia (class);o__MVP-88;f__MVP-88OR;g__MVP-88OR;
2899	2	0	0	0	0	0	0	0	0	0	k__Bacteria;p__Proteobacteria;c__Gammaproteobacteria;o__Legionellales;f__Legionellaceae;g__Legionella;
3886	2	0	0	0	0	0	0	0	0	0	k__Bacteria;p__Chlamydiae;c__Chlamydiae (class);o__Chlamydiales;f__ChlamydialesOR;g__ChlamydialesOR;
1712	0	0	0	1	1	1	0	1	1	0	k__Bacteria;p__Bacteroidetes;c__Sphingobacteria;o__Sphingobacteriales;f__SphingobacterialesOR;g__SphingobacterialesOR;
2552	1	0	0	0	0	0	0	0	1	0	k__Bacteria;p__Chlamydiae;c__Chlamydiae (class);o__Chlamydiales;f__Parachlamydiaceae;g__Candidatus Protochlamydia;
2609	0	0	0	0	0	0	1	0	0	0	k__Bacteria;p__Proteobacteria;c__Alphaproteobacteria;o__Rhizobiales;f__Cohaesibacteraceae;g__CohaesibacteraceaeFA;
1970	0	0	0	0	0	2	0	0	0	0	k__Bacteria;p__Chloroflexi;c__Anaerolineae;o__H39;f__H39OR;g__H39OR;
4554	0	0	0	0	0	0	0	1	0	0	k__Bacteria;p__Verrucomicrobia;c__Verruco-5;o__Verruco-5CL;f__Verruco-5CL;g__Verruco-5CL;
1888	0	0	0	0	0	1	0	0	0	0	k__Bacteria;p__Firmicutes;c__Clostridia;o__Clostridiales;f__Dehalobacteriaceae;g__Dehalobacterium;
2150	0	0	0	0	0	0	2	0	0	0	k__Bacteria;p__Proteobacteria;c__Deltaproteobacteria;o__Myxococcales;f__MyxococcalesOR;g__MyxococcalesOR;
1791	0	1	0	0	0	0	0	0	0	0	k__Bacteria;p__OP3;c__koll11;o__GIF10;f__GIF10OR;g__GIF10OR;
2569	0	0	0	1	0	0	0	0	0	0	k__Bacteria;p__Verrucomicrobia;c__VerrucomicrobiaPH;o__VerrucomicrobiaPH;f__VerrucomicrobiaPH;g__VerrucomicrobiaPH;
3096	0	0	0	0	0	0	0	0	1	0	k__Bacteria;p__Proteobacteria;c__Gammaproteobacteria;o__Legionellales;f__Coxiellaceae;g__CoxiellaceaeFA;
3863	1	0	0	0	0	0	1	0	0	0	k__Bacteria;p__Planctomycetes;c__Planctomycea;o__Pirellulales;f__Pirellulaceae;g__PirellulaceaeFA;
1792	0	0	0	0	0	0	1	0	1	0	k__Bacteria;p__Chlorobi;c__SJA-28;o__SJA-28CL;f__SJA-28CL;g__SJA-28CL;
1802	0	0	0	0	0	0	1	0	0	0	k__Bacteria;p__Bacteroidetes;
2273	0	0	0	0	0	0	0	0	0	1	k__Bacteria;p__Planctomycetes;c__Planctomycea;o__Pirellulales;f__PirellulalesOR;g__PirellulalesOR;
2231	0	0	0	0	0	0	0	0	1	0	k__Bacteria;p__Bacteroidetes;c__Bacteroidia;o__Bacteroidales;f__Marinilabiaceae;g__MarinilabiaceaeFA;
2036	0	0	1	1	0	0	0	0	0	0	k__Archaea;p__Euryarchaeota;c__Methanobacteria;o__Methanobacteriales;f__Methanobacteriaceae;g__Methanobacterium;
1784	0	0	0	0	0	0	0	0	2	0	k__Bacteria;p__Firmicutes;c__Clostridia;
3060	0	0	0	0	0	0	0	0	0	3	k__Bacteria;
3140	0	0	0	0	0	0	0	0	0	1	k__Bacteria;
2587	0	0	0	0	0	1	0	0	0	0	k__Bacteria;p__Chloroflexi;c__Anaerolineae;o__Anaerolineales;f__Anaerolinaceae;g__Levilinea;
[truncated: 1,514 more rows]
