# Supplementary material for: Primer and platform effects on 16S rRNA tag sequencing
Source: Front Microbiol. 2015 Aug 4;6:771. doi: 10.3389/fmicb.2015.00771 (PMC4523815; doi:10.3389/fmicb.2015.00771)
Supplement: Supplementary file 4 [file Additionalfile4.ZIP › rarefied_miseq_wetlands_V7_R2.txt]

#/global/projectb/scratch/tremblay/paper_miseq_2b/complete_dataset_2ndtry//rarefied_otu_tables_combined/MISEQ_V7_R2_WETLANDS/otu_table_filtered_bacteriaArchaea.tab
#OTU ID	WL04	WL08	WL07	WL01	WL05	WL02	WL09	WL10	WL11	WL03	Consensus Lineage
0	105	97	159	133	181	105	131	130	80	153	k__Bacteria;p__Bacteroidetes;c__Bacteroidia;o__Bacteroidales;
5	90	42	123	166	59	126	83	46	21	133	k__Bacteria;p__Nitrospirae;c__Nitrospira (class);o__Nitrospirales;f__Thermodesulfovibrionaceae;g__LCP-6;
1	103	42	57	54	66	95	14	59	41	66	k__Bacteria;p__Proteobacteria;c__Gammaproteobacteria;o__Methylococcales;f__Crenotrichaceae;g__Crenothrix;
4	89	47	64	106	52	90	9	16	6	59	k__Bacteria;p__Proteobacteria;c__Betaproteobacteria;o__Rhodocyclales;f__Rhodocyclaceae;g__RhodocyclaceaeFA;
2	68	65	71	56	38	81	34	23	47	61	k__Bacteria;p__Proteobacteria;c__Deltaproteobacteria;o__Syntrophobacterales;f__Syntrophaceae;g__Desulfobacca;
3	92	36	37	48	18	83	19	11	51	72	k__Bacteria;p__Proteobacteria;c__Betaproteobacteria;o__Rhodocyclales;f__Rhodocyclaceae;g__Methyloversatilis;
32	16	27	42	39	53	21	34	37	13	41	k__Bacteria;p__Verrucomicrobia;c__Verrucomicrobiae;o__Verrucomicrobiales;f__Verrucomicrobia subdivision 3;g__Verrucomicrobia subdivision 3FA;
9	18	27	33	39	42	31	10	17	26	37	k__Bacteria;p__Proteobacteria;c__Betaproteobacteria;o__Hydrogenophilales;f__Hydrogenophilaceae;g__Thiobacillus;
6	19	21	18	30	56	29	25	27	21	17	k__Bacteria;p__Proteobacteria;c__Deltaproteobacteria;o__Syntrophobacterales;f__SyntrophobacteralesOR;g__SyntrophobacteralesOR;
15	31	24	34	40	25	31	16	10	18	21	k__Bacteria;p__Proteobacteria;c__Deltaproteobacteria;o__Syntrophobacterales;f__Syntrophaceae;g__Desulfobacca;
7	12	28	28	24	40	16	16	22	19	26	k__Bacteria;p__Proteobacteria;c__Betaproteobacteria;o__Burkholderiales;f__Alcaligenaceae;g__Azohydromonas;
28	45	15	16	44	22	21	26	31	10	32	k__Bacteria;p__Acidobacteria;c__MVS-40;o__MVS-40CL;f__MVS-40CL;g__MVS-40CL;
13	5	37	16	9	101	5	26	17	10	11	k__Bacteria;p__Proteobacteria;c__Betaproteobacteria;o__Gallionellales;f__Gallionellaceae;g__Gallionella;
12	17	23	43	19	34	31	7	15	11	21	k__Bacteria;p__Proteobacteria;c__Deltaproteobacteria;o__Syntrophobacterales;f__Desulfobacteraceae;g__DesulfobacteraceaeFA;
47	16	16	18	24	33	20	22	18	16	34	k__Bacteria;p__Proteobacteria;c__Betaproteobacteria;o__Methylophilales;f__Methylophilaceae;g__Methylovorus;
14	22	12	17	20	24	18	25	19	21	23	k__Bacteria;p__Proteobacteria;c__Deltaproteobacteria;o__Syntrophobacterales;f__Syntrophobacteraceae;g__Syntrophobacter;
10	2	40	24	4	27	0	40	26	7	8	k__Bacteria;p__Spirochaetes;c__Spirochaetes (class);o__Spirochaetales;f__Spirochaetaceae;g__SA-8;
24	14	8	10	26	11	26	32	15	10	33	k__Bacteria;p__Proteobacteria;c__Deltaproteobacteria;o__Desulfuromonadales;f__Geobacteraceae;g__GeobacteraceaeFA;
11	37	9	15	32	25	25	16	12	9	31	k__Bacteria;p__Proteobacteria;c__Deltaproteobacteria;o__Syntrophobacterales;f__Desulfobacteraceae;g__DesulfobacteraceaeFA;
8	28	37	15	13	7	15	25	10	14	23	k__Bacteria;p__Proteobacteria;c__Deltaproteobacteria;o__Syntrophobacterales;f__Desulfobacteraceae;g__Desulfatibacillum;
27	46	21	10	21	7	47	4	4	11	27	k__Bacteria;p__Chloroflexi;c__Anaerolineae;o__SJA-15;f__SJA-15OR;g__SJA-15OR;
19	11	21	16	18	15	10	16	27	25	30	k__Bacteria;p__Bacteroidetes;c__Bacteroidia;o__Bacteroidales;f__Porphyromonadaceae;g__PorphyromonadaceaeFA;
20	45	11	10	1	3	4	16	6	53	5	k__Bacteria;p__Proteobacteria;c__Alphaproteobacteria;o__Rhizobiales;f__Hyphomicrobiaceae;g__Rhodomicrobium;
45	19	7	11	18	17	18	36	13	13	22	k__Bacteria;p__Proteobacteria;c__Deltaproteobacteria;o__Syntrophobacterales;f__Syntrophaceae;g__SyntrophaceaeFA;
31	16	9	7	38	8	20	10	8	7	33	k__Bacteria;p__Acidobacteria;c__MVS-40;o__MVS-40CL;f__MVS-40CL;g__MVS-40CL;
29	9	18	9	23	23	21	6	8	6	13	k__Bacteria;p__Proteobacteria;c__Betaproteobacteria;o__BetaproteobacteriaCL;f__BetaproteobacteriaCL;g__BetaproteobacteriaCL;
35	19	8	7	25	8	23	12	8	7	37	k__Bacteria;p__Proteobacteria;c__Deltaproteobacteria;o__Syntrophobacterales;f__Syntrophobacteraceae;g__SyntrophobacteraceaeFA;
18	21	4	5	31	6	22	9	15	11	32	k__Bacteria;p__Proteobacteria;c__Deltaproteobacteria;o__Syntrophobacterales;f__Desulfobacteraceae;g__Desulfobacterium;
26	4	9	16	18	44	6	12	14	11	12	k__Bacteria;p__Verrucomicrobia;c__Verrucomicrobiae;o__Verrucomicrobiales;f__Verrucomicrobia subdivision 3;g__Verrucomicrobia subdivision 3FA;
39	1	12	18	1	16	5	40	10	13	5	k__Bacteria;p__Proteobacteria;c__Betaproteobacteria;o__Burkholderiales;f__Comamonadaceae;g__Simplicispira;
23	11	11	11	23	15	14	14	16	10	22	k__Bacteria;p__Bacteroidetes;c__Bacteroidia;o__Bacteroidales;f__Porphyromonadaceae;g__PorphyromonadaceaeFA;
17	6	12	17	11	21	7	3	18	7	11	k__Bacteria;p__Chlorobi;c__Ignavibacteria;o__Ignavibacteriales;f__Ignavibacteriaceae;g__IgnavibacteriaceaeFA;
38	4	15	2	3	5	14	16	12	42	5	k__Bacteria;p__Proteobacteria;c__Alphaproteobacteria;o__Rhizobiales;f__Methylocystaceae;g__MethylocystaceaeFA;
40	9	5	14	11	9	7	7	11	8	14	k__Bacteria;p__Bacteroidetes;c__Flavobacteria;o__FlavobacteriaCL;f__FlavobacteriaCL;g__FlavobacteriaCL;
16	33	8	6	18	5	27	4	4	1	18	k__Bacteria;p__Proteobacteria;c__Gammaproteobacteria;o__Chromatiales;f__Chromatiaceae;g__ChromatiaceaeFA;
25	16	19	13	17	10	11	16	10	2	13	k__Bacteria;p__Proteobacteria;c__Deltaproteobacteria;o__Syntrophobacterales;f__Desulfobacteraceae;g__DesulfobacteraceaeFA;
22	15	4	6	5	15	14	8	9	13	10	k__Bacteria;p__Nitrospirae;c__Nitrospira (class);o__Nitrospirales;f__Nitrospiraceae;g__JG37-AG-70;
77	11	10	10	5	13	13	3	15	37	4	k__Bacteria;p__Actinobacteria;c__Actinobacteria (class);o__Actinomycetales;f__Nocardioidaceae;g__Friedmanniella;
97	14	7	17	18	16	15	10	13	9	14	k__Bacteria;p__Verrucomicrobia;c__Verrucomicrobiae;o__Verrucomicrobiales;f__Verrucomicrobia subdivision 3;g__Verrucomicrobia subdivision 3FA;
42	28	17	3	16	2	16	8	3	20	5	k__Bacteria;p__Proteobacteria;c__Deltaproteobacteria;o__Syntrophobacterales;f__Syntrophaceae;g__Desulfomonile;
63	4	20	12	6	10	3	15	13	3	11	k__Bacteria;p__Proteobacteria;c__Deltaproteobacteria;o__Myxococcales;f__MyxococcalesOR;g__MyxococcalesOR;
21	10	10	8	10	11	23	6	4	13	19	k__Bacteria;p__Chloroflexi;c__Anaerolineae;o__envOPS12;f__envOPS12OR;g__envOPS12OR;
34	11	9	11	10	7	21	13	9	6	6	k__Bacteria;p__Chloroflexi;c__Anaerolineae;o__envOPS12;f__envOPS12OR;g__envOPS12OR;
90	18	1	0	19	3	23	2	0	4	31	k__Bacteria;p__Nitrospirae;c__Nitrospira (class);o__Nitrospirales;f__Thermodesulfovibrionaceae;g__GOUTA19;
30	9	13	10	14	9	12	6	14	10	16	k__Bacteria;p__Proteobacteria;c__Deltaproteobacteria;
36	6	10	39	4	2	3	6	1	4	8	k__Bacteria;p__Proteobacteria;c__Deltaproteobacteria;o__Desulfobacterales;f__Desulfobulbaceae;g__DesulfobulbaceaeFA;
53	4	12	8	14	14	6	4	9	2	15	k__Bacteria;p__Proteobacteria;c__Deltaproteobacteria;o__Myxococcales;f__Myxococcaceae;g__Anaeromyxobacter;
111	3	7	11	3	13	4	6	5	5	12	k__Bacteria;p__Verrucomicrobia;c__Verrucomicrobiae;o__Verrucomicrobiales;f__Verrucomicrobia subdivision 3;g__Verrucomicrobia subdivision 3FA;
60	19	10	5	5	0	19	2	1	6	13	k__Bacteria;p__Chloroflexi;c__Anaerolineae;o__SJA-15;f__SJA-15OR;g__SJA-15OR;
51	10	11	9	12	6	8	5	5	16	7	k__Bacteria;p__Actinobacteria;c__Actinobacteria (class);o__Actinobacteria (class)CL;f__Actinobacteria (class)CL;g__Actinobacteria (class)CL;
33	10	8	10	8	6	10	10	8	6	8	k__Bacteria;p__Chloroflexi;c__Anaerolineae;o__Anaerolineales;f__Anaerolinaceae;g__AnaerolinaceaeFA;
72	4	10	15	7	13	5	4	4	3	17	k__Bacteria;p__Proteobacteria;c__Betaproteobacteria;o__Rhodocyclales;f__Rhodocyclaceae;g__Methyloversatilis;
37	6	19	9	15	8	10	5	7	10	6	k__Bacteria;p__Proteobacteria;c__Betaproteobacteria;o__Burkholderiales;f__Comamonadaceae;g__Curvibacter;
144	10	9	6	3	4	10	5	6	12	7	k__Bacteria;p__Proteobacteria;c__Deltaproteobacteria;o__Syntrophobacterales;f__Syntrophaceae;g__Desulfobacca;
48	8	13	14	6	8	19	8	4	3	9	k__Bacteria;p__Chloroflexi;c__Anaerolineae;o__WCHB1-50;f__WCHB1-50OR;g__WCHB1-50OR;
82	19	11	4	13	3	12	5	3	6	5	k__Bacteria;p__Chloroflexi;c__Anaerolineae;o__AnaerolineaeCL;f__AnaerolineaeCL;g__AnaerolineaeCL;
140	4	13	7	4	9	8	9	4	17	9	k__Bacteria;p__Proteobacteria;c__Deltaproteobacteria;o__Desulfuromonadales;f__Geobacteraceae;g__Geobacter;
52	26	2	3	2	1	14	1	1	18	5	k__Bacteria;p__Proteobacteria;c__Alphaproteobacteria;o__Rhizobiales;f__Phyllobacteriaceae;g__PhyllobacteriaceaeFA;
145	5	11	10	9	7	3	6	18	7	9	k__Bacteria;p__Proteobacteria;c__Betaproteobacteria;o__BetaproteobacteriaCL;f__BetaproteobacteriaCL;g__BetaproteobacteriaCL;
75	2	4	4	6	9	3	14	12	3	6	k__Bacteria;p__Proteobacteria;c__Deltaproteobacteria;o__Syntrophobacterales;f__Syntrophobacteraceae;g__SyntrophobacteraceaeFA;
108	1	6	6	1	11	0	8	15	6	4	k__Bacteria;p__Spirochaetes;c__Spirochaetes (class);o__Spirochaetales;f__Spirochaetaceae;g__TM3;
101	11	9	9	2	1	9	1	7	3	8	k__Bacteria;p__Proteobacteria;c__Deltaproteobacteria;o__Syntrophobacterales;f__Syntrophaceae;g__Desulfobacca;
61	24	13	2	5	0	18	2	1	1	3	k__Bacteria;p__Firmicutes;c__Bacilli;o__Bacillales;f__Bacillaceae;g__Bacillus;
62	4	6	2	24	9	4	3	1	0	19	k__Bacteria;p__Nitrospirae;c__Nitrospira (class);o__Nitrospirales;f__FW;g__4-29;
109	8	6	2	6	15	6	5	5	0	1	k__Bacteria;p__Proteobacteria;c__Deltaproteobacteria;o__Desulfobacterales;f__DesulfobacteralesOR;g__DesulfobacteralesOR;
41	3	4	11	7	6	5	4	5	4	8	k__Bacteria;p__Bacteroidetes;c__Bacteroidia;o__Bacteroidales;f__Porphyromonadaceae;g__PorphyromonadaceaeFA;
160	6	5	7	9	11	4	2	2	3	0	k__Bacteria;p__Verrucomicrobia;c__Verrucomicrobiae;o__Verrucomicrobiales;f__VerrucomicrobialesOR;g__VerrucomicrobialesOR;
46	2	7	8	7	17	4	2	4	2	6	k__Bacteria;p__NC10;c__12-24;o__JH-WHS47;f__JH-WHS47OR;g__JH-WHS47OR;
44	2	9	2	1	11	4	6	9	2	5	k__Bacteria;p__Proteobacteria;c__Betaproteobacteria;o__Rhodocyclales;f__RhodocyclalesOR;g__RhodocyclalesOR;
65	6	10	8	4	14	3	1	4	2	3	k__Bacteria;p__Bacteroidetes;c__Bacteroidia;o__Bacteroidales;f__Porphyromonadaceae;g__PorphyromonadaceaeFA;
113	7	7	1	6	0	3	10	5	11	2	k__Bacteria;p__Proteobacteria;c__Deltaproteobacteria;o__Syntrophobacterales;
86	6	4	5	12	7	10	9	5	6	3	k__Bacteria;p__Proteobacteria;c__Deltaproteobacteria;o__Syntrophobacterales;f__Syntrophobacteraceae;g__SyntrophobacteraceaeFA;
96	4	2	9	6	11	2	11	6	4	2	k__Bacteria;p__Chlorobi;c__BSV19;o__BSV19CL;f__BSV19CL;g__BSV19CL;
43	6	15	6	2	3	4	6	4	11	2	k__Bacteria;p__Proteobacteria;c__Deltaproteobacteria;o__Syntrophobacterales;f__Syntrophaceae;g__Desulfomonile;
95	6	3	7	2	6	3	8	10	5	2	k__Bacteria;p__Acidobacteria;c__Solibacteres;o__Solibacterales;f__Solibacteraceae;g__Candidatus Solibacter;
50	10	2	3	13	5	15	3	3	1	17	k__Bacteria;p__Proteobacteria;c__Deltaproteobacteria;o__Desulfuromonadales;f__Geobacteraceae;g__Geobacter;
98	6	17	5	4	13	7	6	4	4	6	k__Bacteria;p__Proteobacteria;c__Deltaproteobacteria;o__Syntrophobacterales;f__Desulfobacteraceae;
80	2	8	16	1	2	2	3	7	2	3	k__Bacteria;p__Proteobacteria;c__Deltaproteobacteria;o__Desulfobacterales;f__Desulfobulbaceae;g__DesulfobulbaceaeFA;
49	9	2	5	10	5	11	0	5	1	4	k__Bacteria;p__Bacteroidetes;c__Bacteroidia;o__Bacteroidales;f__BacteroidalesOR;g__BacteroidalesOR;
54	5	6	5	6	8	7	3	9	9	2	k__Bacteria;p__Nitrospirae;c__Nitrospira (class);o__Nitrospirales;f__Nitrospiraceae;g__JG37-AG-70;
56	12	7	1	1	3	4	9	1	5	5	k__Bacteria;p__Actinobacteria;c__Actinobacteria (class);o__Coriobacteriales;f__CoriobacterialesOR;g__CoriobacterialesOR;
57	7	6	2	10	3	9	6	4	3	16	k__Bacteria;p__Proteobacteria;c__Deltaproteobacteria;o__Desulfobacterales;f__DesulfobacteralesOR;g__DesulfobacteralesOR;
134	1	5	13	8	14	2	6	4	5	4	k__Bacteria;p__Verrucomicrobia;c__Verrucomicrobiae;o__Verrucomicrobiales;f__VerrucomicrobialesOR;g__VerrucomicrobialesOR;
85	11	0	1	13	2	8	6	0	0	12	k__Bacteria;p__Proteobacteria;c__Betaproteobacteria;o__Rhodocyclales;f__Rhodocyclaceae;g__Dechloromonas;
146	2	7	14	5	2	5	2	4	3	5	k__Bacteria;p__Proteobacteria;c__Deltaproteobacteria;o__Desulfobacterales;f__Desulfobulbaceae;g__Desulfobulbus;
64	4	1	3	7	2	2	19	3	1	3	k__Bacteria;p__Acidobacteria;c__Holophagae;o__Holophagales;f__Holophagaceae;g__HolophagaceaeFA;
158	4	8	2	8	4	7	4	5	3	13	k__Bacteria;p__Acidobacteria;
84	2	2	2	3	3	2	10	9	3	5	k__Bacteria;p__Spirochaetes;c__Spirochaetes (class);o__Spirochaetales;f__Spirochaetaceae;g__TM3;
118	4	3	12	1	3	0	7	9	7	4	k__Bacteria;p__Chlorobi;c__BSV19;o__BSV19CL;f__BSV19CL;g__BSV19CL;
120	11	0	0	8	0	19	0	0	0	13	k__Bacteria;p__Chloroflexi;c__Anaerolineae;o__AnaerolineaeCL;f__AnaerolineaeCL;g__AnaerolineaeCL;
130	8	6	4	5	7	8	5	4	4	5	k__Bacteria;p__Chlorobi;c__BSV19;o__BSV19CL;f__BSV19CL;g__BSV19CL;
79	0	0	1	0	1	0	39	2	0	0	k__Bacteria;p__Chlorobi;c__Chlorobia;o__Chlorobiales;f__Chlorobiaceae;g__Pelodictyon;
66	16	0	0	11	0	20	0	0	0	6	k__Bacteria;p__Chloroflexi;c__Anaerolineae;o__BPC110;f__BPC110OR;g__BPC110OR;
129	0	8	3	6	15	2	5	0	1	2	k__Bacteria;p__Proteobacteria;c__Betaproteobacteria;
55	13	0	2	10	1	15	1	0	0	12	k__Bacteria;p__Chloroflexi;c__Anaerolineae;o__H39;f__H39OR;g__H39OR;
107	6	3	4	12	6	6	3	2	0	12	k__Bacteria;p__Nitrospirae;c__Nitrospira (class);o__Nitrospirales;f__Thermodesulfovibrionaceae;g__LCP-6;
58	9	1	2	14	3	7	2	2	1	8	k__Bacteria;p__Proteobacteria;c__Deltaproteobacteria;o__Syntrophobacterales;f__Syntrophobacteraceae;g__SyntrophobacteraceaeFA;
91	7	0	0	13	1	11	1	2	1	14	k__Bacteria;p__Chloroflexi;c__Anaerolineae;o__BPC110;f__BPC110OR;g__BPC110OR;
100	2	9	1	0	8	0	4	4	13	0	k__Bacteria;p__Acidobacteria;c__Acidobacteria (class);o__Acidobacteriales;f__Acidobacteriaceae;g__AcidobacteriaceaeFA;
103	0	3	10	2	3	3	12	7	5	0	k__Bacteria;p__Chloroflexi;c__Anaerolineae;o__Anaerolineales;f__Anaerolinaceae;g__AnaerolinaceaeFA;
135	0	4	8	0	7	0	2	13	9	2	k__Bacteria;p__Proteobacteria;c__Gammaproteobacteria;o__Xanthomonadales;f__Sinobacteraceae;g__SinobacteraceaeFA;
137	9	1	2	8	5	7	2	2	1	5	k__Bacteria;p__Acidobacteria;c__MVS-40;o__MVS-40CL;f__MVS-40CL;g__MVS-40CL;
59	15	5	1	1	1	16	1	0	1	4	k__Bacteria;p__Firmicutes;c__Bacilli;o__Bacillales;f__Bacillaceae;g__Natronobacillus;
81	3	5	4	1	8	0	9	11	5	2	k__Bacteria;p__Proteobacteria;c__Deltaproteobacteria;
76	1	6	2	10	6	0	8	8	5	10	k__Bacteria;p__Chlorobi;c__BSV19;o__BSV19CL;f__BSV19CL;g__BSV19CL;
191	4	2	6	5	5	8	5	4	2	5	k__Bacteria;p__Verrucomicrobia;c__Verrucomicrobiae;o__Verrucomicrobiales;f__VerrucomicrobialesOR;g__VerrucomicrobialesOR;
143	10	8	10	5	1	3	2	3	4	4	k__Bacteria;p__Proteobacteria;c__Deltaproteobacteria;o__Syntrophobacterales;f__Syntrophaceae;g__Desulfobacca;
70	8	5	7	15	3	9	1	3	3	6	k__Bacteria;p__Proteobacteria;c__Gammaproteobacteria;o__Chromatiales;f__Chromatiaceae;g__ChromatiaceaeFA;
133	3	10	14	1	3	0	0	0	0	0	k__Bacteria;p__Proteobacteria;c__Gammaproteobacteria;o__Methylococcales;f__Crenotrichaceae;g__Crenothrix;
67	5	9	9	2	7	5	2	4	7	1	k__Bacteria;p__Proteobacteria;c__Deltaproteobacteria;o__Syntrophobacterales;f__Syntrophobacteraceae;g__Syntrophobacter;
128	7	6	7	1	4	3	1	2	12	0	k__Bacteria;p__Proteobacteria;c__Deltaproteobacteria;o__Desulfobacterales;f__Desulfobulbaceae;g__Desulfocapsa;
147	0	10	3	1	9	4	1	2	5	7	k__Bacteria;p__Proteobacteria;c__Betaproteobacteria;o__Rhodocyclales;f__Rhodocyclaceae;
210	1	4	6	2	8	2	2	13	9	4	k__Bacteria;p__Verrucomicrobia;c__Verrucomicrobiae;o__Verrucomicrobiales;f__Verrucomicrobiaceae;g__Luteolibacter;
74	10	4	7	3	2	2	6	2	1	2	k__Bacteria;p__Proteobacteria;c__Deltaproteobacteria;o__Syntrophobacterales;f__Syntrophobacteraceae;g__Syntrophobacter;
73	0	4	0	8	10	4	2	4	4	1	k__Bacteria;p__Proteobacteria;c__Deltaproteobacteria;o__Syntrophobacterales;f__Syntrophobacteraceae;g__SyntrophobacteraceaeFA;
69	1	6	2	0	8	1	5	4	7	0	k__Bacteria;p__Firmicutes;c__Clostridia;o__Clostridiales;f__ClostridialesOR;g__ClostridialesOR;
71	3	4	2	5	1	6	2	3	2	8	k__Bacteria;p__Proteobacteria;c__Deltaproteobacteria;o__Syntrophobacterales;f__Syntrophaceae;g__Desulfomonile;
68	8	0	0	0	0	2	0	0	32	0	k__Bacteria;p__Cyanobacteria;c__Chloroplast;o__Streptophyta;f__StreptophytaOR;g__StreptophytaOR;
197	5	1	1	3	5	2	7	9	4	1	k__Bacteria;p__Chloroflexi;c__Dehalococcoidetes;o__Dehalococcoidales;f__Dehalococcoidaceae;g__DehalococcoidaceaeFA;
93	2	5	3	3	4	3	1	3	1	6	k__Bacteria;
78	3	6	1	0	9	0	1	2	2	2	k__Bacteria;p__Chlorobi;c__BSV19;o__BSV19CL;f__BSV19CL;g__BSV19CL;
179	1	2	15	0	8	2	1	1	7	3	k__Bacteria;p__Proteobacteria;c__Gammaproteobacteria;o__Oceanospirillales;f__OM60;g__OM60FA;
123	1	7	3	0	3	0	4	15	9	0	k__Bacteria;p__Proteobacteria;c__Alphaproteobacteria;o__AlphaproteobacteriaCL;f__AlphaproteobacteriaCL;g__AlphaproteobacteriaCL;
166	3	4	3	4	9	2	2	2	1	11	k__Bacteria;p__Nitrospirae;c__Nitrospira (class);o__Nitrospirales;f__FW;g__4-29;
148	2	7	4	2	1	0	2	6	11	0	k__Bacteria;p__Proteobacteria;
151	6	2	6	5	0	4	7	2	2	5	k__Bacteria;p__Actinobacteria;c__Actinobacteria (class);o__Actinomycetales;f__Kineosporiaceae;g__KineosporiaceaeFA;
150	1	2	5	4	1	3	6	3	1	0	k__Bacteria;p__Proteobacteria;c__Betaproteobacteria;o__Methylophilales;f__Methylophilaceae;g__Methylotenera;
186	4	2	0	1	0	13	0	1	9	1	k__Bacteria;p__Firmicutes;c__Clostridia;o__Clostridiales;f__Veillonellaceae;g__Thermosinus;
104	6	2	2	4	1	8	4	5	7	4	k__Bacteria;p__Proteobacteria;c__Deltaproteobacteria;o__Syntrophobacterales;f__Syntrophaceae;g__Desulfomonile;
200	1	2	10	0	8	0	11	2	2	0	k__Bacteria;p__Proteobacteria;c__Deltaproteobacteria;o__Syntrophobacterales;f__Desulfobacteraceae;g__Desulfobacterium;
161	4	3	2	5	2	6	3	6	3	7	k__Bacteria;p__Acidobacteria;c__Acidobacteria (class);o__Acidobacteriales;f__AcidobacterialesOR;g__AcidobacterialesOR;
87	4	6	7	3	3	3	6	2	3	3	k__Bacteria;p__Bacteroidetes;c__Bacteroidia;o__Bacteroidales;f__Porphyromonadaceae;g__PorphyromonadaceaeFA;
124	4	2	6	3	4	3	2	1	1	5	k__Bacteria;p__Proteobacteria;c__Deltaproteobacteria;o__Syntrophobacterales;f__Desulfobacteraceae;g__DesulfobacteraceaeFA;
83	3	6	3	0	2	0	3	0	0	2	k__Bacteria;p__Cyanobacteria;c__Chloroplast;o__Streptophyta;f__StreptophytaOR;g__StreptophytaOR;
115	5	1	7	6	3	3	2	2	2	6	k__Bacteria;p__Bacteroidetes;c__Bacteroidia;o__Bacteroidales;f__Porphyromonadaceae;g__PorphyromonadaceaeFA;
92	0	4	1	0	8	0	1	1	0	0	k__Bacteria;p__Gemmatimonadetes;c__Gemmatimonadetes (class);o__Gemmatimonadales;f__GemmatimonadalesOR;g__GemmatimonadalesOR;
157	0	1	4	2	1	1	3	13	14	0	k__Bacteria;p__Bacteroidetes;c__Flavobacteria;o__Flavobacteriales;f__Flavobacteriaceae;g__Flavobacterium;
89	2	8	3	2	1	0	7	2	4	0	k__Bacteria;p__Proteobacteria;c__Deltaproteobacteria;o__Syntrophobacterales;f__Syntrophaceae;g__Desulfomonile;
94	2	1	4	1	3	0	3	12	2	2	k__Bacteria;p__Bacteroidetes;c__Bacteroidia;o__Bacteroidales;f__BacteroidalesOR;g__BacteroidalesOR;
272	1	5	0	1	9	2	3	19	2	1	k__Bacteria;p__Proteobacteria;c__Gammaproteobacteria;o__Xanthomonadales;f__Sinobacteraceae;g__SinobacteraceaeFA;
223	5	7	6	2	0	4	1	1	4	1	k__Bacteria;p__Proteobacteria;c__Deltaproteobacteria;o__Syntrophobacterales;f__Syntrophaceae;g__Desulfomonile;
88	4	6	4	1	3	1	3	5	4	0	k__Bacteria;p__Proteobacteria;c__Deltaproteobacteria;o__Syntrophobacterales;f__Syntrophobacteraceae;g__Syntrophobacter;
121	4	0	10	1	5	4	2	2	3	1	k__Bacteria;p__Bacteroidetes;c__Bacteroidia;o__Bacteroidales;f__Porphyromonadaceae;g__Tannerella;
116	7	0	0	8	0	11	0	0	0	5	k__Bacteria;p__Proteobacteria;c__Deltaproteobacteria;o__Desulfobacterales;f__DesulfobacteralesOR;g__DesulfobacteralesOR;
141	1	1	1	9	1	7	4	1	2	6	k__Bacteria;p__Proteobacteria;c__Deltaproteobacteria;o__Syntrophobacterales;
169	8	3	0	7	1	1	2	1	2	6	k__Bacteria;p__Proteobacteria;c__Deltaproteobacteria;o__Syntrophobacterales;f__Syntrophobacteraceae;g__SyntrophobacteraceaeFA;
136	5	0	2	0	0	5	1	4	4	6	k__Bacteria;p__Proteobacteria;c__Gammaproteobacteria;o__Methylococcales;f__Crenotrichaceae;g__Crenothrix;
153	3	0	2	0	1	0	2	2	14	2	k__Bacteria;p__Proteobacteria;c__Alphaproteobacteria;o__Rhizobiales;f__Bradyrhizobiaceae;g__Bradyrhizobium;
173	7	0	0	7	1	6	1	3	1	9	k__Bacteria;p__Proteobacteria;c__Deltaproteobacteria;o__Desulfobacterales;f__DesulfobacteralesOR;g__DesulfobacteralesOR;
254	0	2	5	0	3	1	4	2	3	1	k__Bacteria;p__Chloroflexi;c__Anaerolineae;o__Anaerolineales;f__Anaerolinaceae;g__AnaerolinaceaeFA;
106	0	8	3	1	0	1	1	4	0	3	k__Bacteria;p__Proteobacteria;c__Epsilonproteobacteria;o__Campylobacterales;f__Helicobacteraceae;g__Sulfuricurvum;
110	8	0	1	7	2	6	0	0	1	2	k__Bacteria;p__Chloroflexi;c__Anaerolineae;o__BPC110;f__BPC110OR;g__BPC110OR;
193	3	0	4	8	4	4	1	0	1	5	k__Bacteria;p__Chloroflexi;c__Anaerolineae;o__AnaerolineaeCL;f__AnaerolineaeCL;g__AnaerolineaeCL;
215	0	7	10	1	6	0	2	3	3	1	k__Bacteria;p__Proteobacteria;c__Betaproteobacteria;o__Procabacteriales;f__Procabacteriaceae;g__Procabacter;
162	1	2	1	2	4	1	6	4	2	8	k__Bacteria;p__Proteobacteria;c__Deltaproteobacteria;o__Desulfobacterales;f__Nitrospinaceae;g__NitrospinaceaeFA;
105	6	1	5	1	0	4	1	0	0	7	k__Bacteria;p__Proteobacteria;c__Deltaproteobacteria;o__Desulfobacterales;f__Desulfobulbaceae;g__DesulfobulbaceaeFA;
274	5	0	2	0	0	2	6	3	3	1	k__Bacteria;p__Bacteroidetes;c__Bacteroidia;o__Bacteroidales;f__Porphyromonadaceae;g__PorphyromonadaceaeFA;
204	0	5	1	1	2	2	6	12	4	1	k__Bacteria;p__GN04;c__MSB-5A5;o__MSB-5A5CL;f__MSB-5A5CL;g__MSB-5A5CL;
203	2	2	1	2	7	2	6	4	0	5	k__Bacteria;p__Proteobacteria;c__Betaproteobacteria;
202	0	10	0	0	0	0	3	2	17	0	k__Bacteria;p__Proteobacteria;c__Alphaproteobacteria;o__Rhizobiales;f__Phyllobacteriaceae;g__Mesorhizobium;
102	0	7	2	2	2	1	6	7	7	2	k__Bacteria;p__BRC1;c__PRR-11;o__PRR-11CL;f__PRR-11CL;g__PRR-11CL;
99	0	3	6	0	7	3	2	9	2	3	k__Bacteria;p__Acidobacteria;c__RB25;o__RB25CL;f__RB25CL;g__RB25CL;
182	0	3	4	2	7	0	7	5	1	3	k__Bacteria;p__WS3;c__PRR-12;o__Sediment-1;f__PRR-10;g__PRR-10FA;
114	2	0	0	1	0	11	2	3	11	1	k__Bacteria;p__Proteobacteria;c__Alphaproteobacteria;o__Rhizobiales;f__Methylocystaceae;g__Methylosinus;
326	0	1	4	1	7	0	2	6	1	1	k__Bacteria;p__Verrucomicrobia;c__Methylacidiphilae;o__Methylacidiphilales;f__Methylacidiphilaceae;g__LP2A;
235	0	6	3	0	0	3	17	0	2	0	k__Bacteria;p__Proteobacteria;c__Alphaproteobacteria;o__Rhizobiales;f__Beijerinckiaceae;g__BeijerinckiaceaeFA;
112	4	4	3	5	1	7	1	2	3	3	k__Bacteria;p__Chloroflexi;c__SOGA31;o__SOGA31CL;f__SOGA31CL;g__SOGA31CL;
183	6	1	1	10	3	3	1	0	0	3	k__Bacteria;p__Proteobacteria;c__Deltaproteobacteria;o__DeltaproteobacteriaCL;f__DeltaproteobacteriaCL;g__DeltaproteobacteriaCL;
226	2	6	2	0	1	3	6	1	4	1	k__Bacteria;p__Cyanobacteria;c__4C0d-2;o__YS2;f__YS2OR;g__YS2OR;
119	1	9	2	3	5	2	0	8	4	2	k__Bacteria;p__Chlorobi;c__Ignavibacteria;o__Ignavibacteriales;f__Ignavibacteriaceae;g__IgnavibacteriaceaeFA;
361	3	6	1	0	3	1	5	1	7	0	k__Bacteria;p__Firmicutes;c__Clostridia;o__Clostridiales;f__Ruminococcaceae;g__RuminococcaceaeFA;
174	3	0	1	7	2	6	2	1	2	10	k__Bacteria;p__Chlorobi;c__BSV19;o__BSV19CL;f__BSV19CL;g__BSV19CL;
212	0	5	3	0	2	1	10	1	1	0	k__Bacteria;p__Proteobacteria;c__Betaproteobacteria;o__Burkholderiales;f__Oxalobacteraceae;g__Herbaspirillum;
296	6	3	0	1	1	4	1	4	6	1	k__Bacteria;p__Firmicutes;c__Clostridia;o__Clostridiales;f__Clostridiaceae;g__Clostridium;
239	1	6	1	0	0	1	2	2	1	0	k__Bacteria;p__Acidobacteria;c__Acidobacteria (class);o__Acidobacteriales;f__Acidobacteriaceae;g__AcidobacteriaceaeFA;
256	1	2	4	0	3	0	5	2	4	0	k__Bacteria;p__Acidobacteria;c__MVS-40;o__MVS-40CL;f__MVS-40CL;g__MVS-40CL;
774	3	2	3	3	6	4	2	0	2	5	k__Bacteria;p__Nitrospirae;c__Nitrospira (class);o__Nitrospirales;f__Thermodesulfovibrionaceae;g__LCP-6;
259	4	9	4	1	2	0	1	1	5	0	k__Bacteria;p__Acidobacteria;c__Acidobacteria (class);o__Acidobacteriales;f__Acidobacteriaceae;g__AcidobacteriaceaeFA;
258	3	0	2	1	0	2	9	2	3	2	k__Bacteria;p__Chloroflexi;c__Dehalococcoidetes;o__Dehalococcoidales;f__Dehalococcoidaceae;g__DehalococcoidaceaeFA;
516	2	3	5	6	3	0	3	2	1	5	k__Bacteria;p__Verrucomicrobia;c__Verrucomicrobiae;o__Verrucomicrobiales;f__Verrucomicrobia subdivision 3;g__Verrucomicrobia subdivision 3FA;
117	1	4	2	0	3	0	1	6	3	1	k__Bacteria;p__Bacteroidetes;c__Sphingobacteria;o__Sphingobacteriales;f__SphingobacterialesOR;g__SphingobacterialesOR;
176	0	2	1	2	2	0	8	4	5	2	k__Bacteria;p__Proteobacteria;c__Deltaproteobacteria;o__Syntrophobacterales;f__Syntrophaceae;g__Syntrophus;
131	2	0	2	7	1	1	9	4	2	6	k__Bacteria;p__OP8;c__OP8_1;o__SHA-124;f__SHA-124OR;g__SHA-124OR;
354	6	0	0	3	2	2	4	2	5	5	k__Bacteria;p__Proteobacteria;c__Deltaproteobacteria;o__Desulfuromonadales;f__Geobacteraceae;g__Geobacter;
122	1	3	1	0	0	3	0	11	7	1	k__Bacteria;p__Proteobacteria;c__Alphaproteobacteria;o__Rhizobiales;f__Methylocystaceae;g__Methylosinus;
211	4	2	1	0	1	7	3	5	0	3	k__Bacteria;p__Acidobacteria;c__MVS-40;o__MVS-40CL;f__MVS-40CL;g__MVS-40CL;
298	0	2	2	1	2	0	3	5	0	1	k__Bacteria;p__Spirochaetes;c__Leptospirae;o__Leptospirales;f__Leptospiraceae;g__SJA-88;
209	5	0	1	4	3	2	4	5	1	1	k__Bacteria;p__Firmicutes;c__Clostridia;o__Clostridiales;f__ClostridialesOR;g__ClostridialesOR;
170	0	1	8	1	2	0	4	0	4	1	k__Bacteria;p__Proteobacteria;c__Alphaproteobacteria;o__Rhodobacterales;f__Rhodobacteraceae;g__Rhodobacter;
139	14	1	0	2	0	6	1	0	0	0	k__Bacteria;p__Firmicutes;c__Bacilli;o__Bacillales;f__Sporolactobacillaceae;g__Pullulanibacillus;
125	4	0	1	4	1	2	2	0	1	2	k__Bacteria;p__AC1;c__SHA-114;o__SHA-114CL;f__SHA-114CL;g__SHA-114CL;
216	0	4	6	0	1	0	1	1	10	0	k__Bacteria;p__Proteobacteria;c__Gammaproteobacteria;o__Chromatiales;
149	3	1	4	3	5	1	2	1	1	0	k__Bacteria;p__Chlorobi;c__SJA-28;o__SJA-28CL;f__SJA-28CL;g__SJA-28CL;
292	2	0	1	6	2	2	3	3	2	4	k__Bacteria;p__Proteobacteria;c__Deltaproteobacteria;o__Syntrophobacterales;f__Syntrophobacteraceae;g__SyntrophobacteraceaeFA;
163	6	4	1	1	3	4	3	1	1	6	k__Bacteria;p__Proteobacteria;c__Deltaproteobacteria;o__Syntrophobacterales;f__Syntrophobacteraceae;g__SyntrophobacteraceaeFA;
127	12	2	1	0	0	2	0	1	5	0	k__Bacteria;p__Proteobacteria;c__Deltaproteobacteria;
390	0	3	5	0	1	0	7	1	1	0	k__Bacteria;p__Proteobacteria;c__Gammaproteobacteria;o__Chromatiales;f__Chromatiaceae;g__Thiocapsa;
126	4	2	1	4	0	7	2	3	0	4	k__Bacteria;p__Chloroflexi;c__Anaerolineae;o__AnaerolineaeCL;f__AnaerolineaeCL;g__AnaerolineaeCL;
180	7	5	0	0	0	10	0	0	3	3	k__Bacteria;p__Firmicutes;c__Bacilli;o__Bacillales;f__Bacillaceae;g__Bacillus;
315	0	3	1	3	3	1	6	3	0	4	k__Bacteria;p__LCP-89;c__LCP-89PH;o__LCP-89PH;f__LCP-89PH;g__LCP-89PH;
276	0	1	2	2	2	1	0	2	4	1	k__Bacteria;p__Chlamydiae;c__Chlamydiae (class);o__Chlamydiales;f__ChlamydialesOR;g__ChlamydialesOR;
138	1	2	5	0	5	0	0	4	2	0	k__Bacteria;p__Proteobacteria;c__Betaproteobacteria;o__Rhodocyclales;f__RhodocyclalesOR;g__RhodocyclalesOR;
132	2	2	1	3	3	2	1	6	3	3	k__Bacteria;p__Bacteroidetes;c__Sphingobacteria;o__Sphingobacteriales;f__Flexibacteraceae;g__Cytophaga;
175	1	0	1	5	1	6	0	0	1	6	k__Bacteria;p__Proteobacteria;c__Deltaproteobacteria;o__Syntrophobacterales;f__Syntrophobacteraceae;g__SyntrophobacteraceaeFA;
253	3	2	3	3	5	0	2	6	4	0	k__Bacteria;p__Acidobacteria;c__AcidobacteriaPH;o__AcidobacteriaPH;f__AcidobacteriaPH;g__AcidobacteriaPH;
214	0	1	2	1	3	1	3	5	3	0	k__Bacteria;p__GN04;c__MSB-5A5;o__MSB-5A5CL;f__MSB-5A5CL;g__MSB-5A5CL;
207	0	2	2	3	3	2	1	2	0	2	k__Bacteria;p__Bacteroidetes;c__Bacteroidia;o__Bacteroidales;f__BacteroidalesOR;g__BacteroidalesOR;
181	2	1	0	3	3	2	2	6	5	2	k__Bacteria;p__Proteobacteria;c__Gammaproteobacteria;o__Xanthomonadales;f__Sinobacteraceae;g__SinobacteraceaeFA;
220	1	5	2	0	1	0	2	3	6	0	k__Bacteria;p__Actinobacteria;c__Actinobacteria (class);o__Actinomycetales;f__Mycobacteriaceae;g__Mycobacterium;
165	9	5	0	1	0	8	0	0	1	3	k__Bacteria;p__Firmicutes;c__Bacilli;o__Bacillales;f__Bacillaceae;g__BacillaceaeFA;
236	2	0	1	7	0	6	2	2	1	2	k__Bacteria;p__Actinobacteria;c__Actinobacteria (class);o__WCHB1-81;f__At425_EubF1;g__At425_EubF1FA;
156	1	3	4	3	6	0	2	5	2	1	k__Bacteria;p__Verrucomicrobia;c__Verrucomicrobiae;o__Verrucomicrobiales;f__VerrucomicrobialesOR;g__VerrucomicrobialesOR;
234	0	1	7	1	3	1	11	1	0	1	k__Bacteria;p__Proteobacteria;c__Gammaproteobacteria;o__Chromatiales;f__Chromatiaceae;g__Lamprocystis;
154	0	6	3	1	7	0	0	1	0	1	k__Bacteria;p__Proteobacteria;c__Gammaproteobacteria;o__GammaproteobacteriaCL;f__GammaproteobacteriaCL;g__GammaproteobacteriaCL;
152	11	0	0	2	0	3	0	1	4	4	k__Bacteria;p__Proteobacteria;c__Alphaproteobacteria;o__Rhizobiales;f__Hyphomicrobiaceae;g__Rhodomicrobium;
142	3	3	1	1	0	2	0	3	4	0	k__Bacteria;p__Proteobacteria;c__Deltaproteobacteria;o__Desulfovibrionales;f__Desulfovibrionaceae;g__Desulfovibrio;
213	0	3	2	0	2	0	11	4	1	1	k__Bacteria;p__Proteobacteria;c__Deltaproteobacteria;o__Myxococcales;f__MyxococcalesOR;g__MyxococcalesOR;
208	6	1	4	0	0	1	2	0	3	0	k__Bacteria;p__Firmicutes;c__Clostridia;o__Clostridiales;f__Catabacteriaceae;g__CatabacteriaceaeFA;
201	0	1	1	3	5	0	0	6	5	0	k__Bacteria;p__Bacteroidetes;c__Sphingobacteria;o__Sphingobacteriales;f__SphingobacterialesOR;g__SphingobacterialesOR;
188	0	7	3	0	1	0	1	7	1	0	k__Bacteria;p__Proteobacteria;c__Alphaproteobacteria;o__Rhizobiales;f__Cohaesibacteraceae;g__CohaesibacteraceaeFA;
155	6	0	0	3	0	3	0	0	1	3	k__Bacteria;p__Proteobacteria;c__Gammaproteobacteria;o__Chromatiales;f__Chromatiaceae;g__ChromatiaceaeFA;
309	0	2	5	0	0	0	0	2	3	0	k__Bacteria;p__Bacteroidetes;c__Sphingobacteria;o__Sphingobacteriales;f__SphingobacterialesOR;g__SphingobacterialesOR;
250	0	1	0	2	2	1	0	1	1	5	k__Bacteria;p__Acidobacteria;c__Acidobacteria (class);o__Acidobacteriales;f__AcidobacterialesOR;g__AcidobacterialesOR;
189	2	0	0	2	0	1	1	0	3	0	k__Bacteria;p__Proteobacteria;c__Alphaproteobacteria;o__Rhizobiales;f__RhizobialesOR;g__RhizobialesOR;
206	2	1	0	2	3	0	0	4	8	1	k__Bacteria;p__Proteobacteria;c__Alphaproteobacteria;o__Rhizobiales;f__Phyllobacteriaceae;g__PhyllobacteriaceaeFA;
282	1	1	2	6	2	2	5	3	1	5	k__Bacteria;p__Bacteroidetes;c__Bacteroidia;o__Bacteroidales;f__BacteroidalesOR;g__BacteroidalesOR;
171	3	5	2	2	2	1	0	3	1	0	k__Bacteria;p__Actinobacteria;c__Actinobacteria (class);o__MC47;f__MC47OR;g__MC47OR;
289	4	1	0	3	1	3	7	1	2	2	k__Bacteria;p__Chloroflexi;c__Anaerolineae;o__envOPS12;f__envOPS12OR;g__envOPS12OR;
408	2	2	7	2	2	1	2	1	0	0	k__Bacteria;p__Bacteroidetes;c__Bacteroidia;o__Bacteroidales;f__Porphyromonadaceae;g__PorphyromonadaceaeFA;
159	1	3	1	0	1	2	0	2	0	2	k__Bacteria;
313	0	2	3	0	0	0	2	6	10	0	k__Bacteria;p__Bacteroidetes;c__Bacteroidia;o__Bacteroidales;f__BacteroidalesOR;g__BacteroidalesOR;
217	0	0	0	3	4	1	4	4	0	2	k__Bacteria;p__Proteobacteria;c__Betaproteobacteria;o__Rhodocyclales;f__RhodocyclalesOR;g__RhodocyclalesOR;
266	5	0	0	5	0	5	0	3	0	5	k__Bacteria;p__Proteobacteria;c__Deltaproteobacteria;o__Syntrophobacterales;f__Syntrophobacteraceae;g__SyntrophobacteraceaeFA;
164	0	0	1	0	0	1	0	13	6	2	k__Bacteria;p__Nitrospirae;c__Nitrospira (class);o__Nitrospirales;f__Nitrospiraceae;g__Nitrospira;
177	5	0	0	4	0	3	1	0	0	2	k__Bacteria;p__Proteobacteria;c__Gammaproteobacteria;o__Chromatiales;f__ChromatialesOR;g__ChromatialesOR;
310	2	3	0	1	2	2	3	1	1	2	k__Bacteria;p__Chloroflexi;c__Anaerolineae;o__envOPS12;f__envOPS12OR;g__envOPS12OR;
637	0	1	2	3	3	0	5	2	0	2	k__Bacteria;p__Verrucomicrobia;
168	3	2	4	0	0	1	6	1	1	1	k__Bacteria;p__Proteobacteria;c__Deltaproteobacteria;o__Syntrophobacterales;f__Syntrophaceae;g__Desulfomonile;
167	1	3	1	0	10	1	4	0	0	1	k__Bacteria;p__Proteobacteria;c__Betaproteobacteria;o__Rhodocyclales;f__RhodocyclalesOR;g__RhodocyclalesOR;
172	6	0	0	5	0	6	0	0	0	4	k__Bacteria;p__Chloroflexi;c__Anaerolineae;o__AnaerolineaeCL;f__AnaerolineaeCL;g__AnaerolineaeCL;
185	1	2	2	2	3	1	2	1	1	4	k__Bacteria;p__Proteobacteria;c__Gammaproteobacteria;o__Oceanospirillales;f__125ds10;g__125ds10FA;
264	1	1	0	0	5	1	3	8	1	0	k__Bacteria;p__Proteobacteria;c__Betaproteobacteria;o__Methylophilales;f__MethylophilalesOR;g__MethylophilalesOR;
297	0	0	8	0	0	1	1	1	1	0	k__Bacteria;p__Proteobacteria;c__Gammaproteobacteria;o__Oceanospirillales;
368	8	3	1	0	1	5	2	2	0	0	k__Bacteria;p__Firmicutes;c__Bacilli;o__Bacillales;f__Bacillaceae;g__BacillaceaeFA;
295	1	12	0	0	3	1	0	3	0	0	k__Bacteria;p__Bacteroidetes;c__Sphingobacteria;o__Sphingobacteriales;f__SphingobacterialesOR;g__SphingobacterialesOR;
293	0	1	5	0	3	0	3	0	2	1	k__Bacteria;p__Proteobacteria;c__Deltaproteobacteria;o__Syntrophobacterales;f__Desulfobacteraceae;g__DesulfobacteraceaeFA;
269	0	3	1	0	1	0	0	5	9	1	k__Bacteria;p__Bacteroidetes;c__Sphingobacteria;o__Sphingobacteriales;f__SphingobacterialesOR;g__SphingobacterialesOR;
178	2	1	0	1	2	1	3	2	2	2	k__Bacteria;p__Proteobacteria;c__Deltaproteobacteria;o__Syntrophobacterales;
304	0	7	1	0	0	0	2	2	2	0	k__Bacteria;p__Proteobacteria;c__Deltaproteobacteria;o__Desulfovibrionales;f__Desulfovibrionaceae;g__Desulfovibrio;
222	3	1	0	3	4	0	2	2	6	1	k__Bacteria;p__Proteobacteria;c__Betaproteobacteria;o__Burkholderiales;f__Alcaligenaceae;g__AlcaligenaceaeFA;
283	3	5	0	0	0	1	2	1	4	1	k__Bacteria;p__Firmicutes;c__Clostridia;o__Clostridiales;f__Peptococcaceae;g__Desulfosporosinus;
190	0	2	1	0	1	0	3	2	3	0	k__Bacteria;p__Acidobacteria;c__PAUC37f;o__PAUC37fCL;f__PAUC37fCL;g__PAUC37fCL;
389	1	2	0	0	0	1	0	1	2	1	k__Bacteria;p__Proteobacteria;c__Deltaproteobacteria;o__Syntrophobacterales;f__Syntrophaceae;g__Desulfomonile;
262	0	1	0	0	0	0	0	2	17	0	k__Bacteria;p__Bacteroidetes;c__Bacteroidia;o__Bacteroidales;f__Bacteroidaceae;g__Bacteroides;
187	0	0	0	0	0	0	0	23	0	0	k__Bacteria;p__Bacteroidetes;c__Bacteroidia;o__Bacteroidales;f__BacteroidalesOR;g__BacteroidalesOR;
184	1	2	4	1	0	0	2	1	4	0	k__Bacteria;p__Proteobacteria;c__Deltaproteobacteria;o__Syntrophobacterales;f__Syntrophobacteraceae;g__Syntrophobacter;
192	3	4	0	1	0	2	0	1	2	0	k__Bacteria;p__Proteobacteria;c__Alphaproteobacteria;o__Rhizobiales;f__Hyphomicrobiaceae;g__Rhodomicrobium;
366	3	1	1	0	1	0	1	3	2	0	k__Bacteria;p__Proteobacteria;c__Deltaproteobacteria;o__Syntrophobacterales;f__Syntrophaceae;g__Syntrophus;
261	0	2	1	0	9	0	0	1	0	0	k__Bacteria;p__Bacteroidetes;c__Sphingobacteria;o__Sphingobacteriales;f__Flexibacteraceae;g__Cytophaga;
218	2	2	0	1	0	2	0	0	0	2	k__Bacteria;p__Firmicutes;c__Bacilli;o__Bacillales;f__Paenibacillaceae;g__Ammoniphilus;
196	1	1	2	0	0	1	2	1	0	0	k__Bacteria;p__Bacteroidetes;c__Bacteroidia;o__Bacteroidales;f__BacteroidalesOR;g__BacteroidalesOR;
198	3	3	1	1	0	5	0	5	0	0	k__Bacteria;p__Bacteroidetes;c__Sphingobacteria;o__Sphingobacteriales;f__SphingobacterialesOR;g__SphingobacterialesOR;
195	0	1	0	0	1	0	1	3	12	0	k__Bacteria;p__Bacteroidetes;c__Bacteroidia;o__Bacteroidales;f__BacteroidalesOR;g__BacteroidalesOR;
194	0	2	2	0	1	1	3	2	3	4	k__Bacteria;p__Acidobacteria;c__Holophagae;o__Holophagales;f__Holophagaceae;g__Geothrix;
357	3	2	0	0	1	0	0	2	5	1	k__Bacteria;p__Proteobacteria;c__Deltaproteobacteria;o__Syntrophobacterales;f__Syntrophobacteraceae;g__Syntrophobacter;
230	1	1	2	1	1	2	0	2	0	5	k__Bacteria;p__Chloroflexi;c__Anaerolineae;o__AnaerolineaeCL;f__AnaerolineaeCL;g__AnaerolineaeCL;
607	0	3	3	0	4	0	0	2	1	1	k__Bacteria;p__OP11;c__OP11-2;o__KD3-145;f__KD3-145OR;g__KD3-145OR;
287	1	2	3	1	0	0	2	0	0	1	k__Bacteria;p__Proteobacteria;c__Deltaproteobacteria;o__Syntrophobacterales;f__Desulfobacteraceae;g__Desulfobacterium;
363	1	1	1	0	2	0	4	1	0	0	k__Bacteria;p__Proteobacteria;c__Deltaproteobacteria;o__Desulfuromonadales;f__Geobacteraceae;g__Geobacter;
284	0	5	1	1	3	0	3	5	1	0	k__Bacteria;p__Spirochaetes;c__M1NP2-04;o__M1NP2-04CL;f__M1NP2-04CL;g__M1NP2-04CL;
221	0	1	2	1	2	4	0	4	0	3	k__Bacteria;p__OP3;c__PBS-25;o__PBS-25CL;f__PBS-25CL;g__PBS-25CL;
407	0	1	2	1	0	2	2	1	4	0	k__Bacteria;p__Proteobacteria;c__Deltaproteobacteria;o__Syntrophobacterales;f__Syntrophaceae;g__Desulfomonile;
219	3	0	0	3	2	2	0	1	2	0	k__Bacteria;p__Acidobacteria;c__AcidobacteriaPH;o__AcidobacteriaPH;f__AcidobacteriaPH;g__AcidobacteriaPH;
205	0	4	1	0	2	0	4	5	3	0	k__Bacteria;p__Hyd24-12;c__Hyd24-12PH;o__Hyd24-12PH;f__Hyd24-12PH;g__Hyd24-12PH;
365	2	2	1	1	2	0	1	0	1	2	k__Bacteria;p__Proteobacteria;c__Deltaproteobacteria;o__Syntrophobacterales;f__Syntrophobacteraceae;g__Syntrophobacter;
279	1	1	0	1	1	0	4	2	1	3	k__Bacteria;p__Verrucomicrobia;c__Methylacidiphilae;o__Methylacidiphilales;f__Methylacidiphilaceae;g__LP2A;
199	1	0	3	2	3	1	1	0	1	2	k__Bacteria;p__Chloroflexi;c__Anaerolineae;o__Anaerolineales;f__Anaerolinaceae;g__AnaerolinaceaeFA;
244	0	2	1	1	2	0	2	5	2	2	k__Bacteria;p__Chloroflexi;c__Anaerolineae;o__SB-34;f__SB-34OR;g__SB-34OR;
376	0	1	1	1	2	0	1	1	2	0	k__Bacteria;p__Chloroflexi;c__Anaerolineae;o__Anaerolineales;f__Anaerolinaceae;g__AnaerolinaceaeFA;
232	0	0	3	0	1	1	3	2	4	1	k__Bacteria;p__Chloroflexi;c__Anaerolineae;o__H39;f__H39OR;g__H39OR;
321	0	1	2	0	0	0	1	1	2	0	k__Bacteria;p__Bacteroidetes;c__Bacteroidia;o__Bacteroidales;f__Porphyromonadaceae;g__PorphyromonadaceaeFA;
260	1	4	1	0	0	0	0	0	2	0	k__Bacteria;p__Firmicutes;c__Clostridia;o__OPB54;f__OPB54OR;g__OPB54OR;
325	0	1	3	4	0	2	0	0	0	3	k__Bacteria;p__Acidobacteria;c__OS-K;o__OS-KCL;f__OS-KCL;g__OS-KCL;
294	0	4	0	1	5	0	3	4	0	1	k__Bacteria;p__Proteobacteria;c__Betaproteobacteria;o__Rhodocyclales;f__RhodocyclalesOR;g__RhodocyclalesOR;
252	3	1	1	1	0	1	2	1	2	0	k__Bacteria;p__Firmicutes;c__Clostridia;o__Clostridiales;f__Veillonellaceae;g__VeillonellaceaeFA;
534	0	1	4	2	0	0	4	3	1	0	k__Bacteria;p__Proteobacteria;c__Alphaproteobacteria;o__Rhodobacterales;f__Hyphomonadaceae;g__HyphomonadaceaeFA;
242	3	0	0	8	0	2	1	0	0	3	k__Bacteria;p__Chlorobi;c__Ignavibacteria;o__Ignavibacteriales;f__Ignavibacteriaceae;g__IgnavibacteriaceaeFA;
238	4	0	0	5	0	5	0	0	0	2	k__Bacteria;p__Proteobacteria;c__Deltaproteobacteria;o__Desulfobacterales;f__Desulfobulbaceae;g__DesulfobulbaceaeFA;
248	8	2	1	1	0	5	2	0	0	2	k__Bacteria;p__Proteobacteria;c__Gammaproteobacteria;o__Legionellales;f__Coxiellaceae;g__Rickettsiella;
377	0	1	1	0	0	0	1	0	5	0	k__Bacteria;p__Proteobacteria;c__Gammaproteobacteria;o__Methylococcales;f__Methylococcaceae;g__Methylomonas;
278	3	0	1	2	1	8	0	0	0	4	k__Bacteria;p__Chloroflexi;c__Anaerolineae;o__GCA004;f__GCA004OR;g__GCA004OR;
538	2	3	1	1	0	0	0	3	3	1	k__Bacteria;p__Chloroflexi;c__Anaerolineae;o__A4b;f__A4bOR;g__A4bOR;
249	0	0	4	1	1	0	6	2	0	0	k__Bacteria;p__Proteobacteria;c__Betaproteobacteria;o__Rhodocyclales;f__RhodocyclalesOR;g__RhodocyclalesOR;
303	2	0	4	0	2	0	2	2	1	0	k__Bacteria;p__Bacteroidetes;c__Bacteroidia;o__Bacteroidales;f__Porphyromonadaceae;g__PorphyromonadaceaeFA;
237	3	1	1	5	0	4	2	0	0	3	k__Bacteria;p__Proteobacteria;c__Deltaproteobacteria;o__Syntrophobacterales;f__Syntrophobacteraceae;g__Syntrophobacter;
542	0	1	0	1	0	1	2	1	0	0	k__Bacteria;p__Chloroflexi;c__Anaerolineae;o__A31;f__KNA6-EB22;g__KNA6-EB22FA;
227	0	2	2	0	2	0	3	1	2	1	k__Bacteria;p__WS3;c__PRR-12;o__PBS-III-9;f__PBS-III-9OR;g__PBS-III-9OR;
271	1	1	3	2	0	1	1	0	0	0	k__Bacteria;p__Acidobacteria;c__iii1-8;o__SJA-36;f__SJA-36OR;g__SJA-36OR;
781	0	2	2	0	1	0	2	3	1	0	k__Bacteria;p__Proteobacteria;c__Deltaproteobacteria;o__Syntrophobacterales;f__Syntrophaceae;g__Syntrophus;
302	3	2	1	2	1	1	4	2	1	2	k__Bacteria;p__Actinobacteria;c__Actinobacteria (class);o__Actinomycetales;f__Micromonosporaceae;g__Catellatospora;
387	0	1	1	1	2	0	3	1	3	3	k__Bacteria;p__KSB1;
270	3	1	1	0	3	1	0	0	0	4	k__Bacteria;p__Proteobacteria;c__Deltaproteobacteria;o__Desulfuromonadales;f__Geobacteraceae;g__Geobacter;
316	2	3	6	0	3	1	0	2	3	0	k__Bacteria;p__Actinobacteria;c__Actinobacteria (class);o__Actinomycetales;f__Nocardioidaceae;g__Pimelobacter;
224	1	5	1	3	2	2	0	1	0	0	k__Bacteria;p__Proteobacteria;c__Betaproteobacteria;o__BetaproteobacteriaCL;f__BetaproteobacteriaCL;g__BetaproteobacteriaCL;
265	0	1	0	0	3	0	0	6	1	1	k__Bacteria;p__Proteobacteria;c__Betaproteobacteria;o__Rhodocyclales;f__RhodocyclalesOR;g__RhodocyclalesOR;
344	4	1	0	4	4	3	0	0	1	1	k__Bacteria;p__Proteobacteria;c__Deltaproteobacteria;o__Syntrophobacterales;f__Syntrophaceae;g__Desulfobacca;
231	0	2	0	1	0	3	2	0	4	0	k__Bacteria;p__Firmicutes;c__Clostridia;o__OPB54;f__OPB54OR;g__OPB54OR;
245	1	1	3	0	2	0	1	2	1	0	k__Bacteria;p__Firmicutes;c__Bacilli;o__Bacillales;f__Bacillaceae;g__Salinibacillus;
228	0	2	3	0	1	1	2	4	9	0	k__Bacteria;p__Acidobacteria;c__Solibacteres;o__Solibacterales;f__Solibacteraceae;g__Candidatus Solibacter;
255	0	3	3	0	0	1	2	1	0	0	k__Bacteria;p__Proteobacteria;c__Deltaproteobacteria;o__Desulfobacterales;f__DesulfobacteralesOR;g__DesulfobacteralesOR;
419	1	2	0	1	0	2	3	1	0	2	k__Bacteria;p__Firmicutes;c__Clostridia;o__Thermoanaerobacterales;f__Thermodesulfobiaceae;g__ThermodesulfobiaceaeFA;
648	2	1	0	0	0	0	1	1	2	2	k__Bacteria;p__Verrucomicrobia;c__Verrucomicrobiae;o__Verrucomicrobiales;f__VerrucomicrobialesOR;g__VerrucomicrobialesOR;
225	0	0	0	0	0	0	3	3	5	0	k__Bacteria;p__Proteobacteria;c__Alphaproteobacteria;o__Rhizobiales;f__Hyphomicrobiaceae;g__Hyphomicrobium;
405	3	0	0	3	0	1	1	1	0	4	k__Bacteria;p__Acidobacteria;c__Acidobacteria (class);o__Acidobacteriales;f__AcidobacterialesOR;g__AcidobacterialesOR;
243	0	0	2	3	1	0	3	3	2	1	k__Bacteria;p__Chloroflexi;c__Anaerolineae;o__envOPS12;f__envOPS12OR;g__envOPS12OR;
433	3	5	0	4	1	1	1	0	0	0	k__Bacteria;p__Proteobacteria;c__Deltaproteobacteria;o__Desulfobacterales;f__Nitrospinaceae;g__NitrospinaceaeFA;
367	0	0	4	0	0	1	1	1	4	0	k__Bacteria;p__Proteobacteria;c__Gammaproteobacteria;o__Legionellales;f__Legionellaceae;g__Legionella;
332	1	4	0	2	0	2	0	0	2	1	k__Bacteria;p__Actinobacteria;c__Actinobacteria (class);o__Coriobacteriales;f__CoriobacterialesOR;g__CoriobacterialesOR;
457	0	3	2	0	0	1	1	0	3	0	k__Bacteria;p__Proteobacteria;c__Alphaproteobacteria;o__Rhizobiales;f__Hyphomicrobiaceae;g__Rhodoplanes;
246	0	4	3	1	1	1	0	0	2	1	k__Bacteria;p__Spirochaetes;c__Spirochaetes (class);o__Spirochaetales;f__Spirochaetaceae;g__Treponema;
335	3	0	0	4	0	5	4	1	1	4	k__Bacteria;p__TG3;c__TG3-1;o__GN09;f__GN09OR;g__GN09OR;
233	2	0	0	4	0	5	1	0	0	1	k__Bacteria;p__Acidobacteria;c__OS-K;o__OS-KCL;f__OS-KCL;g__OS-KCL;
600	3	3	0	1	0	1	1	0	6	0	k__Bacteria;p__Proteobacteria;c__Deltaproteobacteria;o__MIZ46;f__MIZ46OR;g__MIZ46OR;
229	1	0	0	0	0	0	2	8	7	0	k__Bacteria;p__Bacteroidetes;c__Bacteroidia;o__Bacteroidales;
523	1	0	0	2	1	0	0	0	0	3	k__Bacteria;p__Acidobacteria;c__RB25;o__RB25CL;f__RB25CL;g__RB25CL;
240	2	1	4	0	2	0	6	3	1	0	k__Bacteria;p__Spirochaetes;c__Spirochaetes (class);o__Spirochaetales;f__Spirochaetaceae;g__Treponema;
267	0	0	6	1	0	1	1	0	4	0	k__Bacteria;p__Bacteroidetes;c__Sphingobacteria;o__Sphingobacteriales;f__SphingobacterialesOR;g__SphingobacterialesOR;
306	0	1	1	0	1	1	2	1	2	0	k__Bacteria;p__Chloroflexi;c__Anaerolineae;o__Anaerolineales;f__Anaerolinaceae;g__WCHB1-05;
647	0	2	2	1	0	1	0	2	0	2	k__Bacteria;p__TM7;c__TM7-1;o__TM7-1CL;f__TM7-1CL;g__TM7-1CL;
428	0	0	1	1	0	1	3	1	0	1	k__Bacteria;p__Proteobacteria;c__Deltaproteobacteria;o__Syntrophobacterales;f__Desulfobacteraceae;
346	3	1	0	0	1	0	2	2	3	0	k__Bacteria;p__Actinobacteria;c__Actinobacteria (class);o__Rubrobacterales;f__Rubrobacteraceae;g__RubrobacteraceaeFA;
241	3	0	1	1	0	3	0	0	0	2	k__Bacteria;p__Firmicutes;c__Clostridia;o__Thermoanaerobacterales;f__Thermodesulfobiaceae;g__ThermodesulfobiaceaeFA;
380	2	6	0	2	0	3	0	0	1	1	k__Bacteria;p__Actinobacteria;c__Actinobacteria (class);o__Coriobacteriales;f__CoriobacterialesOR;g__CoriobacterialesOR;
716	0	2	1	0	0	0	7	0	0	1	k__Bacteria;p__Chlorobi;c__Chlorobia;o__Chlorobiales;f__Chlorobiaceae;g__Chlorobaculum;
467	0	1	8	1	3	0	0	2	0	3	k__Bacteria;p__Proteobacteria;c__Betaproteobacteria;o__Rhodocyclales;f__Rhodocyclaceae;g__RhodocyclaceaeFA;
409	2	0	2	0	0	0	3	2	3	0	k__Bacteria;p__Firmicutes;c__Clostridia;o__Clostridiales;f__Lachnospiraceae;g__Coprococcus;
251	0	0	0	0	0	0	0	16	2	0	k__Bacteria;p__Proteobacteria;c__Betaproteobacteria;o__Rhodocyclales;f__RhodocyclalesOR;g__RhodocyclalesOR;
263	2	3	3	0	1	2	0	0	0	0	k__Bacteria;p__Chlorobi;c__SM1H02;o__SM1H02CL;f__SM1H02CL;g__SM1H02CL;
820	1	0	1	0	3	2	2	0	1	1	k__Bacteria;p__Verrucomicrobia;c__Verrucomicrobiae;o__Verrucomicrobiales;f__VerrucomicrobialesOR;g__VerrucomicrobialesOR;
247	0	2	4	0	2	0	3	2	0	1	k__Bacteria;p__Spirochaetes;c__Leptospirae;o__Leptospirales;f__Leptospiraceae;g__SJA-88;
412	1	0	0	4	3	5	1	2	1	1	k__Bacteria;p__Bacteroidetes;c__Bacteroidia;o__Bacteroidales;f__BacteroidalesOR;g__BacteroidalesOR;
587	0	2	3	0	1	0	1	0	1	0	k__Bacteria;p__Chlamydiae;c__Chlamydiae (class);o__Chlamydiales;f__Parachlamydiaceae;g__Parachlamydia;
257	0	3	2	0	0	0	4	4	3	0	k__Bacteria;p__Chloroflexi;c__Anaerolineae;
544	0	0	1	0	0	1	2	4	2	1	k__Bacteria;p__Proteobacteria;c__Deltaproteobacteria;o__Syntrophobacterales;f__Desulfobacteraceae;g__Desulfofaba;
478	0	1	3	0	2	0	4	1	0	0	k__Bacteria;p__Proteobacteria;c__Gammaproteobacteria;o__Chromatiales;f__ChromatialesOR;g__ChromatialesOR;
429	3	0	0	2	4	2	3	0	0	1	k__Bacteria;
286	2	2	2	1	1	0	1	0	1	1	k__Bacteria;p__Bacteroidetes;c__Bacteroidia;o__Bacteroidales;f__BacteroidalesOR;g__BacteroidalesOR;
384	6	0	0	0	0	3	1	0	0	0	k__Bacteria;p__Proteobacteria;c__Gammaproteobacteria;o__GammaproteobacteriaCL;f__GammaproteobacteriaCL;g__GammaproteobacteriaCL;
406	0	1	1	0	1	0	0	1	2	0	k__Bacteria;p__Firmicutes;c__Clostridia;o__Clostridiales;f__Veillonellaceae;g__Thermosinus;
616	1	1	0	0	1	1	3	2	4	0	k__Bacteria;p__Acidobacteria;c__MVS-40;o__MVS-40CL;f__MVS-40CL;g__MVS-40CL;
308	1	2	3	0	0	3	0	0	0	1	k__Bacteria;p__Proteobacteria;c__Gammaproteobacteria;o__Chromatiales;f__Chromatiaceae;g__ChromatiaceaeFA;
494	0	2	2	4	0	0	4	1	0	0	k__Bacteria;p__Acidobacteria;c__RB25;o__RB25CL;f__RB25CL;g__RB25CL;
275	1	4	0	0	0	2	2	0	1	1	k__Bacteria;p__Proteobacteria;c__Deltaproteobacteria;o__Syntrophobacterales;f__Syntrophaceae;g__Desulfomonile;
341	0	1	1	0	0	0	0	3	8	0	k__Bacteria;p__Proteobacteria;c__Epsilonproteobacteria;o__Campylobacterales;f__CampylobacteralesOR;g__CampylobacteralesOR;
484	1	1	0	0	0	0	0	4	5	0	k__Bacteria;p__Verrucomicrobia;c__Spartobacteria;o__Spartobacteriales;f__Spartobacteriaceae;g__MC18;
268	3	0	0	3	0	4	1	0	3	2	k__Bacteria;p__Chloroflexi;c__Anaerolineae;o__AnaerolineaeCL;f__AnaerolineaeCL;g__AnaerolineaeCL;
710	0	5	1	0	2	0	1	2	3	0	k__Bacteria;p__GOUTA4;c__RB384;o__RB384CL;f__RB384CL;g__RB384CL;
483	0	1	0	0	0	0	0	1	3	1	k__Bacteria;p__Proteobacteria;c__Gammaproteobacteria;o__Chromatiales;f__Halothiobacillaceae;g__Halothiobacillus;
273	0	3	1	1	0	0	0	3	0	0	k__Bacteria;p__Proteobacteria;c__Betaproteobacteria;o__Nitrosomonadales;
280	0	2	1	0	12	0	1	0	0	0	k__Bacteria;p__Gemmatimonadetes;c__Gemmatimonadetes (class);o__Gemmatimonadales;f__GemmatimonadalesOR;g__GemmatimonadalesOR;
1022	4	0	1	1	1	0	1	3	2	1	k__Bacteria;p__OP3;c__BD4-9;o__BD4-9CL;f__BD4-9CL;g__BD4-9CL;
423	1	2	2	0	4	0	0	0	0	1	k__Bacteria;p__Proteobacteria;c__Deltaproteobacteria;o__Myxococcales;f__MyxococcalesOR;g__MyxococcalesOR;
281	0	0	0	1	0	0	3	1	2	0	k__Bacteria;p__Bacteroidetes;c__Bacteroidia;o__Bacteroidales;f__Marinilabiaceae;g__MarinilabiaceaeFA;
334	2	3	0	0	0	0	1	5	2	0	k__Bacteria;p__OP8;c__OP8_1;o__OP8_1CL;f__OP8_1CL;g__OP8_1CL;
364	0	1	0	0	0	2	0	0	3	1	k__Bacteria;p__Bacteroidetes;c__Bacteroidia;o__Bacteroidales;f__BacteroidalesOR;g__BacteroidalesOR;
460	4	5	2	0	0	1	0	0	0	0	k__Bacteria;p__Proteobacteria;c__Alphaproteobacteria;o__Rhodospirillales;f__Acetobacteraceae;g__Acidisoma;
291	1	0	0	2	0	1	0	0	1	2	k__Bacteria;p__Bacteroidetes;c__Flavobacteria;o__FlavobacteriaCL;f__FlavobacteriaCL;g__FlavobacteriaCL;
526	0	1	1	1	1	1	2	2	2	0	k__Bacteria;p__Verrucomicrobia;c__Opitutae;o__Opitutales;f__Opitutaceae;g__Opitutus;
435	0	1	0	0	3	0	4	1	1	2	k__Bacteria;p__Firmicutes;c__Clostridia;o__Clostridiales;
627	0	2	2	0	0	0	2	2	0	4	k__Bacteria;p__NKB19;c__GN13;o__GN13CL;f__GN13CL;g__GN13CL;
393	1	0	1	0	1	1	4	2	3	0	k__Bacteria;p__Proteobacteria;c__Alphaproteobacteria;o__Sphingomonadales;f__Sphingomonadaceae;g__Sphingomonas;
394	3	0	0	4	0	2	0	0	0	2	k__Bacteria;p__Chloroflexi;c__Anaerolineae;o__OPB11;f__OPB11OR;g__OPB11OR;
675	1	0	4	0	0	0	1	0	3	2	k__Bacteria;p__Proteobacteria;c__Gammaproteobacteria;o__Methylococcales;f__Crenotrichaceae;g__Crenothrix;
633	0	0	3	0	2	0	1	2	0	1	k__Bacteria;p__GOUTA4;c__RB384;o__RB384CL;f__RB384CL;g__RB384CL;
277	0	0	0	0	0	0	0	7	3	0	k__Bacteria;p__Bacteroidetes;c__Sphingobacteria;o__Sphingobacteriales;f__Flexibacteraceae;g__Cytophaga;
388	0	2	2	1	2	1	3	4	2	0	k__Bacteria;p__Acidobacteria;c__Acidobacteria (class);o__Acidobacteriales;f__AcidobacterialesOR;g__AcidobacterialesOR;
473	2	0	1	1	0	1	0	1	1	2	k__Bacteria;p__Acidobacteria;c__Solibacteres;o__Solibacterales;f__Solibacteraceae;g__Candidatus Solibacter;
642	2	1	0	3	0	4	1	1	0	3	k__Bacteria;p__Proteobacteria;c__Deltaproteobacteria;o__Desulfovibrionales;f__Desulfohalobiaceae;g__Desulfonatronovibrio;
285	0	1	1	2	3	2	1	1	0	1	k__Bacteria;p__Chloroflexi;c__Anaerolineae;o__SB-34;f__SB-34OR;g__SB-34OR;
438	4	0	0	5	1	1	0	1	0	1	k__Bacteria;p__Chloroflexi;c__Anaerolineae;o__BPC110;f__BPC110OR;g__BPC110OR;
767	0	0	2	0	0	0	1	1	1	0	k__Bacteria;p__Bacteroidetes;c__Sphingobacteria;o__Sphingobacteriales;f__Flexibacteraceae;g__Cytophaga;
329	0	0	0	0	0	0	0	0	4	0	k__Bacteria;p__Proteobacteria;c__Betaproteobacteria;o__Rhodocyclales;f__Rhodocyclaceae;g__Zoogloea;
314	2	4	3	1	3	0	2	3	3	0	k__Bacteria;p__GN04;c__GN15;o__GN15CL;f__GN15CL;g__GN15CL;
450	1	2	0	1	1	2	1	1	0	0	k__Bacteria;p__Proteobacteria;c__Deltaproteobacteria;o__Desulfobacterales;f__Desulfobulbaceae;g__Desulfobulbus;
323	3	1	0	3	0	2	1	1	0	4	k__Bacteria;p__Chloroflexi;c__Anaerolineae;o__AnaerolineaeCL;f__AnaerolineaeCL;g__AnaerolineaeCL;
578	2	1	6	1	2	1	0	0	2	0	k__Bacteria;p__Acidobacteria;c__iii1-8;o__SJA-36;f__SJA-36OR;g__SJA-36OR;
619	0	5	1	0	0	0	0	0	4	0	k__Bacteria;p__Spirochaetes;c__Spirochaetes (class);o__Spirochaetales;f__Spirochaetaceae;g__Treponema;
318	0	8	1	0	0	0	0	0	0	0	k__Bacteria;p__OP11;c__OP11-2;o__WCHB1-07;f__WCHB1-07OR;g__WCHB1-07OR;
290	1	1	0	0	2	0	1	2	0	3	k__Bacteria;p__Bacteroidetes;c__Bacteroidia;o__Bacteroidales;f__BacteroidalesOR;g__BacteroidalesOR;
374	4	0	3	1	1	3	0	0	1	1	k__Bacteria;p__Bacteroidetes;c__Bacteroidia;o__Bacteroidales;f__Porphyromonadaceae;g__PorphyromonadaceaeFA;
301	1	0	0	1	3	1	2	1	1	1	k__Archaea;p__Euryarchaeota;c__Methanomicrobia;o__Methanosarcinales;f__Methanosaetaceae;g__Methanosaeta;
566	1	1	3	3	1	1	0	3	0	0	k__Bacteria;p__Verrucomicrobia;c__Verrucomicrobiae;o__Verrucomicrobiales;f__VerrucomicrobialesOR;g__VerrucomicrobialesOR;
311	0	1	2	0	0	1	0	1	1	0	k__Bacteria;p__Bacteroidetes;c__Sphingobacteria;o__Sphingobacteriales;f__Saprospiraceae;g__SaprospiraceaeFA;
349	0	3	2	0	1	0	0	1	1	0	k__Bacteria;p__Proteobacteria;c__Gammaproteobacteria;o__Chromatiales;f__ChromatialesOR;g__ChromatialesOR;
625	1	1	1	2	0	0	3	0	1	2	k__Bacteria;p__Proteobacteria;c__Deltaproteobacteria;o__Syntrophobacterales;f__Desulfobacteraceae;g__Desulfobacterium;
772	0	4	0	0	0	0	1	4	3	0	k__Bacteria;p__Actinobacteria;c__Actinobacteria (class);o__Actinomycetales;f__Microbacteriaceae;g__Microbacterium;
687	1	5	0	1	0	1	0	3	1	2	k__Bacteria;p__Actinobacteria;c__Actinobacteria (class);o__Solirubrobacterales;f__SolirubrobacteralesOR;g__SolirubrobacteralesOR;
400	0	1	1	1	0	0	1	2	0	0	k__Bacteria;p__Proteobacteria;c__Gammaproteobacteria;o__Pseudomonadales;f__Pseudomonadaceae;g__Pseudomonas;
614	1	0	4	0	2	2	0	0	0	2	k__Bacteria;p__Verrucomicrobia;c__Verrucomicrobiae;o__Verrucomicrobiales;f__Verrucomicrobia subdivision 3;g__Verrucomicrobia subdivision 3FA;
949	2	1	0	0	1	1	0	0	2	1	k__Bacteria;p__Proteobacteria;c__Deltaproteobacteria;o__Syntrophobacterales;f__Syntrophobacteraceae;g__Syntrophobacter;
441	0	3	0	0	0	0	10	0	0	0	k__Bacteria;p__Spirochaetes;c__Spirochaetes (class);o__Spirochaetales;f__Spirochaetaceae;g__Treponema;
449	1	1	0	3	0	0	3	0	0	1	k__Bacteria;p__Proteobacteria;c__Deltaproteobacteria;o__Myxococcales;f__MyxococcalesOR;g__MyxococcalesOR;
501	0	0	3	0	2	0	0	3	2	0	k__Bacteria;p__Verrucomicrobia;c__Opitutae;o__Opitutales;f__Opitutaceae;g__OpitutaceaeFA;
347	2	0	0	3	0	2	2	0	0	0	k__Bacteria;p__Proteobacteria;c__Deltaproteobacteria;o__Syntrophobacterales;f__Syntrophobacteraceae;g__Syntrophobacter;
288	1	1	1	0	2	1	0	0	0	3	k__Bacteria;p__Chlorobi;c__SJA-28;o__SJA-28CL;f__SJA-28CL;g__SJA-28CL;
336	0	1	0	0	6	0	0	0	0	0	k__Bacteria;p__WS3;c__PRR-12;o__CV106;f__CV106OR;g__CV106OR;
475	0	1	1	0	2	1	1	0	0	1	k__Bacteria;p__Acidobacteria;c__Solibacteres;o__Solibacterales;f__Solibacteraceae;g__Candidatus Solibacter;
624	0	0	1	0	1	1	3	0	1	1	k__Bacteria;p__Proteobacteria;c__Gammaproteobacteria;o__Methylococcales;f__Crenotrichaceae;g__Crenothrix;
527	1	0	0	1	2	1	3	1	1	0	k__Bacteria;p__Armatimonadetes;c__SJA-176;o__SJA-176CL;f__SJA-176CL;g__SJA-176CL;
490	1	1	1	0	0	0	1	2	3	0	k__Bacteria;p__Proteobacteria;c__Alphaproteobacteria;o__Rhizobiales;f__Methylocystaceae;g__Pleomorphomonas;
440	0	0	3	0	1	0	0	3	1	0	k__Bacteria;p__Proteobacteria;c__Gammaproteobacteria;o__Legionellales;f__Coxiellaceae;g__CoxiellaceaeFA;
474	1	1	0	0	2	0	1	1	5	0	k__Bacteria;p__Verrucomicrobia;c__Spartobacteria;o__Spartobacteriales;f__Spartobacteriaceae;g__Chthoniobacter;
493	0	1	1	0	1	0	0	5	0	0	k__Bacteria;p__Bacteroidetes;c__Sphingobacteria;o__Sphingobacteriales;f__SphingobacterialesOR;g__SphingobacterialesOR;
430	6	3	0	1	0	1	0	0	0	1	k__Bacteria;p__Firmicutes;c__Bacilli;o__Bacillales;f__Sporolactobacillaceae;g__SporolactobacillaceaeFA;
547	0	0	0	4	0	2	0	1	1	1	k__Bacteria;p__Chlorobi;c__SJA-28;o__SJA-28CL;f__SJA-28CL;g__SJA-28CL;
811	0	2	0	1	1	1	1	1	1	1	k__Bacteria;p__Proteobacteria;c__Betaproteobacteria;o__Rhodocyclales;f__Rhodocyclaceae;g__Methyloversatilis;
317	0	0	2	0	0	0	5	0	0	0	k__Bacteria;p__Chloroflexi;c__ChloroflexiPH;o__ChloroflexiPH;f__ChloroflexiPH;g__ChloroflexiPH;
499	0	2	1	0	2	0	1	1	0	0	k__Bacteria;p__Acidobacteria;c__Solibacteres;o__Solibacterales;f__Solibacteraceae;g__Candidatus Solibacter;
671	1	1	0	0	1	1	0	0	5	1	k__Bacteria;p__Verrucomicrobia;c__Verrucomicrobiae;o__Verrucomicrobiales;f__Verrucomicrobia subdivision 3;g__Verrucomicrobia subdivision 3FA;
442	0	2	0	0	0	1	0	9	5	0	k__Bacteria;p__Bacteroidetes;c__Bacteroidia;o__Bacteroidales;f__BacteroidalesOR;g__BacteroidalesOR;
381	1	0	0	2	1	0	1	0	1	1	k__Bacteria;p__Acidobacteria;c__AcidobacteriaPH;o__AcidobacteriaPH;f__AcidobacteriaPH;g__AcidobacteriaPH;
479	0	3	0	0	0	0	0	0	0	0	k__Bacteria;p__OP11;c__OP11-1;o__BB36;f__BB36OR;g__BB36OR;
307	1	4	1	0	0	0	3	3	0	0	k__Bacteria;p__Bacteroidetes;c__Bacteroidia;o__Bacteroidales;f__BacteroidalesOR;g__BacteroidalesOR;
320	0	1	1	0	0	0	0	0	4	2	k__Bacteria;p__Verrucomicrobia;c__Spartobacteria;o__Spartobacteriales;f__Spartobacteriaceae;g__Candidatus Xiphinematobacter;
1402	0	2	0	0	5	3	1	0	0	0	k__Bacteria;p__Verrucomicrobia;
342	0	1	0	0	4	0	0	0	1	0	k__Bacteria;p__Acidobacteria;c__PAUC37f;o__PAUC37fCL;f__PAUC37fCL;g__PAUC37fCL;
300	1	0	0	3	0	3	0	0	0	3	k__Bacteria;p__Chloroflexi;c__Anaerolineae;o__AnaerolineaeCL;f__AnaerolineaeCL;g__AnaerolineaeCL;
579	1	0	1	0	1	0	3	2	0	0	k__Bacteria;p__WS3;c__PRR-12;o__Sediment-1;f__Sediment-1OR;g__Sediment-1OR;
299	1	3	1	0	0	0	0	0	0	0	k__Bacteria;p__Chloroflexi;c__Bljii12;o__B07_WMSP1;f__AKYH910;g__AKYH910FA;
764	0	1	0	0	2	2	2	2	1	0	k__Bacteria;p__Proteobacteria;c__Gammaproteobacteria;o__Methylococcales;f__Methylococcaceae;g__Methylocaldum;
456	1	0	0	0	5	1	3	2	1	0	k__Bacteria;p__Acidobacteria;c__Solibacteres;o__Solibacterales;f__Solibacteraceae;g__Candidatus Solibacter;
305	0	3	3	0	0	0	4	0	1	0	k__Bacteria;p__Bacteroidetes;c__Flavobacteria;o__FlavobacteriaCL;f__FlavobacteriaCL;g__FlavobacteriaCL;
556	1	1	0	2	0	1	0	1	1	0	k__Bacteria;p__Firmicutes;c__Clostridia;o__Clostridiales;f__Catabacteriaceae;g__CatabacteriaceaeFA;
1097	0	0	0	0	0	3	1	0	1	2	k__Bacteria;p__Proteobacteria;c__Betaproteobacteria;o__Gallionellales;f__Gallionellaceae;g__GallionellaceaeFA;
576	0	3	0	0	3	0	0	0	0	1	k__Bacteria;p__Proteobacteria;c__Gammaproteobacteria;o__Methylococcales;f__Crenotrichaceae;g__Crenothrix;
646	3	1	0	1	1	1	0	2	2	1	k__Bacteria;p__Actinobacteria;c__Actinobacteria (class);o__Actinomycetales;f__Pseudonocardiaceae;g__PseudonocardiaceaeFA;
508	1	1	2	2	1	0	0	3	3	0	k__Bacteria;p__Chloroflexi;c__Anaerolineae;o__S0208;f__S0208OR;g__S0208OR;
312	3	0	0	2	0	7	0	0	0	4	k__Bacteria;p__Chloroflexi;c__Anaerolineae;o__AnaerolineaeCL;f__AnaerolineaeCL;g__AnaerolineaeCL;
910	2	0	3	0	1	2	1	1	1	0	k__Bacteria;p__Chloroflexi;c__Anaerolineae;o__AnaerolineaeCL;f__AnaerolineaeCL;g__AnaerolineaeCL;
1717	1	0	2	0	1	2	1	0	1	1	k__Bacteria;p__Verrucomicrobia;c__Verrucomicrobiae;o__Verrucomicrobiales;f__Verrucomicrobia subdivision 3;g__Verrucomicrobia subdivision 3FA;
337	0	0	0	1	0	0	0	1	9	0	k__Bacteria;p__Proteobacteria;c__Alphaproteobacteria;o__Rhodospirillales;f__Rhodospirillaceae;g__RhodospirillaceaeFA;
983	1	1	0	1	0	0	0	1	1	2	k__Bacteria;p__Acidobacteria;c__MVS-40;o__MVS-40CL;f__MVS-40CL;g__MVS-40CL;
482	0	4	1	0	3	0	0	1	0	0	k__Bacteria;
371	0	1	1	1	1	0	2	1	2	0	k__Bacteria;p__Proteobacteria;c__Alphaproteobacteria;o__AlphaproteobacteriaCL;f__AlphaproteobacteriaCL;g__AlphaproteobacteriaCL;
673	1	2	2	0	1	0	0	0	1	2	k__Bacteria;p__Proteobacteria;c__Gammaproteobacteria;o__Methylococcales;f__Crenotrichaceae;g__Crenothrix;
864	0	0	2	1	0	0	1	1	0	0	k__Bacteria;p__Bacteroidetes;c__Flavobacteria;o__Flavobacteriales;f__Flavobacteriaceae;g__Kordia;
672	0	0	1	4	1	1	0	2	2	2	k__Bacteria;p__OP3;c__BD4-9;o__BD4-9CL;f__BD4-9CL;g__BD4-9CL;
331	1	1	1	0	0	0	0	1	1	0	k__Bacteria;p__Acidobacteria;c__Solibacteres;o__Solibacterales;f__Solibacteraceae;g__Candidatus Solibacter;
685	0	1	1	1	0	0	0	1	2	0	k__Bacteria;p__Verrucomicrobia;c__Spartobacteria;o__Spartobacteriales;f__Spartobacteriaceae;g__Chthoniobacter;
452	2	0	0	5	0	2	0	0	0	0	k__Bacteria;p__Proteobacteria;c__Deltaproteobacteria;o__DeltaproteobacteriaCL;f__DeltaproteobacteriaCL;g__DeltaproteobacteriaCL;
454	1	1	1	2	0	0	0	6	0	2	k__Bacteria;p__Bacteroidetes;
403	1	0	1	0	0	0	0	2	4	0	k__Bacteria;p__Chlorobi;c__SJA-28;o__SJA-28CL;f__SJA-28CL;g__SJA-28CL;
788	1	0	0	4	0	3	1	1	0	2	k__Bacteria;p__Nitrospirae;c__Nitrospira (class);o__Nitrospirales;f__Thermodesulfovibrionaceae;g__LCP-6;
338	2	1	0	0	0	0	3	0	1	0	k__Bacteria;p__Chloroflexi;c__Anaerolineae;o__Anaerolineales;f__Anaerolinaceae;g__Anaerolinea;
322	0	0	0	1	0	1	0	1	0	0	k__Bacteria;p__Chloroflexi;c__Anaerolineae;o__S0208;f__S0208OR;g__S0208OR;
522	1	1	3	3	0	1	1	1	0	0	k__Bacteria;p__Proteobacteria;c__Gammaproteobacteria;o__Methylococcales;f__Crenotrichaceae;g__Crenothrix;
319	0	0	0	0	3	1	0	2	2	0	k__Bacteria;p__Acidobacteria;c__AcidobacteriaPH;o__AcidobacteriaPH;f__AcidobacteriaPH;g__AcidobacteriaPH;
461	1	1	1	1	1	0	3	0	0	0	k__Bacteria;p__Proteobacteria;c__Deltaproteobacteria;o__Myxococcales;f__Haliangiaceae;g__HaliangiaceaeFA;
1316	0	1	0	3	1	4	0	0	0	1	k__Bacteria;p__Nitrospirae;c__Nitrospira (class);o__Nitrospirales;f__Thermodesulfovibrionaceae;g__ThermodesulfovibrionaceaeFA;
1714	1	1	0	3	0	4	0	1	1	1	k__Bacteria;p__Nitrospirae;c__Nitrospira (class);o__Nitrospirales;f__Thermodesulfovibrionaceae;g__LCP-6;
421	2	0	0	2	0	3	1	0	0	1	k__Bacteria;p__Bacteroidetes;c__Bacteroidia;o__Bacteroidales;f__BacteroidalesOR;g__BacteroidalesOR;
324	0	2	2	1	1	0	1	0	0	0	k__Bacteria;p__Proteobacteria;c__Deltaproteobacteria;o__Syntrophobacterales;f__Syntrophaceae;g__Desulfomonile;
328	0	2	2	1	1	0	0	1	1	0	k__Bacteria;p__Proteobacteria;c__Alphaproteobacteria;o__Rhodobacterales;f__Rhodobacteraceae;g__Roseivivax;
754	2	0	0	0	0	1	1	1	3	0	k__Bacteria;p__Proteobacteria;c__Deltaproteobacteria;o__Myxococcales;f__Polyangiaceae;g__PolyangiaceaeFA;
841	0	0	2	0	1	0	1	0	4	0	k__Bacteria;p__Proteobacteria;c__Alphaproteobacteria;o__Rhizobiales;f__RhizobialesOR;g__RhizobialesOR;
348	0	0	0	0	0	0	0	3	1	0	k__Bacteria;p__Proteobacteria;c__Alphaproteobacteria;o__Rhizobiales;f__Beijerinckiaceae;g__BeijerinckiaceaeFA;
1051	1	1	1	1	1	2	0	0	0	1	k__Bacteria;p__Actinobacteria;c__Actinobacteria (class);o__Actinobacteria (class)CL;f__Actinobacteria (class)CL;g__Actinobacteria (class)CL;
397	0	2	0	0	0	0	1	0	2	0	k__Bacteria;p__Proteobacteria;c__Alphaproteobacteria;o__Rhizobiales;f__RhizobialesOR;g__RhizobialesOR;
339	0	0	2	0	0	0	1	0	0	0	k__Bacteria;p__Proteobacteria;c__Deltaproteobacteria;o__Syntrophobacterales;f__Desulfobacteraceae;g__DesulfobacteraceaeFA;
372	0	0	0	0	1	0	1	2	3	1	k__Archaea;p__Euryarchaeota;c__Methanomicrobia;o__Methanomicrobiales;f__MethanomicrobialesOR;g__MethanomicrobialesOR;
1166	0	2	1	0	3	0	1	1	1	0	k__Bacteria;p__Proteobacteria;c__Betaproteobacteria;
416	0	0	0	1	3	0	0	2	0	0	k__Bacteria;p__Proteobacteria;c__Gammaproteobacteria;o__Xanthomonadales;f__Sinobacteraceae;g__SinobacteraceaeFA;
411	0	1	3	1	1	4	0	0	3	1	k__Bacteria;p__Chlamydiae;c__Chlamydiae (class);o__Chlamydiales;f__Waddliaceae;g__Waddlia;
340	1	6	2	0	0	0	1	0	0	0	k__Bacteria;p__Firmicutes;c__Bacilli;o__Bacillales;f__Bacillaceae;g__Bacillus;
446	1	2	2	3	0	3	1	0	0	1	k__Bacteria;p__Proteobacteria;c__Deltaproteobacteria;o__Syntrophobacterales;f__Desulfobacteraceae;g__Desulfobacterium;
333	1	1	0	0	0	2	0	0	0	2	k__Bacteria;p__Chloroflexi;c__Anaerolineae;o__AnaerolineaeCL;f__AnaerolineaeCL;g__AnaerolineaeCL;
327	0	2	0	0	2	0	2	3	0	0	k__Bacteria;p__Chlorobi;c__BSV19;o__BSV19CL;f__BSV19CL;g__BSV19CL;
465	0	0	1	1	2	0	0	3	0	0	k__Bacteria;p__OP3;
352	0	1	1	0	1	1	3	4	1	0	k__Bacteria;p__Proteobacteria;c__Deltaproteobacteria;o__Myxococcales;f__Haliangiaceae;g__HaliangiaceaeFA;
359	0	0	1	1	0	0	1	1	1	0	k__Bacteria;p__Acidobacteria;c__MVS-40;o__MVS-40CL;f__MVS-40CL;g__MVS-40CL;
564	1	1	0	0	0	0	2	0	1	1	k__Bacteria;p__Chloroflexi;c__Anaerolineae;o__Anaerolineales;f__Anaerolinaceae;g__AnaerolinaceaeFA;
1083	1	0	2	0	0	0	2	0	0	1	k__Bacteria;p__BRC1;c__PRR-11;o__PRR-11CL;f__PRR-11CL;g__PRR-11CL;
330	1	2	2	1	2	2	0	0	2	1	k__Bacteria;p__Acidobacteria;c__Solibacteres;o__Solibacterales;f__Solibacteraceae;g__Candidatus Solibacter;
431	0	0	0	0	0	0	0	3	2	0	k__Bacteria;p__OP3;c__koll11;o__GIF10;f__GIF10OR;g__GIF10OR;
350	0	1	0	1	1	0	0	1	1	1	k__Bacteria;
379	0	1	2	1	0	0	0	4	0	1	k__Bacteria;p__Nitrospirae;c__Nitrospira (class);o__Nitrospirales;f__NitrospiralesOR;g__NitrospiralesOR;
351	1	1	0	3	0	1	1	1	2	0	k__Bacteria;p__Chloroflexi;c__Anaerolineae;o__A31;f__KNA6-EB22;g__KNA6-EB22FA;
565	0	3	1	0	0	0	0	0	1	0	k__Bacteria;p__Firmicutes;c__Bacilli;o__Bacillales;f__Bacillaceae;g__Bacillus;
345	2	0	0	6	0	2	0	0	0	0	k__Bacteria;p__OP11;c__OP11-4;o__RCP1-27;f__RCP1-27OR;g__RCP1-27OR;
343	0	0	1	1	3	0	0	1	2	2	k__Bacteria;p__SC4;c__SC4PH;o__SC4PH;f__SC4PH;g__SC4PH;
1032	1	0	3	0	1	0	6	2	1	0	k__Bacteria;p__Firmicutes;c__Clostridia;o__Clostridiales;f__Catabacteriaceae;g__CatabacteriaceaeFA;
669	3	0	0	0	0	1	0	0	1	2	k__Bacteria;p__Proteobacteria;c__Deltaproteobacteria;o__Myxococcales;f__Cystobacteraceae;g__Archangium;
957	0	0	0	0	1	2	1	0	1	0	k__Bacteria;p__Proteobacteria;c__Deltaproteobacteria;o__Desulfuromonadales;f__Geobacteraceae;g__Geobacter;
355	0	0	1	0	0	0	7	0	0	0	k__Bacteria;p__Firmicutes;c__Clostridia;o__Clostridiales;f__Veillonellaceae;g__Thermosinus;
386	0	1	1	0	0	1	0	0	0	0	k__Bacteria;p__Acidobacteria;c__MVS-40;o__MVS-40CL;f__MVS-40CL;g__MVS-40CL;
513	1	1	0	0	1	1	1	2	1	0	k__Bacteria;p__Proteobacteria;c__Alphaproteobacteria;o__Rhizobiales;f__Hyphomicrobiaceae;g__Rhodoplanes;
444	0	0	0	1	0	0	0	3	2	1	k__Bacteria;p__Chloroflexi;c__Anaerolineae;o__Anaerolineales;f__Anaerolinaceae;g__AnaerolinaceaeFA;
358	0	1	0	1	1	0	1	0	0	0	k__Bacteria;p__OP11;c__OP11-2;o__WCHB1-07;f__WCHB1-07OR;g__WCHB1-07OR;
353	1	0	0	1	1	1	1	0	0	0	k__Bacteria;p__Proteobacteria;c__Alphaproteobacteria;o__AlphaproteobacteriaCL;f__AlphaproteobacteriaCL;g__AlphaproteobacteriaCL;
356	2	0	4	0	0	0	3	0	0	2	k__Bacteria;p__Proteobacteria;c__Deltaproteobacteria;o__Desulfobacterales;f__Desulfobulbaceae;g__DesulfobulbaceaeFA;
623	0	0	2	1	2	2	0	2	0	2	k__Bacteria;p__WS3;c__PRR-12;o__Sediment-1;f__Sediment-1OR;g__Sediment-1OR;
1157	0	5	1	0	1	3	1	0	0	1	k__Bacteria;p__Proteobacteria;c__Gammaproteobacteria;o__Thiotrichales;f__Thiotrichaceae;g__Achromatium;
436	1	3	0	0	1	0	0	0	1	0	k__Bacteria;p__Chlamydiae;c__Chlamydiae (class);o__Chlamydiales;f__Parachlamydiaceae;g__Parachlamydia;
598	1	1	2	1	0	1	1	0	0	1	k__Bacteria;p__Spirochaetes;c__Spirochaetes (class);o__Spirochaetales;f__Spirochaetaceae;g__Spirochaeta;
378	0	0	1	0	0	1	0	4	0	0	k__Bacteria;p__Firmicutes;c__Clostridia;o__Clostridiales;f__Veillonellaceae;g__Sporotalea;
661	0	0	1	0	0	0	0	1	1	2	k__Bacteria;p__Proteobacteria;c__Gammaproteobacteria;o__Methylococcales;f__MethylococcalesOR;g__MethylococcalesOR;
1643	1	0	0	0	1	3	0	2	0	1	k__Bacteria;p__Nitrospirae;c__Nitrospira (class);o__Nitrospirales;f__Thermodesulfovibrionaceae;g__LCP-6;
417	2	3	1	2	0	1	0	0	0	0	k__Bacteria;p__Chloroflexi;c__Anaerolineae;
360	0	1	0	1	0	1	1	0	1	0	k__Bacteria;p__Proteobacteria;c__Alphaproteobacteria;o__Rhizobiales;f__Hyphomicrobiaceae;g__Hyphomicrobium;
418	0	2	0	0	5	0	0	1	1	0	k__Bacteria;p__Proteobacteria;c__Betaproteobacteria;o__Nitrosomonadales;f__Nitrosomonadaceae;g__NitrosomonadaceaeFA;
373	0	1	3	1	3	0	2	1	0	0	k__Bacteria;p__Firmicutes;c__Clostridia;o__Clostridiales;f__Syntrophomonadaceae;g__SyntrophomonadaceaeFA;
644	0	1	2	0	0	0	2	1	1	0	k__Bacteria;p__Spirochaetes;c__Spirochaetes (class);o__Spirochaetales;f__Spirochaetaceae;g__Treponema;
362	0	0	0	0	0	0	0	0	7	0	k__Bacteria;p__Proteobacteria;c__Deltaproteobacteria;o__Desulfobacterales;f__Desulfobulbaceae;g__DesulfobulbaceaeFA;
401	1	0	0	1	0	2	0	0	0	2	k__Bacteria;p__Bacteroidetes;c__Bacteroidia;o__Bacteroidales;f__BacteroidalesOR;g__BacteroidalesOR;
369	0	0	0	3	0	1	3	0	2	1	k__Bacteria;p__Bacteroidetes;c__Bacteroidia;o__Bacteroidales;f__BacteroidalesOR;g__BacteroidalesOR;
846	0	1	2	1	2	0	0	2	0	0	k__Bacteria;p__Spirochaetes;c__M1NP2-04;o__M1NP2-04CL;f__M1NP2-04CL;g__M1NP2-04CL;
424	1	0	0	1	1	0	1	2	0	0	k__Bacteria;p__Armatimonadetes;c__SJA-176;o__SJA-176CL;f__SJA-176CL;g__SJA-176CL;
601	0	0	0	0	0	0	0	1	2	1	k__Bacteria;p__Acidobacteria;c__Chloracidobacteria;o__ChloracidobacteriaCL;f__ChloracidobacteriaCL;g__ChloracidobacteriaCL;
375	0	0	3	0	1	0	1	0	0	1	k__Bacteria;p__Proteobacteria;c__Deltaproteobacteria;o__Syntrophobacterales;f__Desulfobacteraceae;g__Desulfococcus;
472	0	0	4	0	0	0	1	0	0	1	k__Bacteria;p__Proteobacteria;c__Deltaproteobacteria;o__Syntrophobacterales;f__Syntrophaceae;g__Desulfomonile;
453	4	1	2	0	1	0	2	1	0	1	k__Bacteria;p__Bacteroidetes;c__Bacteroidia;o__Bacteroidales;f__Porphyromonadaceae;g__PorphyromonadaceaeFA;
437	1	1	1	0	0	0	0	0	0	0	k__Bacteria;p__Proteobacteria;c__Gammaproteobacteria;o__Thiotrichales;f__Thiotrichaceae;g__Thiothrix;
887	0	0	1	1	0	1	1	2	0	1	k__Bacteria;p__Proteobacteria;c__Gammaproteobacteria;o__Legionellales;f__Coxiellaceae;g__CoxiellaceaeFA;
462	2	0	0	3	0	3	0	0	0	1	k__Bacteria;p__Proteobacteria;c__Deltaproteobacteria;o__DeltaproteobacteriaCL;f__DeltaproteobacteriaCL;g__DeltaproteobacteriaCL;
585	0	2	2	0	0	0	1	0	2	0	k__Bacteria;p__Proteobacteria;c__Alphaproteobacteria;o__Caulobacterales;f__Caulobacteraceae;g__Phenylobacterium;
439	3	0	0	0	0	1	0	0	1	0	k__Bacteria;p__Actinobacteria;c__Actinobacteria (class);o__Actinomycetales;f__Nocardioidaceae;g__Nocardioides;
383	2	1	0	1	1	1	2	3	1	0	k__Bacteria;p__Proteobacteria;c__Deltaproteobacteria;o__Syntrophobacterales;f__Syntrophobacteraceae;g__SyntrophobacteraceaeFA;
515	0	0	0	0	1	0	5	0	1	1	k__Bacteria;p__Chloroflexi;c__Anaerolineae;o__DRC31;f__DRC31OR;g__DRC31OR;
714	1	1	1	1	0	0	1	1	2	0	k__Bacteria;p__Proteobacteria;c__Alphaproteobacteria;o__Rhizobiales;f__Hyphomicrobiaceae;g__Rhodoplanes;
370	0	0	0	1	0	1	1	1	1	0	k__Bacteria;p__Firmicutes;c__Clostridia;o__Clostridiales;f__ClostridialesOR;g__ClostridialesOR;
762	0	0	1	2	0	0	4	0	1	3	k__Bacteria;p__Chloroflexi;c__Dehalococcoidetes;o__NT-B4;f__NT-B4OR;g__NT-B4OR;
414	0	0	0	0	3	0	4	0	0	0	k__Bacteria;p__Chlorobi;c__Chlorobia;o__Chlorobiales;f__Chlorobiaceae;g__Chlorobaculum;
610	0	1	1	0	0	2	1	0	1	0	k__Bacteria;p__Firmicutes;c__Clostridia;o__Clostridiales;f__Peptostreptococcaceae;g__Peptostreptococcus;
792	0	1	0	0	0	3	0	0	1	2	k__Bacteria;p__Proteobacteria;c__Deltaproteobacteria;o__Syntrophobacterales;f__Syntrophobacteraceae;g__Syntrophobacter;
606	0	0	2	0	1	0	0	0	4	1	k__Bacteria;p__Acidobacteria;c__Solibacteres;o__Solibacterales;f__Solibacteraceae;g__Candidatus Solibacter;
399	0	0	1	0	0	0	0	0	1	0	k__Bacteria;p__Bacteroidetes;c__Bacteroidia;o__Bacteroidales;f__BacteroidalesOR;g__BacteroidalesOR;
385	0	1	1	2	2	1	0	1	0	0	k__Bacteria;p__OP3;c__PBS-25;o__PBS-25CL;f__PBS-25CL;g__PBS-25CL;
466	1	0	0	0	0	1	0	1	1	1	k__Bacteria;p__Proteobacteria;c__Deltaproteobacteria;o__Desulfobacterales;f__Nitrospinaceae;g__NitrospinaceaeFA;
618	0	1	2	1	2	0	1	5	0	0	k__Bacteria;p__Proteobacteria;c__Deltaproteobacteria;o__Desulfovibrionales;f__Desulfohalobiaceae;g__Desulfonatronovibrio;
392	0	1	0	0	0	0	0	0	0	1	k__Bacteria;p__Actinobacteria;c__Actinobacteria (class);o__Actinobacteria (class)CL;f__Actinobacteria (class)CL;g__Actinobacteria (class)CL;
398	1	2	1	0	0	2	0	4	2	1	k__Bacteria;p__Chlorobi;c__Ignavibacteria;o__ZB1;f__ZB1OR;g__ZB1OR;
651	2	4	0	0	0	0	0	0	0	0	k__Bacteria;p__Firmicutes;c__Bacilli;o__Bacillales;f__Paenibacillaceae;g__Paenibacillus;
640	0	1	1	1	0	1	0	0	1	0	k__Bacteria;
382	0	1	1	0	0	0	0	0	1	0	k__Bacteria;p__Proteobacteria;c__Deltaproteobacteria;o__Desulfobacterales;f__Desulfobulbaceae;g__Desulfobulbus;
779	0	0	0	2	1	0	0	0	0	3	k__Bacteria;p__Proteobacteria;c__Deltaproteobacteria;o__Syntrophobacterales;
468	0	0	0	0	1	1	1	2	0	0	k__Bacteria;p__Actinobacteria;c__Actinobacteria (class);o__Acidimicrobiales;f__EB1017;g__EB1017FA;
487	0	0	0	1	0	0	0	1	1	1	k__Bacteria;p__Bacteroidetes;c__Bacteroidia;o__Bacteroidales;f__Porphyromonadaceae;g__PorphyromonadaceaeFA;
530	0	2	2	0	1	0	1	0	0	0	k__Bacteria;p__Proteobacteria;c__Deltaproteobacteria;o__Syntrophobacterales;f__Syntrophobacteraceae;g__Syntrophobacter;
413	1	0	0	0	0	3	0	1	1	1	k__Bacteria;p__Proteobacteria;c__Deltaproteobacteria;o__Desulfobacterales;f__Desulfobulbaceae;g__Desulfocapsa;
589	0	2	1	0	3	0	1	2	2	0	k__Bacteria;p__Chlorobi;c__BSV19;o__BSV19CL;f__BSV19CL;g__BSV19CL;
395	7	0	0	0	0	0	0	0	0	0	k__Bacteria;p__Actinobacteria;c__Actinobacteria (class);o__Actinomycetales;f__Thermomonosporaceae;g__Actinomadura;
434	0	2	1	0	0	0	0	0	0	1	k__Bacteria;p__Bacteroidetes;c__Bacteroidia;o__Bacteroidales;f__Porphyromonadaceae;g__PorphyromonadaceaeFA;
391	0	0	0	4	0	0	0	1	1	1	k__Bacteria;p__WS3;c__PRR-12;o__SSS58A;f__SSS58AOR;g__SSS58AOR;
447	0	0	0	1	1	0	1	0	0	0	k__Bacteria;p__Proteobacteria;c__Deltaproteobacteria;o__Syntrophobacterales;f__Syntrophobacteraceae;g__SyntrophobacteraceaeFA;
1098	0	0	4	1	0	0	1	0	1	0	k__Bacteria;p__Verrucomicrobia;c__Spartobacteria;o__Spartobacteriales;f__Spartobacteriaceae;g__Candidatus Xiphinematobacter;
533	2	1	2	0	0	1	2	0	1	0	k__Bacteria;p__Firmicutes;c__Clostridia;o__Clostridiales;f__Veillonellaceae;g__Sporotalea;
583	1	2	1	0	1	1	1	3	1	0	k__Bacteria;p__Armatimonadetes;c__SJA-176;o__SJA-176CL;f__SJA-176CL;g__SJA-176CL;
485	0	1	4	0	0	1	1	0	0	0	k__Bacteria;p__Bacteroidetes;c__Bacteroidia;o__Bacteroidales;f__Porphyromonadaceae;g__PorphyromonadaceaeFA;
756	0	2	0	0	4	0	0	1	0	0	k__Bacteria;p__Bacteroidetes;c__Bacteroidia;o__Bacteroidales;f__Porphyromonadaceae;g__PorphyromonadaceaeFA;
532	0	2	3	0	0	0	1	0	1	0	k__Bacteria;p__Proteobacteria;c__Alphaproteobacteria;
491	1	2	1	0	1	0	0	2	0	0	k__Bacteria;p__Bacteroidetes;c__Bacteroidia;o__Bacteroidales;f__BacteroidalesOR;g__BacteroidalesOR;
402	0	2	2	0	0	0	1	0	0	0	k__Bacteria;p__AC1;c__SHA-114;o__SHA-114CL;f__SHA-114CL;g__SHA-114CL;
471	0	0	0	0	2	0	1	1	0	0	k__Bacteria;p__Chloroflexi;c__Anaerolineae;o__Anaerolineales;f__Anaerolinaceae;g__AnaerolinaceaeFA;
1104	1	0	0	2	0	4	0	0	0	1	k__Bacteria;p__Actinobacteria;c__Actinobacteria (class);o__0319-7L14;f__0319-7L14OR;g__0319-7L14OR;
592	0	2	0	0	2	0	2	2	0	1	k__Bacteria;
510	3	2	1	0	0	0	1	0	0	0	k__Bacteria;p__Firmicutes;c__Clostridia;o__Clostridiales;f__Ruminococcaceae;g__Ethanoligenens;
529	0	0	3	0	0	0	0	2	1	1	k__Bacteria;p__Proteobacteria;c__Deltaproteobacteria;o__NB1-j;f__JTB38;g__JTB38FA;
760	0	3	3	1	0	1	0	0	3	0	k__Bacteria;p__Proteobacteria;c__Deltaproteobacteria;o__Desulfovibrionales;f__Desulfovibrionaceae;g__Desulfovibrio;
1228	0	0	2	2	0	0	3	2	1	1	k__Bacteria;p__Spirochaetes;c__Spirochaetes (class);o__Spirochaetales;f__Spirochaetaceae;g__TM3;
615	0	1	4	1	2	2	0	2	1	1	k__Bacteria;p__Chloroflexi;c__Anaerolineae;o__Anaerolineales;f__Anaerolinaceae;g__AnaerolinaceaeFA;
1816	0	0	2	1	1	0	4	1	0	0	k__Bacteria;p__Verrucomicrobia;c__Verrucomicrobiae;o__Verrucomicrobiales;f__VerrucomicrobialesOR;g__VerrucomicrobialesOR;
489	1	0	0	2	0	0	1	0	0	1	k__Bacteria;p__Actinobacteria;c__Actinobacteria (class);o__Coriobacteriales;f__CoriobacterialesOR;g__CoriobacterialesOR;
410	0	0	0	0	2	0	0	1	0	0	k__Bacteria;p__Proteobacteria;c__Alphaproteobacteria;o__Rhizobiales;f__Hyphomicrobiaceae;g__Rhodoplanes;
580	1	1	3	0	0	1	2	0	1	1	k__Bacteria;p__Bacteroidetes;c__Bacteroidia;o__Bacteroidales;f__BacteroidalesOR;g__BacteroidalesOR;
663	1	0	0	0	0	1	0	1	0	1	k__Bacteria;p__Proteobacteria;c__Deltaproteobacteria;o__Syntrophobacterales;f__Syntrophaceae;g__Desulfomonile;
445	0	0	3	1	0	0	2	0	1	0	k__Bacteria;p__Cyanobacteria;c__Chloroplast;o__Stramenopiles;f__StramenopilesOR;g__StramenopilesOR;
719	0	1	2	0	3	0	0	3	0	0	k__Bacteria;p__Proteobacteria;c__Gammaproteobacteria;o__Xanthomonadales;f__Xanthomonadaceae;
396	1	1	0	2	2	1	3	1	1	0	k__Bacteria;p__Chloroflexi;c__Anaerolineae;o__Anaerolineales;f__Anaerolinaceae;g__Anaerolinea;
700	2	1	0	1	0	0	0	0	5	0	k__Bacteria;p__Proteobacteria;c__Gammaproteobacteria;o__Methylococcales;f__Methylococcaceae;g__Methylococcus;
458	1	0	0	0	1	0	2	1	0	1	k__Bacteria;p__Proteobacteria;c__Deltaproteobacteria;o__Syntrophobacterales;f__Syntrophobacteraceae;g__Syntrophobacter;
422	1	1	0	0	0	1	0	1	3	0	k__Bacteria;p__Firmicutes;c__Clostridia;o__Clostridiales;f__Lachnospiraceae;g__Lachnospira;
426	0	0	0	0	0	1	1	1	4	0	k__Bacteria;p__Firmicutes;c__Clostridia;o__Clostridiales;f__Veillonellaceae;g__Desulfosporomusa;
459	1	1	0	0	0	0	1	2	1	1	k__Bacteria;p__Chloroflexi;c__Anaerolineae;o__S0208;f__S0208OR;g__S0208OR;
427	0	1	1	0	0	0	3	0	0	0	k__Bacteria;p__Proteobacteria;c__Deltaproteobacteria;o__NKB15;f__NKB15OR;g__NKB15OR;
868	2	0	1	0	2	1	1	0	4	2	k__Bacteria;p__Proteobacteria;c__Alphaproteobacteria;
777	2	1	1	0	1	1	0	0	0	0	k__Bacteria;p__Firmicutes;c__Clostridia;o__Clostridiales;f__Catabacteriaceae;g__CatabacteriaceaeFA;
938	1	3	1	0	0	0	0	1	1	0	k__Bacteria;p__Proteobacteria;c__Alphaproteobacteria;o__Rhizobiales;f__RhizobialesOR;g__RhizobialesOR;
557	0	0	0	0	0	0	0	1	5	0	k__Bacteria;p__Proteobacteria;c__Betaproteobacteria;o__Rhodocyclales;f__RhodocyclalesOR;g__RhodocyclalesOR;
1067	0	2	3	0	2	0	1	1	0	1	k__Bacteria;p__Verrucomicrobia;c__Verrucomicrobiae;o__Verrucomicrobiales;f__VerrucomicrobialesOR;g__VerrucomicrobialesOR;
821	0	0	0	0	1	0	2	1	1	0	k__Bacteria;p__Chlorobi;c__BSV19;o__BSV19CL;f__BSV19CL;g__BSV19CL;
528	0	0	1	0	0	0	5	0	0	0	k__Bacteria;p__Chloroflexi;c__Chloroflexi (class);o__Chloroflexales;f__Oscillochloridaceae;g__Oscillochloris;
404	0	0	0	0	0	0	0	6	2	0	k__Bacteria;p__Bacteroidetes;c__Flavobacteria;o__FlavobacteriaCL;f__FlavobacteriaCL;g__FlavobacteriaCL;
545	0	0	0	1	0	0	0	0	2	0	k__Bacteria;p__Proteobacteria;c__Alphaproteobacteria;o__Rhizobiales;f__Hyphomicrobiaceae;g__Rhodoplanes;
420	0	0	2	0	2	0	1	0	1	0	k__Bacteria;p__Proteobacteria;c__Gammaproteobacteria;o__Xanthomonadales;f__Sinobacteraceae;g__SinobacteraceaeFA;
925	0	0	0	0	2	0	2	1	0	1	k__Bacteria;p__Proteobacteria;c__Deltaproteobacteria;o__Desulfobacterales;f__Desulfobulbaceae;g__DesulfobulbaceaeFA;
415	0	1	0	0	0	0	2	0	0	0	k__Bacteria;
1451	1	2	1	1	1	0	0	1	0	1	k__Bacteria;p__OP3;c__BD4-9;o__BD4-9CL;f__BD4-9CL;g__BD4-9CL;
541	0	0	1	0	2	0	1	0	0	0	k__Bacteria;p__Proteobacteria;c__Deltaproteobacteria;o__Syntrophobacterales;f__Syntrophaceae;g__SyntrophaceaeFA;
569	3	0	1	1	0	1	0	0	0	0	k__Bacteria;p__Proteobacteria;c__Deltaproteobacteria;o__Desulfobacterales;f__Desulfobulbaceae;g__DesulfobulbaceaeFA;
784	0	0	0	0	2	0	0	1	0	0	k__Bacteria;p__Proteobacteria;c__Deltaproteobacteria;o__Desulfobacterales;f__Nitrospinaceae;g__Nitrospina;
706	1	0	0	0	0	0	0	0	4	0	k__Bacteria;p__Proteobacteria;c__Alphaproteobacteria;o__Rhizobiales;f__Xanthobacteraceae;g__Ancylobacter;
665	0	0	0	0	0	0	1	3	1	0	k__Bacteria;p__Acidobacteria;c__Acidobacteria (class);o__Acidobacteriales;f__AcidobacterialesOR;g__AcidobacterialesOR;
469	0	0	1	0	0	1	0	0	4	0	k__Bacteria;p__Proteobacteria;c__Alphaproteobacteria;o__Rhizobiales;f__Rhizobiaceae;g__Rhizobium;
834	0	0	4	0	1	1	1	1	1	0	k__Bacteria;p__Proteobacteria;c__Gammaproteobacteria;o__Methylococcales;f__MethylococcalesOR;g__MethylococcalesOR;
425	0	3	0	0	0	0	1	2	2	0	k__Bacteria;p__KSB1;c__Ucn15732;o__Ucn15732CL;f__Ucn15732CL;g__Ucn15732CL;
860	0	0	1	1	1	0	2	0	1	1	k__Bacteria;p__Verrucomicrobia;c__Verrucomicrobiae;o__Verrucomicrobiales;f__VerrucomicrobialesOR;g__VerrucomicrobialesOR;
698	0	0	1	0	1	0	1	2	0	0	k__Bacteria;p__Chloroflexi;c__Dehalococcoidetes;o__NT-B4;f__NT-B4OR;g__NT-B4OR;
662	0	1	0	0	0	0	1	1	5	0	k__Bacteria;p__Proteobacteria;c__Gammaproteobacteria;o__Methylococcales;f__Methylococcaceae;g__Methylomonas;
432	1	0	4	0	0	0	0	2	1	1	k__Bacteria;p__Bacteroidetes;c__Flavobacteria;o__Flavobacteriales;f__Flavobacteriaceae;g__Flavobacterium;
657	0	0	0	0	0	1	3	1	1	0	k__Bacteria;p__Chloroflexi;c__Anaerolineae;o__envOPS12;f__envOPS12OR;g__envOPS12OR;
492	0	1	1	0	0	0	0	1	2	0	k__Bacteria;p__Acidobacteria;c__Solibacteres;o__Solibacterales;f__Solibacteraceae;g__Candidatus Solibacter;
870	1	0	0	0	2	0	0	0	1	0	k__Bacteria;p__Proteobacteria;c__Betaproteobacteria;o__Gallionellales;f__Gallionellaceae;g__GallionellaceaeFA;
1249	2	0	1	0	0	1	0	0	0	0	k__Bacteria;p__Proteobacteria;c__Deltaproteobacteria;o__Syntrophobacterales;f__Syntrophaceae;g__Desulfobacca;
652	0	0	0	0	2	2	2	0	0	2	k__Bacteria;p__Acidobacteria;c__Acidobacteria (class);o__Acidobacteriales;f__AcidobacterialesOR;g__AcidobacterialesOR;
555	0	1	1	0	0	0	3	2	0	1	k__Bacteria;p__Spirochaetes;c__Spirochaetes (class);o__Spirochaetales;f__Spirochaetaceae;g__TM3;
621	0	0	0	0	1	0	1	0	1	0	k__Bacteria;p__Acidobacteria;c__Acidobacteria (class);o__Acidobacteriales;f__Acidobacteriaceae;g__AcidobacteriaceaeFA;
443	0	1	0	0	1	0	0	2	0	0	k__Bacteria;p__GN04;c__MSB-5A5;o__MSB-5A5CL;f__MSB-5A5CL;g__MSB-5A5CL;
448	0	0	1	0	0	0	0	0	3	0	k__Bacteria;p__Proteobacteria;c__Gammaproteobacteria;o__Enterobacteriales;f__Enterobacteriaceae;g__Raoultella;
451	0	0	1	1	0	0	0	2	3	1	k__Bacteria;p__Bacteroidetes;c__Sphingobacteria;o__Sphingobacteriales;f__SphingobacterialesOR;g__SphingobacterialesOR;
1331	0	2	0	1	0	1	0	0	0	3	k__Bacteria;p__Firmicutes;c__Clostridia;o__Clostridiales;f__Veillonellaceae;g__Thermosinus;
563	0	2	0	0	0	1	1	0	0	0	k__Bacteria;p__Proteobacteria;c__Epsilonproteobacteria;o__Campylobacterales;f__Campylobacteraceae;g__Sulfurospirillum;
525	0	0	3	0	0	0	2	1	1	0	k__Bacteria;p__Bacteroidetes;c__Bacteroidia;o__Bacteroidales;f__Porphyromonadaceae;g__PorphyromonadaceaeFA;
571	1	4	0	0	0	1	3	0	1	0	k__Bacteria;p__Proteobacteria;c__Deltaproteobacteria;o__MIZ46;f__MIZ46OR;g__MIZ46OR;
713	0	4	0	0	1	1	0	1	0	1	k__Bacteria;p__Proteobacteria;c__Alphaproteobacteria;o__Rhodospirillales;f__Acetobacteraceae;g__Acidisoma;
1262	1	0	0	0	0	1	0	1	0	2	k__Bacteria;p__Chlorobi;c__SJA-28;o__SJA-28CL;f__SJA-28CL;g__SJA-28CL;
609	0	0	0	1	1	3	1	0	0	1	k__Bacteria;p__Proteobacteria;c__Deltaproteobacteria;o__Syntrophobacterales;f__Syntrophobacteraceae;g__SyntrophobacteraceaeFA;
476	0	0	0	0	0	0	0	0	5	0	k__Bacteria;p__Proteobacteria;c__Gammaproteobacteria;o__Xanthomonadales;f__Xanthomonadaceae;g__Dyella;
1297	0	0	1	0	1	0	0	1	1	0	k__Bacteria;p__Chlamydiae;c__Chlamydiae (class);o__Chlamydiales;f__ChlamydialesOR;g__ChlamydialesOR;
561	2	0	0	0	1	1	1	1	0	0	k__Bacteria;p__Chloroflexi;c__Anaerolineae;o__Anaerolineales;f__Anaerolinaceae;g__WCHB1-05;
632	0	0	0	0	0	0	1	0	2	0	k__Bacteria;p__Acidobacteria;c__Acidobacteria (class);o__Acidobacteriales;f__AcidobacterialesOR;g__AcidobacterialesOR;
697	1	1	1	0	0	0	0	2	5	0	k__Bacteria;p__Bacteroidetes;c__Bacteroidia;o__Bacteroidales;f__Porphyromonadaceae;g__PorphyromonadaceaeFA;
591	0	0	0	0	0	0	2	0	0	0	k__Bacteria;p__Spirochaetes;c__Spirochaetes (class);o__Spirochaetales;f__Spirochaetaceae;g__Treponema;
919	0	2	0	0	0	0	0	2	0	1	k__Bacteria;p__Chlorobi;c__Ignavibacteria;o__ZB1;f__ZB1OR;g__ZB1OR;
639	1	0	0	0	1	0	4	0	0	1	k__Bacteria;p__Chloroflexi;c__Anaerolineae;o__S0208;f__S0208OR;g__S0208OR;
498	1	0	0	0	1	0	0	3	0	1	k__Bacteria;p__Bacteroidetes;c__Sphingobacteria;o__Sphingobacteriales;f__SphingobacterialesOR;g__SphingobacterialesOR;
692	0	0	0	0	0	0	1	2	0	1	k__Bacteria;p__Firmicutes;c__Clostridia;o__Clostridiales;f__Clostridiaceae;g__Clostridium;
503	1	0	0	1	2	0	3	0	0	0	k__Bacteria;p__Chloroflexi;c__Anaerolineae;o__AnaerolineaeCL;f__AnaerolineaeCL;g__AnaerolineaeCL;
574	0	0	3	0	2	0	0	0	1	0	k__Bacteria;p__Spirochaetes;
463	1	0	2	0	0	0	1	0	1	0	k__Bacteria;p__Firmicutes;c__Clostridia;o__Clostridiales;f__Eubacteriaceae;
470	0	1	0	2	1	0	2	1	0	0	k__Bacteria;p__Proteobacteria;c__Deltaproteobacteria;o__Myxococcales;f__MyxococcalesOR;g__MyxococcalesOR;
684	0	0	0	3	0	0	0	1	0	2	k__Bacteria;p__Proteobacteria;c__Deltaproteobacteria;o__NKB15;f__NKB15OR;g__NKB15OR;
507	1	2	0	2	0	0	2	0	0	0	k__Bacteria;p__Proteobacteria;c__Deltaproteobacteria;o__Desulfovibrionales;f__Desulfovibrionaceae;g__Desulfovibrio;
999	0	0	0	0	1	0	0	5	1	1	k__Bacteria;p__OP8;c__OP8_2;o__OP8_2CL;f__OP8_2CL;g__OP8_2CL;
905	0	1	0	0	2	1	0	0	4	1	k__Bacteria;p__Proteobacteria;c__Deltaproteobacteria;o__Syntrophobacterales;f__Desulfobacteraceae;
480	0	0	1	1	0	4	1	0	0	1	k__Bacteria;p__Chloroflexi;c__Anaerolineae;o__AnaerolineaeCL;f__AnaerolineaeCL;g__AnaerolineaeCL;
524	0	1	1	1	4	0	0	0	0	1	k__Bacteria;p__KSB1;
878	0	0	1	0	0	0	1	0	0	0	k__Bacteria;p__Spirochaetes;c__Spirochaetes (class);o__Spirochaetales;f__Spirochaetaceae;g__SA-8;
554	0	0	0	1	0	2	0	0	1	2	k__Bacteria;p__Verrucomicrobia;c__Verrucomicrobiae;o__Verrucomicrobiales;f__VerrucomicrobialesOR;g__VerrucomicrobialesOR;
488	0	0	0	2	0	3	0	0	0	1	k__Bacteria;p__Acidobacteria;c__OS-K;o__OS-KCL;f__OS-KCL;g__OS-KCL;
1012	0	1	0	0	1	0	0	0	1	0	k__Bacteria;p__Bacteroidetes;c__Sphingobacteria;o__Sphingobacteriales;f__SphingobacterialesOR;g__SphingobacterialesOR;
549	0	0	0	1	0	0	1	1	0	1	k__Bacteria;p__GN06;c__KSB3;o__KSB3CL;f__KSB3CL;g__KSB3CL;
799	0	0	0	0	0	0	1	1	0	0	k__Bacteria;p__Bacteroidetes;c__Flavobacteria;o__Flavobacteriales;f__Flavobacteriaceae;g__Flavobacterium;
877	0	0	1	0	1	1	0	1	1	0	k__Bacteria;
1057	0	0	1	1	0	0	1	0	1	0	k__Bacteria;p__TG3;c__TG3-1;o__GN09;f__GN09OR;g__GN09OR;
455	0	1	1	0	1	0	1	0	0	0	k__Bacteria;p__Bacteroidetes;c__Sphingobacteria;o__Sphingobacteriales;f__Saprospiraceae;g__SaprospiraceaeFA;
649	0	0	1	2	2	1	0	1	1	2	k__Bacteria;p__Elusimicrobia;c__Elusimicrobia (class);o__FAC88;f__FAC88OR;g__FAC88OR;
586	0	1	1	0	2	0	0	0	2	0	k__Bacteria;p__Actinobacteria;c__Actinobacteria (class);o__Acidimicrobiales;f__CL500-29;g__CL500-29FA;
551	1	0	0	1	1	1	2	0	1	1	k__Bacteria;p__Spirochaetes;c__WWE1;o__PBS-18;f__SHA-116;g__SHA-116FA;
972	0	1	3	0	0	1	0	0	1	1	k__Bacteria;p__Proteobacteria;c__Deltaproteobacteria;o__Desulfobacterales;f__Desulfobulbaceae;g__DesulfobulbaceaeFA;
790	0	0	0	0	0	1	2	0	1	1	k__Bacteria;p__Verrucomicrobia;c__Verrucomicrobiae;o__Verrucomicrobiales;f__VerrucomicrobialesOR;g__VerrucomicrobialesOR;
504	0	0	0	2	0	1	0	0	0	1	k__Bacteria;p__Chloroflexi;c__Anaerolineae;o__A4b;f__A4bOR;g__A4bOR;
539	2	0	2	0	0	0	1	0	2	0	k__Bacteria;p__Acidobacteria;c__MVS-40;o__MVS-40CL;f__MVS-40CL;g__MVS-40CL;
702	0	0	0	2	0	1	0	1	1	1	k__Bacteria;p__Verrucomicrobia;
517	1	0	0	0	1	0	1	0	0	2	k__Bacteria;p__Bacteroidetes;c__Bacteroidia;o__Bacteroidales;f__BacteroidalesOR;g__BacteroidalesOR;
856	0	1	0	0	3	0	2	1	1	1	k__Bacteria;p__Elusimicrobia;c__Endomicrobia;o__EndomicrobiaCL;f__EndomicrobiaCL;g__EndomicrobiaCL;
894	1	1	1	0	0	0	0	1	0	0	k__Bacteria;p__Proteobacteria;c__Alphaproteobacteria;o__Rhizobiales;f__Hyphomicrobiaceae;g__Rhodomicrobium;
536	1	0	0	1	0	0	0	0	2	1	k__Bacteria;p__Proteobacteria;c__Alphaproteobacteria;
724	0	3	0	0	0	1	0	0	0	1	k__Bacteria;p__Firmicutes;c__Clostridia;o__Clostridiales;f__Clostridiaceae;g__Clostridium;
715	0	0	0	0	1	0	0	0	0	0	k__Bacteria;p__TM6;c__SJA-4;o__SJA-4CL;f__SJA-4CL;g__SJA-4CL;
795	0	0	0	0	0	4	1	0	1	2	k__Bacteria;p__Chloroflexi;c__Anaerolineae;o__AnaerolineaeCL;f__AnaerolineaeCL;g__AnaerolineaeCL;
638	1	0	1	0	1	0	1	3	1	1	k__Bacteria;p__Acidobacteria;c__Acidobacteria (class);o__Acidobacteriales;f__AcidobacterialesOR;g__AcidobacterialesOR;
518	0	0	0	2	1	0	3	0	0	1	k__Bacteria;p__Spirochaetes;c__Spirochaetes (class);o__Spirochaetales;f__Spirochaetaceae;g__TM3;
486	2	0	0	0	0	2	0	0	0	1	k__Bacteria;p__Proteobacteria;c__Gammaproteobacteria;o__Chromatiales;f__Chromatiaceae;g__ChromatiaceaeFA;
520	0	2	0	0	0	0	2	0	2	0	k__Bacteria;p__Spirochaetes;c__Spirochaetes (class);o__Spirochaetales;f__Spirochaetaceae;g__Spirochaeta;
689	0	0	0	0	0	2	1	2	1	0	k__Bacteria;p__Chloroflexi;c__Dehalococcoidetes;o__Dehalococcoidales;f__Dehalococcoidaceae;g__DehalococcoidaceaeFA;
630	1	1	0	0	0	0	2	1	2	0	k__Bacteria;p__Proteobacteria;c__Alphaproteobacteria;o__Rhizobiales;f__RhizobialesOR;g__RhizobialesOR;
477	2	0	0	1	0	1	1	1	0	1	k__Bacteria;p__Acidobacteria;c__Solibacteres;o__Solibacterales;f__Solibacteraceae;g__Candidatus Solibacter;
506	0	1	1	0	0	0	2	1	0	0	k__Bacteria;p__Verrucomicrobia;c__Verrucomicrobiae;o__Verrucomicrobiales;f__Verrucomicrobiaceae;g__Prosthecobacter;
749	0	1	0	0	0	1	3	1	0	1	k__Bacteria;p__Chloroflexi;c__Dehalococcoidetes;o__Dehalococcoidales;f__Dehalococcoidaceae;g__DehalococcoidaceaeFA;
593	1	0	0	1	0	4	0	0	0	0	k__Bacteria;p__Acidobacteria;
495	0	3	0	0	0	2	1	0	1	0	k__Bacteria;p__Firmicutes;c__Clostridia;
813	0	1	0	0	0	0	1	1	2	0	k__Bacteria;p__Chlorobi;c__Ignavibacteria;o__Ignavibacteriales;f__Ignavibacteriaceae;g__IgnavibacteriaceaeFA;
758	0	0	0	0	0	0	3	0	0	0	k__Bacteria;p__Proteobacteria;c__Alphaproteobacteria;o__Sphingomonadales;f__SphingomonadalesOR;g__SphingomonadalesOR;
793	0	0	0	1	0	1	0	0	0	0	k__Bacteria;p__Firmicutes;c__Clostridia;o__Clostridiales;f__Veillonellaceae;g__Thermosinus;
535	0	2	0	0	0	0	2	0	2	0	k__Bacteria;p__Proteobacteria;c__Deltaproteobacteria;o__Syntrophobacterales;f__SyntrophobacteralesOR;g__SyntrophobacteralesOR;
659	0	0	0	0	0	0	0	2	0	0	k__Bacteria;p__Firmicutes;c__Clostridia;o__Clostridiales;f__ClostridialesOR;g__ClostridialesOR;
496	0	1	0	2	1	2	0	0	0	0	k__Bacteria;p__Proteobacteria;c__Deltaproteobacteria;o__DeltaproteobacteriaCL;f__DeltaproteobacteriaCL;g__DeltaproteobacteriaCL;
540	1	0	1	0	0	1	0	0	0	0	k__Bacteria;p__Proteobacteria;c__Deltaproteobacteria;o__Syntrophobacterales;f__Desulfobacteraceae;g__DesulfobacteraceaeFA;
658	0	1	3	0	0	0	0	0	0	0	k__Bacteria;p__Proteobacteria;c__Gammaproteobacteria;o__Oceanospirillales;f__125ds10;g__125ds10FA;
744	0	0	1	0	0	0	1	0	0	1	k__Bacteria;
770	1	2	1	0	1	0	0	0	0	2	k__Bacteria;p__Bacteroidetes;c__Bacteroidia;o__Bacteroidales;f__Porphyromonadaceae;g__PorphyromonadaceaeFA;
481	0	0	0	0	0	0	0	0	3	0	k__Bacteria;p__Bacteroidetes;c__Bacteroidia;o__Bacteroidales;f__BacteroidalesOR;g__BacteroidalesOR;
599	1	0	1	1	1	1	2	1	1	0	k__Bacteria;p__GN04;c__GN15;o__GN15CL;f__GN15CL;g__GN15CL;
575	0	0	0	3	1	1	0	1	0	0	k__Bacteria;p__Acidobacteria;c__iii1-8;o__SJA-36;f__SJA-36OR;g__SJA-36OR;
1058	0	1	0	0	0	1	0	0	0	1	k__Bacteria;p__Proteobacteria;c__Deltaproteobacteria;o__Bdellovibrionales;f__Bacteriovoracaceae;g__BacteriovoracaceaeFA;
509	0	0	0	0	4	0	1	0	0	0	k__Bacteria;p__Caldiserica;c__OP5;o__LF045;f__DMPU-92;g__DMPU-92FA;
584	0	0	0	2	0	1	0	0	0	1	k__Bacteria;p__Proteobacteria;c__Deltaproteobacteria;o__Syntrophobacterales;f__Syntrophobacteraceae;g__SyntrophobacteraceaeFA;
897	0	4	0	1	0	0	0	0	0	0	k__Bacteria;p__Firmicutes;c__Bacilli;o__Bacillales;f__Paenibacillaceae;g__Paenibacillus;
582	0	1	1	0	0	0	2	0	1	0	k__Bacteria;p__Proteobacteria;c__Gammaproteobacteria;
869	0	1	3	0	0	0	0	3	0	0	k__Bacteria;p__Bacteroidetes;c__Sphingobacteria;o__Sphingobacteriales;f__SphingobacterialesOR;g__SphingobacterialesOR;
502	0	0	0	0	0	0	0	1	1	0	k__Bacteria;p__Proteobacteria;c__Alphaproteobacteria;o__Rhizobiales;f__Methylocystaceae;g__MethylocystaceaeFA;
683	0	0	1	2	1	0	0	0	0	0	k__Bacteria;p__OP11;c__OP11-4;o__KNA6-NB14;f__KNA6-NB14OR;g__KNA6-NB14OR;
558	0	2	0	0	1	0	0	1	0	0	k__Bacteria;p__KSB1;c__Ucn15732;o__Ucn15732CL;f__Ucn15732CL;g__Ucn15732CL;
664	0	2	4	0	0	0	0	0	1	0	k__Bacteria;p__Proteobacteria;c__Deltaproteobacteria;o__Desulfobacterales;f__Desulfobulbaceae;g__DesulfobulbaceaeFA;
1174	2	0	2	1	0	0	1	1	0	3	k__Bacteria;p__Chloroflexi;c__Anaerolineae;o__SJA-15;f__SJA-15OR;g__SJA-15OR;
747	0	1	1	0	0	0	0	0	1	0	k__Bacteria;p__Firmicutes;c__Clostridia;o__Clostridiales;f__Clostridiaceae;g__Clostridium;
519	0	2	0	1	1	0	0	0	0	0	k__Bacteria;p__Proteobacteria;c__Deltaproteobacteria;o__Syntrophobacterales;f__Syntrophaceae;g__Desulfomonile;
531	0	1	0	0	0	0	0	0	4	0	k__Bacteria;p__Firmicutes;c__Bacilli;o__Lactobacillales;f__Carnobacteriaceae;g__Trichococcus;
670	0	0	1	0	0	0	0	2	1	0	k__Bacteria;p__Proteobacteria;c__Alphaproteobacteria;o__Rhizobiales;f__Xanthobacteraceae;g__Labrys;
500	0	2	1	0	0	0	1	0	7	0	k__Bacteria;p__Bacteroidetes;c__Bacteroidia;o__Bacteroidales;f__Porphyromonadaceae;g__Candidatus Azobacteroides;
816	0	0	2	0	0	0	2	0	1	0	k__Bacteria;p__Proteobacteria;c__Betaproteobacteria;o__Rhodocyclales;f__Rhodocyclaceae;g__RhodocyclaceaeFA;
1042	0	1	0	0	0	0	2	0	1	0	k__Bacteria;p__Proteobacteria;c__Alphaproteobacteria;o__AlphaproteobacteriaCL;f__AlphaproteobacteriaCL;g__AlphaproteobacteriaCL;
937	0	0	0	0	1	0	1	0	0	0	k__Bacteria;
845	0	1	1	0	0	0	2	0	1	0	k__Bacteria;p__Bacteroidetes;c__Bacteroidia;o__Bacteroidales;f__Porphyromonadaceae;g__PorphyromonadaceaeFA;
505	0	0	0	0	1	0	1	0	0	0	k__Bacteria;p__Bacteroidetes;c__Bacteroidia;o__Bacteroidales;f__Porphyromonadaceae;g__PorphyromonadaceaeFA;
514	0	0	0	2	1	0	1	0	0	0	k__Bacteria;p__Proteobacteria;c__Deltaproteobacteria;o__Syntrophobacterales;f__Syntrophobacteraceae;g__SyntrophobacteraceaeFA;
1375	0	0	0	0	0	1	1	0	1	0	k__Bacteria;p__Acidobacteria;c__OS-K;o__OS-KCL;f__OS-KCL;g__OS-KCL;
891	0	0	0	0	1	0	2	2	0	0	k__Bacteria;p__Acidobacteria;c__Solibacteres;o__Solibacterales;f__Solibacteraceae;g__Candidatus Solibacter;
705	0	0	0	1	1	0	0	1	0	0	k__Bacteria;p__AC1;c__LC-1;o__LC-1CL;f__LC-1CL;g__LC-1CL;
859	0	0	0	0	0	0	1	3	0	1	k__Bacteria;p__WS3;c__PRR-12;o__Sediment-1;f__Sediment-1OR;g__Sediment-1OR;
763	0	0	0	0	0	1	0	0	0	2	k__Bacteria;p__OP8;c__OP8_1;o__OP8_1CL;f__OP8_1CL;g__OP8_1CL;
745	0	0	1	0	0	0	0	0	1	2	k__Bacteria;p__Proteobacteria;c__Deltaproteobacteria;o__Syntrophobacterales;f__Syntrophaceae;g__Desulfobacca;
497	0	1	0	0	1	0	0	2	1	1	k__Bacteria;p__Bacteroidetes;c__Sphingobacteria;o__Sphingobacteriales;f__SphingobacterialesOR;g__SphingobacterialesOR;
1231	0	2	0	0	1	0	0	0	1	0	k__Bacteria;p__TM7;c__TM7-1;o__TM7-1CL;f__TM7-1CL;g__TM7-1CL;
590	0	0	1	2	0	0	1	1	0	2	k__Bacteria;p__Proteobacteria;c__Deltaproteobacteria;o__Myxococcales;f__Haliangiaceae;g__HaliangiaceaeFA;
830	0	0	2	0	0	0	3	2	0	1	k__Bacteria;p__Bacteroidetes;c__Bacteroidia;o__Bacteroidales;f__Porphyromonadaceae;g__PorphyromonadaceaeFA;
568	0	0	0	0	0	0	1	1	0	1	k__Bacteria;p__Proteobacteria;c__Betaproteobacteria;o__Burkholderiales;f__Oxalobacteraceae;g__Oxalobacter;
511	0	0	0	0	0	0	6	0	0	0	k__Bacteria;p__Spirochaetes;c__Spirochaetes (class);o__Spirochaetales;f__Spirochaetaceae;g__Treponema;
603	1	0	0	3	0	0	0	0	0	2	k__Bacteria;p__OP11;c__OP11-3;o__OP11-3CL;f__OP11-3CL;g__OP11-3CL;
1283	1	0	1	0	0	0	4	0	1	1	k__Bacteria;p__Firmicutes;c__Clostridia;o__Clostridiales;f__Veillonellaceae;g__Desulfosporomusa;
1090	1	0	1	1	0	2	0	1	0	1	k__Bacteria;p__Proteobacteria;c__Deltaproteobacteria;o__Syntrophobacterales;f__Syntrophaceae;g__Desulfobacca;
708	1	0	0	3	0	1	0	1	0	1	k__Bacteria;p__Proteobacteria;c__Deltaproteobacteria;o__Syntrophobacterales;f__Syntrophobacteraceae;g__SyntrophobacteraceaeFA;
612	2	0	0	0	0	0	0	0	0	2	k__Bacteria;p__Acidobacteria;c__Solibacteres;o__Solibacterales;f__Solibacteraceae;g__Candidatus Solibacter;
723	0	1	1	0	0	1	0	2	0	0	k__Bacteria;p__Bacteroidetes;c__Bacteroidia;o__Bacteroidales;
553	2	0	0	2	2	0	0	4	0	0	k__Bacteria;p__Chloroflexi;c__Dehalococcoidetes;o__NT-B4;f__NT-B4OR;g__NT-B4OR;
712	0	0	0	0	0	0	3	0	0	0	k__Bacteria;p__Actinobacteria;c__Actinobacteria (class);o__koll13;f__koll13OR;g__koll13OR;
577	0	1	0	0	1	0	1	1	0	1	k__Bacteria;p__Elusimicrobia;c__Elusimicrobia (class);o__MVP-88;f__MVP-88OR;g__MVP-88OR;
1038	0	1	0	0	1	0	0	1	0	0	k__Bacteria;p__Acidobacteria;c__Solibacteres;o__Solibacterales;f__Solibacteraceae;g__Candidatus Solibacter;
512	0	0	0	1	0	1	0	0	1	2	k__Bacteria;p__Spirochaetes;c__Spirochaetes (class);o__Spirochaetales;f__Spirochaetaceae;g__Treponema;
1106	0	1	0	0	0	0	0	0	1	0	k__Bacteria;p__Proteobacteria;c__Alphaproteobacteria;o__Rhodospirillales;f__Acetobacteraceae;g__AcetobacteraceaeFA;
1804	0	4	0	0	0	0	0	0	4	0	k__Bacteria;p__Acidobacteria;c__Acidobacteria (class);o__Acidobacteriales;f__Acidobacteriaceae;g__AcidobacteriaceaeFA;
954	0	2	0	0	1	0	0	1	0	0	k__Bacteria;p__TM7;c__TM7-1;o__TM7-1CL;f__TM7-1CL;g__TM7-1CL;
904	0	0	2	0	1	0	1	2	0	0	k__Bacteria;p__Actinobacteria;c__Actinobacteria (class);o__Acidimicrobiales;f__EB1017;g__EB1017FA;
699	0	0	0	0	0	2	0	1	0	1	k__Bacteria;p__OP11;c__OP11-4;o__RCP1-27;f__RCP1-27OR;g__RCP1-27OR;
701	1	1	0	0	1	2	0	1	0	0	k__Bacteria;p__Chloroflexi;c__Anaerolineae;o__Caldilineales;f__Caldilineaceae;g__Caldilinea;
604	1	0	0	1	0	1	0	0	0	3	k__Bacteria;p__Proteobacteria;c__Deltaproteobacteria;o__Desulfurellales;f__Desulfurellaceae;g__DesulfurellaceaeFA;
902	0	0	0	0	5	1	0	0	0	0	k__Bacteria;p__OP11;c__OP11-2;o__WCHB1-07;f__WCHB1-07OR;g__WCHB1-07OR;
596	3	0	0	2	0	4	0	0	0	3	k__Bacteria;p__Spirochaetes;
521	0	2	2	0	0	0	0	0	0	0	k__Bacteria;p__Bacteroidetes;c__Bacteroidia;o__Bacteroidales;f__Porphyromonadaceae;g__Candidatus Azobacteroides;
602	0	0	0	1	0	0	0	1	0	1	k__Bacteria;p__Acidobacteria;c__iii1-8;o__SJA-36;f__SJA-36OR;g__SJA-36OR;
704	0	1	0	1	0	1	0	0	1	0	k__Bacteria;p__Proteobacteria;c__Gammaproteobacteria;o__GammaproteobacteriaCL;f__GammaproteobacteriaCL;g__GammaproteobacteriaCL;
961	0	1	0	0	1	1	0	2	0	2	k__Bacteria;p__Proteobacteria;c__Deltaproteobacteria;o__Syntrophobacterales;f__Syntrophaceae;g__SyntrophaceaeFA;
765	0	2	0	1	0	2	0	0	0	0	k__Bacteria;p__Bacteroidetes;c__Bacteroidia;o__Bacteroidales;f__Porphyromonadaceae;g__Paludibacter;
666	1	0	0	0	0	0	3	0	0	0	k__Bacteria;p__GN04;c__GN15;o__GN15CL;f__GN15CL;g__GN15CL;
862	0	0	0	0	0	0	0	0	4	0	k__Bacteria;p__Proteobacteria;c__Alphaproteobacteria;o__Rhodospirillales;f__Acetobacteraceae;g__Acidocella;
629	0	0	0	0	1	0	1	0	0	0	k__Bacteria;p__Proteobacteria;c__Betaproteobacteria;o__Burkholderiales;f__Oxalobacteraceae;g__Oxalobacter;
643	0	0	0	0	0	0	0	0	0	1	k__Bacteria;p__Acidobacteria;c__Holophagae;o__Holophagales;f__Holophagaceae;g__Geothrix;
546	0	0	0	1	0	0	0	0	1	0	k__Bacteria;p__Bacteroidetes;c__Bacteroidia;o__Bacteroidales;f__BacteroidalesOR;g__BacteroidalesOR;
711	4	0	0	1	0	0	0	1	1	0	k__Bacteria;p__Proteobacteria;c__Deltaproteobacteria;o__Desulfuromonadales;f__Desulfuromonadaceae;g__DesulfuromonadaceaeFA;
783	0	1	8	0	0	0	2	0	0	0	k__Bacteria;p__Proteobacteria;c__Gammaproteobacteria;o__Thiotrichales;f__Thiotrichaceae;g__Thiothrix;
548	1	2	0	0	0	0	1	0	2	0	k__Bacteria;p__Bacteroidetes;c__Bacteroidia;o__Bacteroidales;f__BacteroidalesOR;g__BacteroidalesOR;
1379	0	2	0	0	1	0	0	0	3	0	k__Bacteria;p__Chlamydiae;c__Chlamydiae (class);o__Chlamydiales;f__Parachlamydiaceae;g__Candidatus Protochlamydia;
562	0	2	0	0	2	0	0	0	1	2	k__Bacteria;p__Proteobacteria;c__Deltaproteobacteria;o__Myxococcales;f__MyxococcalesOR;g__MyxococcalesOR;
1150	3	2	0	0	0	0	0	1	2	1	k__Bacteria;p__Firmicutes;c__Clostridia;o__Clostridiales;f__Lachnospiraceae;g__Coprococcus;
976	0	0	1	0	1	0	1	0	1	0	k__Bacteria;p__Spirochaetes;
550	0	0	0	3	0	1	0	0	0	0	k__Bacteria;p__Proteobacteria;c__Deltaproteobacteria;o__Syntrophobacterales;f__Desulfobacteraceae;g__DesulfobacteraceaeFA;
597	0	0	0	0	2	0	0	0	0	0	k__Bacteria;p__Proteobacteria;c__Deltaproteobacteria;o__Myxococcales;f__MyxococcalesOR;g__MyxococcalesOR;
559	1	0	0	0	0	1	0	0	0	1	k__Bacteria;p__Chloroflexi;c__Anaerolineae;o__BPC110;f__BPC110OR;g__BPC110OR;
785	0	1	0	1	0	0	1	2	0	0	k__Bacteria;p__Bacteroidetes;c__Flavobacteria;o__FlavobacteriaCL;f__FlavobacteriaCL;g__FlavobacteriaCL;
1127	0	0	0	0	1	0	0	0	1	0	k__Bacteria;p__Elusimicrobia;c__Elusimicrobia (class);o__FAC88;f__FAC88OR;g__FAC88OR;
718	0	2	2	0	4	0	0	0	0	0	k__Bacteria;p__Proteobacteria;c__Gammaproteobacteria;o__Methylococcales;f__Methylococcaceae;g__Methylosarcina;
1035	0	1	0	0	0	0	0	0	0	1	k__Bacteria;p__Verrucomicrobia;c__Verrucomicrobiae;o__Verrucomicrobiales;f__VerrucomicrobialesOR;g__VerrucomicrobialesOR;
570	0	0	0	0	1	1	0	0	1	0	k__Bacteria;p__Chlamydiae;c__Chlamydiae (class);o__Chlamydiales;f__ChlamydialesOR;g__ChlamydialesOR;
695	0	0	2	0	2	0	4	0	0	0	k__Bacteria;p__Bacteroidetes;c__Sphingobacteria;o__Sphingobacteriales;f__SphingobacterialesOR;g__SphingobacterialesOR;
537	0	0	1	0	0	0	0	2	0	1	k__Bacteria;p__Proteobacteria;c__Deltaproteobacteria;o__Syntrophobacterales;
753	0	1	0	0	0	0	1	0	1	0	k__Bacteria;p__Chloroflexi;c__Anaerolineae;o__Anaerolineales;f__Anaerolinaceae;g__WCHB1-05;
886	0	1	0	0	0	0	0	0	3	0	k__Bacteria;p__Proteobacteria;c__Gammaproteobacteria;o__Legionellales;f__Legionellaceae;g__LegionellaceaeFA;
552	0	3	0	0	0	0	0	0	0	0	k__Bacteria;p__Proteobacteria;c__Betaproteobacteria;o__Neisseriales;f__Neisseriaceae;g__Aquitalea;
2306	2	0	1	1	1	1	0	0	0	4	k__Bacteria;p__Verrucomicrobia;c__Verrucomicrobiae;o__Verrucomicrobiales;f__Verrucomicrobia subdivision 3;g__Verrucomicrobia subdivision 3FA;
567	0	0	2	0	0	0	0	0	0	0	k__Bacteria;p__Verrucomicrobia;c__Spartobacteria;o__Spartobacteriales;f__Spartobacteriaceae;g__Chthoniobacter;
977	1	0	0	0	1	0	0	0	1	0	k__Bacteria;p__Proteobacteria;c__Alphaproteobacteria;o__Rhizobiales;f__Xanthobacteraceae;
822	0	0	2	0	0	0	0	0	0	0	k__Bacteria;p__Spirochaetes;c__Spirochaetes (class);o__Spirochaetales;f__Spirochaetaceae;g__SA-8;
867	0	2	2	0	1	0	0	0	0	0	k__Bacteria;p__Proteobacteria;c__Gammaproteobacteria;o__Legionellales;f__Coxiellaceae;g__CoxiellaceaeFA;
696	0	3	0	0	1	0	0	0	0	0	k__Bacteria;p__Proteobacteria;c__Gammaproteobacteria;o__Legionellales;f__Legionellaceae;g__LegionellaceaeFA;
873	1	0	0	0	1	1	0	0	0	0	k__Bacteria;p__Verrucomicrobia;c__Methylacidiphilae;o__Methylacidiphilales;f__Methylacidiphilaceae;g__LP2A;
1142	0	0	1	0	0	0	3	3	0	0	k__Bacteria;p__GOUTA4;c__RB384;o__RB384CL;f__RB384CL;g__RB384CL;
693	0	1	2	1	1	1	1	0	0	0	k__Bacteria;p__Firmicutes;c__Clostridia;o__Clostridiales;f__ClostridialesOR;g__ClostridialesOR;
967	0	1	1	0	0	0	0	0	0	0	k__Bacteria;p__Spirochaetes;c__Spirochaetes (class);o__Spirochaetales;f__Spirochaetaceae;g__Treponema;
636	0	0	0	0	0	0	2	1	2	0	k__Bacteria;p__Chloroflexi;c__Anaerolineae;o__AnaerolineaeCL;f__AnaerolineaeCL;g__AnaerolineaeCL;
755	1	0	0	0	0	0	0	1	2	1	k__Bacteria;p__Chloroflexi;c__Dehalococcoidetes;
668	0	1	0	0	1	0	0	0	0	1	k__Bacteria;
1485	0	0	1	0	1	0	0	0	1	0	k__Bacteria;p__Chlamydiae;c__Chlamydiae (class);o__Chlamydiales;f__Parachlamydiaceae;g__Candidatus Protochlamydia;
1235	0	1	0	1	0	0	1	0	0	1	k__Bacteria;p__Verrucomicrobia;c__Verrucomicrobiae;o__Verrucomicrobiales;f__Verrucomicrobia subdivision 3;g__Verrucomicrobia subdivision 3FA;
560	0	0	0	1	0	0	0	0	1	0	k__Bacteria;p__Proteobacteria;c__Deltaproteobacteria;o__DeltaproteobacteriaCL;f__DeltaproteobacteriaCL;g__DeltaproteobacteriaCL;
776	0	0	0	0	0	0	0	0	0	1	k__Bacteria;p__Acidobacteria;c__OS-K;o__OS-KCL;f__OS-KCL;g__OS-KCL;
1071	1	1	1	2	0	0	2	0	0	1	k__Bacteria;p__Bacteroidetes;c__Flavobacteria;o__FlavobacteriaCL;f__FlavobacteriaCL;g__FlavobacteriaCL;
594	0	0	1	0	0	0	0	2	1	0	k__Bacteria;p__Acidobacteria;c__AcidobacteriaPH;o__AcidobacteriaPH;f__AcidobacteriaPH;g__AcidobacteriaPH;
681	0	0	0	0	0	0	1	0	0	0	k__Bacteria;p__GN04;c__MSB-5A5;o__MSB-5A5CL;f__MSB-5A5CL;g__MSB-5A5CL;
1618	1	0	0	1	0	0	0	0	0	0	k__Bacteria;p__Proteobacteria;c__Betaproteobacteria;o__Rhodocyclales;f__Rhodocyclaceae;g__Methyloversatilis;
1077	0	1	0	1	2	0	1	1	1	0	k__Bacteria;p__Proteobacteria;c__Deltaproteobacteria;o__Syntrophobacterales;f__Syntrophaceae;g__SyntrophaceaeFA;
1240	1	0	1	0	1	0	0	0	0	0	k__Bacteria;p__Chloroflexi;c__Anaerolineae;o__envOPS12;f__envOPS12OR;g__envOPS12OR;
572	0	0	0	2	0	0	0	3	2	1	k__Bacteria;p__Bacteroidetes;c__Sphingobacteria;o__Sphingobacteriales;f__SphingobacterialesOR;g__SphingobacterialesOR;
1027	0	0	0	0	0	0	0	2	0	1	k__Bacteria;p__Proteobacteria;c__Gammaproteobacteria;o__Methylococcales;f__Crenotrichaceae;g__Crenothrix;
1130	0	0	0	1	2	0	0	0	0	0	k__Bacteria;p__Proteobacteria;c__Deltaproteobacteria;o__Syntrophobacterales;f__Desulfobacteraceae;g__DesulfobacteraceaeFA;
1004	0	0	0	0	0	1	2	3	0	1	k__Bacteria;p__Proteobacteria;c__Betaproteobacteria;o__Rhodocyclales;f__RhodocyclalesOR;g__RhodocyclalesOR;
1679	0	1	0	0	0	1	3	0	0	1	k__Bacteria;p__Proteobacteria;c__Deltaproteobacteria;o__Myxococcales;f__MyxococcalesOR;g__MyxococcalesOR;
737	0	0	0	0	1	0	0	0	1	0	k__Bacteria;p__Proteobacteria;c__Gammaproteobacteria;
573	2	0	0	4	0	2	0	0	0	0	k__Bacteria;p__Chloroflexi;c__Ktedonobacteria;o__KtedonobacteriaCL;f__KtedonobacteriaCL;g__KtedonobacteriaCL;
809	0	0	1	0	1	0	0	0	2	0	k__Bacteria;p__TM7;c__TM7-1;o__TM7-1CL;f__TM7-1CL;g__TM7-1CL;
620	1	0	0	1	0	0	0	0	1	0	k__Bacteria;p__Proteobacteria;c__Deltaproteobacteria;o__Syntrophobacterales;
819	0	0	0	1	2	0	3	1	0	0	k__Bacteria;p__Chloroflexi;c__Anaerolineae;o__envOPS12;f__envOPS12OR;g__envOPS12OR;
595	1	0	0	1	0	2	0	0	0	1	k__Bacteria;p__Proteobacteria;c__Gammaproteobacteria;o__Chromatiales;f__Chromatiaceae;
803	0	0	0	1	1	0	2	1	0	0	k__Bacteria;p__Proteobacteria;c__Deltaproteobacteria;o__Desulfuromonadales;f__Geobacteraceae;g__Geobacter;
581	0	0	0	2	0	1	2	0	0	4	k__Bacteria;p__GN04;c__5bav_B12;o__5bav_B12CL;f__5bav_B12CL;g__5bav_B12CL;
874	0	0	0	0	1	1	0	0	1	0	k__Bacteria;p__Acidobacteria;c__AcidobacteriaPH;o__AcidobacteriaPH;f__AcidobacteriaPH;g__AcidobacteriaPH;
694	0	2	1	0	4	0	0	0	0	0	k__Bacteria;p__Verrucomicrobia;c__Verrucomicrobiae;o__Verrucomicrobiales;f__VerrucomicrobialesOR;g__VerrucomicrobialesOR;
839	1	1	0	0	1	0	0	0	1	0	k__Bacteria;p__Actinobacteria;c__Actinobacteria (class);o__Actinobacteria (class)CL;f__Actinobacteria (class)CL;g__Actinobacteria (class)CL;
1115	1	0	0	0	1	0	0	2	1	0	k__Bacteria;p__Proteobacteria;c__Deltaproteobacteria;o__Syntrophobacterales;f__Syntrophobacteraceae;g__SyntrophobacteraceaeFA;
836	1	0	1	0	1	0	0	3	1	0	k__Bacteria;
628	0	0	0	0	0	0	1	0	0	0	k__Bacteria;p__Bacteroidetes;c__Sphingobacteria;o__Sphingobacteriales;f__SphingobacterialesOR;g__SphingobacterialesOR;
1324	1	1	0	0	0	0	0	0	1	0	k__Bacteria;p__Proteobacteria;c__Alphaproteobacteria;o__Rhizobiales;
1139	0	0	0	0	1	0	0	0	0	0	k__Bacteria;p__Acidobacteria;c__Solibacteres;o__Solibacterales;f__Solibacteraceae;g__Candidatus Solibacter;
1253	0	2	1	0	0	0	0	0	0	0	k__Bacteria;p__Proteobacteria;c__Deltaproteobacteria;o__Desulfovibrionales;f__Desulfovibrionaceae;g__Desulfovibrio;
1033	1	0	0	0	0	0	1	0	0	0	k__Bacteria;p__Proteobacteria;c__Deltaproteobacteria;o__Syntrophobacterales;f__SyntrophobacteralesOR;g__SyntrophobacteralesOR;
588	0	0	0	1	0	1	1	0	0	1	k__Bacteria;p__Chloroflexi;c__Anaerolineae;o__GCA004;f__GCA004OR;g__GCA004OR;
1149	0	0	0	0	0	0	1	0	0	2	k__Bacteria;p__Proteobacteria;c__Deltaproteobacteria;o__Syntrophobacterales;f__Syntrophaceae;g__SyntrophaceaeFA;
1232	0	1	0	0	0	1	1	1	1	0	k__Bacteria;p__Proteobacteria;c__Deltaproteobacteria;o__Syntrophobacterales;f__Syntrophobacteraceae;g__SyntrophobacteraceaeFA;
766	0	0	0	0	0	0	0	0	1	0	k__Bacteria;
1196	0	1	1	0	0	0	0	1	0	0	k__Bacteria;p__Proteobacteria;c__Alphaproteobacteria;o__Caulobacterales;f__Caulobacteraceae;g__CaulobacteraceaeFA;
1140	1	3	1	0	0	0	3	0	0	1	k__Bacteria;p__Proteobacteria;c__Deltaproteobacteria;o__Myxococcales;f__MyxococcalesOR;g__MyxococcalesOR;
676	0	0	0	1	1	0	0	0	0	0	k__Bacteria;p__Elusimicrobia;c__Elusimicrobia (class);o__FAC88;f__FAC88OR;g__FAC88OR;
978	0	1	0	1	0	1	0	0	0	0	k__Bacteria;p__Actinobacteria;c__Actinobacteria (class);o__MC47;f__MC47OR;g__MC47OR;
871	1	0	0	0	0	0	0	0	0	0	k__Bacteria;p__Verrucomicrobia;c__Opitutae;o__OpitutaeCL;f__OpitutaeCL;g__OpitutaeCL;
882	0	0	0	0	2	0	2	1	0	0	k__Bacteria;p__Acidobacteria;c__Solibacteres;o__Solibacterales;f__Solibacteraceae;g__Candidatus Solibacter;
1513	0	0	0	1	1	0	0	1	0	0	k__Bacteria;p__Acidobacteria;c__Solibacteres;o__Solibacterales;f__Solibacteraceae;g__Candidatus Solibacter;
1040	0	0	1	0	0	0	0	0	1	0	k__Bacteria;p__OP11;c__OP11-3;o__OP11-3CL;f__OP11-3CL;g__OP11-3CL;
947	0	0	0	0	1	0	1	1	0	1	k__Bacteria;p__Acidobacteria;c__AcidobacteriaPH;o__AcidobacteriaPH;f__AcidobacteriaPH;g__AcidobacteriaPH;
796	1	0	1	0	0	0	1	0	0	1	k__Bacteria;
916	0	3	2	0	1	0	0	2	3	0	k__Bacteria;p__Actinobacteria;c__Actinobacteria (class);o__Acidimicrobiales;f__Microthrixaceae;g__MicrothrixaceaeFA;
1086	2	0	0	0	0	0	0	0	0	0	k__Bacteria;p__Firmicutes;c__Clostridia;o__Clostridiales;f__Veillonellaceae;g__Thermosinus;
979	0	0	0	0	0	0	4	1	1	0	k__Bacteria;p__OP3;c__koll11;o__GIF10;f__GIF10OR;g__GIF10OR;
1126	1	0	0	0	0	1	1	2	0	1	k__Bacteria;p__Verrucomicrobia;c__Verrucomicrobiae;o__Verrucomicrobiales;f__VerrucomicrobialesOR;g__VerrucomicrobialesOR;
617	0	2	0	0	4	0	0	0	1	0	k__Bacteria;p__Chlorobi;c__Ignavibacteria;o__Ignavibacteriales;f__Ignavibacteriaceae;g__IgnavibacteriaceaeFA;
626	1	0	0	3	0	4	0	0	0	3	k__Bacteria;p__Proteobacteria;c__Betaproteobacteria;
613	0	1	0	0	0	0	3	1	0	1	k__Bacteria;p__Chloroflexi;c__Anaerolineae;o__Anaerolineales;f__Anaerolinaceae;g__AnaerolinaceaeFA;
605	3	0	0	1	0	0	0	0	0	0	k__Bacteria;p__Proteobacteria;c__Deltaproteobacteria;o__Syntrophobacterales;f__Syntrophaceae;g__Desulfomonile;
660	0	1	0	1	0	0	0	1	1	1	k__Bacteria;p__GN06;c__GN06PH;o__GN06PH;f__GN06PH;g__GN06PH;
1121	1	0	0	0	0	1	1	0	0	1	k__Bacteria;p__Proteobacteria;c__Deltaproteobacteria;o__Syntrophobacterales;f__Syntrophobacteraceae;g__SyntrophobacteraceaeFA;
1203	0	0	0	1	0	0	0	0	0	0	k__Bacteria;p__Proteobacteria;c__Deltaproteobacteria;o__Syntrophobacterales;f__Desulfobacteraceae;g__DesulfobacteraceaeFA;
2608	0	0	0	0	0	3	1	0	0	0	k__Bacteria;p__Proteobacteria;c__Deltaproteobacteria;o__Syntrophobacterales;
998	1	1	0	0	0	0	2	1	2	0	k__Bacteria;
1053	2	0	0	2	0	0	0	0	1	1	k__Bacteria;p__Proteobacteria;c__Gammaproteobacteria;o__Oceanospirillales;f__125ds10;g__125ds10FA;
688	0	0	0	0	2	1	0	1	1	1	k__Bacteria;p__Proteobacteria;c__Deltaproteobacteria;o__Syntrophobacterales;f__Syntrophobacteraceae;g__SyntrophobacteraceaeFA;
1295	1	1	3	3	0	0	0	0	0	0	k__Bacteria;p__Proteobacteria;c__Deltaproteobacteria;o__Desulfobacterales;f__Desulfobulbaceae;g__DesulfobulbaceaeFA;
691	1	0	0	0	0	0	1	0	2	0	k__Bacteria;p__Proteobacteria;c__Alphaproteobacteria;
1395	0	1	1	0	0	0	0	1	0	0	k__Bacteria;p__Armatimonadetes;c__Chthonomonadetes;o__Chthonomonadales;f__Chthonomonadaceae;g__ChthonomonadaceaeFA;
875	0	0	0	2	0	0	0	0	0	0	k__Bacteria;p__Actinobacteria;c__Actinobacteria (class);o__Actinomycetales;f__Streptomycetaceae;g__Streptomyces;
654	0	1	0	0	0	0	0	0	2	0	k__Bacteria;p__Acidobacteria;c__Acidobacteria (class);o__Acidobacteriales;f__Acidobacteriaceae;g__AcidobacteriaceaeFA;
939	0	2	0	0	0	0	2	0	1	0	k__Bacteria;p__Verrucomicrobia;c__Verrucomicrobiae;o__Verrucomicrobiales;f__Verrucomicrobia subdivision 3;g__Verrucomicrobia subdivision 3FA;
741	1	1	1	2	0	0	0	0	2	0	k__Bacteria;p__Proteobacteria;c__Deltaproteobacteria;o__Myxococcales;f__MyxococcalesOR;g__MyxococcalesOR;
1099	3	0	0	0	0	0	1	1	0	0	k__Bacteria;p__Acidobacteria;c__Sva0725;o__Sva0725;f__Sva0725OR;g__Sva0725OR;
728	0	0	0	1	2	0	0	0	0	1	k__Bacteria;p__Proteobacteria;c__Deltaproteobacteria;o__Myxococcales;f__MyxococcalesOR;g__MyxococcalesOR;
690	0	0	0	1	0	0	0	0	0	1	k__Bacteria;p__Nitrospirae;c__Nitrospira (class);o__Nitrospirales;f__Thermodesulfovibrionaceae;g__GOUTA19;
924	0	0	0	0	2	0	2	0	0	1	k__Bacteria;p__OP8;c__OP8_1;o__OP8_1CL;f__OP8_1CL;g__OP8_1CL;
678	0	0	0	0	0	0	0	1	0	0	k__Bacteria;p__WS3;c__PRR-12;
608	0	0	0	0	0	0	1	0	0	0	k__Bacteria;p__Bacteroidetes;c__Bacteroidia;o__Bacteroidales;f__BacteroidalesOR;g__BacteroidalesOR;
1510	0	0	1	1	0	0	1	0	1	0	k__Bacteria;p__Proteobacteria;c__Betaproteobacteria;o__Burkholderiales;f__Comamonadaceae;g__ComamonadaceaeFA;
789	0	0	0	0	2	0	0	0	0	0	k__Bacteria;p__Bacteroidetes;c__Sphingobacteria;o__Sphingobacteriales;f__SphingobacterialesOR;g__SphingobacterialesOR;
645	0	0	1	0	1	0	1	0	0	0	k__Bacteria;p__Proteobacteria;c__Deltaproteobacteria;
932	1	0	0	0	0	0	0	3	1	0	k__Bacteria;p__Nitrospirae;c__Nitrospira (class);o__Nitrospirales;f__Nitrospiraceae;g__Nitrospira;
935	1	0	1	0	0	0	1	1	0	0	k__Bacteria;p__Chloroflexi;c__Anaerolineae;o__AnaerolineaeCL;f__AnaerolineaeCL;g__AnaerolineaeCL;
655	0	3	0	0	0	0	0	1	1	0	k__Bacteria;p__Firmicutes;c__Clostridia;o__Clostridiales;f__Clostridiaceae;g__Clostridium;
805	0	1	4	0	0	0	0	0	0	0	k__Bacteria;p__Bacteroidetes;c__Flavobacteria;o__FlavobacteriaCL;f__FlavobacteriaCL;g__FlavobacteriaCL;
1017	0	0	0	1	1	0	0	1	0	1	k__Bacteria;p__Bacteroidetes;c__Bacteroidia;o__Bacteroidales;f__Porphyromonadaceae;g__PorphyromonadaceaeFA;
721	0	0	0	1	0	0	1	0	0	0	k__Bacteria;p__Proteobacteria;c__Deltaproteobacteria;o__Syntrophobacterales;f__Desulfobacteraceae;g__Desulfobacterium;
733	1	1	0	0	0	3	1	0	0	0	k__Bacteria;p__Cyanobacteria;c__4C0d-2;o__SM1D11;f__SM1D11OR;g__SM1D11OR;
622	0	1	1	0	0	0	0	0	0	0	k__Bacteria;p__Bacteroidetes;c__Bacteroidia;o__Bacteroidales;f__Marinilabiaceae;g__MarinilabiaceaeFA;
1876	0	0	0	0	2	0	1	0	0	0	k__Bacteria;p__Proteobacteria;c__Deltaproteobacteria;o__Desulfobacterales;f__DesulfobacteralesOR;g__DesulfobacteralesOR;
1237	0	1	0	0	3	0	2	0	0	0	k__Bacteria;p__OP11;c__OP11-4;o__J-1;f__J-1OR;g__J-1OR;
906	0	2	1	0	1	1	0	0	0	0	k__Bacteria;p__Proteobacteria;c__Betaproteobacteria;o__Methylophilales;f__Methylophilaceae;g__Methylotenera;
1588	0	0	1	0	2	0	0	0	0	2	k__Bacteria;p__Elusimicrobia;c__Elusimicrobia (class);o__MVP-88;f__MVP-88OR;g__MVP-88OR;
735	1	0	0	2	0	0	0	0	0	1	k__Bacteria;p__Proteobacteria;c__Deltaproteobacteria;o__Syntrophobacterales;f__Syntrophobacteraceae;g__SyntrophobacteraceaeFA;
641	0	0	0	1	0	1	0	0	0	0	k__Bacteria;p__Acidobacteria;c__iii1-8;o__DS-18;f__DS-18OR;g__DS-18OR;
825	0	0	0	0	2	0	1	0	1	0	k__Bacteria;p__Proteobacteria;c__Deltaproteobacteria;o__DeltaproteobacteriaCL;f__DeltaproteobacteriaCL;g__DeltaproteobacteriaCL;
1154	0	0	0	1	1	0	0	0	0	0	k__Bacteria;p__Chloroflexi;c__Anaerolineae;o__envOPS12;f__envOPS12OR;g__envOPS12OR;
810	0	1	0	0	0	0	0	0	4	0	k__Bacteria;p__Acidobacteria;c__Holophagae;o__Holophagales;f__Holophagaceae;g__HolophagaceaeFA;
843	1	1	1	1	0	0	0	0	0	1	k__Bacteria;p__Chloroflexi;c__Anaerolineae;o__AnaerolineaeCL;f__AnaerolineaeCL;g__AnaerolineaeCL;
635	0	0	0	0	0	1	0	0	5	0	k__Bacteria;p__Chlamydiae;c__Chlamydiae (class);o__Chlamydiales;f__Chlamydiaceae;g__ChlamydiaceaeFA;
879	0	1	1	0	0	0	0	0	0	0	k__Bacteria;p__TM7;c__TM7-1;o__TM7-1CL;f__TM7-1CL;g__TM7-1CL;
823	0	1	0	0	0	4	0	0	0	2	k__Bacteria;p__Actinobacteria;c__Actinobacteria (class);o__Coriobacteriales;f__CoriobacterialesOR;g__CoriobacterialesOR;
900	3	0	2	0	0	0	0	0	1	0	k__Bacteria;p__Proteobacteria;c__Deltaproteobacteria;o__Syntrophobacterales;f__Desulfobacteraceae;g__Desulfobacterium;
752	0	0	1	0	0	0	0	2	2	0	k__Bacteria;p__OP8;c__OP8_1;o__SHA-124;f__SHA-124OR;g__SHA-124OR;
709	0	1	0	0	1	0	1	1	1	0	k__Bacteria;p__Verrucomicrobia;c__VerrucomicrobiaPH;o__VerrucomicrobiaPH;f__VerrucomicrobiaPH;g__VerrucomicrobiaPH;
1506	0	0	0	1	0	0	1	1	0	0	k__Bacteria;p__Acidobacteria;c__Acidobacteria (class);o__Acidobacteriales;f__AcidobacterialesOR;g__AcidobacterialesOR;
650	0	0	0	0	0	0	0	0	3	0	k__Bacteria;p__Proteobacteria;c__Deltaproteobacteria;o__Syntrophobacterales;f__Syntrophobacteraceae;g__Syntrophobacter;
915	0	0	0	0	0	0	0	0	0	2	k__Bacteria;p__Spirochaetes;c__Spirochaetes (class);o__Spirochaetales;f__Spirochaetaceae;g__TM3;
1275	1	0	0	1	0	0	0	0	1	0	k__Bacteria;p__Nitrospirae;c__Nitrospira (class);o__Nitrospirales;f__FW;g__GOUTA7;
653	0	0	0	0	0	0	4	0	0	0	k__Bacteria;p__Firmicutes;c__Clostridia;o__Clostridiales;f__Veillonellaceae;g__VeillonellaceaeFA;
2294	1	1	0	1	0	0	0	0	0	0	k__Bacteria;p__Proteobacteria;c__Betaproteobacteria;o__Rhodocyclales;f__Rhodocyclaceae;g__Methyloversatilis;
1112	1	0	0	0	0	2	1	1	0	1	k__Bacteria;p__Proteobacteria;c__Deltaproteobacteria;o__Desulfobacterales;f__DesulfobacteralesOR;g__DesulfobacteralesOR;
835	0	0	0	0	1	0	1	0	0	0	k__Bacteria;p__Verrucomicrobia;c__Opitutae;o__Opitutales;f__Opitutaceae;g__OpitutaceaeFA;
730	0	0	0	0	0	0	0	3	0	0	k__Bacteria;p__Proteobacteria;c__Gammaproteobacteria;o__GammaproteobacteriaCL;f__GammaproteobacteriaCL;g__GammaproteobacteriaCL;
808	1	0	1	1	1	0	0	1	0	2	k__Bacteria;
761	0	3	0	1	0	0	0	0	1	0	k__Bacteria;p__Firmicutes;c__Clostridia;o__Clostridiales;f__ClostridialesOR;g__ClostridialesOR;
848	0	0	2	1	1	0	0	0	0	1	k__Bacteria;p__TG3;c__TG3-2;
1198	0	1	0	0	0	2	0	0	0	0	k__Bacteria;p__Proteobacteria;c__Deltaproteobacteria;o__Syntrophobacterales;f__Desulfobacteraceae;g__Desulfobacterium;
1529	0	0	0	0	0	1	1	0	0	0	k__Bacteria;p__Bacteroidetes;c__Bacteroidia;o__Bacteroidales;f__Porphyromonadaceae;g__PorphyromonadaceaeFA;
893	1	1	0	1	1	0	2	1	0	0	k__Bacteria;p__Armatimonadetes;c__SJA-176;o__SJA-176CL;f__SJA-176CL;g__SJA-176CL;
933	0	0	0	0	0	0	0	1	0	1	k__Bacteria;p__OP11;c__OP11-4;o__KNA6-NB14;f__KNA6-NB14OR;g__KNA6-NB14OR;
667	0	1	0	4	1	0	0	0	0	0	k__Bacteria;
800	0	0	0	0	0	0	3	1	0	0	k__Bacteria;p__Bacteroidetes;c__Bacteroidia;o__Bacteroidales;f__BacteroidalesOR;g__BacteroidalesOR;
981	0	0	0	2	0	0	1	1	0	1	k__Bacteria;p__Chloroflexi;c__ChloroflexiPH;o__ChloroflexiPH;f__ChloroflexiPH;g__ChloroflexiPH;
677	0	0	0	0	0	0	0	0	3	0	k__Bacteria;p__Bacteroidetes;c__Sphingobacteria;o__Sphingobacteriales;f__SphingobacterialesOR;g__SphingobacterialesOR;
996	0	0	0	0	0	0	0	4	1	0	k__Bacteria;p__Proteobacteria;c__Betaproteobacteria;o__Rhodocyclales;f__RhodocyclalesOR;g__RhodocyclalesOR;
901	0	0	0	0	0	0	2	1	0	2	k__Bacteria;p__Hyd24-12;c__Hyd24-12PH;o__Hyd24-12PH;f__Hyd24-12PH;g__Hyd24-12PH;
680	0	4	0	0	0	0	0	0	1	0	k__Bacteria;p__Bacteroidetes;c__Bacteroidia;o__Bacteroidales;f__Marinilabiaceae;g__MarinilabiaceaeFA;
858	0	1	1	0	1	0	1	0	0	0	k__Bacteria;p__Bacteroidetes;c__Bacteroidia;o__Bacteroidales;f__BacteroidalesOR;g__BacteroidalesOR;
791	0	0	0	0	0	0	0	0	0	1	k__Bacteria;
911	1	0	1	0	0	1	1	0	0	0	k__Bacteria;p__Proteobacteria;c__Deltaproteobacteria;o__Myxococcales;f__Haliangiaceae;g__Haliangium;
885	0	0	0	1	1	0	0	0	1	0	k__Bacteria;p__Chloroflexi;c__Anaerolineae;o__Anaerolineales;f__Anaerolinaceae;
1524	0	0	0	0	0	0	0	0	0	1	k__Bacteria;p__Proteobacteria;c__Deltaproteobacteria;o__Myxococcales;f__MyxococcalesOR;g__MyxococcalesOR;
674	0	2	0	0	0	0	0	0	0	0	k__Bacteria;p__Proteobacteria;c__Deltaproteobacteria;o__Myxococcales;f__Cystobacteraceae;g__Archangium;
1219	0	0	1	0	0	0	0	0	0	0	k__Bacteria;p__Acidobacteria;c__Solibacteres;o__Solibacterales;f__Solibacteraceae;g__Candidatus Solibacter;
1062	1	0	0	0	0	1	2	0	1	0	k__Bacteria;p__Proteobacteria;c__Deltaproteobacteria;o__Syntrophobacterales;f__Syntrophaceae;g__Desulfomonile;
720	0	0	1	0	1	0	0	1	0	1	k__Bacteria;p__Chloroflexi;c__Anaerolineae;o__Anaerolineales;f__Anaerolinaceae;g__AnaerolinaceaeFA;
1387	0	2	3	0	1	0	0	1	1	0	k__Bacteria;p__Proteobacteria;c__Alphaproteobacteria;o__Rhizobiales;
926	1	0	0	1	0	1	0	0	1	0	k__Bacteria;p__OP11;c__WCHB1-64;o__d153;f__d153OR;g__d153OR;
731	2	0	0	0	0	1	0	0	1	0	k__Bacteria;p__Acidobacteria;c__MVS-40;o__MVS-40CL;f__MVS-40CL;g__MVS-40CL;
679	0	1	1	0	0	0	0	0	1	0	k__Bacteria;p__Bacteroidetes;c__Bacteroidia;o__Bacteroidales;f__Porphyromonadaceae;g__Dysgonomonas;
771	0	1	0	0	0	0	2	0	2	0	k__Bacteria;p__Proteobacteria;c__Gammaproteobacteria;o__Legionellales;f__Coxiellaceae;g__CoxiellaceaeFA;
1236	1	2	1	0	0	0	0	0	1	0	k__Bacteria;p__Firmicutes;c__Clostridia;o__Clostridiales;f__Lachnospiraceae;g__Coprococcus;
1461	0	0	1	3	0	0	0	1	0	0	k__Bacteria;p__Proteobacteria;c__Deltaproteobacteria;o__Syntrophobacterales;f__Desulfobacteraceae;g__Desulfobacterium;
682	0	0	0	0	0	0	6	0	0	0	k__Bacteria;p__TM7;c__TM7-1;o__TM7-1CL;f__TM7-1CL;g__TM7-1CL;
1060	0	0	0	0	2	0	0	0	0	0	k__Bacteria;p__Proteobacteria;c__Deltaproteobacteria;o__Desulfuromonadales;f__Geobacteraceae;g__GeobacteraceaeFA;
917	1	1	0	0	0	0	2	1	0	1	k__Bacteria;
703	0	1	0	1	0	0	0	1	0	0	k__Bacteria;p__TM6;c__SBRH58;o__SBRH58CL;f__SBRH58CL;g__SBRH58CL;
1344	1	0	0	1	1	0	0	1	0	0	k__Bacteria;p__Deferribacteres;c__Deferribacteres (class);o__Deferribacterales;f__Deferribacteraceae;g__DeferribacteraceaeFA;
1088	0	0	0	0	0	0	0	0	1	1	k__Bacteria;p__Firmicutes;c__Bacilli;o__Bacillales;f__Sporolactobacillaceae;g__SporolactobacillaceaeFA;
1024	0	0	1	3	0	0	1	1	0	0	k__Bacteria;p__Acidobacteria;c__Acidobacteria (class);o__Acidobacteriales;f__AcidobacterialesOR;g__AcidobacterialesOR;
707	0	0	0	1	0	2	0	0	0	0	k__Bacteria;p__Verrucomicrobia;c__Methylacidiphilae;o__Methylacidiphilales;f__Methylacidiphilaceae;g__Candidatus Methylacidiphilum;
1277	0	0	1	0	2	0	1	0	0	0	k__Bacteria;p__Verrucomicrobia;c__Verrucomicrobiae;o__Verrucomicrobiales;f__VerrucomicrobialesOR;g__VerrucomicrobialesOR;
855	1	0	0	0	0	0	0	1	2	0	k__Bacteria;p__Acidobacteria;c__Acidobacteria (class);o__Acidobacteriales;f__AcidobacterialesOR;g__AcidobacterialesOR;
1011	0	0	0	3	0	0	0	0	0	0	k__Bacteria;p__Chlamydiae;c__Chlamydiae (class);o__Chlamydiales;
725	0	0	5	0	2	0	0	0	0	0	k__Bacteria;p__Proteobacteria;c__Alphaproteobacteria;o__Rhizobiales;f__RhizobialesOR;g__RhizobialesOR;
1298	0	1	0	1	0	0	0	0	0	0	k__Bacteria;p__Chloroflexi;c__Anaerolineae;o__AnaerolineaeCL;f__AnaerolineaeCL;g__AnaerolineaeCL;
1248	0	1	1	0	2	0	0	0	0	0	k__Bacteria;p__GN02;c__GN02PH;o__GN02PH;f__GN02PH;g__GN02PH;
1065	0	1	1	0	0	0	0	0	2	0	k__Bacteria;p__Bacteroidetes;c__Sphingobacteria;o__Sphingobacteriales;f__SphingobacterialesOR;g__SphingobacterialesOR;
778	0	1	2	0	2	0	0	0	0	0	k__Bacteria;p__Bacteroidetes;c__Sphingobacteria;o__Sphingobacteriales;f__SphingobacterialesOR;g__SphingobacterialesOR;
727	0	0	0	0	5	0	1	0	0	0	k__Bacteria;p__Bacteroidetes;c__Sphingobacteria;o__Sphingobacteriales;f__Sphingobacteriaceae;g__SphingobacteriaceaeFA;
969	0	1	0	0	0	0	2	1	0	0	k__Bacteria;p__Chlorobi;c__SM1H02;o__SM1H02CL;f__SM1H02CL;g__SM1H02CL;
824	0	0	0	0	0	0	2	0	0	0	k__Bacteria;p__Chloroflexi;c__Chloroflexi (class);o__Chloroflexales;f__Oscillochloridaceae;g__Oscillochloris;
912	0	0	0	0	0	0	0	2	0	0	k__Bacteria;p__Acidobacteria;c__Acidobacteria (class);o__Acidobacteriales;f__AcidobacterialesOR;g__AcidobacterialesOR;
732	0	1	0	0	0	0	0	0	0	0	k__Bacteria;p__SC3;c__SC3PH;o__SC3PH;f__SC3PH;g__SC3PH;
726	2	0	0	1	0	0	0	0	0	0	k__Bacteria;p__Chloroflexi;c__Anaerolineae;o__SJA-15;f__SJA-15OR;g__SJA-15OR;
1311	0	0	1	0	0	0	0	0	0	0	k__Bacteria;p__TG3;c__TG3-1;o__GN09;f__GN09OR;g__GN09OR;
1061	0	1	0	0	0	0	1	0	0	1	k__Bacteria;p__Firmicutes;c__Clostridia;o__Clostridiales;f__Catabacteriaceae;g__CatabacteriaceaeFA;
1193	0	1	0	1	0	0	0	0	3	0	k__Bacteria;p__Proteobacteria;c__Alphaproteobacteria;o__Rhizobiales;f__Beijerinckiaceae;g__BeijerinckiaceaeFA;
1421	0	1	1	0	0	1	0	1	0	0	k__Bacteria;p__Proteobacteria;c__Deltaproteobacteria;o__Syntrophobacterales;f__Syntrophaceae;g__Desulfobacca;
794	1	0	0	0	1	0	0	0	0	2	k__Bacteria;p__Bacteroidetes;c__Sphingobacteria;o__Sphingobacteriales;f__SphingobacterialesOR;g__SphingobacterialesOR;
734	0	0	1	0	1	0	2	2	0	0	k__Bacteria;p__Bacteroidetes;c__Bacteroidia;o__Bacteroidales;f__BacteroidalesOR;g__BacteroidalesOR;
768	0	1	0	4	0	1	0	0	0	0	k__Bacteria;p__Chloroflexi;c__Anaerolineae;o__AnaerolineaeCL;f__AnaerolineaeCL;g__AnaerolineaeCL;
1073	2	1	0	1	0	0	0	1	0	0	k__Bacteria;p__Bacteroidetes;c__Sphingobacteria;o__Sphingobacteriales;f__SphingobacterialesOR;g__SphingobacterialesOR;
1420	0	0	0	0	0	0	3	0	0	0	k__Bacteria;p__Firmicutes;c__Clostridia;o__Thermoanaerobacterales;f__Thermodesulfobiaceae;g__ThermodesulfobiaceaeFA;
1352	0	1	0	2	1	0	0	1	1	0	k__Bacteria;
787	0	0	0	0	3	0	0	1	0	0	k__Bacteria;p__Proteobacteria;c__Deltaproteobacteria;o__NB1-j;f__MND4;g__MND4FA;
736	0	0	0	0	0	0	0	1	0	2	k__Bacteria;p__Spirochaetes;c__Spirochaetes (class);o__Spirochaetales;f__Spirochaetaceae;g__TM3;
797	0	0	0	0	0	0	1	0	0	0	k__Bacteria;p__Chloroflexi;c__Dehalococcoidetes;o__Dehalococcoidales;f__Dehalococcoidaceae;g__DehalococcoidaceaeFA;
1204	0	0	0	1	2	0	2	1	0	2	k__Bacteria;p__OP11;c__OP11-4;
1250	1	0	4	0	0	0	0	0	0	0	k__Bacteria;p__Verrucomicrobia;c__Verrucomicrobiae;o__Verrucomicrobiales;f__VerrucomicrobialesOR;g__VerrucomicrobialesOR;
740	1	1	0	0	0	0	0	2	3	0	k__Bacteria;p__Nitrospirae;c__Nitrospira (class);o__Nitrospirales;f__Nitrospiraceae;g__Nitrospira;
907	1	1	1	1	0	0	0	0	0	0	k__Bacteria;p__Proteobacteria;c__Gammaproteobacteria;o__Methylococcales;f__Crenotrichaceae;g__Crenothrix;
1087	0	0	1	1	1	0	0	1	0	0	k__Bacteria;p__Chlorobi;c__BSV19;o__BSV19CL;f__BSV19CL;g__BSV19CL;
1570	0	1	0	0	0	0	0	0	0	0	k__Bacteria;p__Proteobacteria;c__Deltaproteobacteria;o__CTD005-82B-02;f__CTD005-82B-02OR;g__CTD005-82B-02OR;
1159	0	0	0	0	1	0	0	1	2	0	k__Bacteria;p__HDBW-WB69;c__HDBW-WB69PH;o__HDBW-WB69PH;f__HDBW-WB69PH;g__HDBW-WB69PH;
852	0	0	1	0	0	0	0	0	0	1	k__Bacteria;p__Chloroflexi;
2119	0	1	0	2	0	3	0	0	0	0	k__Bacteria;p__Chloroflexi;c__Anaerolineae;o__AnaerolineaeCL;f__AnaerolineaeCL;g__AnaerolineaeCL;
1199	0	1	1	0	0	0	1	0	0	0	k__Bacteria;p__Chlamydiae;c__Chlamydiae (class);o__Chlamydiales;f__ChlamydialesOR;g__ChlamydialesOR;
1948	0	0	0	0	1	0	0	0	2	0	k__Bacteria;p__Chlamydiae;c__Chlamydiae (class);o__Chlamydiales;f__Parachlamydiaceae;g__Candidatus Protochlamydia;
914	0	0	1	0	0	0	0	0	1	0	k__Bacteria;p__Bacteroidetes;c__Sphingobacteria;o__Sphingobacteriales;f__SphingobacterialesOR;g__SphingobacterialesOR;
769	0	0	1	1	1	0	0	3	0	0	k__Bacteria;p__Proteobacteria;c__Alphaproteobacteria;o__Rhodospirillales;f__Rhodospirillaceae;g__RhodospirillaceaeFA;
2599	0	0	0	0	1	1	1	0	0	0	k__Bacteria;p__Chloroflexi;c__Anaerolineae;o__envOPS12;f__envOPS12OR;g__envOPS12OR;
1160	0	0	0	0	0	0	0	1	0	1	k__Bacteria;p__Proteobacteria;c__Alphaproteobacteria;o__Rhodospirillales;f__Rhodospirillaceae;g__RhodospirillaceaeFA;
927	0	0	1	0	0	0	1	0	0	0	k__Bacteria;p__Proteobacteria;c__Gammaproteobacteria;o__Methylococcales;f__Methylococcaceae;g__Methylomonas;
945	1	0	0	1	0	0	0	0	0	2	k__Bacteria;p__Verrucomicrobia;c__Verrucomicrobiae;o__Verrucomicrobiales;f__VerrucomicrobialesOR;g__VerrucomicrobialesOR;
1080	0	0	1	0	1	0	0	0	0	0	k__Bacteria;p__Proteobacteria;c__Gammaproteobacteria;o__Oceanospirillales;f__OceanospirillalesOR;g__OceanospirillalesOR;
729	0	0	0	0	0	0	1	0	1	1	k__Bacteria;p__WS3;c__PRR-12;o__CV106;f__CV106OR;g__CV106OR;
1200	1	1	1	0	0	0	0	0	0	0	k__Bacteria;p__Chloroflexi;c__Anaerolineae;o__envOPS12;f__envOPS12OR;g__envOPS12OR;
1576	0	0	0	1	0	2	0	0	0	1	k__Bacteria;p__Verrucomicrobia;c__Verrucomicrobiae;o__Verrucomicrobiales;f__Verrucomicrobia subdivision 3;g__Verrucomicrobia subdivision 3FA;
759	1	0	0	0	0	1	0	0	0	0	k__Bacteria;p__Proteobacteria;c__Alphaproteobacteria;o__Rhizobiales;f__Rhizobiaceae;g__Rhizobium;
786	0	0	0	0	0	0	0	0	2	0	k__Bacteria;p__Chlamydiae;c__Chlamydiae (class);o__Chlamydiales;f__Parachlamydiaceae;g__Parachlamydia;
851	1	1	0	0	0	4	0	0	3	1	k__Bacteria;p__Proteobacteria;c__Alphaproteobacteria;o__Rhizobiales;f__Hyphomicrobiaceae;g__Hyphomicrobium;
722	0	1	0	0	1	0	0	0	0	0	k__Bacteria;p__Armatimonadetes;c__SJA-176;o__SJA-176CL;f__SJA-176CL;g__SJA-176CL;
1153	1	0	0	0	3	0	0	2	1	0	k__Bacteria;p__Bacteroidetes;c__Flavobacteria;o__FlavobacteriaCL;f__FlavobacteriaCL;g__FlavobacteriaCL;
1794	0	0	0	0	0	0	1	1	0	0	k__Bacteria;p__Armatimonadetes;c__CH21;o__CH21CL;f__CH21CL;g__CH21CL;
1224	0	1	1	1	0	0	0	1	0	0	k__Bacteria;p__Proteobacteria;c__Deltaproteobacteria;o__Desulfobacterales;f__Desulfobulbaceae;g__Desulfobulbus;
746	0	0	0	0	0	0	0	2	1	0	k__Bacteria;p__Chlorobi;c__Ignavibacteria;o__ZB1;f__ZB1OR;g__ZB1OR;
1043	0	3	0	0	1	0	0	0	0	0	k__Bacteria;p__Proteobacteria;c__Gammaproteobacteria;o__Methylococcales;f__Crenotrichaceae;g__Crenothrix;
888	0	0	0	0	0	0	0	1	0	1	k__Bacteria;p__OP8;c__OP8_2;o__OP8_2CL;f__OP8_2CL;g__OP8_2CL;
931	0	0	0	0	0	2	0	0	1	0	k__Bacteria;p__GN06;c__KSB3;o__KSB3CL;f__KSB3CL;g__KSB3CL;
850	0	1	1	0	0	0	0	0	0	0	k__Bacteria;p__Verrucomicrobia;c__Verrucomicrobiae;o__Verrucomicrobiales;
1428	0	0	0	0	1	0	1	0	0	1	k__Bacteria;p__Actinobacteria;c__Actinobacteria (class);o__Acidimicrobiales;f__CL500-29;g__CL500-29FA;
1351	1	0	0	1	0	3	0	0	0	0	k__Bacteria;p__Proteobacteria;c__Deltaproteobacteria;o__Syntrophobacterales;f__Syntrophobacteraceae;g__SyntrophobacteraceaeFA;
1505	0	0	0	1	0	2	0	0	0	0	k__Bacteria;p__Nitrospirae;c__Nitrospira (class);o__Nitrospirales;f__Thermodesulfovibrionaceae;g__LCP-6;
1638	0	0	0	1	1	0	2	0	0	0	k__Bacteria;p__OP11;c__OP11-4;o__KNA6-NB14;f__KNA6-NB14OR;g__KNA6-NB14OR;
750	0	0	1	0	0	0	0	0	0	0	k__Bacteria;p__Verrucomicrobia;c__Verrucomicrobiae;o__Verrucomicrobiales;f__VerrucomicrobialesOR;g__VerrucomicrobialesOR;
866	0	1	0	0	0	2	2	0	1	0	k__Bacteria;p__Proteobacteria;c__Alphaproteobacteria;o__Rhizobiales;f__Methylocystaceae;g__MethylocystaceaeFA;
798	1	0	1	0	1	0	0	0	2	0	k__Bacteria;p__Spirochaetes;c__SpirochaetesPH;o__SpirochaetesPH;f__SpirochaetesPH;g__SpirochaetesPH;
757	1	0	0	1	0	0	1	1	1	1	k__Bacteria;p__Proteobacteria;c__Alphaproteobacteria;o__Rhizobiales;f__Phyllobacteriaceae;g__PhyllobacteriaceaeFA;
815	0	0	2	0	2	0	0	0	0	0	k__Bacteria;p__Acidobacteria;c__AcidobacteriaPH;o__AcidobacteriaPH;f__AcidobacteriaPH;g__AcidobacteriaPH;
3498	0	1	0	0	0	0	0	1	0	0	k__Bacteria;p__Verrucomicrobia;c__Verrucomicrobiae;o__Verrucomicrobiales;f__Verrucomicrobia subdivision 3;g__Verrucomicrobia subdivision 3FA;
1776	0	0	1	0	0	0	0	0	1	0	k__Bacteria;p__Verrucomicrobia;c__Verrucomicrobiae;o__Verrucomicrobiales;f__VerrucomicrobialesOR;g__VerrucomicrobialesOR;
982	0	0	1	0	1	0	3	0	0	0	k__Bacteria;p__Proteobacteria;c__Deltaproteobacteria;o__Desulfobacterales;f__DesulfobacteralesOR;g__DesulfobacteralesOR;
1376	0	0	0	0	0	0	0	1	0	0	k__Bacteria;p__Proteobacteria;c__Alphaproteobacteria;o__Rhodospirillales;f__Rhodospirillaceae;g__RhodospirillaceaeFA;
775	0	0	0	0	0	0	0	1	0	1	k__Bacteria;p__Chloroflexi;c__Anaerolineae;o__GN14;f__GN14OR;g__GN14OR;
1430	1	0	0	1	0	0	0	0	0	0	k__Bacteria;p__Chlorobi;c__Ignavibacteria;o__ZB1;f__ZB1OR;g__ZB1OR;
890	0	2	0	0	0	0	0	0	0	0	k__Bacteria;p__Proteobacteria;c__Gammaproteobacteria;o__Legionellales;f__Coxiellaceae;g__CoxiellaceaeFA;
966	0	0	1	0	0	0	0	0	1	0	k__Bacteria;p__Bacteroidetes;c__Bacteroidia;o__Bacteroidales;f__Porphyromonadaceae;g__Dysgonomonas;
1700	0	0	0	0	0	0	0	0	0	1	k__Bacteria;p__Verrucomicrobia;c__Verrucomicrobiae;o__Verrucomicrobiales;f__VerrucomicrobialesOR;g__VerrucomicrobialesOR;
1787	0	1	0	0	1	0	0	0	0	0	k__Bacteria;p__Firmicutes;c__Clostridia;o__Clostridiales;f__Clostridiaceae;g__Clostridium;
742	0	1	0	0	0	0	0	0	0	1	k__Bacteria;p__Firmicutes;c__Bacilli;o__Bacillales;f__Planococcaceae;g__Lysinibacillus;
1210	0	1	0	0	1	0	0	0	0	0	k__Bacteria;p__Firmicutes;c__Clostridia;o__Clostridiales;f__Clostridiaceae;g__ClostridiaceaeFA;
908	1	0	0	0	0	0	0	0	1	0	k__Bacteria;p__Cyanobacteria;c__4C0d-2;o__4C0d-2CL;f__4C0d-2CL;g__4C0d-2CL;
1255	0	2	0	0	0	0	2	0	0	0	k__Bacteria;p__Spirochaetes;c__Spirochaetes (class);o__Spirochaetales;f__Spirochaetaceae;g__Treponema;
1345	0	0	0	0	2	3	0	1	0	1	k__Bacteria;p__Proteobacteria;c__Deltaproteobacteria;o__Syntrophobacterales;f__Syntrophobacteraceae;g__SyntrophobacteraceaeFA;
1361	0	0	2	0	0	0	0	0	3	0	k__Bacteria;p__Planctomycetes;c__Planctomycea;o__Planctomycetales;f__Planctomycetaceae;g__Planctomyces;
1217	1	1	0	0	0	1	1	0	0	1	k__Bacteria;p__Proteobacteria;c__Deltaproteobacteria;o__Myxococcales;f__MyxococcalesOR;g__MyxococcalesOR;
1089	0	0	0	0	1	1	1	0	0	0	k__Bacteria;
1274	1	0	0	0	0	1	0	1	0	1	k__Bacteria;p__Firmicutes;c__Clostridia;o__Clostridiales;f__Clostridiaceae;g__Clostridium;
3004	0	0	1	1	0	0	1	0	0	1	k__Bacteria;p__Proteobacteria;c__Betaproteobacteria;o__Burkholderiales;f__Comamonadaceae;g__Caldimonas;
1000	0	0	0	0	0	0	0	0	0	1	k__Bacteria;p__Proteobacteria;c__Gammaproteobacteria;o__Chromatiales;f__Chromatiaceae;g__ChromatiaceaeFA;
751	0	0	0	1	0	0	2	0	1	0	k__Bacteria;p__AC1;c__SHA-114;o__SHA-114CL;f__SHA-114CL;g__SHA-114CL;
1151	0	1	0	0	0	1	0	0	0	0	k__Bacteria;p__Proteobacteria;c__Deltaproteobacteria;o__MIZ46;f__MIZ46OR;g__MIZ46OR;
1514	0	0	1	0	0	0	1	0	1	0	k__Bacteria;p__Firmicutes;c__Clostridia;o__Clostridiales;f__Ruminococcaceae;g__RuminococcaceaeFA;
743	0	1	0	0	0	0	1	0	0	0	k__Bacteria;p__Bacteroidetes;c__Bacteroidia;o__Bacteroidales;f__BacteroidalesOR;g__BacteroidalesOR;
1289	0	2	0	0	0	0	0	0	0	0	k__Bacteria;p__Proteobacteria;c__Gammaproteobacteria;o__Legionellales;f__Legionellaceae;g__Legionella;
1047	0	1	0	1	0	0	3	3	1	0	k__Bacteria;p__Proteobacteria;c__Alphaproteobacteria;o__Rhodospirillales;f__Acetobacteraceae;g__Roseomonas;
826	0	0	0	0	1	1	1	0	0	0	k__Bacteria;p__Proteobacteria;c__Alphaproteobacteria;o__Rhizobiales;f__RhizobialesOR;g__RhizobialesOR;
738	0	0	0	1	1	1	1	0	0	1	k__Bacteria;p__Chloroflexi;c__Anaerolineae;o__AnaerolineaeCL;f__AnaerolineaeCL;g__AnaerolineaeCL;
903	2	0	1	0	0	0	1	0	0	0	k__Bacteria;p__Proteobacteria;c__Alphaproteobacteria;o__Rhizobiales;f__Rhizobiaceae;g__Agrobacterium;
748	0	0	1	1	0	1	0	1	0	1	k__Bacteria;p__Bacteroidetes;c__Sphingobacteria;o__Sphingobacteriales;f__SphingobacterialesOR;g__SphingobacterialesOR;
2427	0	0	0	0	2	0	2	0	0	0	k__Bacteria;p__Elusimicrobia;c__Elusimicrobia (class);o__Elusimicrobiales;f__ElusimicrobialesOR;g__ElusimicrobialesOR;
842	0	0	0	0	1	0	0	0	0	0	k__Bacteria;
828	0	1	0	0	2	0	2	0	2	0	k__Bacteria;p__Proteobacteria;c__Alphaproteobacteria;o__Rhizobiales;f__Bradyrhizobiaceae;g__BradyrhizobiaceaeFA;
952	0	0	2	0	0	0	0	1	1	0	k__Bacteria;p__Lentisphaerae;c__Lentisphaerae (class);o__Z20;f__Z20OR;g__Z20OR;
831	0	1	1	0	0	0	0	2	5	1	k__Bacteria;p__Proteobacteria;c__Alphaproteobacteria;o__Rhizobiales;f__RhizobialesOR;g__RhizobialesOR;
1050	2	0	0	2	0	1	0	0	1	0	k__Bacteria;p__OP11;c__WCHB1-64;o__d153;f__d153OR;g__d153OR;
1225	1	1	0	0	0	0	0	0	0	0	k__Bacteria;p__Verrucomicrobia;c__Opitutae;o__OpitutaeCL;f__OpitutaeCL;g__OpitutaeCL;
838	0	0	0	0	0	0	1	0	1	0	k__Bacteria;p__Planctomycetes;c__Kueneniae;o__KueneniaeCL;f__KueneniaeCL;g__KueneniaeCL;
1155	0	1	0	0	0	0	0	1	0	0	k__Bacteria;
4314	2	1	1	0	0	3	1	0	0	0	k__Bacteria;p__Proteobacteria;c__Deltaproteobacteria;o__Syntrophobacterales;f__Syntrophaceae;g__Desulfobacca;
1320	0	1	1	0	0	0	1	0	0	0	k__Bacteria;
1394	1	0	0	0	0	0	0	1	1	1	k__Bacteria;p__Chloroflexi;c__Anaerolineae;o__BPC110;f__BPC110OR;g__BPC110OR;
1748	1	2	0	0	0	0	1	0	0	0	k__Bacteria;p__WS3;c__PRR-12;o__PBS-III-9;f__PBS-III-9OR;g__PBS-III-9OR;
812	0	1	1	0	0	0	0	4	0	0	k__Bacteria;p__Bacteroidetes;c__Sphingobacteria;o__Sphingobacteriales;f__SphingobacterialesOR;g__SphingobacterialesOR;
986	0	0	0	1	0	0	0	0	0	0	k__Bacteria;p__Chloroflexi;c__Anaerolineae;o__AnaerolineaeCL;f__AnaerolineaeCL;g__AnaerolineaeCL;
881	0	0	0	0	1	0	0	0	2	0	k__Bacteria;p__Chloroflexi;c__Thermomicrobia;o__HN1-15;f__HN1-15OR;g__HN1-15OR;
1052	0	0	0	0	0	0	0	0	2	0	k__Bacteria;p__Chlamydiae;c__Chlamydiae (class);o__Chlamydiales;f__Parachlamydiaceae;g__Candidatus Protochlamydia;
773	0	1	1	0	2	0	1	1	0	0	k__Bacteria;p__Spirochaetes;c__Spirochaetes (class);o__Spirochaetales;f__Spirochaetaceae;g__Treponema;
1245	0	1	0	0	0	0	2	0	0	1	k__Bacteria;p__Bacteroidetes;c__Bacteroidia;o__Bacteroidales;f__Porphyromonadaceae;g__PorphyromonadaceaeFA;
1321	0	0	0	0	0	0	2	0	2	0	k__Bacteria;p__Cyanobacteria;c__4C0d-2;o__4C0d-2CL;f__4C0d-2CL;g__4C0d-2CL;
807	1	0	0	0	0	2	0	0	0	2	k__Bacteria;p__Chloroflexi;c__Anaerolineae;o__WCHB1-50;f__WCHB1-50OR;g__WCHB1-50OR;
1238	0	1	0	0	0	0	2	0	0	0	k__Bacteria;p__Bacteroidetes;c__Sphingobacteria;o__Sphingobacteriales;f__Flexibacteraceae;g__Cytophaga;
833	0	1	0	0	3	0	0	0	0	0	k__Bacteria;p__Bacteroidetes;c__Sphingobacteria;o__Sphingobacteriales;f__SphingobacterialesOR;g__SphingobacterialesOR;
1123	0	1	1	2	4	1	0	2	0	0	k__Bacteria;p__Chloroflexi;c__Dehalococcoidetes;o__NT-B4;f__NT-B4OR;g__NT-B4OR;
817	0	1	0	0	0	0	0	0	1	0	k__Bacteria;p__Proteobacteria;c__Deltaproteobacteria;o__Desulfuromonadales;f__Geobacteraceae;g__Geobacter;
1006	0	2	0	0	0	0	0	1	1	0	k__Bacteria;p__Proteobacteria;c__Gammaproteobacteria;o__Xanthomonadales;f__Sinobacteraceae;g__SinobacteraceaeFA;
1001	1	0	0	0	0	0	0	0	0	1	k__Bacteria;p__Proteobacteria;c__Deltaproteobacteria;o__Syntrophobacterales;f__Desulfobacteraceae;g__DesulfobacteraceaeFA;
1457	0	1	0	0	0	0	3	0	0	0	k__Bacteria;p__Firmicutes;c__Clostridia;o__Clostridiales;f__ClostridialesOR;g__ClostridialesOR;
2114	0	1	0	0	0	1	0	0	0	0	k__Bacteria;p__Verrucomicrobia;c__Verrucomicrobiae;o__Verrucomicrobiales;f__Verrucomicrobia subdivision 3;g__Verrucomicrobia subdivision 3FA;
1758	1	1	0	0	0	0	0	1	0	0	k__Bacteria;p__TM7;c__TM7-1;o__TM7-1CL;f__TM7-1CL;g__TM7-1CL;
1141	0	0	0	0	0	0	1	0	0	1	k__Bacteria;p__Chloroflexi;c__Anaerolineae;o__S0208;f__S0208OR;g__S0208OR;
780	0	1	0	0	0	0	0	2	0	0	k__Bacteria;p__Actinobacteria;c__Actinobacteria (class);o__0319-7L14;f__0319-7L14OR;g__0319-7L14OR;
818	0	0	0	0	0	0	0	0	1	0	k__Bacteria;p__Chloroflexi;c__Anaerolineae;o__S0208;f__S0208OR;g__S0208OR;
880	0	1	0	0	0	0	0	0	2	0	k__Bacteria;p__Proteobacteria;c__Gammaproteobacteria;o__Chromatiales;f__ChromatialesOR;g__ChromatialesOR;
1410	1	0	0	0	0	2	1	0	0	0	k__Bacteria;p__AC1;c__LC-1;o__LC-1CL;f__LC-1CL;g__LC-1CL;
985	1	0	0	1	0	0	0	0	0	0	k__Bacteria;p__Actinobacteria;c__Actinobacteria (class);o__Actinobacteria (class)CL;f__Actinobacteria (class)CL;g__Actinobacteria (class)CL;
1072	0	0	0	1	1	2	0	3	0	0	k__Bacteria;p__Proteobacteria;c__Betaproteobacteria;o__Rhodocyclales;f__Rhodocyclaceae;g__Azospira;
965	1	0	0	0	0	0	0	0	0	0	k__Bacteria;p__Actinobacteria;c__Actinobacteria (class);o__Actinomycetales;f__Micrococcaceae;g__Citricoccus;
1270	1	0	0	1	0	0	2	0	2	1	k__Bacteria;p__Chlamydiae;c__Chlamydiae (class);o__Chlamydiales;f__Rhabdochlamydiaceae;g__Candidatus Rhabdochlamydia;
928	0	0	1	0	0	0	0	0	0	3	k__Bacteria;p__Proteobacteria;c__Deltaproteobacteria;o__Syntrophobacterales;f__Syntrophaceae;g__Desulfomonile;
801	0	0	0	3	0	0	1	0	0	1	k__Bacteria;p__WS3;c__PRR-12;o__CV106;f__CV106OR;g__CV106OR;
1890	1	0	0	1	0	0	0	1	0	1	k__Bacteria;p__Verrucomicrobia;c__Verrucomicrobiae;o__Verrucomicrobiales;f__Verrucomicrobia subdivision 3;g__Verrucomicrobia subdivision 3FA;
970	0	0	0	1	1	1	0	0	0	0	k__Bacteria;p__Acidobacteria;c__Holophagae;o__Holophagales;f__Holophagaceae;g__Geothrix;
1049	1	1	1	0	0	0	0	1	1	0	k__Bacteria;p__Chloroflexi;c__Anaerolineae;o__Anaerolineales;f__Anaerolinaceae;g__AnaerolinaceaeFA;
918	1	0	0	0	0	0	1	0	1	0	k__Bacteria;p__Bacteroidetes;c__Sphingobacteria;o__Sphingobacteriales;f__SphingobacterialesOR;g__SphingobacterialesOR;
1401	0	0	0	0	1	0	0	0	2	1	k__Bacteria;p__Proteobacteria;c__Alphaproteobacteria;o__Rhizobiales;f__Beijerinckiaceae;g__Beijerinckia;
3955	0	0	0	0	0	0	0	0	0	1	k__Bacteria;p__Nitrospirae;c__Nitrospira (class);o__Nitrospirales;f__Thermodesulfovibrionaceae;g__ThermodesulfovibrionaceaeFA;
1619	0	1	1	0	0	0	0	0	0	0	k__Archaea;p__Euryarchaeota;c__Methanomicrobia;o__Methanomicrobiales;f__MethanomicrobialesOR;g__MethanomicrobialesOR;
2396	0	1	1	2	0	1	0	1	0	0	k__Bacteria;p__Acidobacteria;c__Acidobacteria (class);o__Acidobacteriales;f__AcidobacterialesOR;g__AcidobacterialesOR;
1279	0	0	0	0	0	0	0	1	1	0	k__Bacteria;p__ABY1_OD1;c__ABY1_OD1PH;o__ABY1_OD1PH;f__ABY1_OD1PH;g__ABY1_OD1PH;
2894	0	0	0	0	0	0	0	0	0	1	k__Bacteria;p__Proteobacteria;c__Betaproteobacteria;o__Rhodocyclales;f__Rhodocyclaceae;g__Dechloromonas;
1084	0	0	0	1	0	0	0	0	0	2	k__Bacteria;p__Proteobacteria;c__Alphaproteobacteria;o__Rhodobacterales;f__Rhodobacteraceae;g__Rhodobacter;
1003	0	1	0	0	0	0	1	0	2	0	k__Bacteria;
1239	0	0	2	0	0	1	0	0	1	0	k__Bacteria;p__Proteobacteria;c__Alphaproteobacteria;o__Rhizobiales;
990	0	0	0	0	1	0	1	0	1	0	k__Bacteria;p__Chlorobi;c__BSV19;o__BSV19CL;f__BSV19CL;g__BSV19CL;
1439	1	1	0	0	0	0	1	0	0	0	k__Bacteria;p__Proteobacteria;c__Alphaproteobacteria;o__Rhizobiales;f__Hyphomicrobiaceae;g__Rhodoplanes;
1393	1	0	0	1	0	0	0	0	0	0	k__Bacteria;p__Proteobacteria;c__Deltaproteobacteria;o__Desulfuromonadales;f__Geobacteraceae;g__Geobacter;
997	0	0	0	1	0	2	1	0	0	1	k__Bacteria;p__WS3;c__PRR-12;o__LD1-PA13;f__LD1-PA13OR;g__LD1-PA13OR;
883	0	0	1	0	0	0	2	0	0	0	k__Bacteria;p__Chloroflexi;c__Chloroflexi (class);o__Chloroflexales;f__ChloroflexalesOR;g__ChloroflexalesOR;
1707	0	1	0	1	0	0	0	0	0	0	k__Bacteria;p__TM7;c__TM7-1;o__TM7-1CL;f__TM7-1CL;g__TM7-1CL;
802	1	0	0	1	0	2	0	0	0	2	k__Bacteria;p__Chlorobi;c__SJA-28;o__SJA-28CL;f__SJA-28CL;g__SJA-28CL;
1212	2	0	0	0	0	1	0	0	0	3	k__Bacteria;p__Actinobacteria;c__Actinobacteria (class);o__Coriobacteriales;f__CoriobacterialesOR;g__CoriobacterialesOR;
1649	0	0	1	0	3	0	0	1	1	0	k__Bacteria;p__Proteobacteria;c__Deltaproteobacteria;o__Syntrophobacterales;f__Syntrophaceae;g__SyntrophaceaeFA;
1369	0	0	0	1	0	0	0	0	0	2	k__Bacteria;p__Proteobacteria;c__Deltaproteobacteria;o__Myxococcales;f__Haliangiaceae;g__Haliangium;
988	0	0	0	1	0	0	0	0	0	2	k__Bacteria;
1636	0	0	1	0	1	0	0	0	0	0	k__Bacteria;p__Proteobacteria;c__Deltaproteobacteria;o__Syntrophobacterales;f__Desulfobacteraceae;g__DesulfobacteraceaeFA;
1628	0	0	0	0	1	0	0	0	1	0	k__Bacteria;p__Proteobacteria;c__Deltaproteobacteria;o__Syntrophobacterales;f__Syntrophaceae;g__Desulfobacca;
806	0	0	0	0	0	0	1	0	2	0	k__Bacteria;p__TM7;c__TM7-3;o__I025;f__Rs-045;g__Rs-045FA;
2031	0	0	0	0	0	1	1	0	1	0	k__Bacteria;p__Chloroflexi;c__Anaerolineae;o__SJA-15;f__SJA-15OR;g__SJA-15OR;
1440	0	0	0	1	0	0	0	0	0	1	k__Bacteria;p__Proteobacteria;c__Deltaproteobacteria;o__Syntrophobacterales;f__Syntrophobacteraceae;g__Syntrophobacter;
1676	0	0	0	0	0	0	1	0	0	0	k__Bacteria;p__Proteobacteria;c__Gammaproteobacteria;o__Alteromonadales;f__Alteromonadaceae;
4684	1	0	0	1	0	1	0	0	0	2	k__Bacteria;p__Nitrospirae;c__Nitrospira (class);o__Nitrospirales;f__Thermodesulfovibrionaceae;g__LCP-6;
1322	0	0	1	0	0	0	0	0	1	0	k__Bacteria;p__Proteobacteria;c__Deltaproteobacteria;o__Desulfobacterales;f__Desulfobulbaceae;g__Desulfobulbus;
7327	0	0	0	0	1	0	0	0	1	0	k__Bacteria;p__Proteobacteria;c__Betaproteobacteria;o__Rhodocyclales;f__Rhodocyclaceae;g__Dechloromonas;
1989	0	0	0	0	0	0	1	0	0	0	k__Bacteria;p__Proteobacteria;c__Deltaproteobacteria;o__Desulfovibrionales;f__Desulfovibrionaceae;g__Desulfovibrio;
1607	0	0	1	1	0	0	0	0	1	0	k__Bacteria;p__Acidobacteria;c__Holophagae;o__Holophagales;f__Holophagaceae;g__HolophagaceaeFA;
6743	0	0	0	0	0	1	1	0	0	0	k__Bacteria;p__Bacteroidetes;c__Bacteroidia;o__Bacteroidales;f__BacteroidalesOR;g__BacteroidalesOR;
876	0	0	0	0	0	0	0	2	0	0	k__Bacteria;p__Spirochaetes;c__Spirochaetes (class);o__Spirochaetales;f__Spirochaetaceae;g__za29;
1655	1	0	0	0	2	0	0	1	0	1	k__Bacteria;p__Proteobacteria;c__Deltaproteobacteria;o__Myxococcales;f__Polyangiaceae;g__PolyangiaceaeFA;
3365	0	0	0	0	0	1	0	0	0	0	k__Bacteria;p__Proteobacteria;c__Deltaproteobacteria;o__Syntrophobacterales;f__Syntrophaceae;g__Desulfobacca;
840	0	0	0	0	0	1	0	0	1	0	k__Bacteria;p__Proteobacteria;c__Deltaproteobacteria;
1481	0	1	0	0	1	0	0	0	2	0	k__Bacteria;p__Gemmatimonadetes;c__Gemmatimonadetes (class);o__Gemmatimonadales;f__Gemmatimonadaceae;g__Gemmatimonas;
814	2	0	1	0	1	0	0	0	0	0	k__Bacteria;p__Chlorobi;c__OPB56;o__OPB56CL;f__OPB56CL;g__OPB56CL;
2340	0	1	0	0	3	1	0	0	0	0	k__Bacteria;p__Bacteroidetes;c__Bacteroidia;o__Bacteroidales;f__BacteroidalesOR;g__BacteroidalesOR;
1048	0	0	0	0	0	1	0	1	0	1	k__Bacteria;
1186	0	0	1	0	1	0	0	2	0	0	k__Bacteria;p__Chlamydiae;c__Chlamydiae (class);o__Chlamydiales;f__Parachlamydiaceae;g__Candidatus Protochlamydia;
847	0	0	0	1	0	1	0	0	1	0	k__Bacteria;p__Planctomycetes;c__Planctomycea;o__Planctomycetales;f__Planctomycetaceae;g__Planctomyces;
863	1	0	0	0	0	0	0	1	1	0	k__Bacteria;p__Bacteroidetes;c__Sphingobacteria;o__Sphingobacteriales;f__Flammeovirgaceae;g__FlammeovirgaceaeFA;
1633	0	0	0	0	1	0	0	2	0	0	k__Bacteria;p__Chloroflexi;c__Anaerolineae;o__envOPS12;f__envOPS12OR;g__envOPS12OR;
854	0	0	3	0	0	0	0	0	0	0	k__Bacteria;p__Chloroflexi;c__Anaerolineae;o__DRC31;f__DRC31OR;g__DRC31OR;
1313	2	0	0	0	0	1	0	0	0	0	k__Bacteria;p__Firmicutes;c__Bacilli;o__Bacillales;f__Paenibacillaceae;g__Paenibacillus;
2361	0	0	0	0	0	1	1	0	0	0	k__Bacteria;p__Bacteroidetes;c__Bacteroidia;o__Bacteroidales;f__Marinilabiaceae;g__MarinilabiaceaeFA;
1642	0	1	0	0	0	0	0	0	1	0	k__Bacteria;p__Chlamydiae;c__Chlamydiae (class);o__Chlamydiales;f__Parachlamydiaceae;g__Candidatus Protochlamydia;
1606	1	0	0	1	0	0	0	0	0	0	k__Bacteria;p__Nitrospirae;c__Nitrospira (class);o__Nitrospirales;f__Thermodesulfovibrionaceae;g__LCP-6;
1120	0	0	1	0	0	1	0	0	0	1	k__Bacteria;p__Spirochaetes;c__WWE1;o__PBS-18;f__SHA-4;g__Candidatus Cloacamonas;
1489	0	1	0	0	0	0	0	0	0	0	k__Bacteria;p__Verrucomicrobia;c__Verrucomicrobiae;o__Verrucomicrobiales;f__Verrucomicrobia subdivision 3;g__Verrucomicrobia subdivision 3FA;
1426	1	1	1	0	0	0	1	0	1	0	k__Bacteria;p__Firmicutes;c__Clostridia;o__Clostridiales;f__Veillonellaceae;g__Thermosinus;
844	0	1	2	0	0	0	0	0	1	1	k__Bacteria;p__TG3;c__TG3-1;o__GN09;f__GN09OR;g__GN09OR;
1563	0	0	0	2	1	0	0	0	2	2	k__Bacteria;p__Actinobacteria;c__Actinobacteria (class);o__MC47;f__MC47OR;g__MC47OR;
1639	0	0	0	0	0	0	3	1	0	0	k__Bacteria;p__Proteobacteria;c__Deltaproteobacteria;o__Syntrophobacterales;f__Syntrophaceae;g__Syntrophus;
913	0	0	0	1	0	1	0	0	0	1	k__Bacteria;p__Spirochaetes;c__Spirochaetes (class);o__Spirochaetales;f__Spirochaetaceae;g__SpirochaetaceaeFA;
832	0	2	1	0	0	0	0	0	0	0	k__Bacteria;p__Verrucomicrobia;c__Spartobacteria;o__Spartobacteriales;f__Spartobacteriaceae;g__Candidatus Xiphinematobacter;
1573	0	0	0	0	1	0	2	0	0	0	k__Bacteria;p__Proteobacteria;c__Gammaproteobacteria;o__Xanthomonadales;f__Sinobacteraceae;g__SinobacteraceaeFA;
2829	0	0	1	0	0	0	0	0	0	0	k__Bacteria;p__Proteobacteria;c__Deltaproteobacteria;o__Syntrophobacterales;f__Syntrophaceae;g__Desulfobacca;
1363	0	0	0	0	0	0	0	1	1	0	k__Bacteria;p__Spirochaetes;c__Leptospirae;o__Leptospirales;f__Leptospiraceae;g__SJA-88;
974	0	0	0	0	0	1	0	1	0	0	k__Bacteria;p__Chloroflexi;c__Anaerolineae;o__Anaerolineales;f__Anaerolinaceae;g__C1_B004;
872	0	0	1	0	0	0	0	0	0	0	k__Bacteria;p__Proteobacteria;c__Gammaproteobacteria;
1091	2	0	0	0	0	3	0	0	0	0	k__Bacteria;p__Proteobacteria;c__Alphaproteobacteria;o__Rhodospirillales;f__Rhodospirillaceae;g__Azospirillum;
837	3	0	0	1	0	1	0	0	0	1	k__Bacteria;p__Chloroflexi;c__Anaerolineae;o__SHA-20;f__SHA-20OR;g__SHA-20OR;
857	0	0	1	0	0	0	1	1	0	1	k__Bacteria;p__Acidobacteria;c__Solibacteres;o__Solibacterales;f__Solibacteraceae;g__Candidatus Solibacter;
1226	0	0	0	0	0	0	1	1	0	1	k__Bacteria;p__OP11;c__OP11-4;o__RCP1-27;f__RCP1-27OR;g__RCP1-27OR;
1411	1	0	1	0	1	0	0	0	0	0	k__Bacteria;p__Chlamydiae;c__Chlamydiae (class);o__Chlamydiales;f__ChlamydialesOR;g__ChlamydialesOR;
1177	0	0	0	1	0	0	0	0	0	0	k__Bacteria;p__Proteobacteria;c__Deltaproteobacteria;o__DeltaproteobacteriaCL;f__DeltaproteobacteriaCL;g__DeltaproteobacteriaCL;
1930	0	0	0	0	0	0	1	0	0	0	k__Bacteria;p__WS1;c__WS1PH;o__WS1PH;f__WS1PH;g__WS1PH;
1536	0	1	0	0	0	0	0	0	0	1	k__Bacteria;p__Chloroflexi;c__Anaerolineae;o__envOPS12;f__envOPS12OR;g__envOPS12OR;
2348	0	0	0	0	0	2	0	0	0	0	k__Bacteria;p__Proteobacteria;c__Gammaproteobacteria;o__Chromatiales;f__Chromatiaceae;g__Halochromatium;
1334	0	0	1	0	0	0	0	1	0	0	k__Bacteria;p__Proteobacteria;c__Deltaproteobacteria;o__Syntrophobacterales;f__Desulfobacteraceae;g__Desulfobacula;
1184	0	0	0	0	0	0	0	0	1	0	k__Bacteria;p__Armatimonadetes;c__CH21;o__CH21CL;f__CH21CL;g__CH21CL;
849	0	0	0	0	0	0	1	0	0	0	k__Bacteria;p__Firmicutes;c__Clostridia;o__Clostridiales;f__Veillonellaceae;g__Selenomonas;
1100	0	0	0	0	0	0	0	1	1	0	k__Bacteria;p__Firmicutes;c__Clostridia;o__OPB54;f__OPB54OR;g__OPB54OR;
2262	0	0	0	1	0	0	0	1	0	1	k__Bacteria;p__Verrucomicrobia;c__Verrucomicrobiae;o__Verrucomicrobiales;f__Verrucomicrobia subdivision 3;g__Verrucomicrobia subdivision 3FA;
1910	0	0	0	0	0	0	2	0	0	0	k__Bacteria;
1222	0	1	0	0	0	0	0	1	0	0	k__Bacteria;p__Proteobacteria;c__Gammaproteobacteria;o__Alteromonadales;f__Alteromonadaceae;g__Cellvibrio;
1247	0	0	0	0	0	0	0	0	1	1	k__Bacteria;p__Bacteroidetes;c__Bacteroidia;o__Bacteroidales;
865	0	0	2	0	0	0	0	1	0	0	k__Bacteria;p__Bacteroidetes;c__Bacteroidia;o__Bacteroidales;f__Marinilabiaceae;g__MarinilabiaceaeFA;
1059	0	0	0	0	1	0	0	0	0	0	k__Bacteria;p__Proteobacteria;c__Deltaproteobacteria;o__Myxococcales;f__Cystobacteraceae;g__CystobacteraceaeFA;
892	0	0	0	0	0	1	1	0	0	0	k__Bacteria;p__NC10;c__12-24;o__JH-WHS47;f__JH-WHS47OR;g__JH-WHS47OR;
861	1	0	0	0	0	1	0	0	0	0	k__Bacteria;p__Proteobacteria;c__Deltaproteobacteria;o__DeltaproteobacteriaCL;f__DeltaproteobacteriaCL;g__DeltaproteobacteriaCL;
1168	0	0	0	1	0	0	0	0	0	0	k__Bacteria;
899	0	0	0	0	0	0	1	1	0	0	k__Bacteria;p__OP11;
1667	0	1	0	0	0	0	0	0	0	2	k__Bacteria;p__SR1;c__SR1PH;o__SR1PH;f__SR1PH;g__SR1PH;
1902	1	0	0	0	0	1	0	0	0	0	k__Bacteria;p__Chloroflexi;c__Anaerolineae;o__AnaerolineaeCL;f__AnaerolineaeCL;g__AnaerolineaeCL;
896	0	0	0	0	0	0	0	3	0	0	k__Bacteria;p__Bacteroidetes;c__Flavobacteria;o__FlavobacteriaCL;f__FlavobacteriaCL;g__FlavobacteriaCL;
1114	0	0	1	1	0	0	0	1	0	0	k__Bacteria;p__Acidobacteria;c__OS-K;o__OS-KCL;f__OS-KCL;g__OS-KCL;
1415	0	0	1	0	0	0	1	2	1	0	k__Bacteria;p__Bacteroidetes;c__Flavobacteria;o__Flavobacteriales;f__Flavobacteriaceae;g__Flavobacterium;
991	0	0	0	2	0	0	0	0	0	1	k__Bacteria;p__OP11;c__OP11-3;o__OP11-3CL;f__OP11-3CL;g__OP11-3CL;
944	1	1	0	0	0	0	0	0	1	0	k__Bacteria;p__Chloroflexi;c__Anaerolineae;o__S0208;f__S0208OR;g__S0208OR;
1152	0	5	0	0	0	0	0	0	1	0	k__Bacteria;p__Cyanobacteria;c__4C0d-2;o__4C0d-2CL;f__4C0d-2CL;g__4C0d-2CL;
1555	0	2	0	0	0	0	0	0	0	0	k__Bacteria;p__Firmicutes;c__Bacilli;o__Bacillales;f__Paenibacillaceae;g__Paenibacillus;
1687	0	0	0	0	0	0	0	1	1	0	k__Bacteria;p__Proteobacteria;c__Deltaproteobacteria;o__Syntrophobacterales;f__Syntrophobacteraceae;g__SyntrophobacteraceaeFA;
909	0	0	0	1	0	0	0	0	0	0	k__Bacteria;p__NC10;c__12-24;o__JH-WHS47;f__JH-WHS47OR;g__JH-WHS47OR;
1233	0	3	0	0	0	0	2	2	0	0	k__Bacteria;p__Bacteroidetes;c__Bacteroidia;o__Bacteroidales;f__BacteroidalesOR;g__BacteroidalesOR;
980	0	1	0	1	0	0	0	0	0	0	k__Bacteria;p__Proteobacteria;c__Deltaproteobacteria;o__Bdellovibrionales;f__Bdellovibrionaceae;g__BdellovibrionaceaeFA;
1482	0	1	1	0	0	0	2	1	0	0	k__Bacteria;p__OP11;c__OP11-2;o__KD3-145;f__KD3-145OR;g__KD3-145OR;
1272	1	0	0	0	0	0	0	0	0	0	k__Bacteria;p__Actinobacteria;c__Actinobacteria (class);o__Actinomycetales;f__Intrasporangiaceae;g__IntrasporangiaceaeFA;
963	0	0	0	0	0	0	0	0	1	0	k__Bacteria;p__Spirochaetes;c__Spirochaetes (class);o__Spirochaetales;f__Spirochaetaceae;g__Spirochaeta;
1553	0	0	0	0	0	0	0	2	0	0	k__Bacteria;p__Proteobacteria;c__Betaproteobacteria;o__Burkholderiales;f__Burkholderiaceae;g__BurkholderiaceaeFA;
2410	0	0	0	0	0	1	0	0	0	0	k__Bacteria;p__Proteobacteria;c__Betaproteobacteria;o__Methylophilales;f__Methylophilaceae;g__Methylotenera;
1884	0	0	0	1	0	0	0	0	0	1	k__Bacteria;p__Verrucomicrobia;c__VerrucomicrobiaPH;o__VerrucomicrobiaPH;f__VerrucomicrobiaPH;g__VerrucomicrobiaPH;
1781	0	0	0	1	0	0	1	0	0	0	k__Bacteria;p__Proteobacteria;c__Alphaproteobacteria;o__Rhodospirillales;f__Rhodospirillaceae;g__Magnetospirillum;
1601	1	0	0	0	0	1	0	0	0	0	k__Bacteria;p__Proteobacteria;c__Deltaproteobacteria;o__DeltaproteobacteriaCL;f__DeltaproteobacteriaCL;g__DeltaproteobacteriaCL;
1453	0	0	1	1	0	0	0	0	0	1	k__Bacteria;p__Chloroflexi;c__Bljii12;o__B07_WMSP1;f__AKYH910;g__AKYH910FA;
2567	1	0	0	1	0	1	0	0	0	0	k__Bacteria;p__Nitrospirae;c__Nitrospira (class);o__Nitrospirales;f__Thermodesulfovibrionaceae;g__GOUTA19;
889	0	0	0	0	1	0	0	0	0	1	k__Bacteria;p__Bacteroidetes;c__Bacteroidia;o__Bacteroidales;f__BacteroidalesOR;g__BacteroidalesOR;
942	0	0	0	0	1	0	0	3	1	1	k__Bacteria;p__Bacteroidetes;c__Sphingobacteria;o__Sphingobacteriales;f__SphingobacterialesOR;g__SphingobacterialesOR;
1202	0	1	0	0	0	0	0	0	1	0	k__Bacteria;p__Chlamydiae;c__Chlamydiae (class);o__Chlamydiales;f__Parachlamydiaceae;g__ParachlamydiaceaeFA;
2724	1	0	0	1	0	0	0	0	0	0	k__Bacteria;p__Proteobacteria;c__Deltaproteobacteria;o__Syntrophobacterales;f__Desulfobacteraceae;g__DesulfobacteraceaeFA;
1698	2	0	0	1	0	0	0	0	0	0	k__Bacteria;p__Proteobacteria;
1009	1	0	0	0	0	0	0	0	0	1	k__Bacteria;p__GN02;c__GN02PH;o__GN02PH;f__GN02PH;g__GN02PH;
895	0	0	0	0	1	0	0	0	0	0	k__Bacteria;p__Proteobacteria;c__Epsilonproteobacteria;o__Nautiliales;f__NautilialesOR;g__NautilialesOR;
955	0	0	0	0	0	0	0	0	1	0	k__Bacteria;p__Firmicutes;c__Clostridia;o__Clostridiales;f__ClostridialesOR;g__ClostridialesOR;
884	0	0	1	0	0	0	1	0	0	0	k__Bacteria;p__Proteobacteria;c__Gammaproteobacteria;o__Xanthomonadales;f__Sinobacteraceae;g__SinobacteraceaeFA;
941	0	0	0	0	0	0	0	1	3	1	k__Bacteria;p__Proteobacteria;c__Betaproteobacteria;
2309	0	0	1	0	0	0	1	1	0	0	k__Bacteria;p__Chlamydiae;c__Chlamydiae (class);o__Chlamydiales;f__ChlamydialesOR;g__ChlamydialesOR;
1281	0	1	0	1	0	1	0	1	0	0	k__Bacteria;p__Proteobacteria;c__Deltaproteobacteria;o__Desulfovibrionales;f__Desulfohalobiaceae;g__Desulfonatronovibrio;
1736	0	1	0	0	1	0	1	0	0	0	k__Bacteria;p__Proteobacteria;c__Betaproteobacteria;o__Rhodocyclales;f__RhodocyclalesOR;g__RhodocyclalesOR;
1002	1	0	0	0	0	0	0	0	0	0	k__Bacteria;p__Firmicutes;c__Bacilli;o__Bacillales;f__Bacillaceae;g__BacillaceaeFA;
1641	0	0	0	1	1	0	1	0	0	2	k__Bacteria;p__Acidobacteria;c__MVS-40;o__MVS-40CL;f__MVS-40CL;g__MVS-40CL;
1290	0	0	0	0	0	1	0	0	0	1	k__Bacteria;p__Verrucomicrobia;
951	0	0	0	0	1	0	2	0	1	0	k__Bacteria;p__Proteobacteria;c__Deltaproteobacteria;o__Syntrophobacterales;f__Syntrophobacteraceae;g__SyntrophobacteraceaeFA;
1417	0	0	0	0	0	0	0	1	1	0	k__Bacteria;p__Elusimicrobia;c__Elusimicrobia (class);o__MVP-88;f__MVP-88OR;g__MVP-88OR;
1963	0	0	0	1	0	0	0	0	0	0	k__Bacteria;p__Proteobacteria;c__Gammaproteobacteria;o__Legionellales;f__Legionellaceae;g__Tatlockia;
1075	0	0	0	0	0	0	0	0	1	0	k__Bacteria;p__Proteobacteria;c__Deltaproteobacteria;o__Myxococcales;f__Polyangiaceae;g__PolyangiaceaeFA;
1041	1	1	0	1	0	0	0	0	0	0	k__Bacteria;p__Proteobacteria;c__Alphaproteobacteria;o__Rhizobiales;f__RhizobialesOR;g__RhizobialesOR;
1690	0	0	0	0	0	0	0	1	0	0	k__Bacteria;p__Proteobacteria;c__Deltaproteobacteria;o__Bdellovibrionales;f__Bacteriovoracaceae;g__BacteriovoracaceaeFA;
930	0	0	0	0	0	0	0	0	2	0	k__Bacteria;p__Bacteroidetes;c__Bacteroidia;o__Bacteroidales;f__BacteroidalesOR;g__BacteroidalesOR;
1064	0	0	0	0	0	0	0	1	1	0	k__Bacteria;p__Proteobacteria;c__Alphaproteobacteria;o__Rhodospirillales;f__Rhodospirillaceae;
1771	0	0	0	0	0	0	0	1	0	0	k__Bacteria;p__Proteobacteria;c__Deltaproteobacteria;o__Syntrophobacterales;f__Syntrophobacteraceae;g__SyntrophobacteraceaeFA;
1368	0	0	0	0	0	0	0	2	0	0	k__Bacteria;
1036	2	0	1	0	0	0	0	0	0	0	k__Bacteria;p__Bacteroidetes;c__Bacteroidia;o__Bacteroidales;f__Prevotellaceae;g__Prevotella;
1079	0	1	0	0	0	0	0	1	0	0	k__Bacteria;p__ABY1_OD1;c__ABY1_OD1PH;o__ABY1_OD1PH;f__ABY1_OD1PH;g__ABY1_OD1PH;
940	0	0	0	0	1	0	0	0	0	0	k__Bacteria;p__OP11;c__OP11-4;o__RCP1-27;f__RCP1-27OR;g__RCP1-27OR;
898	0	0	4	0	0	0	0	0	0	0	k__Bacteria;p__Bacteroidetes;c__Bacteroidia;o__Bacteroidales;f__BacteroidalesOR;g__BacteroidalesOR;
929	0	0	0	1	0	2	0	0	0	1	k__Bacteria;p__Caldithrix;c__Caldithrixae;o__Caldithrixales;f__CaldithrixalesOR;g__CaldithrixalesOR;
922	0	1	0	0	0	0	1	0	0	0	k__Bacteria;p__Firmicutes;c__Bacilli;o__Bacillales;f__Planococcaceae;g__Sporosarcina;
1517	1	0	0	0	0	0	0	0	0	0	k__Bacteria;p__Chloroflexi;c__Anaerolineae;o__AnaerolineaeCL;f__AnaerolineaeCL;g__AnaerolineaeCL;
1021	1	0	1	0	0	2	0	0	0	0	k__Bacteria;p__Armatimonadetes;c__Chthonomonadetes;o__Chthonomonadales;f__ChthonomonadalesOR;g__ChthonomonadalesOR;
1107	0	1	0	0	2	0	0	1	0	0	k__Bacteria;p__Proteobacteria;c__Gammaproteobacteria;o__Xanthomonadales;f__Sinobacteraceae;g__SinobacteraceaeFA;
1418	0	0	0	0	1	0	0	0	0	0	k__Bacteria;p__Proteobacteria;c__Deltaproteobacteria;o__Myxococcales;f__Cystobacteraceae;g__CystobacteraceaeFA;
1145	0	1	0	0	0	0	1	3	3	0	k__Bacteria;p__Proteobacteria;c__Alphaproteobacteria;o__Kordiimonadales;f__KordiimonadalesOR;g__KordiimonadalesOR;
1165	0	0	0	0	0	1	1	0	0	0	k__Bacteria;p__Verrucomicrobia;
1070	0	0	1	0	0	0	0	1	2	0	k__Bacteria;p__Proteobacteria;c__Alphaproteobacteria;o__Rhodobacterales;f__Rhodobacteraceae;g__Amaricoccus;
1261	0	1	0	0	0	0	0	1	0	0	k__Bacteria;p__Proteobacteria;c__Alphaproteobacteria;o__Rhizobiales;f__Hyphomicrobiaceae;g__HyphomicrobiaceaeFA;
995	0	0	0	0	0	0	1	0	3	0	k__Bacteria;p__Bacteroidetes;c__Sphingobacteria;o__Sphingobacteriales;f__Saprospiraceae;g__SaprospiraceaeFA;
1173	0	1	0	1	0	1	1	0	0	0	k__Bacteria;p__TM7;c__TM7-3;o__Blgi18;f__Blgi18OR;g__Blgi18OR;
1008	0	0	0	0	0	0	2	0	0	0	k__Bacteria;p__Firmicutes;c__Clostridia;o__Clostridiales;f__Veillonellaceae;
1195	0	1	0	0	0	0	0	0	1	0	k__Bacteria;p__Verrucomicrobia;c__Opitutae;o__OpitutaeCL;f__OpitutaeCL;g__OpitutaeCL;
1358	0	2	0	0	0	0	1	0	0	0	k__Bacteria;p__Firmicutes;c__Clostridia;o__Clostridiales;f__Catabacteriaceae;g__CatabacteriaceaeFA;
1373	0	0	0	0	1	0	1	0	0	0	k__Bacteria;p__Elusimicrobia;c__Endomicrobia;o__EndomicrobiaCL;f__EndomicrobiaCL;g__EndomicrobiaCL;
2228	1	0	0	1	0	2	0	1	0	0	k__Bacteria;p__Chlamydiae;c__Chlamydiae (class);o__Chlamydiales;f__ChlamydialesOR;g__ChlamydialesOR;
1535	1	0	0	0	0	2	0	0	1	0	k__Bacteria;p__Chlorobi;c__Ignavibacteria;o__ZB1;f__ZB1OR;g__ZB1OR;
1530	1	0	0	0	0	1	0	0	2	0	k__Bacteria;p__Proteobacteria;c__Alphaproteobacteria;o__Caulobacterales;f__Caulobacteraceae;g__Asticcacaulis;
2335	0	0	1	0	0	0	0	0	0	0	k__Bacteria;p__TM7;c__TM7-3;o__Blgi18;f__Blgi18OR;g__Blgi18OR;
1285	0	0	1	0	0	0	0	1	0	0	k__Bacteria;p__WS6;c__SC72;o__SC72CL;f__SC72CL;g__SC72CL;
948	0	0	0	0	0	0	1	0	0	0	k__Bacteria;p__Verrucomicrobia;c__Opitutae;o__OpitutaeCL;f__OpitutaeCL;g__OpitutaeCL;
1015	0	0	0	0	1	0	1	0	0	0	k__Bacteria;p__Bacteroidetes;c__Sphingobacteria;o__Sphingobacteriales;f__SphingobacterialesOR;g__SphingobacterialesOR;
1056	0	0	0	0	0	0	0	0	2	0	k__Bacteria;p__Proteobacteria;c__Deltaproteobacteria;o__Bdellovibrionales;f__Bacteriovoracaceae;g__BacteriovoracaceaeFA;
1194	0	0	1	0	0	0	0	0	0	0	k__Bacteria;p__Firmicutes;c__Clostridia;o__Clostridiales;f__ClostridialesOR;g__ClostridialesOR;
1101	0	0	0	0	1	0	0	2	0	0	k__Bacteria;p__Acidobacteria;c__Solibacteres;o__Solibacterales;f__Solibacteraceae;g__Candidatus Solibacter;
934	0	0	0	0	1	0	0	0	0	0	k__Bacteria;p__Chloroflexi;c__Anaerolineae;o__A4b;f__A4bOR;g__A4bOR;
953	0	0	0	0	2	0	0	0	0	0	k__Bacteria;p__Bacteroidetes;c__Sphingobacteria;o__Sphingobacteriales;f__Flammeovirgaceae;g__Roseivirga;
920	0	0	0	0	1	0	0	1	0	0	k__Bacteria;p__Gemmatimonadetes;c__Gemmatimonadetes (class);o__Gemmatimonadales;f__GemmatimonadalesOR;g__GemmatimonadalesOR;
1163	1	1	0	0	0	0	0	0	1	0	k__Bacteria;p__Chloroflexi;c__Anaerolineae;o__Anaerolineales;f__Anaerolinaceae;g__Anaerolinea;
1108	0	0	0	0	0	0	0	0	0	1	k__Bacteria;p__Acidobacteria;c__Solibacteres;o__Solibacterales;f__Solibacteraceae;g__Candidatus Solibacter;
1574	0	0	0	0	0	0	0	1	1	0	k__Bacteria;p__Proteobacteria;c__Gammaproteobacteria;o__Thiotrichales;f__ThiotrichalesOR;g__ThiotrichalesOR;
1111	1	1	0	2	0	0	0	1	0	0	k__Bacteria;p__Actinobacteria;c__Actinobacteria (class);o__MC47;f__MC47OR;g__MC47OR;
962	0	1	1	0	0	0	1	0	0	1	k__Bacteria;p__Proteobacteria;c__Deltaproteobacteria;o__Myxococcales;f__Haliangiaceae;g__HaliangiaceaeFA;
2135	0	0	0	0	0	1	0	0	1	0	k__Bacteria;p__Firmicutes;c__Clostridia;o__Clostridiales;f__Clostridiaceae;g__Sarcina;
2763	0	0	0	2	0	0	0	0	0	0	k__Bacteria;p__Chloroflexi;c__Anaerolineae;o__SJA-15;f__SJA-15OR;g__SJA-15OR;
936	0	1	0	0	0	0	0	1	1	0	k__Bacteria;p__Proteobacteria;c__Betaproteobacteria;o__BetaproteobacteriaCL;f__BetaproteobacteriaCL;g__BetaproteobacteriaCL;
1303	0	0	0	0	0	0	0	1	0	0	k__Bacteria;p__Proteobacteria;c__Gammaproteobacteria;
943	0	0	0	0	0	0	0	2	1	0	k__Bacteria;p__Proteobacteria;c__Alphaproteobacteria;o__Rhizobiales;f__RhizobialesOR;g__RhizobialesOR;
1014	0	1	0	0	1	0	2	0	0	0	k__Bacteria;p__Proteobacteria;c__Alphaproteobacteria;o__Rhizobiales;f__RhizobialesOR;g__RhizobialesOR;
973	0	0	0	1	0	0	0	0	0	0	k__Bacteria;p__Proteobacteria;c__Deltaproteobacteria;o__Desulfuromonadales;f__Geobacteraceae;g__GeobacteraceaeFA;
1885	0	0	1	1	0	0	0	0	0	1	k__Bacteria;p__Proteobacteria;c__Betaproteobacteria;o__Rhodocyclales;f__Rhodocyclaceae;g__Dechloromonas;
1029	1	0	0	0	0	0	0	0	0	1	k__Bacteria;p__GN04;c__GN15;o__GN15CL;f__GN15CL;g__GN15CL;
1144	0	0	0	0	0	1	0	0	0	1	k__Bacteria;p__Actinobacteria;c__Actinobacteria (class);o__Actinobacteria (class)CL;f__Actinobacteria (class)CL;g__Actinobacteria (class)CL;
1054	1	0	0	0	1	0	0	2	2	0	k__Bacteria;p__GN04;c__GN15;o__GN15CL;f__GN15CL;g__GN15CL;
921	0	0	1	0	0	0	0	0	0	0	k__Bacteria;p__Bacteroidetes;c__Sphingobacteria;o__Sphingobacteriales;f__Saprospiraceae;g__SaprospiraceaeFA;
1951	0	0	0	0	0	0	0	1	1	0	k__Bacteria;p__Spirochaetes;c__Spirochaetes (class);o__Spirochaetales;f__Spirochaetaceae;g__Treponema;
2074	0	1	0	0	0	0	0	1	0	0	k__Bacteria;
1346	0	0	0	0	0	0	0	1	1	0	k__Bacteria;p__Proteobacteria;c__Alphaproteobacteria;o__Sphingomonadales;f__Sphingomonadaceae;g__Sphingobium;
1882	0	0	0	1	1	1	0	0	0	1	k__Bacteria;p__Proteobacteria;c__Gammaproteobacteria;o__Legionellales;f__Coxiellaceae;g__CoxiellaceaeFA;
923	0	0	0	0	0	0	2	1	0	0	k__Bacteria;p__Spirochaetes;c__Spirochaetes (class);o__Spirochaetales;f__Spirochaetaceae;g__Treponema;
1603	0	0	1	0	1	0	0	0	0	0	k__Bacteria;p__Chloroflexi;c__Anaerolineae;o__envOPS12;f__envOPS12OR;g__envOPS12OR;
946	1	0	0	1	1	1	0	0	0	0	k__Bacteria;p__Proteobacteria;c__Deltaproteobacteria;o__Syntrophobacterales;f__Syntrophobacteraceae;g__SyntrophobacteraceaeFA;
964	0	4	0	0	0	0	0	0	0	0	k__Bacteria;p__Bacteroidetes;c__Bacteroidia;o__Bacteroidales;f__Porphyromonadaceae;g__PorphyromonadaceaeFA;
960	0	0	0	0	1	0	1	0	0	0	k__Bacteria;p__Bacteroidetes;c__Sphingobacteria;o__Sphingobacteriales;f__SphingobacterialesOR;g__SphingobacterialesOR;
1294	0	0	0	0	0	1	0	0	0	0	k__Bacteria;p__Proteobacteria;c__Deltaproteobacteria;o__Syntrophobacterales;f__Syntrophaceae;g__Desulfobacca;
1523	0	0	1	1	0	0	0	0	0	0	k__Bacteria;p__Proteobacteria;c__Alphaproteobacteria;o__Rhodobacterales;f__Rhodobacteraceae;g__Sulfitobacter;
1095	0	0	1	0	2	0	1	1	0	0	k__Bacteria;p__Proteobacteria;c__Deltaproteobacteria;o__Myxococcales;f__MyxococcalesOR;g__MyxococcalesOR;
1069	2	0	0	0	0	3	0	0	0	0	k__Bacteria;p__Firmicutes;c__Bacilli;o__Bacillales;f__Bacillaceae;g__Sediminibacillus;
1031	0	1	0	0	0	0	0	0	0	0	k__Bacteria;p__Chlamydiae;c__Chlamydiae (class);o__Chlamydiales;f__Parachlamydiaceae;g__Candidatus Protochlamydia;
1711	0	0	0	0	1	0	1	0	0	0	k__Bacteria;p__Cyanobacteria;c__Chloroplast;o__Stramenopiles;f__StramenopilesOR;g__StramenopilesOR;
1400	1	0	0	0	1	0	1	0	0	0	k__Bacteria;p__Chloroflexi;c__Anaerolineae;o__envOPS12;f__envOPS12OR;g__envOPS12OR;
958	0	0	0	1	0	0	0	0	0	0	k__Bacteria;p__Chlorobi;c__SM1H02;o__SM1H02CL;f__SM1H02CL;g__SM1H02CL;
1551	0	0	0	0	0	0	1	1	0	0	k__Bacteria;p__Proteobacteria;c__Deltaproteobacteria;o__Myxococcales;f__Polyangiaceae;g__PolyangiaceaeFA;
1658	0	2	0	0	0	0	0	0	0	0	k__Bacteria;p__Proteobacteria;c__Alphaproteobacteria;o__Rhizobiales;f__Methylocystaceae;g__Methylosinus;
1567	0	0	1	1	0	0	1	0	1	0	k__Bacteria;p__Cyanobacteria;c__4C0d-2;o__SM1D11;f__SM1D11OR;g__SM1D11OR;
1005	0	0	0	0	0	1	0	0	0	0	k__Bacteria;p__Firmicutes;c__Clostridia;o__Clostridiales;f__Lachnospiraceae;g__Epulopiscium;
1589	0	0	0	0	0	0	0	1	2	0	k__Bacteria;p__Proteobacteria;c__Gammaproteobacteria;o__Chromatiales;f__ChromatialesOR;g__ChromatialesOR;
1726	0	2	0	0	0	0	0	0	0	0	k__Bacteria;p__Firmicutes;c__Clostridia;o__Clostridiales;f__Lachnospiraceae;g__Coprococcus;
1497	0	0	0	0	0	0	1	1	0	0	k__Bacteria;p__Firmicutes;c__Clostridia;o__Clostridiales;f__Syntrophomonadaceae;g__Syntrophomonas;
1218	0	1	2	0	0	1	0	0	0	0	k__Bacteria;p__Chlamydiae;c__Chlamydiae (class);o__Chlamydiales;f__Parachlamydiaceae;g__Parachlamydia;
1010	0	1	0	0	0	0	1	0	0	0	k__Bacteria;p__Proteobacteria;c__Deltaproteobacteria;o__DeltaproteobacteriaCL;f__DeltaproteobacteriaCL;g__DeltaproteobacteriaCL;
1444	0	0	0	0	3	0	0	1	0	0	k__Bacteria;p__OP11;c__OP11-4;o__KNA6-NB14;f__KNA6-NB14OR;g__KNA6-NB14OR;
1092	1	1	0	0	0	0	0	1	0	0	k__Bacteria;p__GN06;c__GN06PH;o__GN06PH;f__GN06PH;g__GN06PH;
1302	1	0	0	0	1	0	0	2	1	0	k__Bacteria;p__Chlamydiae;c__Chlamydiae (class);o__Chlamydiales;f__ChlamydialesOR;g__ChlamydialesOR;
1433	0	1	0	0	0	0	0	0	1	1	k__Bacteria;p__Spirochaetes;c__Spirochaetes (class);o__Spirochaetales;f__Spirochaetaceae;g__Treponema;
1645	1	1	1	0	2	0	0	0	1	0	k__Bacteria;p__GOUTA4;c__RB384;o__RB384CL;f__RB384CL;g__RB384CL;
1227	1	0	0	0	0	0	0	1	0	1	k__Bacteria;p__NC10;c__12-24;o__JH-WHS47;f__JH-WHS47OR;g__JH-WHS47OR;
950	0	0	1	0	0	0	0	0	0	0	k__Bacteria;p__Chlorobi;c__BSV19;o__BSV19CL;f__BSV19CL;g__BSV19CL;
1109	0	1	0	1	1	0	1	0	0	0	k__Bacteria;p__Elusimicrobia;c__Elusimicrobia (class);o__Elusimicrobiales;f__ElusimicrobialesOR;g__ElusimicrobialesOR;
1110	1	2	2	1	0	1	0	0	0	0	k__Bacteria;p__Verrucomicrobia;c__Methylacidiphilae;o__Methylacidiphilales;f__Methylacidiphilaceae;
1278	0	0	0	0	1	0	0	2	1	0	k__Bacteria;p__Proteobacteria;c__Alphaproteobacteria;o__Rhodospirillales;f__Acetobacteraceae;g__AcetobacteraceaeFA;
1582	0	0	1	0	1	0	0	0	0	0	k__Bacteria;p__Gemmatimonadetes;c__Gemmatimonadetes (class);o__Gemmatimonadales;f__GemmatimonadalesOR;g__GemmatimonadalesOR;
1365	0	0	0	0	1	0	0	2	0	0	k__Bacteria;p__Chlamydiae;c__Chlamydiae (class);o__Chlamydiales;f__Parachlamydiaceae;g__Parachlamydia;
956	2	0	0	1	0	2	0	1	0	0	k__Bacteria;p__Bacteroidetes;c__Bacteroidia;o__Bacteroidales;f__BacteroidalesOR;g__BacteroidalesOR;
1046	0	0	0	1	0	1	0	0	0	0	k__Bacteria;p__Proteobacteria;c__Deltaproteobacteria;o__Desulfovibrionales;f__Desulfonatronumaceae;g__Desulfonatronum;
2269	1	0	0	0	0	1	0	1	0	0	k__Bacteria;p__Acidobacteria;c__MVS-40;o__MVS-40CL;f__MVS-40CL;g__MVS-40CL;
1213	1	0	0	1	0	2	0	0	0	0	k__Bacteria;
4289	1	0	0	0	0	0	0	0	0	1	k__Bacteria;p__Nitrospirae;c__Nitrospira (class);o__Nitrospirales;f__Thermodesulfovibrionaceae;g__LCP-6;
984	1	0	1	0	1	0	0	0	0	0	k__Bacteria;p__Proteobacteria;c__Deltaproteobacteria;o__DeltaproteobacteriaCL;f__DeltaproteobacteriaCL;g__DeltaproteobacteriaCL;
959	1	0	1	0	0	0	0	0	0	0	k__Bacteria;p__Bacteroidetes;c__Sphingobacteria;o__Sphingobacteriales;f__Saprospiraceae;g__SaprospiraceaeFA;
1540	0	0	0	0	0	0	1	0	1	0	k__Bacteria;p__WS3;c__PRR-12;
1383	1	1	0	0	0	0	0	0	0	0	k__Bacteria;p__Actinobacteria;c__Actinobacteria (class);o__Actinomycetales;f__Streptomycetaceae;g__Streptomyces;
1742	0	0	0	0	2	0	0	0	0	0	k__Bacteria;p__Proteobacteria;c__Deltaproteobacteria;o__Myxococcales;f__Haliangiaceae;g__HaliangiaceaeFA;
1705	0	0	1	0	0	0	0	0	0	1	k__Bacteria;p__Verrucomicrobia;c__Verrucomicrobiae;o__Verrucomicrobiales;f__VerrucomicrobialesOR;g__VerrucomicrobialesOR;
1094	0	2	0	0	2	0	0	0	0	0	k__Bacteria;p__Actinobacteria;c__Actinobacteria (class);o__Actinobacteria (class)CL;f__Actinobacteria (class)CL;g__Actinobacteria (class)CL;
1762	0	0	0	0	0	0	0	5	0	0	k__Bacteria;p__Proteobacteria;c__Betaproteobacteria;o__Rhodocyclales;f__RhodocyclalesOR;g__RhodocyclalesOR;
1577	0	0	1	0	0	0	0	0	0	0	k__Bacteria;p__Acidobacteria;c__Solibacteres;o__Solibacterales;f__Solibacteraceae;g__Candidatus Solibacter;
1076	0	1	0	0	0	0	0	0	0	0	k__Bacteria;p__OP11;c__OP11-2;o__KD3-145;f__KD3-145OR;g__KD3-145OR;
2274	1	0	0	0	0	2	0	0	0	0	k__Bacteria;p__Actinobacteria;c__Actinobacteria (class);o__Actinomycetales;f__Streptosporangiaceae;g__Microtetraspora;
992	0	0	1	2	0	0	2	1	0	1	k__Bacteria;p__Chloroflexi;c__Dehalococcoidetes;o__Dehalococcoidales;f__Dehalococcoidaceae;g__DehalococcoidaceaeFA;
987	0	0	0	0	0	0	0	1	0	0	k__Bacteria;p__OP11;c__OP11-1;o__OPB92;f__OPB92OR;g__OPB92OR;
1013	2	0	0	0	0	0	0	0	0	1	k__Bacteria;p__Cyanobacteria;c__Chloroplast;o__Stramenopiles;f__StramenopilesOR;g__StramenopilesOR;
1066	0	0	0	0	0	0	0	0	1	0	k__Bacteria;p__Bacteroidetes;c__Bacteroidia;o__Bacteroidales;f__Porphyromonadaceae;g__PorphyromonadaceaeFA;
2258	0	0	0	0	1	0	0	0	1	0	k__Bacteria;p__Acidobacteria;c__Solibacteres;o__Solibacterales;f__Solibacteraceae;g__Candidatus Solibacter;
2272	0	1	0	1	0	0	0	0	0	0	k__Bacteria;p__Elusimicrobia;c__Elusimicrobia (class);o__FAC88;f__FAC88OR;g__FAC88OR;
1883	0	0	1	1	0	0	1	0	0	0	k__Bacteria;p__Spirochaetes;c__Leptospirae;o__Leptospirales;f__Leptospiraceae;g__SJA-88;
1332	0	0	1	0	0	0	0	1	3	0	k__Bacteria;p__Bacteroidetes;c__Sphingobacteria;o__Sphingobacteriales;f__Flexibacteraceae;g__FlexibacteraceaeFA;
1650	0	1	0	0	0	0	1	0	0	0	k__Bacteria;p__Proteobacteria;c__Alphaproteobacteria;o__Rhizobiales;f__Hyphomicrobiaceae;g__Rhodoplanes;
2197	0	0	0	0	1	0	0	0	0	0	k__Bacteria;p__Proteobacteria;c__Gammaproteobacteria;o__Chromatiales;f__Chromatiaceae;g__ChromatiaceaeFA;
968	0	0	0	1	0	3	0	0	0	3	k__Bacteria;p__WS3;c__PRR-12;o__SSS58A;f__SSS58AOR;g__SSS58AOR;
971	1	0	0	1	0	2	0	0	0	0	k__Bacteria;p__Chloroflexi;c__Anaerolineae;o__AnaerolineaeCL;f__AnaerolineaeCL;g__AnaerolineaeCL;
1129	0	2	0	0	0	0	0	0	1	0	k__Bacteria;p__Firmicutes;c__Clostridia;o__Clostridiales;f__Clostridiaceae;g__Clostridium;
1611	1	1	0	0	1	1	0	0	0	0	k__Bacteria;p__Firmicutes;c__Bacilli;o__Bacillales;f__Paenibacillaceae;g__Paenibacillus;
1407	0	0	0	1	0	0	0	0	0	1	k__Bacteria;p__Verrucomicrobia;c__Methylacidiphilae;o__Methylacidiphilales;f__Methylacidiphilaceae;g__LP2A;
975	0	0	0	0	1	0	0	1	0	0	k__Bacteria;p__Proteobacteria;c__Alphaproteobacteria;o__Rhodospirillales;f__Rhodospirillaceae;g__RhodospirillaceaeFA;
1342	0	0	1	0	0	0	1	1	0	0	k__Bacteria;p__OP11;c__OP11-2;o__KD3-145;f__KD3-145OR;g__KD3-145OR;
1343	1	0	1	0	1	0	0	0	0	1	k__Bacteria;p__Spirochaetes;c__WWE1;o__PBS-18;f__SHA-116;g__SHA-116FA;
1007	0	0	0	0	0	0	0	0	1	0	k__Bacteria;p__Fibrobacteres;c__Fibrobacteres (class);o__Fibrobacterales;f__Fibrobacteraceae;g__Fibrobacter;
1478	0	0	1	0	0	0	0	1	0	0	k__Bacteria;p__Proteobacteria;c__Deltaproteobacteria;o__Syntrophobacterales;f__Syntrophaceae;g__Desulfomonile;
2363	0	0	1	0	1	0	1	0	0	0	k__Bacteria;p__Proteobacteria;c__Deltaproteobacteria;o__Desulfuromonadales;f__Geobacteraceae;g__GeobacteraceaeFA;
1252	0	1	0	0	0	1	0	0	0	0	k__Bacteria;p__Chlorobi;c__OPB56;o__OPB56CL;f__OPB56CL;g__OPB56CL;
1078	0	0	0	0	0	0	0	1	1	0	k__Bacteria;p__Firmicutes;c__Clostridia;o__Clostridiales;f__Clostridiaceae;g__Clostridium;
993	1	0	0	0	1	0	0	1	0	0	k__Bacteria;p__Firmicutes;c__Clostridia;o__Clostridiales;f__Veillonellaceae;g__VeillonellaceaeFA;
1681	0	2	0	1	0	0	0	0	0	1	k__Bacteria;p__Proteobacteria;c__Deltaproteobacteria;o__Myxococcales;f__MyxococcalesOR;g__MyxococcalesOR;
1243	0	0	0	0	1	0	0	1	0	0	k__Bacteria;p__Chloroflexi;c__Anaerolineae;o__BPC110;f__BPC110OR;g__BPC110OR;
1384	0	1	0	0	0	0	0	5	0	0	k__Bacteria;p__Bacteroidetes;c__Bacteroidia;o__Bacteroidales;f__BacteroidalesOR;g__BacteroidalesOR;
1188	1	0	0	0	1	0	2	1	0	0	k__Bacteria;p__Proteobacteria;c__Deltaproteobacteria;o__Syntrophobacterales;f__Syntrophaceae;g__Syntrophus;
994	0	1	0	0	0	0	1	0	0	0	k__Bacteria;p__Proteobacteria;c__Betaproteobacteria;o__Burkholderiales;f__Burkholderiaceae;g__Polynucleobacter;
1943	0	0	1	0	0	0	0	0	0	0	k__Bacteria;p__Proteobacteria;c__Epsilonproteobacteria;o__Nautiliales;f__NautilialesOR;g__NautilialesOR;
1045	0	1	0	0	0	0	0	1	0	0	k__Bacteria;p__BRC1;c__09D2Y74;o__09D2Y74CL;f__09D2Y74CL;g__09D2Y74CL;
2515	0	1	0	0	0	0	0	0	2	1	k__Bacteria;p__Bacteroidetes;c__Sphingobacteria;o__Sphingobacteriales;f__Saprospiraceae;g__SaprospiraceaeFA;
1312	0	1	0	0	0	1	0	0	0	0	k__Bacteria;p__Firmicutes;c__Clostridia;o__Clostridiales;f__Clostridiales Family XII. Incertae Sedis;g__Clostridiales Family XII. Incertae SedisFA;
1380	0	0	0	0	0	0	0	1	0	0	k__Bacteria;
1023	0	0	1	1	0	0	0	1	0	0	k__Bacteria;p__SAR406;c__AB16;o__ZA3648c;f__5bav_B4;g__5bav_B4FA;
2324	0	0	0	0	0	0	0	1	0	0	k__Bacteria;p__Proteobacteria;c__Alphaproteobacteria;o__Rhizobiales;f__Methylocystaceae;g__MethylocystaceaeFA;
1749	0	0	0	0	1	0	0	0	0	0	k__Bacteria;p__OP11;c__OP11-4;o__KNA6-NB14;f__KNA6-NB14OR;g__KNA6-NB14OR;
1835	0	0	0	0	1	1	0	0	0	1	k__Bacteria;
1028	0	0	0	2	0	0	0	0	0	0	k__Bacteria;p__GN02;c__GN02PH;o__GN02PH;f__GN02PH;g__GN02PH;
1823	0	1	0	0	2	0	0	0	0	0	k__Bacteria;p__OP11;c__OP11-1;o__OPB92;f__OPB92OR;g__OPB92OR;
1680	0	0	0	0	0	0	0	0	1	0	k__Bacteria;p__Firmicutes;c__Clostridia;o__Clostridiales;f__Clostridiaceae;g__Clostridium;
4425	0	1	0	0	0	0	0	0	0	1	k__Bacteria;p__Bacteroidetes;c__Bacteroidia;o__Bacteroidales;f__BacteroidalesOR;g__BacteroidalesOR;
1689	0	2	0	0	0	0	0	0	0	0	k__Bacteria;p__Firmicutes;c__Clostridia;o__Clostridiales;f__Ruminococcaceae;g__RuminococcaceaeFA;
1018	0	0	1	0	0	1	0	1	2	0	k__Bacteria;p__Proteobacteria;c__Alphaproteobacteria;o__Rhizobiales;f__Hyphomicrobiaceae;g__Hyphomicrobium;
1367	0	0	0	1	0	0	2	0	2	0	k__Bacteria;p__Chlamydiae;c__Chlamydiae (class);o__Chlamydiales;f__Parachlamydiaceae;g__Parachlamydia;
1299	1	0	3	0	1	0	2	0	0	1	k__Bacteria;p__Verrucomicrobia;c__Verrucomicrobiae;o__Verrucomicrobiales;f__VerrucomicrobialesOR;g__VerrucomicrobialesOR;
1469	0	0	0	0	0	0	0	0	0	1	k__Bacteria;p__Elusimicrobia;c__Elusimicrobia (class);o__MVP-88;f__MVP-88OR;g__MVP-88OR;
1242	0	0	0	1	0	0	0	0	0	1	k__Bacteria;p__Bacteroidetes;c__Flavobacteria;o__FlavobacteriaCL;f__FlavobacteriaCL;g__FlavobacteriaCL;
1789	0	0	0	1	0	0	0	1	0	0	k__Bacteria;
1118	0	0	1	0	0	0	0	0	1	0	k__Bacteria;p__Bacteroidetes;c__Sphingobacteria;o__Sphingobacteriales;f__Saprospiraceae;g__SaprospiraceaeFA;
3912	0	0	0	0	0	0	0	1	0	0	k__Bacteria;p__Proteobacteria;c__Deltaproteobacteria;o__Syntrophobacterales;f__Syntrophaceae;g__SyntrophaceaeFA;
1511	0	0	0	1	0	0	0	1	0	0	k__Bacteria;p__TM7;c__TM7-1;o__TM7-1CL;f__TM7-1CL;g__TM7-1CL;
1037	0	0	0	0	0	0	1	1	2	0	k__Bacteria;p__Verrucomicrobia;c__Opitutae;o__OpitutaeCL;f__OpitutaeCL;g__OpitutaeCL;
1339	0	0	1	0	0	0	0	0	0	0	k__Bacteria;p__Spirochaetes;c__Spirochaetes (class);o__Spirochaetales;f__Spirochaetaceae;g__SA-8;
2234	0	0	0	0	1	0	0	0	0	0	k__Bacteria;p__Proteobacteria;c__Alphaproteobacteria;o__Rhodospirillales;f__Rhodospirillaceae;g__RhodospirillaceaeFA;
4095	0	0	1	0	0	1	0	0	0	1	k__Bacteria;p__Nitrospirae;c__Nitrospira (class);o__Nitrospirales;f__Thermodesulfovibrionaceae;g__ThermodesulfovibrionaceaeFA;
1263	0	2	0	0	0	0	0	0	0	0	k__Bacteria;p__Proteobacteria;c__Gammaproteobacteria;o__Oceanospirillales;f__211ds20;g__211ds20FA;
1796	0	0	0	1	0	0	0	0	0	0	k__Bacteria;p__Bacteroidetes;c__Bacteroidia;o__Bacteroidales;f__Porphyromonadaceae;g__PorphyromonadaceaeFA;
1044	0	0	1	0	0	0	0	0	0	0	k__Bacteria;p__Firmicutes;c__Clostridia;o__Clostridiales;f__Eubacteriaceae;g__EubacteriaceaeFA;
1386	0	2	2	0	1	0	0	0	0	1	k__Bacteria;
1623	0	0	2	0	0	0	0	0	0	1	k__Bacteria;p__Proteobacteria;c__Deltaproteobacteria;o__Bdellovibrionales;f__Bdellovibrionaceae;g__BdellovibrionaceaeFA;
1063	0	0	0	1	0	0	0	1	0	0	k__Bacteria;p__Bacteroidetes;
2887	0	0	0	0	0	0	0	0	0	1	k__Bacteria;p__Proteobacteria;c__Betaproteobacteria;o__Rhodocyclales;f__Rhodocyclaceae;
1539	0	1	0	0	0	0	1	0	1	0	k__Bacteria;p__Acidobacteria;c__Solibacteres;o__Solibacterales;f__Solibacteraceae;g__Candidatus Solibacter;
1128	0	0	0	0	0	0	0	1	0	1	k__Bacteria;p__Proteobacteria;c__Epsilonproteobacteria;o__Campylobacterales;f__Campylobacteraceae;g__CampylobacteraceaeFA;
8567	0	0	0	0	0	1	0	0	0	0	k__Bacteria;p__Nitrospirae;c__Nitrospira (class);o__Nitrospirales;f__Thermodesulfovibrionaceae;g__LCP-6;
1134	0	0	1	0	0	0	0	0	1	0	k__Bacteria;p__Firmicutes;c__Clostridia;o__Clostridiales;f__Veillonellaceae;g__VeillonellaceaeFA;
1847	0	0	3	0	0	0	0	1	1	0	k__Bacteria;p__Proteobacteria;c__Deltaproteobacteria;o__Myxococcales;f__MyxococcalesOR;g__MyxococcalesOR;
1782	0	0	0	1	0	0	0	0	0	0	k__Bacteria;p__Spirochaetes;c__Spirochaetes (class);o__Spirochaetales;f__Spirochaetaceae;
1082	0	0	0	1	0	0	0	0	0	0	k__Bacteria;p__GN04;c__5bav_B12;o__5bav_B12CL;f__5bav_B12CL;g__5bav_B12CL;
1616	0	0	0	1	0	0	0	1	0	0	k__Bacteria;p__Verrucomicrobia;c__Verrucomicrobiae;o__Verrucomicrobiales;f__VerrucomicrobialesOR;g__VerrucomicrobialesOR;
1191	0	1	0	0	0	0	0	0	0	0	k__Bacteria;p__Bacteroidetes;c__Bacteroidia;o__Bacteroidales;f__Porphyromonadaceae;g__PorphyromonadaceaeFA;
1575	0	0	1	0	0	0	0	0	0	0	k__Bacteria;p__Proteobacteria;c__Deltaproteobacteria;o__Syntrophobacterales;f__Syntrophobacteraceae;g__SyntrophobacteraceaeFA;
7007	0	0	1	0	1	0	0	0	0	0	k__Bacteria;p__Acidobacteria;c__MVS-40;o__MVS-40CL;f__MVS-40CL;g__MVS-40CL;
2059	0	0	0	1	0	0	2	0	0	0	k__Bacteria;p__Proteobacteria;c__Deltaproteobacteria;o__Myxococcales;f__Haliangiaceae;g__HaliangiaceaeFA;
3222	0	0	0	0	0	1	1	1	0	3	k__Bacteria;p__Proteobacteria;c__Deltaproteobacteria;o__Syntrophobacterales;f__Syntrophobacteraceae;g__SyntrophobacteraceaeFA;
1211	0	0	0	0	0	1	0	1	0	0	k__Bacteria;p__Firmicutes;c__Clostridia;o__Clostridiales;f__ClostridialesOR;g__ClostridialesOR;
1055	1	0	0	0	0	0	0	0	1	0	k__Bacteria;p__Chloroflexi;c__Anaerolineae;o__S0208;f__S0208OR;g__S0208OR;
1039	0	0	1	0	0	0	0	0	0	0	k__Bacteria;p__Bacteroidetes;c__Sphingobacteria;o__Sphingobacteriales;f__SphingobacterialesOR;g__SphingobacterialesOR;
1143	1	0	1	0	1	0	0	0	0	1	k__Bacteria;p__Verrucomicrobia;c__Verrucomicrobiae;o__Verrucomicrobiales;f__Verrucomicrobiaceae;g__Prosthecobacter;
1309	0	0	0	0	0	1	0	0	0	0	k__Bacteria;p__Verrucomicrobia;
1973	1	0	0	0	1	0	0	0	0	0	k__Bacteria;p__Proteobacteria;c__Gammaproteobacteria;o__Legionellales;f__Coxiellaceae;
2336	0	0	0	0	1	0	0	0	3	0	k__Bacteria;p__Proteobacteria;c__Alphaproteobacteria;o__Rhizobiales;f__Hyphomicrobiaceae;g__Rhodoplanes;
3233	1	0	0	0	1	0	0	0	0	0	k__Bacteria;p__Verrucomicrobia;c__Verrucomicrobiae;o__Verrucomicrobiales;f__VerrucomicrobialesOR;g__VerrucomicrobialesOR;
1074	0	0	0	0	0	0	1	0	2	0	k__Bacteria;p__Proteobacteria;c__Gammaproteobacteria;o__Xanthomonadales;f__Xanthomonadaceae;g__XanthomonadaceaeFA;
1777	0	0	0	0	0	0	0	1	0	0	k__Bacteria;p__TM6;c__SJA-4;o__SJA-4CL;f__SJA-4CL;g__SJA-4CL;
1206	0	0	0	0	0	0	0	0	0	1	k__Bacteria;p__Chloroflexi;c__Anaerolineae;o__Anaerolineales;f__Anaerolinaceae;
1793	0	0	0	0	0	0	0	1	0	0	k__Bacteria;p__Firmicutes;c__Clostridia;o__Clostridiales;f__Syntrophomonadaceae;g__Syntrophomonas;
1068	0	0	0	0	1	0	0	1	0	0	k__Bacteria;
1117	0	0	0	0	0	2	0	0	0	0	k__Bacteria;p__WS3;c__PRR-12;
1306	3	0	1	0	0	0	0	0	1	1	k__Bacteria;p__Proteobacteria;c__Deltaproteobacteria;o__Desulfobacterales;f__Desulfobulbaceae;g__Desulfocapsa;
1549	1	0	1	0	0	1	1	1	0	0	k__Bacteria;p__Bacteroidetes;c__Bacteroidia;o__Bacteroidales;f__Porphyromonadaceae;g__PorphyromonadaceaeFA;
1158	0	0	0	0	0	0	1	2	0	0	k__Bacteria;p__Chloroflexi;c__Anaerolineae;o__AnaerolineaeCL;f__AnaerolineaeCL;g__AnaerolineaeCL;
2601	1	1	0	0	0	0	0	0	0	0	k__Bacteria;p__Firmicutes;c__Clostridia;o__Clostridiales;f__Catabacteriaceae;g__CatabacteriaceaeFA;
1103	0	0	0	0	1	0	1	0	0	0	k__Bacteria;p__Chloroflexi;c__Anaerolineae;o__A4b;f__A4bOR;g__A4bOR;
1190	0	2	0	0	0	0	1	0	0	0	k__Bacteria;p__Spirochaetes;c__Leptospirae;o__Leptospirales;f__Leptospiraceae;g__LeptospiraceaeFA;
3747	0	1	0	0	0	0	0	0	0	0	k__Bacteria;p__Proteobacteria;c__Deltaproteobacteria;o__Desulfobacterales;f__Desulfobulbaceae;g__Desulfotalea;
1548	0	0	0	0	0	0	0	0	1	0	k__Bacteria;p__Acidobacteria;c__Acidobacteria (class);o__Acidobacteriales;f__AcidobacterialesOR;g__AcidobacterialesOR;
1409	0	0	0	1	1	0	0	0	0	0	k__Bacteria;p__Proteobacteria;c__Gammaproteobacteria;o__Legionellales;f__Coxiellaceae;g__CoxiellaceaeFA;
1774	0	1	0	0	0	0	1	0	0	0	k__Bacteria;p__Proteobacteria;c__Deltaproteobacteria;o__Myxococcales;
1176	0	0	0	0	0	0	0	0	1	0	k__Bacteria;p__Chlamydiae;c__Chlamydiae (class);o__Chlamydiales;f__Parachlamydiaceae;g__ParachlamydiaceaeFA;
1613	0	1	1	0	0	0	0	0	0	0	k__Bacteria;p__Firmicutes;c__Clostridia;o__Clostridiales;f__Catabacteriaceae;g__CatabacteriaceaeFA;
1131	0	0	0	0	1	0	0	0	0	0	k__Bacteria;
1720	2	1	1	0	0	0	0	0	0	2	k__Bacteria;p__Proteobacteria;c__Deltaproteobacteria;o__Syntrophobacterales;f__Syntrophaceae;g__Desulfomonile;
1978	0	1	0	0	0	0	1	0	0	0	k__Bacteria;p__Proteobacteria;c__Deltaproteobacteria;o__Myxococcales;f__MyxococcalesOR;g__MyxococcalesOR;
1105	0	0	0	1	0	0	0	0	0	0	k__Bacteria;p__Proteobacteria;c__Deltaproteobacteria;o__Syntrophobacterales;f__Syntrophobacteraceae;
2659	0	0	0	1	0	0	0	0	0	0	k__Bacteria;p__Proteobacteria;c__Deltaproteobacteria;o__Desulfobacterales;f__DesulfobacteralesOR;g__DesulfobacteralesOR;
1133	0	0	0	1	0	0	0	0	0	0	k__Bacteria;p__Chloroflexi;c__Anaerolineae;o__Anaerolineales;f__Anaerolinaceae;g__AnaerolinaceaeFA;
1735	0	1	1	0	0	0	1	0	0	0	k__Bacteria;p__Proteobacteria;c__Alphaproteobacteria;o__Rhizobiales;f__Rhizobiaceae;g__Rhizobium;
1431	1	1	0	0	1	0	0	1	0	0	k__Bacteria;p__Actinobacteria;c__Actinobacteria (class);o__Actinobacteria (class)CL;f__Actinobacteria (class)CL;g__Actinobacteria (class)CL;
1800	0	1	0	1	1	1	1	0	0	0	k__Bacteria;p__Nitrospirae;c__Nitrospira (class);o__Nitrospirales;f__Thermodesulfovibrionaceae;g__LCP-6;
1494	0	0	0	0	0	0	0	2	0	0	k__Bacteria;p__Verrucomicrobia;c__Opitutae;o__Puniceicoccales;f__Puniceicoccaceae;g__PuniceicoccaceaeFA;
3100	0	1	0	0	0	0	0	0	0	0	k__Bacteria;p__Firmicutes;c__Bacilli;o__Bacillales;f__Paenibacillaceae;g__Paenibacillus;
2130	0	1	1	0	0	0	0	0	1	0	k__Bacteria;p__Firmicutes;c__Clostridia;o__Clostridiales;f__ClostridialesOR;g__ClostridialesOR;
1135	0	0	0	0	0	0	1	0	0	0	k__Archaea;p__Euryarchaeota;c__Methanobacteria;o__Methanobacteriales;f__Methanobacteriaceae;g__Methanobacterium;
1423	2	0	0	0	0	0	0	2	0	0	k__Bacteria;p__Cyanobacteria;c__Chloroplast;o__Stramenopiles;f__StramenopilesOR;g__StramenopilesOR;
1169	0	1	0	0	0	0	0	0	0	0	k__Bacteria;p__OP11;c__OP11-4;o__KNA6-NB14;f__KNA6-NB14OR;g__KNA6-NB14OR;
1965	0	0	0	0	1	0	0	0	1	0	k__Bacteria;p__MSBL6;c__AT425_EubG1;o__AT425_EubG1CL;f__AT425_EubG1CL;g__AT425_EubG1CL;
1137	1	2	0	0	0	0	0	1	1	0	k__Bacteria;p__Proteobacteria;c__Deltaproteobacteria;o__Myxococcales;f__MyxococcalesOR;g__MyxococcalesOR;
1904	0	0	0	0	3	1	0	0	1	0	k__Bacteria;p__Acidobacteria;c__Solibacteres;o__Solibacterales;f__Solibacteraceae;g__Candidatus Solibacter;
1081	0	0	0	0	0	0	0	4	0	0	k__Bacteria;p__Firmicutes;c__Clostridia;o__Clostridiales;f__Catabacteriaceae;g__CatabacteriaceaeFA;
1146	0	0	0	0	1	0	0	0	0	0	k__Bacteria;p__Bacteroidetes;c__Bacteroidia;o__Bacteroidales;f__Marinilabiaceae;g__MarinilabiaceaeFA;
1189	1	1	0	0	0	0	0	1	0	0	k__Bacteria;p__Proteobacteria;c__Alphaproteobacteria;o__Rhodospirillales;f__Rhodospirillaceae;g__RhodospirillaceaeFA;
1291	0	0	0	0	0	0	0	0	1	0	k__Bacteria;p__Acidobacteria;c__BPC102;o__BPC102CL;f__BPC102CL;g__BPC102CL;
1269	1	0	0	0	0	1	1	0	0	1	k__Bacteria;p__OP8;c__OP8_2;o__OP8_2CL;f__OP8_2CL;g__OP8_2CL;
1138	0	0	1	0	0	0	0	0	0	0	k__Bacteria;p__Proteobacteria;c__Deltaproteobacteria;o__Syntrophobacterales;f__Desulfobacteraceae;g__DesulfobacteraceaeFA;
1996	1	1	0	0	0	0	0	0	1	0	k__Bacteria;p__Firmicutes;c__Clostridia;o__Clostridiales;f__Lachnospiraceae;g__Coprococcus;
2709	2	0	0	0	0	1	0	0	0	1	k__Bacteria;p__Actinobacteria;c__Actinobacteria (class);o__Rubrobacterales;f__Rubrobacteraceae;g__RubrobacteraceaeFA;
1301	0	1	0	0	0	1	0	1	1	0	k__Bacteria;p__Chloroflexi;c__Anaerolineae;o__SJA-15;f__SJA-15OR;g__SJA-15OR;
1844	2	0	0	0	0	0	0	1	1	0	k__Bacteria;p__Verrucomicrobia;c__Verrucomicrobiae;o__Verrucomicrobiales;f__Verrucomicrobia subdivision 3;g__Verrucomicrobia subdivision 3FA;
1171	0	1	1	0	0	1	0	1	1	0	k__Bacteria;p__Verrucomicrobia;c__Methylacidiphilae;o__Methylacidiphilales;f__Methylacidiphilaceae;g__LP2A;
2232	0	2	0	0	0	0	0	0	0	0	k__Bacteria;p__Verrucomicrobia;c__Spartobacteria;o__Spartobacteriales;f__Spartobacteriaceae;g__Candidatus Xiphinematobacter;
2168	0	0	0	0	1	0	0	0	0	0	k__Bacteria;p__Elusimicrobia;c__Elusimicrobia (class);o__Elusimicrobiales;f__ElusimicrobialesOR;g__ElusimicrobialesOR;
2162	1	0	0	0	0	0	1	0	0	0	k__Bacteria;p__Proteobacteria;c__Alphaproteobacteria;o__Rhizobiales;f__Hyphomicrobiaceae;g__Rhodoplanes;
1093	0	0	0	0	0	0	2	1	0	1	k__Bacteria;p__Chloroflexi;c__Dehalococcoidetes;o__NT-B4;f__NT-B4OR;g__NT-B4OR;
2190	0	0	0	0	1	0	0	1	0	0	k__Bacteria;p__Chlamydiae;c__Chlamydiae (class);o__Chlamydiales;f__ChlamydialesOR;g__ChlamydialesOR;
2035	0	0	0	1	0	0	0	0	0	0	k__Bacteria;p__Elusimicrobia;c__Elusimicrobia (class);o__Elusimicrobiales;f__ElusimicrobialesOR;g__ElusimicrobialesOR;
1600	0	1	0	0	0	0	0	0	0	0	k__Bacteria;p__Firmicutes;c__Clostridia;o__Clostridiales;f__ClostridialesOR;g__ClostridialesOR;
1102	0	0	0	0	1	0	0	1	0	0	k__Bacteria;p__OP11;c__OP11-2;o__WCHB1-07;f__WCHB1-07OR;g__WCHB1-07OR;
1837	0	0	0	0	1	0	0	0	0	0	k__Bacteria;p__OP11;c__OP11-4;o__RCP1-27;f__RCP1-27OR;g__RCP1-27OR;
1122	1	0	0	1	0	0	0	0	0	0	k__Bacteria;p__Firmicutes;c__Clostridia;o__Clostridiales;
1360	0	1	1	0	0	0	1	0	1	0	k__Bacteria;p__Proteobacteria;c__Alphaproteobacteria;o__Sphingomonadales;f__Sphingomonadaceae;g__Novosphingobium;
1723	0	0	0	0	0	1	0	0	0	0	k__Bacteria;p__Acidobacteria;c__AcidobacteriaPH;o__AcidobacteriaPH;f__AcidobacteriaPH;g__AcidobacteriaPH;
1116	0	0	0	0	0	1	0	0	0	0	k__Bacteria;p__GN02;c__GN07;o__GN07CL;f__GN07CL;g__GN07CL;
1995	0	0	0	0	0	0	2	0	0	0	k__Bacteria;p__Chlorobi;c__BSV19;o__BSV19CL;f__BSV19CL;g__BSV19CL;
1685	1	1	0	0	0	0	2	0	1	0	k__Bacteria;p__Firmicutes;c__Clostridia;o__Clostridiales;f__Catabacteriaceae;g__CatabacteriaceaeFA;
1197	0	0	0	0	1	0	0	0	0	0	k__Bacteria;p__Chlorobi;c__SJA-28;o__SJA-28CL;f__SJA-28CL;g__SJA-28CL;
1354	0	1	0	1	0	0	1	0	0	0	k__Bacteria;p__MD2896-B26;c__MD2896-B26PH;o__MD2896-B26PH;f__MD2896-B26PH;g__MD2896-B26PH;
1460	0	0	0	1	0	0	0	0	0	0	k__Bacteria;p__Proteobacteria;c__Deltaproteobacteria;o__Myxococcales;f__Myxococcaceae;g__Anaeromyxobacter;
1437	0	1	0	0	0	0	0	0	0	0	k__Bacteria;p__Firmicutes;c__Clostridia;o__Clostridiales;f__Veillonellaceae;g__Thermosinus;
1230	0	2	0	0	0	0	0	1	1	0	k__Bacteria;p__Actinobacteria;c__Actinobacteria (class);o__MC47;f__MC47OR;g__MC47OR;
2290	0	0	0	0	0	0	0	1	0	0	k__Bacteria;p__GOUTA4;c__RB384;o__RB384CL;f__RB384CL;g__RB384CL;
1148	1	0	0	0	0	0	1	0	0	0	k__Bacteria;p__MD2896-B26;c__MD2896-B26PH;o__MD2896-B26PH;f__MD2896-B26PH;g__MD2896-B26PH;
1462	0	0	0	0	0	0	0	1	0	0	k__Bacteria;p__OP11;c__OP11-1;o__BB36;f__BB36OR;g__BB36OR;
1751	0	0	1	0	0	0	0	0	0	0	k__Bacteria;p__Armatimonadetes;c__SJA-176;o__SJA-176CL;f__SJA-176CL;g__SJA-176CL;
1769	0	0	2	0	0	0	0	0	0	0	k__Bacteria;p__Proteobacteria;c__Gammaproteobacteria;o__Legionellales;f__Coxiellaceae;g__Aquicella;
1595	0	0	1	0	0	0	0	0	0	0	k__Bacteria;p__Proteobacteria;c__Alphaproteobacteria;o__Rhizobiales;f__Hyphomicrobiaceae;g__Rhodoplanes;
1216	0	0	0	0	0	1	0	0	1	0	k__Bacteria;p__OP11;c__OP11-4;o__KNA6-NB14;f__KNA6-NB14OR;g__KNA6-NB14OR;
1861	0	0	0	0	0	1	0	0	0	0	k__Bacteria;p__Proteobacteria;c__Alphaproteobacteria;o__Caulobacterales;f__Caulobacteraceae;g__Asticcacaulis;
2355	2	0	0	1	0	0	0	0	0	2	k__Bacteria;p__Chloroflexi;c__Anaerolineae;o__GN14;f__GN14OR;g__GN14OR;
1337	0	0	0	1	0	0	0	1	0	0	k__Bacteria;p__HDBW-WB69;c__HDBW-WB69PH;o__HDBW-WB69PH;f__HDBW-WB69PH;g__HDBW-WB69PH;
1809	2	0	0	0	0	1	0	0	0	0	k__Bacteria;p__WS3;c__PRR-12;o__GN03;f__GN03OR;g__GN03OR;
1533	0	0	0	1	0	0	0	0	0	0	k__Bacteria;p__Firmicutes;c__Clostridia;o__Clostridiales;f__Ruminococcaceae;g__Acetivibrio;
1113	0	1	0	0	0	0	0	0	0	1	k__Bacteria;p__Elusimicrobia;
2260	0	1	0	0	0	0	0	0	0	0	k__Bacteria;p__Chloroflexi;c__Anaerolineae;o__Anaerolineales;f__Anaerolinaceae;g__AnaerolinaceaeFA;
1416	0	0	0	1	0	0	0	0	0	0	k__Bacteria;p__Proteobacteria;c__Deltaproteobacteria;o__Syntrophobacterales;f__Desulfobacteraceae;g__DesulfobacteraceaeFA;
1282	0	0	1	1	0	0	0	0	0	0	k__Bacteria;p__Proteobacteria;c__Deltaproteobacteria;o__NB1-j;f__NB1-i;g__NB1-iFA;
1164	0	0	0	0	1	0	0	0	0	1	k__Bacteria;p__SAR406;c__AB16;o__Arctic96B-7;
2015	0	0	0	1	0	0	1	0	1	1	k__Bacteria;p__Cyanobacteria;c__4C0d-2;o__SM1D11;f__SM1D11OR;g__SM1D11OR;
2008	0	0	0	0	0	0	0	0	0	2	k__Bacteria;p__Proteobacteria;c__Deltaproteobacteria;
1172	0	1	0	0	0	0	0	1	1	0	k__Bacteria;p__Actinobacteria;c__Actinobacteria (class);o__Acidimicrobiales;f__AcidimicrobialesOR;g__AcidimicrobialesOR;
1832	0	0	0	0	0	0	0	0	0	1	k__Bacteria;p__Caldithrix;c__Caldithrixae;o__Caldithrixales;f__CaldithrixalesOR;g__CaldithrixalesOR;
1404	1	0	0	0	0	0	0	0	3	0	k__Bacteria;p__Chloroflexi;c__Anaerolineae;o__Anaerolineales;f__Anaerolinaceae;g__Anaerolinea;
1544	0	0	0	0	2	0	0	0	1	0	k__Bacteria;p__WS6;c__SC72;o__SC72CL;f__SC72CL;g__SC72CL;
1640	0	0	0	0	0	0	0	1	3	0	k__Bacteria;p__Bacteroidetes;c__Bacteroidia;o__Bacteroidales;f__BacteroidalesOR;g__BacteroidalesOR;
4063	0	0	0	1	1	0	0	0	0	0	k__Bacteria;p__Proteobacteria;c__Deltaproteobacteria;o__Syntrophobacterales;f__Syntrophobacteraceae;g__SyntrophobacteraceaeFA;
2096	0	0	0	0	0	0	0	1	1	1	k__Bacteria;p__Bacteroidetes;c__Bacteroidia;o__Bacteroidales;f__Porphyromonadaceae;g__PorphyromonadaceaeFA;
1161	0	0	0	0	0	1	0	0	0	1	k__Bacteria;p__Proteobacteria;c__Deltaproteobacteria;o__Desulfobacterales;f__Desulfobulbaceae;g__DesulfobulbaceaeFA;
1132	0	1	0	0	0	0	0	0	0	0	k__Bacteria;p__Spirochaetes;c__Spirochaetes (class);o__Spirochaetales;f__Spirochaetaceae;g__Treponema;
1900	1	0	0	0	0	0	0	1	0	0	k__Bacteria;p__Verrucomicrobia;c__Verrucomicrobiae;o__Verrucomicrobiales;f__Verrucomicrobia subdivision 3;g__Verrucomicrobia subdivision 3FA;
1552	0	0	0	0	2	0	0	0	0	1	k__Bacteria;p__WS6;c__WS6PH;o__WS6PH;f__WS6PH;g__WS6PH;
1336	1	2	1	0	0	0	0	0	0	0	k__Bacteria;p__Chlorobi;c__Ignavibacteria;o__ZB1;f__ZB1OR;g__ZB1OR;
1338	0	0	1	1	0	0	0	0	0	0	k__Bacteria;p__Proteobacteria;c__Alphaproteobacteria;o__Sphingomonadales;f__SphingomonadalesOR;g__SphingomonadalesOR;
1340	0	0	1	0	0	0	0	0	0	0	k__Bacteria;p__Bacteroidetes;c__Flavobacteria;o__Flavobacteriales;f__Flavobacteriaceae;g__Olleya;
1695	0	0	0	0	1	0	0	0	0	0	k__Bacteria;p__Chlorobi;c__BSV19;o__BSV19CL;f__BSV19CL;g__BSV19CL;
1452	0	1	0	1	1	0	0	0	0	0	k__Bacteria;p__Verrucomicrobia;c__Verrucomicrobiae;o__Verrucomicrobiales;f__VerrucomicrobialesOR;g__VerrucomicrobialesOR;
5384	1	0	0	0	0	0	0	0	0	0	k__Bacteria;p__Proteobacteria;c__Deltaproteobacteria;o__Syntrophobacterales;f__Desulfobacteraceae;g__DesulfobacteraceaeFA;
1259	0	0	0	0	1	1	0	0	1	0	k__Bacteria;p__Verrucomicrobia;c__Methylacidiphilae;o__Methylacidiphilales;f__Methylacidiphilaceae;g__Candidatus Methylacidiphilum;
1468	0	0	0	0	0	0	0	0	0	1	k__Bacteria;p__Firmicutes;c__Clostridia;o__Clostridiales;f__Veillonellaceae;g__Anaerospora;
1747	0	0	0	0	1	0	0	0	0	0	k__Bacteria;p__TG3;c__TG3-1;o__GN09;f__GN09OR;g__GN09OR;
1220	0	0	0	1	0	0	0	0	0	0	k__Bacteria;p__Proteobacteria;c__Deltaproteobacteria;o__Desulfobacterales;f__Desulfobulbaceae;g__DesulfobulbaceaeFA;
1464	0	1	0	0	0	0	1	0	0	0	k__Bacteria;p__Proteobacteria;c__Alphaproteobacteria;o__Rhizobiales;f__RhizobialesOR;g__RhizobialesOR;
1181	0	0	1	0	0	1	0	0	0	0	k__Bacteria;p__Actinobacteria;c__Actinobacteria (class);o__Acidimicrobiales;f__EB1017;g__EB1017FA;
1147	1	0	0	0	0	0	0	0	0	0	k__Bacteria;p__Chloroflexi;c__Anaerolineae;o__AnaerolineaeCL;f__AnaerolineaeCL;g__AnaerolineaeCL;
1480	0	0	0	2	0	1	0	0	0	2	k__Bacteria;p__Acidobacteria;c__Acidobacteria (class);o__Acidobacteriales;f__AcidobacterialesOR;g__AcidobacterialesOR;
1260	0	0	0	0	1	0	0	0	0	0	k__Bacteria;p__WPS-2;c__WPS-2PH;o__WPS-2PH;f__WPS-2PH;g__WPS-2PH;
1853	0	0	1	1	0	0	0	0	0	1	k__Bacteria;
1178	0	0	0	0	0	0	0	0	1	0	k__Bacteria;p__Proteobacteria;c__Betaproteobacteria;o__Burkholderiales;f__Comamonadaceae;g__Hydrogenophaga;
2108	0	0	0	0	0	0	0	1	2	0	k__Bacteria;p__Proteobacteria;c__Deltaproteobacteria;o__NB1-j;f__NB1-jOR;g__NB1-jOR;
3366	0	0	0	0	0	0	0	1	0	0	k__Bacteria;p__Cyanobacteria;c__Chloroplast;o__Stramenopiles;f__StramenopilesOR;g__StramenopilesOR;
1162	0	1	0	0	1	0	0	1	0	0	k__Bacteria;p__SM2F11;c__SM2F11PH;o__SM2F11PH;f__SM2F11PH;g__SM2F11PH;
2311	0	0	0	1	0	0	0	0	0	0	k__Bacteria;p__Tenericutes;c__Mollicutes;o__Acholeplasmatales;f__Acholeplasmataceae;g__AcholeplasmataceaeFA;
2431	0	0	1	1	0	0	1	0	0	0	k__Bacteria;p__Proteobacteria;c__Alphaproteobacteria;o__AlphaproteobacteriaCL;f__AlphaproteobacteriaCL;g__AlphaproteobacteriaCL;
2438	0	0	0	0	0	0	0	0	0	1	k__Bacteria;p__Firmicutes;c__Bacilli;o__Bacillales;f__Planococcaceae;g__Sporosarcina;
1927	0	0	0	0	1	0	0	0	0	0	k__Bacteria;p__Verrucomicrobia;c__Verrucomicrobiae;o__Verrucomicrobiales;f__Verrucomicrobia subdivision 3;g__Verrucomicrobia subdivision 3FA;
2412	1	0	1	0	0	0	0	0	0	0	k__Bacteria;p__Proteobacteria;c__Deltaproteobacteria;o__Syntrophobacterales;f__Syntrophobacteraceae;g__SyntrophobacteraceaeFA;
1257	0	0	0	0	0	1	0	0	1	0	k__Bacteria;p__Proteobacteria;c__Gammaproteobacteria;o__Legionellales;f__Coxiellaceae;g__CoxiellaceaeFA;
2895	0	0	0	0	0	0	1	1	0	0	k__Bacteria;p__Verrucomicrobia;c__Verrucomicrobiae;o__Verrucomicrobiales;f__VerrucomicrobialesOR;g__VerrucomicrobialesOR;
1648	0	0	1	0	0	0	0	0	0	0	k__Bacteria;p__Proteobacteria;c__Deltaproteobacteria;o__CTD005-82B-02;f__CTD005-82B-02OR;g__CTD005-82B-02OR;
1170	0	0	1	0	0	0	0	0	0	0	k__Bacteria;p__Proteobacteria;
1264	0	0	0	0	0	0	2	0	0	1	k__Bacteria;p__OP3;c__koll11;o__GIF10;f__GIF10OR;g__GIF10OR;
1183	1	0	0	0	0	0	0	1	0	0	k__Bacteria;p__Acidobacteria;c__Solibacteres;o__Solibacterales;f__Solibacteraceae;g__Candidatus Solibacter;
1498	1	0	0	0	0	0	0	0	0	0	k__Bacteria;p__Chloroflexi;c__Anaerolineae;o__Anaerolineales;f__Anaerolinaceae;g__Longilinea;
1408	0	0	1	1	0	0	0	0	0	1	k__Bacteria;p__GN02;c__BB34;o__BB34CL;f__BB34CL;g__BB34CL;
1201	0	0	1	0	1	0	0	0	0	0	k__Bacteria;p__Verrucomicrobia;c__VerrucomicrobiaPH;o__VerrucomicrobiaPH;f__VerrucomicrobiaPH;g__VerrucomicrobiaPH;
7778	0	0	0	0	1	0	0	0	0	0	k__Bacteria;p__Proteobacteria;c__Betaproteobacteria;o__Gallionellales;f__Gallionellaceae;
1205	0	0	1	0	0	0	0	0	0	0	k__Bacteria;p__Actinobacteria;c__Actinobacteria (class);o__Solirubrobacterales;f__SolirubrobacteralesOR;g__SolirubrobacteralesOR;
1258	0	0	1	0	0	0	0	0	0	0	k__Bacteria;p__Bacteroidetes;c__Sphingobacteria;o__Sphingobacteriales;f__SphingobacterialesOR;g__SphingobacterialesOR;
1182	0	1	0	0	0	0	1	0	0	0	k__Bacteria;p__Chlorobi;c__Ignavibacteria;o__ZB1;f__ZB1OR;g__ZB1OR;
2040	0	0	1	0	0	1	2	0	0	0	k__Bacteria;p__Proteobacteria;c__Deltaproteobacteria;o__Myxococcales;f__MyxococcalesOR;g__MyxococcalesOR;
2769	0	0	0	0	0	0	0	0	0	1	k__Bacteria;p__Verrucomicrobia;c__Verrucomicrobiae;o__Verrucomicrobiales;f__VerrucomicrobialesOR;g__VerrucomicrobialesOR;
1310	0	1	1	0	0	0	0	0	0	0	k__Bacteria;p__OP11;c__OP11-4;o__KNA6-NB14;f__KNA6-NB14OR;g__KNA6-NB14OR;
1315	0	0	0	0	0	0	0	1	0	0	k__Bacteria;p__Firmicutes;c__Clostridia;o__Clostridiales;f__Ruminococcaceae;g__Acetivibrio;
1525	0	0	0	0	0	0	0	0	2	0	k__Bacteria;p__TG3;c__TG3-1;o__GN09;f__GN09OR;g__GN09OR;
1271	0	0	0	0	0	0	1	0	0	0	k__Bacteria;p__Verrucomicrobia;c__Opitutae;o__Opitutales;f__Opitutaceae;g__OpitutaceaeFA;
1185	0	1	0	0	2	0	0	0	0	0	k__Bacteria;p__GN04;c__5bav_B12;o__5bav_B12CL;f__5bav_B12CL;g__5bav_B12CL;
1624	0	0	0	0	0	0	1	0	0	0	k__Bacteria;p__OP11;c__OP11-3;o__OP11-3CL;f__OP11-3CL;g__OP11-3CL;
3150	1	0	0	0	0	1	0	0	0	0	k__Bacteria;p__Proteobacteria;c__Deltaproteobacteria;o__Syntrophobacterales;f__Desulfobacteraceae;g__DesulfobacteraceaeFA;
2454	0	1	1	0	1	0	0	0	2	0	k__Bacteria;p__Bacteroidetes;c__Sphingobacteria;o__Sphingobacteriales;f__SphingobacterialesOR;g__SphingobacterialesOR;
1744	0	0	0	1	0	0	0	0	0	1	k__Bacteria;p__Actinobacteria;c__Actinobacteria (class);o__Coriobacteriales;f__CoriobacterialesOR;g__CoriobacterialesOR;
1208	0	0	0	0	0	0	0	0	1	0	k__Bacteria;p__Firmicutes;c__Clostridia;o__Clostridiales;f__Clostridiaceae;g__ClostridiaceaeFA;
1254	0	0	0	0	0	0	0	0	0	1	k__Bacteria;p__Spirochaetes;c__Spirochaetes (class);o__Spirochaetales;f__Spirochaetaceae;g__Treponema;
1783	0	0	0	0	0	0	1	0	0	0	k__Bacteria;p__Firmicutes;c__Clostridia;o__Clostridiales;f__Ruminococcaceae;g__RuminococcaceaeFA;
1479	0	0	0	0	1	0	4	0	1	0	k__Bacteria;p__Chloroflexi;c__Dehalococcoidetes;o__DehalococcoidetesCL;f__DehalococcoidetesCL;g__DehalococcoidetesCL;
2540	0	1	0	0	0	0	0	0	0	0	k__Bacteria;p__Verrucomicrobia;
1534	0	0	1	0	0	0	0	0	0	0	k__Bacteria;p__Acidobacteria;c__Chloracidobacteria;o__ChloracidobacteriaCL;f__ChloracidobacteriaCL;g__ChloracidobacteriaCL;
1304	0	0	0	0	0	0	1	1	0	0	k__Bacteria;p__Chloroflexi;c__Anaerolineae;o__A31;f__KNA6-EB22;g__KNA6-EB22FA;
1448	0	0	0	0	0	0	0	3	1	0	k__Bacteria;p__Proteobacteria;c__Gammaproteobacteria;o__Xanthomonadales;f__Xanthomonadaceae;g__XanthomonadaceaeFA;
1442	0	1	0	1	0	2	0	0	0	0	k__Bacteria;
1967	0	0	1	0	0	0	0	0	0	0	k__Bacteria;p__Firmicutes;c__Clostridia;o__Clostridiales;f__ClostridialesOR;g__ClostridialesOR;
1561	1	0	1	0	0	1	0	0	0	1	k__Bacteria;p__GN02;c__GN02PH;o__GN02PH;f__GN02PH;g__GN02PH;
1268	0	0	0	0	0	0	0	0	1	0	k__Bacteria;p__Firmicutes;c__Bacilli;o__Bacillales;
1287	0	0	0	1	0	0	1	0	0	0	k__Bacteria;p__NKB19;c__GN13;o__GN13CL;f__GN13CL;g__GN13CL;
5216	0	0	0	1	1	0	0	0	0	0	k__Bacteria;p__Proteobacteria;c__Gammaproteobacteria;o__Methylococcales;f__Crenotrichaceae;g__Crenothrix;
1328	0	0	1	0	0	0	0	0	0	0	k__Bacteria;p__AC1;c__SHA-114;o__SHA-114CL;f__SHA-114CL;g__SHA-114CL;
1456	1	0	0	0	0	0	0	0	1	0	k__Bacteria;p__OP11;c__OP11-4;o__RCP1-27;f__RCP1-27OR;g__RCP1-27OR;
2647	1	0	0	0	0	0	0	0	0	0	k__Bacteria;p__Verrucomicrobia;c__TP21;o__TP21CL;f__TP21CL;g__TP21CL;
1246	0	0	0	0	0	0	0	0	0	2	k__Bacteria;p__Proteobacteria;c__Deltaproteobacteria;
2178	0	0	0	0	0	0	1	0	0	0	k__Bacteria;p__Proteobacteria;c__Alphaproteobacteria;o__Rhizobiales;f__Hyphomicrobiaceae;g__Devosia;
1911	0	0	0	0	0	0	1	0	2	0	k__Bacteria;p__Proteobacteria;c__Alphaproteobacteria;o__Rhizobiales;f__Methylocystaceae;g__Methylocystis;
1214	0	0	0	0	0	0	1	0	2	0	k__Bacteria;p__Proteobacteria;c__Alphaproteobacteria;o__Rhizobiales;f__RhizobialesOR;g__RhizobialesOR;
1266	1	1	0	0	0	0	0	1	0	1	k__Bacteria;p__Proteobacteria;c__Deltaproteobacteria;o__Myxococcales;f__MyxococcalesOR;g__MyxococcalesOR;
1976	0	0	0	0	0	1	0	1	0	0	k__Bacteria;p__Chloroflexi;c__Dehalococcoidetes;o__Dehalococcoidales;f__Dehalococcoidaceae;g__DehalococcoidaceaeFA;
1865	0	0	0	0	1	0	1	0	0	1	k__Bacteria;
2516	0	0	0	0	0	0	0	1	0	0	k__Bacteria;
1919	0	0	0	1	0	2	0	0	0	0	k__Bacteria;p__Verrucomicrobia;c__Methylacidiphilae;o__Methylacidiphilales;f__Methylacidiphilaceae;g__LP2A;
2009	0	2	0	0	0	0	3	0	0	0	k__Bacteria;p__TM7;c__TM7-3;o__Blgi18;f__Blgi18OR;g__Blgi18OR;
1730	0	0	0	0	0	1	0	1	0	0	k__Bacteria;p__Acidobacteria;c__AcidobacteriaPH;o__AcidobacteriaPH;f__AcidobacteriaPH;g__AcidobacteriaPH;
1806	0	0	0	0	0	0	0	0	1	0	k__Bacteria;p__Proteobacteria;c__Deltaproteobacteria;o__Syntrophobacterales;f__Syntrophaceae;g__Desulfomonile;
1998	0	0	0	0	0	0	0	0	1	0	k__Bacteria;p__Acidobacteria;c__AcidobacteriaPH;o__AcidobacteriaPH;f__AcidobacteriaPH;g__AcidobacteriaPH;
1319	0	0	0	0	0	0	0	1	0	0	k__Bacteria;p__Proteobacteria;c__Deltaproteobacteria;o__Myxococcales;f__Haliangiaceae;g__HaliangiaceaeFA;
1327	0	0	0	0	0	0	0	0	0	1	k__Bacteria;p__Spirochaetes;c__Spirochaetes (class);o__Spirochaetales;f__Spirochaetaceae;g__Treponema;
2347	0	0	0	0	0	1	0	0	0	0	k__Bacteria;p__Bacteroidetes;c__Bacteroidia;o__Bacteroidales;f__Marinilabiaceae;g__MarinilabiaceaeFA;
2171	0	2	0	0	0	1	0	1	1	0	k__Bacteria;p__Firmicutes;c__Bacilli;o__Bacillales;f__Bacillaceae;g__Bacillus;
1594	1	0	1	0	0	1	0	1	1	0	k__Bacteria;p__Planctomycetes;c__Planctomycea;o__Planctomycetales;f__Planctomycetaceae;g__Planctomyces;
1335	0	1	0	0	1	0	0	1	1	0	k__Bacteria;p__Proteobacteria;c__Gammaproteobacteria;o__Xanthomonadales;f__Sinobacteraceae;g__SinobacteraceaeFA;
1234	1	0	0	0	0	0	0	0	0	1	k__Bacteria;p__Proteobacteria;c__Deltaproteobacteria;o__Myxococcales;f__Haliangiaceae;g__HaliangiaceaeFA;
8967	0	1	0	0	0	0	0	0	0	1	k__Bacteria;p__Proteobacteria;c__Deltaproteobacteria;o__Desulfobacterales;f__Desulfobulbaceae;g__DesulfobulbaceaeFA;
1244	1	0	0	0	0	1	0	0	0	1	k__Bacteria;p__Proteobacteria;c__Alphaproteobacteria;o__Rhodospirillales;f__Rhodospirillaceae;g__Novispirillum;
1870	0	0	0	1	0	0	0	0	0	1	k__Bacteria;
1284	0	0	0	0	1	1	0	0	1	0	k__Bacteria;p__Caldiserica;c__OP5;o__BA129;f__ML635J-28;g__ML635J-28FA;
2069	0	0	0	1	0	0	1	1	0	1	k__Bacteria;p__Bacteroidetes;c__Bacteroidia;o__Bacteroidales;f__BacteroidalesOR;g__BacteroidalesOR;
2316	1	0	0	0	0	1	1	0	0	0	k__Bacteria;p__Firmicutes;c__Bacilli;o__Bacillales;f__Bacillaceae;g__Virgibacillus;
1476	0	0	0	0	0	0	0	0	2	0	k__Bacteria;p__Firmicutes;c__Clostridia;o__Clostridiales;f__ClostridialesOR;g__ClostridialesOR;
1584	0	0	0	1	0	0	0	0	0	0	k__Bacteria;p__Proteobacteria;c__Deltaproteobacteria;o__Syntrophobacterales;f__Syntrophaceae;g__SyntrophaceaeFA;
1593	0	1	0	0	0	0	0	0	0	0	k__Bacteria;p__Actinobacteria;c__Actinobacteria (class);o__Actinomycetales;f__Propionibacteriaceae;g__Tessaracoccus;
2224	0	0	2	0	0	0	0	0	0	0	k__Bacteria;p__Proteobacteria;c__Alphaproteobacteria;o__Rhizobiales;f__Bradyrhizobiaceae;g__Rhodopseudomonas;
2253	0	0	0	0	0	0	0	1	0	0	k__Bacteria;p__Proteobacteria;c__Deltaproteobacteria;o__Myxococcales;f__MyxococcalesOR;g__MyxococcalesOR;
1265	0	0	0	0	1	0	0	0	0	0	k__Bacteria;p__Planctomycetes;c__Kueneniae;o__KueneniaeCL;f__KueneniaeCL;g__KueneniaeCL;
1359	0	0	0	1	0	0	0	0	0	1	k__Bacteria;p__Chloroflexi;c__ChloroflexiPH;o__ChloroflexiPH;f__ChloroflexiPH;g__ChloroflexiPH;
2389	0	1	0	0	0	0	0	0	1	0	k__Bacteria;p__Chlamydiae;c__Chlamydiae (class);o__Chlamydiales;f__Parachlamydiaceae;g__Parachlamydia;
1754	0	0	0	0	0	0	0	0	0	1	k__Bacteria;p__GN02;c__VC12-cl04;o__VC12-cl04CL;f__VC12-cl04CL;g__VC12-cl04CL;
1300	1	0	0	0	0	0	0	0	0	0	k__Bacteria;p__Proteobacteria;c__Deltaproteobacteria;o__Syntrophobacterales;f__Syntrophaceae;g__Desulfomonile;
1920	0	0	1	0	0	0	0	2	1	0	k__Bacteria;p__OP11;c__OP11-4;o__RCP1-27;f__RCP1-27OR;g__RCP1-27OR;
2046	0	0	0	1	0	0	0	0	0	0	k__Bacteria;
2732	0	1	0	0	0	1	0	0	0	0	k__Bacteria;
1447	0	0	0	1	0	0	0	0	0	0	k__Bacteria;p__Chloroflexi;c__Anaerolineae;o__Anaerolineales;f__Anaerolinaceae;g__AnaerolinaceaeFA;
1716	0	2	0	0	0	0	0	0	0	1	k__Bacteria;p__Actinobacteria;c__Actinobacteria (class);o__MC47;f__MC47OR;g__MC47OR;
1276	0	0	0	0	0	0	1	0	0	0	k__Bacteria;p__Proteobacteria;c__Gammaproteobacteria;
8214	0	1	0	0	0	0	0	1	0	0	k__Bacteria;p__Proteobacteria;c__Deltaproteobacteria;o__Syntrophobacterales;f__Syntrophobacteraceae;g__SyntrophobacteraceaeFA;
4048	0	0	0	0	1	0	0	0	0	1	k__Bacteria;p__Proteobacteria;
1554	0	0	0	1	0	0	0	1	0	0	k__Bacteria;p__Proteobacteria;c__Deltaproteobacteria;o__MIZ46;f__MIZ46OR;g__MIZ46OR;
1280	0	0	1	0	0	0	1	1	0	0	k__Bacteria;
2711	0	0	2	0	0	0	0	0	0	0	k__Bacteria;p__Proteobacteria;c__Gammaproteobacteria;
1739	0	0	0	0	0	0	0	0	1	0	k__Bacteria;p__Chloroflexi;c__Anaerolineae;o__SJA-15;f__SJA-15OR;g__SJA-15OR;
1477	0	0	0	1	0	0	1	1	0	1	k__Bacteria;p__BRC1;c__BRC1PH;o__BRC1PH;f__BRC1PH;g__BRC1PH;
2416	0	0	1	0	0	0	1	0	0	1	k__Bacteria;p__Lentisphaerae;c__Lentisphaerae (class);
1329	0	1	1	0	1	0	0	0	0	0	k__Bacteria;p__Chlorobi;c__Chlorobia;o__Chlorobiales;f__Chlorobiaceae;g__Chloroherpeton;
10561	0	0	0	0	0	1	0	0	0	0	k__Bacteria;p__Proteobacteria;c__Deltaproteobacteria;o__Syntrophobacterales;f__Syntrophaceae;g__Desulfobacca;
4449	0	0	0	0	0	0	2	1	0	0	k__Bacteria;p__Proteobacteria;c__Betaproteobacteria;o__Burkholderiales;f__Comamonadaceae;g__Giesbergeria;
1926	1	0	0	0	0	0	0	0	0	1	k__Bacteria;p__OP8;
1654	0	1	0	0	0	0	0	0	0	0	k__Bacteria;p__Proteobacteria;c__Deltaproteobacteria;o__Bdellovibrionales;f__Bacteriovoracaceae;g__BacteriovoracaceaeFA;
2025	0	0	0	0	0	0	0	3	1	0	k__Bacteria;p__Bacteroidetes;c__Flavobacteria;o__FlavobacteriaCL;f__FlavobacteriaCL;g__FlavobacteriaCL;
2670	0	1	0	0	0	0	0	0	0	0	k__Bacteria;p__Verrucomicrobia;c__Verrucomicrobiae;o__Verrucomicrobiales;f__VerrucomicrobialesOR;g__VerrucomicrobialesOR;
1286	0	0	0	0	0	0	0	1	0	0	k__Bacteria;p__Nitrospirae;c__Nitrospira (class);o__Nitrospirales;f__Thermodesulfovibrionaceae;g__HB118;
2080	0	1	0	0	0	0	1	0	1	0	k__Bacteria;p__Verrucomicrobia;c__Verrucomicrobiae;o__Verrucomicrobiales;f__VerrucomicrobialesOR;g__VerrucomicrobialesOR;
1609	0	0	0	0	0	0	0	1	1	0	k__Bacteria;p__Actinobacteria;c__Actinobacteria (class);o__Solirubrobacterales;f__SolirubrobacteralesOR;g__SolirubrobacteralesOR;
1807	0	0	0	1	0	1	0	0	0	0	k__Bacteria;p__Firmicutes;c__Clostridia;o__Clostridiales;f__Catabacteriaceae;g__CatabacteriaceaeFA;
2655	1	0	0	0	0	0	1	1	0	0	k__Bacteria;p__Verrucomicrobia;c__Verrucomicrobiae;o__Verrucomicrobiales;f__VerrucomicrobialesOR;g__VerrucomicrobialesOR;
1688	0	0	0	0	0	0	0	1	0	0	k__Bacteria;p__Acidobacteria;c__AcidobacteriaPH;o__AcidobacteriaPH;f__AcidobacteriaPH;g__AcidobacteriaPH;
2180	0	0	0	0	0	0	0	0	0	1	k__Bacteria;p__Elusimicrobia;c__Endomicrobia;o__EndomicrobiaCL;f__EndomicrobiaCL;g__EndomicrobiaCL;
6508	1	0	0	0	0	0	0	0	0	1	k__Bacteria;p__Verrucomicrobia;c__Verrucomicrobiae;o__Verrucomicrobiales;f__Verrucomicrobia subdivision 3;g__Verrucomicrobia subdivision 3FA;
2215	0	0	0	0	0	1	0	0	0	0	k__Bacteria;p__Proteobacteria;c__Deltaproteobacteria;o__Desulfuromonadales;f__Geobacteraceae;g__Geobacter;
1697	0	0	0	0	0	0	0	1	0	0	k__Bacteria;
1941	0	0	0	1	0	0	0	0	0	2	k__Bacteria;p__Proteobacteria;c__Deltaproteobacteria;o__Syntrophobacterales;f__Desulfobacteraceae;g__Desulfobacterium;
1292	0	0	0	0	0	0	0	0	1	0	k__Bacteria;p__TM7;c__TM7-1;o__TM7-1CL;f__TM7-1CL;g__TM7-1CL;
1532	0	0	0	0	0	0	0	1	0	1	k__Bacteria;p__Bacteroidetes;c__Bacteroidia;o__Bacteroidales;f__BacteroidalesOR;g__BacteroidalesOR;
1728	0	1	0	0	0	0	0	1	0	0	k__Bacteria;p__Proteobacteria;c__Gammaproteobacteria;o__Legionellales;f__LegionellalesOR;g__LegionellalesOR;
4273	0	0	0	0	1	1	0	0	1	0	k__Bacteria;p__Proteobacteria;c__Deltaproteobacteria;o__Desulfuromonadales;f__Geobacteraceae;g__Geobacter;
3865	0	0	0	2	0	0	0	0	1	0	k__Bacteria;p__Proteobacteria;c__Deltaproteobacteria;o__Myxococcales;f__Myxococcaceae;g__Anaeromyxobacter;
1467	0	0	1	0	0	0	0	1	0	0	k__Bacteria;p__Proteobacteria;c__Gammaproteobacteria;o__Xanthomonadales;f__Sinobacteraceae;g__SinobacteraceaeFA;
1813	0	0	0	0	1	0	0	0	0	0	k__Bacteria;p__Elusimicrobia;c__Elusimicrobia (class);o__Elusimicrobiales;f__ElusimicrobialesOR;g__ElusimicrobialesOR;
1722	0	0	0	0	0	1	0	0	0	0	k__Bacteria;p__BRC1;c__PRR-11;o__PRR-11CL;f__PRR-11CL;g__PRR-11CL;
2102	0	0	0	2	0	0	0	0	0	0	k__Bacteria;p__Proteobacteria;c__Deltaproteobacteria;o__Syntrophobacterales;f__Syntrophaceae;g__SyntrophaceaeFA;
1518	0	0	0	0	0	0	0	0	1	0	k__Bacteria;p__Firmicutes;c__Clostridia;o__Natranaerobiales;f__Natranaerobiaceae;g__NatranaerobiaceaeFA;
1388	0	1	0	0	0	0	0	0	1	0	k__Bacteria;p__Chloroflexi;c__Thermomicrobia;o__ThermomicrobiaCL;f__ThermomicrobiaCL;g__ThermomicrobiaCL;
1325	0	0	0	1	0	0	0	0	0	0	k__Bacteria;p__Chloroflexi;c__Anaerolineae;o__H39;f__H39OR;g__H39OR;
1775	0	0	0	0	0	0	0	1	1	0	k__Bacteria;p__Verrucomicrobia;c__Verrucomicrobiae;o__Verrucomicrobiales;f__Verrucomicrobiaceae;g__Luteolibacter;
1305	0	0	1	1	0	0	0	0	0	0	k__Bacteria;p__Proteobacteria;c__Deltaproteobacteria;
1449	1	0	1	0	2	0	1	0	0	0	k__Bacteria;p__Tenericutes;c__Mollicutes;o__Acholeplasmatales;f__Acholeplasmataceae;g__AcholeplasmataceaeFA;
1422	2	1	0	0	0	0	0	1	0	1	k__Bacteria;p__Acidobacteria;c__Sva0725;o__Sva0725;f__Sva0725OR;g__Sva0725OR;
2814	0	0	1	0	1	0	0	0	0	0	k__Bacteria;p__Verrucomicrobia;c__Verrucomicrobiae;o__Verrucomicrobiales;f__VerrucomicrobialesOR;g__VerrucomicrobialesOR;
1473	0	0	1	0	1	0	0	0	0	0	k__Bacteria;p__Chlamydiae;c__Chlamydiae (class);o__Chlamydiales;f__Parachlamydiaceae;g__Parachlamydia;
1374	0	0	0	0	1	0	0	0	0	0	k__Bacteria;p__AC1;c__LC-1;o__LC-1CL;f__LC-1CL;g__LC-1CL;
1509	0	0	0	0	0	0	0	0	1	1	k__Bacteria;p__ABY1_OD1;c__ABY1_OD1PH;o__ABY1_OD1PH;f__ABY1_OD1PH;g__ABY1_OD1PH;
2862	0	0	0	0	0	0	0	0	0	1	k__Bacteria;p__Proteobacteria;c__Deltaproteobacteria;o__Syntrophobacterales;f__Syntrophobacteraceae;g__SyntrophobacteraceaeFA;
2848	0	0	1	0	1	0	0	0	0	0	k__Bacteria;p__Proteobacteria;c__Alphaproteobacteria;o__Caulobacterales;f__Caulobacteraceae;g__Phenylobacterium;
1852	0	0	0	0	0	0	0	0	1	0	k__Bacteria;p__Verrucomicrobia;c__Verrucomicrobiae;o__Verrucomicrobiales;f__VerrucomicrobialesOR;g__VerrucomicrobialesOR;
2570	0	0	0	0	1	0	1	0	0	0	k__Bacteria;p__Actinobacteria;c__Actinobacteria (class);o__Rubrobacterales;f__Rubrobacteraceae;g__RubrobacteraceaeFA;
1317	0	1	0	0	0	0	1	0	1	0	k__Bacteria;p__Proteobacteria;c__Epsilonproteobacteria;o__Nautiliales;f__NautilialesOR;g__NautilialesOR;
1483	0	1	0	0	0	0	0	0	0	1	k__Bacteria;p__Proteobacteria;c__Deltaproteobacteria;o__Syntrophobacterales;f__Desulfobacteraceae;g__DesulfobacteraceaeFA;
1975	0	0	0	0	0	0	0	1	0	1	k__Bacteria;
2571	0	0	0	0	0	0	0	1	0	0	k__Bacteria;p__Proteobacteria;c__Deltaproteobacteria;o__Syntrophobacterales;f__Syntrophobacteraceae;g__Desulfacinum;
1392	0	0	0	0	0	0	0	0	1	0	k__Bacteria;p__Proteobacteria;c__Alphaproteobacteria;o__Rhizobiales;f__Methylocystaceae;
1662	2	0	0	0	0	0	1	0	0	0	k__Bacteria;p__SAR406;c__AB16;o__Arctic96B-7;f__Arctic96B-7OR;g__Arctic96B-7OR;
1879	0	0	0	2	1	0	0	0	0	2	k__Bacteria;p__Verrucomicrobia;c__Verrucomicrobiae;o__Verrucomicrobiales;f__VerrucomicrobialesOR;g__VerrucomicrobialesOR;
1559	0	0	0	0	0	0	0	0	2	0	k__Bacteria;p__Proteobacteria;c__Alphaproteobacteria;o__Rhizobiales;f__Methylocystaceae;g__Methylosinus;
1798	0	0	2	0	0	0	0	0	0	0	k__Bacteria;p__Proteobacteria;c__Gammaproteobacteria;o__Xanthomonadales;f__Sinobacteraceae;g__SinobacteraceaeFA;
1493	0	0	0	0	1	0	1	0	1	0	k__Archaea;p__Euryarchaeota;c__Methanobacteria;o__Methanobacteriales;f__MethanobacterialesOR;g__MethanobacterialesOR;
1985	0	0	0	0	0	0	1	0	0	0	k__Bacteria;p__Lentisphaerae;c__Lentisphaerae (class);o__Victivallales;f__VictivallalesOR;g__VictivallalesOR;
2013	0	0	0	0	0	0	1	0	2	0	k__Bacteria;p__Proteobacteria;c__Deltaproteobacteria;o__Syntrophobacterales;f__Desulfobacteraceae;g__DesulfobacteraceaeFA;
2103	0	0	0	0	0	0	1	0	0	0	k__Bacteria;p__Chloroflexi;c__Anaerolineae;o__Anaerolineales;f__Anaerolinaceae;g__WCHB1-05;
1471	0	0	0	0	0	0	3	0	0	0	k__Bacteria;p__Spirochaetes;c__Spirochaetes (class);o__Spirochaetales;f__Spirochaetaceae;g__TM3;
2052	0	1	0	0	0	0	0	0	1	0	k__Bacteria;p__Bacteroidetes;c__Sphingobacteria;o__Sphingobacteriales;f__SphingobacterialesOR;g__SphingobacterialesOR;
5026	0	0	0	0	0	0	0	0	0	1	k__Bacteria;p__Proteobacteria;c__Deltaproteobacteria;o__Desulfobacterales;f__Nitrospinaceae;g__NitrospinaceaeFA;
1333	1	0	0	0	0	0	1	0	0	0	k__Bacteria;p__Chloroflexi;c__Dehalococcoidetes;o__Dehalococcoidales;f__Dehalococcoidaceae;g__DehalococcoidaceaeFA;
1942	0	2	0	0	0	0	0	0	1	0	k__Bacteria;p__Proteobacteria;c__Alphaproteobacteria;o__AlphaproteobacteriaCL;f__AlphaproteobacteriaCL;g__AlphaproteobacteriaCL;
1357	0	0	1	0	0	0	0	0	1	1	k__Bacteria;p__Spirochaetes;c__WWE1;o__PBS-18;f__SHA-4;g__W22;
2796	0	0	0	1	1	0	0	1	1	1	k__Bacteria;p__Verrucomicrobia;c__VerrucomicrobiaPH;o__VerrucomicrobiaPH;f__VerrucomicrobiaPH;g__VerrucomicrobiaPH;
1356	0	0	0	0	0	0	0	0	1	0	k__Bacteria;p__AC1;c__SHA-114;o__SHA-114CL;f__SHA-114CL;g__SHA-114CL;
2755	0	0	0	0	0	0	0	0	0	1	k__Bacteria;p__Acidobacteria;c__AcidobacteriaPH;o__AcidobacteriaPH;f__AcidobacteriaPH;g__AcidobacteriaPH;
4057	0	0	1	0	0	0	0	0	0	0	k__Bacteria;p__Verrucomicrobia;c__Verrucomicrobiae;o__Verrucomicrobiales;f__Verrucomicrobia subdivision 3;g__Verrucomicrobia subdivision 3FA;
1377	0	1	0	0	0	0	0	1	0	0	k__Bacteria;p__OP11;
2342	0	0	0	0	0	0	0	1	0	0	k__Bacteria;p__Proteobacteria;c__Gammaproteobacteria;o__Legionellales;f__Coxiellaceae;g__Aquicella;
2020	1	0	0	0	0	0	0	0	1	0	k__Bacteria;p__Chloroflexi;c__Dehalococcoidetes;o__Dehalococcoidales;f__Dehalococcoidaceae;g__DehalococcoidaceaeFA;
1390	0	0	0	0	0	0	0	0	2	0	k__Bacteria;p__OP11;c__OP11-4;o__RCP1-27;f__RCP1-27OR;g__RCP1-27OR;
2030	2	1	0	0	1	0	0	1	1	1	k__Bacteria;p__Firmicutes;c__Clostridia;o__Clostridiales;f__Lachnospiraceae;g__Coprococcus;
1455	1	0	0	1	0	0	0	0	0	0	k__Bacteria;p__Firmicutes;c__Bacilli;o__Bacillales;f__Listeriaceae;g__ListeriaceaeFA;
2984	0	0	0	0	2	0	0	0	0	0	k__Bacteria;p__Proteobacteria;c__Deltaproteobacteria;o__Syntrophobacterales;f__Syntrophaceae;g__SyntrophaceaeFA;
2744	0	1	1	0	0	1	0	0	1	0	k__Bacteria;p__Actinobacteria;c__Actinobacteria (class);o__Solirubrobacterales;f__SolirubrobacteralesOR;g__SolirubrobacteralesOR;
2156	0	0	1	1	0	0	0	0	0	0	k__Bacteria;p__Proteobacteria;c__Betaproteobacteria;o__Rhodocyclales;f__RhodocyclalesOR;g__RhodocyclalesOR;
1702	0	1	0	0	1	0	0	0	0	0	k__Bacteria;p__Bacteroidetes;c__Sphingobacteria;o__Sphingobacteriales;f__Sphingobacteriaceae;g__SphingobacteriaceaeFA;
2886	0	0	0	1	0	0	0	0	0	0	k__Bacteria;p__Proteobacteria;c__Deltaproteobacteria;o__Syntrophobacterales;f__Syntrophobacteraceae;g__SyntrophobacteraceaeFA;
2579	1	0	0	1	0	0	0	0	0	0	k__Bacteria;p__Verrucomicrobia;c__VerrucomicrobiaPH;o__VerrucomicrobiaPH;f__VerrucomicrobiaPH;g__VerrucomicrobiaPH;
1604	0	0	0	0	0	0	0	1	0	0	k__Bacteria;p__Spirochaetes;c__Spirochaetes (class);o__Spirochaetales;f__Spirochaetaceae;g__Spirochaeta;
3514	0	0	0	0	1	0	0	0	0	0	k__Bacteria;p__Verrucomicrobia;c__Verrucomicrobiae;o__Verrucomicrobiales;f__Verrucomicrobia subdivision 3;g__Verrucomicrobia subdivision 3FA;
1538	0	0	0	0	0	0	0	0	1	0	k__Bacteria;p__Firmicutes;c__Clostridia;o__Clostridiales;f__ClostridialesOR;g__ClostridialesOR;
1349	0	0	0	0	0	1	1	0	0	0	k__Bacteria;p__Proteobacteria;c__Deltaproteobacteria;o__Desulfobacterales;f__DesulfobacteralesOR;g__DesulfobacteralesOR;
1389	0	0	0	0	0	0	1	0	0	0	k__Bacteria;p__Chloroflexi;c__Anaerolineae;o__Anaerolineales;f__Anaerolinaceae;g__Longilinea;
1366	0	0	0	0	0	0	1	1	0	0	k__Bacteria;p__GN04;c__MSB-5A5;o__MSB-5A5CL;f__MSB-5A5CL;g__MSB-5A5CL;
1371	0	0	0	0	0	1	2	0	0	0	k__Bacteria;p__GN04;c__MSB-5A5;o__MSB-5A5CL;f__MSB-5A5CL;g__MSB-5A5CL;
1353	0	0	0	0	1	0	1	0	1	0	k__Bacteria;p__Chloroflexi;c__Thermobacula;o__Thermobaculales;f__Thermobaculaceae;g__Thermobaculum;
4612	0	0	0	0	0	1	0	0	0	0	k__Bacteria;p__Nitrospirae;c__Nitrospira (class);o__Nitrospirales;f__Thermodesulfovibrionaceae;g__LCP-6;
1625	0	0	0	0	0	0	1	0	0	0	k__Bacteria;
1966	1	0	0	0	0	0	0	0	0	0	k__Bacteria;p__Proteobacteria;c__Deltaproteobacteria;o__Syntrophobacterales;f__Desulfobacteraceae;g__DesulfobacteraceaeFA;
1931	0	0	0	1	1	0	0	0	0	0	k__Bacteria;p__Chlorobi;c__Chlorobia;o__Chlorobiales;f__Chlorobiaceae;g__Chloroherpeton;
1459	1	0	0	0	0	0	0	2	0	0	k__Bacteria;p__Proteobacteria;c__Gammaproteobacteria;o__Oceanospirillales;f__OM60;g__Congregibacter;
2172	0	0	1	0	3	1	0	0	0	0	k__Bacteria;p__Proteobacteria;c__Deltaproteobacteria;
2000	0	0	0	0	0	1	0	0	0	1	k__Bacteria;p__Chloroflexi;c__Anaerolineae;o__BPC110;f__BPC110OR;g__BPC110OR;
1438	0	1	0	0	0	0	0	0	0	0	k__Bacteria;p__Proteobacteria;c__Gammaproteobacteria;o__Xanthomonadales;f__Sinobacteraceae;g__SinobacteraceaeFA;
2413	0	1	0	0	0	0	0	0	0	0	k__Bacteria;p__Proteobacteria;c__Gammaproteobacteria;o__Thiotrichales;f__ThiotrichalesOR;g__ThiotrichalesOR;
1668	0	0	1	0	0	0	0	0	0	0	k__Bacteria;p__Chloroflexi;c__Anaerolineae;o__Anaerolineales;f__Anaerolinaceae;g__AnaerolinaceaeFA;
2424	0	0	0	0	0	1	0	0	0	0	k__Bacteria;p__SAR406;c__Ulr1583;o__Ulr1583CL;f__Ulr1583CL;g__Ulr1583CL;
1503	0	0	0	0	0	0	1	1	0	0	k__Bacteria;
1364	0	0	0	0	0	1	0	0	0	0	k__Bacteria;p__Spirochaetes;c__Spirochaetes (class);o__Spirochaetales;f__Spirochaetaceae;g__SpirochaetaceaeFA;
1893	0	0	0	0	0	1	0	0	0	0	k__Bacteria;p__Actinobacteria;c__Actinobacteria (class);o__Solirubrobacterales;f__Patulibacteraceae;g__PatulibacteraceaeFA;
1487	0	1	0	0	0	0	0	0	0	0	k__Bacteria;
2146	0	0	0	1	0	0	1	0	0	0	k__Bacteria;p__Actinobacteria;c__Actinobacteria (class);o__Actinomycetales;f__Mycobacteriaceae;g__Mycobacterium;
2876	0	0	2	0	0	0	0	0	0	0	k__Bacteria;p__Elusimicrobia;c__Elusimicrobia (class);o__MVP-88;f__MVP-88OR;g__MVP-88OR;
1391	0	0	0	0	0	0	0	0	1	0	k__Bacteria;p__Bacteroidetes;c__Sphingobacteria;o__Sphingobacteriales;f__Saprospiraceae;g__SaprospiraceaeFA;
2721	2	0	0	0	0	0	0	1	0	1	k__Bacteria;p__Bacteroidetes;
5068	0	0	0	0	0	0	1	0	0	0	k__Bacteria;p__Proteobacteria;c__Deltaproteobacteria;o__Syntrophobacterales;f__Syntrophobacteraceae;g__SyntrophobacteraceaeFA;
1897	0	0	0	0	0	0	0	0	1	0	k__Bacteria;p__Proteobacteria;c__Alphaproteobacteria;o__Rhodospirillales;f__Rhodospirillaceae;g__RhodospirillaceaeFA;
1372	0	1	0	1	0	0	0	0	0	0	k__Bacteria;p__Spirochaetes;c__Leptospirae;o__Leptospirales;f__Leptospiraceae;g__Leptospira;
1398	0	0	0	0	2	0	0	0	0	0	k__Bacteria;p__Chloroflexi;c__Anaerolineae;o__Anaerolineales;f__Anaerolinaceae;
1632	0	0	1	0	1	0	0	0	0	0	k__Bacteria;p__Proteobacteria;c__Betaproteobacteria;o__Rhodocyclales;f__Rhodocyclaceae;
1397	0	0	0	0	0	0	0	0	2	0	k__Bacteria;p__Bacteroidetes;c__Bacteroidia;o__Bacteroidales;f__BacteroidalesOR;g__BacteroidalesOR;
3144	0	0	0	0	0	1	0	0	0	0	k__Bacteria;p__Chlamydiae;c__Chlamydiae (class);o__Chlamydiales;f__ChlamydialesOR;g__ChlamydialesOR;
2411	0	0	1	0	0	0	0	0	2	0	k__Bacteria;p__Proteobacteria;c__Gammaproteobacteria;o__Legionellales;f__Coxiellaceae;g__CoxiellaceaeFA;
1378	0	0	1	0	0	0	0	0	1	0	k__Bacteria;p__Proteobacteria;c__Gammaproteobacteria;o__Enterobacteriales;f__Enterobacteriaceae;g__Trabulsiella;
1686	0	1	0	0	0	1	1	0	0	0	k__Bacteria;p__Proteobacteria;c__Deltaproteobacteria;o__Syntrophobacterales;f__Syntrophaceae;g__Desulfobacca;
3387	1	1	0	0	0	1	0	0	0	0	k__Bacteria;p__Firmicutes;c__Bacilli;o__Bacillales;
2405	0	1	0	0	0	0	0	0	0	0	k__Bacteria;p__Proteobacteria;c__Deltaproteobacteria;o__Syntrophobacterales;f__Syntrophobacteraceae;g__SyntrophobacteraceaeFA;
1936	0	1	0	0	0	0	1	0	1	1	k__Bacteria;
1651	1	0	0	0	0	0	0	0	1	0	k__Bacteria;p__Proteobacteria;c__Alphaproteobacteria;o__Rhizobiales;f__Methylocystaceae;g__MethylocystaceaeFA;
2583	0	0	0	0	0	0	1	0	2	0	k__Bacteria;p__Proteobacteria;c__Deltaproteobacteria;o__Bdellovibrionales;f__Bdellovibrionaceae;g__Bdellovibrio;
1677	0	0	0	1	0	0	0	0	0	1	k__Bacteria;p__Actinobacteria;c__Actinobacteria (class);o__Solirubrobacterales;f__SolirubrobacteralesOR;g__SolirubrobacteralesOR;
4529	0	0	0	1	2	0	0	0	0	0	k__Bacteria;p__Actinobacteria;c__Actinobacteria (class);o__Actinomycetales;f__ActinomycetalesOR;g__ActinomycetalesOR;
1631	0	0	0	0	0	0	1	0	0	0	k__Bacteria;p__Nitrospirae;c__Nitrospira (class);o__Nitrospirales;f__Thermodesulfovibrionaceae;g__ThermodesulfovibrionaceaeFA;
1399	0	0	0	0	0	0	1	0	0	0	k__Bacteria;p__Verrucomicrobia;c__Opitutae;o__Opitutales;f__Opitutaceae;g__Opitutus;
2087	0	0	0	0	0	0	0	0	0	1	k__Bacteria;p__Proteobacteria;c__Deltaproteobacteria;o__DeltaproteobacteriaCL;f__DeltaproteobacteriaCL;g__DeltaproteobacteriaCL;
2131	0	0	0	1	0	0	0	0	0	0	k__Bacteria;p__Verrucomicrobia;c__Methylacidiphilae;o__Methylacidiphilales;f__Methylacidiphilaceae;g__Candidatus Methylacidiphilum;
1999	0	0	0	0	0	0	1	0	0	0	k__Bacteria;p__Verrucomicrobia;c__Verrucomicrobiae;o__Verrucomicrobiales;f__Verrucomicrobia subdivision 3;g__Verrucomicrobia subdivision 3FA;
1580	0	0	0	0	0	0	1	0	0	0	k__Bacteria;p__Proteobacteria;c__Alphaproteobacteria;o__Rhizobiales;f__RhizobialesOR;g__RhizobialesOR;
1925	0	1	0	0	0	1	0	0	0	0	k__Bacteria;p__Verrucomicrobia;c__Verrucomicrobiae;o__Verrucomicrobiales;f__VerrucomicrobialesOR;g__VerrucomicrobialesOR;
2184	0	0	1	0	0	0	0	0	0	0	k__Bacteria;p__Proteobacteria;c__Deltaproteobacteria;o__Myxococcales;f__MyxococcalesOR;g__MyxococcalesOR;
1429	0	0	2	0	0	0	0	0	0	0	k__Bacteria;p__Gemmatimonadetes;c__Gemmatimonadetes (class);o__Gemmatimonadales;f__GemmatimonadalesOR;g__GemmatimonadalesOR;
2491	1	0	0	0	0	0	0	2	0	0	k__Bacteria;p__Proteobacteria;c__Deltaproteobacteria;
1656	0	0	0	0	0	0	0	2	1	0	k__Bacteria;p__OP11;c__OP11-4;o__KNA6-NB14;f__KNA6-NB14OR;g__KNA6-NB14OR;
2329	0	0	0	0	0	0	0	0	0	2	k__Bacteria;p__Proteobacteria;c__Deltaproteobacteria;o__Myxococcales;f__MyxococcalesOR;g__MyxococcalesOR;
1712	0	0	1	0	0	1	0	0	0	0	k__Bacteria;p__Proteobacteria;c__Deltaproteobacteria;o__Myxococcales;f__MyxococcalesOR;g__MyxococcalesOR;
1886	1	0	0	0	0	0	0	0	0	0	k__Bacteria;p__Cyanobacteria;c__S15B-MN24;o__S15B-MN24CL;f__S15B-MN24CL;g__S15B-MN24CL;
1740	0	1	0	0	0	0	0	0	0	0	k__Bacteria;p__OP11;c__OP11-1;o__GN01;f__GN01OR;g__GN01OR;
1565	0	0	0	0	0	0	0	0	1	0	k__Bacteria;p__Proteobacteria;c__Alphaproteobacteria;o__Rhizobiales;f__Cohaesibacteraceae;g__CohaesibacteraceaeFA;
2847	0	0	0	0	0	1	0	0	1	0	k__Bacteria;p__NKB19;c__NKB19PH;o__NKB19PH;f__NKB19PH;g__NKB19PH;
2094	0	0	1	0	0	0	0	1	0	0	k__Bacteria;p__Proteobacteria;c__Gammaproteobacteria;o__Xanthomonadales;f__Sinobacteraceae;g__Steroidobacter;
1834	0	0	0	0	0	1	0	0	0	0	k__Bacteria;p__Proteobacteria;c__Gammaproteobacteria;o__Oceanospirillales;f__OM60;g__OM60FA;
1406	0	1	1	0	0	0	0	0	0	0	k__Bacteria;p__Elusimicrobia;c__Elusimicrobia (class);o__MVP-88;f__MVP-88OR;g__MVP-88OR;
3380	0	0	0	1	0	0	0	0	0	0	k__Bacteria;p__Proteobacteria;c__Betaproteobacteria;o__Gallionellales;f__Gallionellaceae;g__GallionellaceaeFA;
1413	0	0	0	0	1	0	0	1	1	0	k__Bacteria;p__Proteobacteria;c__Alphaproteobacteria;o__Rhizobiales;f__Hyphomicrobiaceae;g__Devosia;
2439	0	0	0	0	0	0	1	0	0	2	k__Bacteria;p__Verrucomicrobia;c__Methylacidiphilae;o__Methylacidiphilales;f__Methylacidiphilaceae;g__LP2A;
1432	0	1	0	0	0	0	0	0	0	0	k__Bacteria;p__Chlorobi;c__Ignavibacteria;o__ZB1;f__ZB1OR;g__ZB1OR;
2831	0	1	0	0	0	0	0	0	0	0	k__Bacteria;p__Proteobacteria;c__Deltaproteobacteria;o__CTD005-82B-02;f__CTD005-82B-02OR;g__CTD005-82B-02OR;
2065	0	1	0	0	0	0	0	0	1	0	k__Bacteria;p__Bacteroidetes;c__Sphingobacteria;o__Sphingobacteriales;f__Saprospiraceae;g__SaprospiraceaeFA;
2544	0	1	0	0	0	0	0	1	0	0	k__Bacteria;p__Proteobacteria;c__Alphaproteobacteria;o__Rhizobiales;f__Rhizobiaceae;g__Kaistia;
11288	0	0	0	0	0	0	1	0	0	0	k__Bacteria;p__Nitrospirae;c__Nitrospira (class);o__Nitrospirales;f__Thermodesulfovibrionaceae;g__LCP-6;
1537	0	0	0	1	0	0	0	2	0	0	k__Bacteria;p__Bacteroidetes;c__Flavobacteria;o__Flavobacteriales;f__Cryomorphaceae;g__CryomorphaceaeFA;
1450	0	1	1	0	1	0	0	0	0	0	k__Bacteria;p__Chlamydiae;c__Chlamydiae (class);o__Chlamydiales;f__Parachlamydiaceae;g__Parachlamydia;
1441	0	0	0	0	0	0	0	0	0	4	k__Bacteria;
1445	0	1	1	0	1	0	0	0	1	0	k__Bacteria;
1761	0	0	0	0	1	0	0	0	0	0	k__Bacteria;p__Chlamydiae;c__Chlamydiae (class);o__Chlamydiales;f__Waddliaceae;g__Waddlia;
2736	0	0	0	0	0	0	2	1	0	0	k__Bacteria;p__Acidobacteria;c__Acidobacteria (class);o__Acidobacteriales;f__AcidobacterialesOR;g__AcidobacterialesOR;
1569	0	0	1	0	1	0	0	0	0	0	k__Bacteria;p__Verrucomicrobia;c__Verrucomicrobiae;o__Verrucomicrobiales;f__VerrucomicrobialesOR;g__VerrucomicrobialesOR;
1443	0	1	2	0	0	0	0	0	0	0	k__Bacteria;p__Proteobacteria;c__Gammaproteobacteria;o__Xanthomonadales;f__Xanthomonadaceae;g__XanthomonadaceaeFA;
2239	0	0	0	0	0	2	0	0	0	0	k__Bacteria;p__Proteobacteria;c__Deltaproteobacteria;o__Desulfobacterales;f__Nitrospinaceae;g__NitrospinaceaeFA;
1994	0	0	0	0	0	1	0	0	0	0	k__Bacteria;p__Verrucomicrobia;
5957	0	0	1	0	0	0	0	0	1	0	k__Bacteria;p__Proteobacteria;c__Betaproteobacteria;o__Rhodocyclales;f__Rhodocyclaceae;
2957	0	0	0	1	1	0	0	1	1	1	k__Bacteria;p__Verrucomicrobia;
1734	0	0	2	1	0	1	0	0	0	0	k__Bacteria;p__Verrucomicrobia;
1425	0	0	0	0	1	0	0	0	2	0	k__Bacteria;p__Spirochaetes;c__Spirochaetes (class);o__Spirochaetales;f__Spirochaetaceae;g__Treponema;
1427	0	1	0	0	0	0	1	1	0	0	k__Bacteria;p__Firmicutes;c__Clostridia;o__Clostridiales;f__Catabacteriaceae;g__CatabacteriaceaeFA;
4029	1	0	0	0	0	0	0	0	1	0	k__Bacteria;p__Proteobacteria;c__Alphaproteobacteria;o__Rhizobiales;f__Hyphomicrobiaceae;g__Rhodomicrobium;
1424	0	0	0	1	0	0	0	0	0	1	k__Bacteria;p__Verrucomicrobia;c__VerrucomicrobiaPH;o__VerrucomicrobiaPH;f__VerrucomicrobiaPH;g__VerrucomicrobiaPH;
3360	0	0	1	0	0	0	0	1	0	1	k__Bacteria;p__Proteobacteria;c__Betaproteobacteria;o__Rhodocyclales;f__Rhodocyclaceae;g__Dechloromonas;
1501	0	0	0	0	0	0	1	0	0	0	k__Bacteria;p__OP8;c__OP8_2;o__OP8_2CL;f__OP8_2CL;g__OP8_2CL;
1560	0	0	1	0	1	0	0	0	0	0	k__Bacteria;
2475	0	0	0	0	0	0	1	0	0	0	k__Bacteria;p__Spirochaetes;c__Spirochaetes (class);o__Spirochaetales;f__Spirochaetaceae;g__TM3;
1579	0	0	0	0	0	0	0	0	1	0	k__Bacteria;p__Actinobacteria;c__Actinobacteria (class);o__Acidimicrobiales;f__AcidimicrobialesOR;g__AcidimicrobialesOR;
1508	0	0	0	0	0	0	0	0	1	0	k__Bacteria;p__Bacteroidetes;c__Sphingobacteria;o__Sphingobacteriales;f__Sphingobacteriaceae;g__Pedobacter;
1434	0	0	0	0	0	2	0	0	0	1	k__Bacteria;p__Chloroflexi;c__Anaerolineae;o__GCA004;f__GCA004OR;g__GCA004OR;
1585	0	0	0	0	0	0	0	1	2	0	k__Bacteria;p__Firmicutes;c__Clostridia;o__Clostridiales;f__Veillonellaceae;g__Desulfosporomusa;
1880	0	0	1	0	1	0	0	0	0	0	k__Bacteria;p__Spirochaetes;c__Spirochaetes (class);o__Spirochaetales;f__Spirochaetaceae;g__Spirochaeta;
3374	0	0	0	1	1	0	0	0	0	0	k__Bacteria;p__Chloroflexi;c__Dehalococcoidetes;o__NT-B4;f__NT-B4OR;g__NT-B4OR;
1786	0	2	0	0	0	0	0	1	0	0	k__Bacteria;p__Proteobacteria;c__Deltaproteobacteria;o__Syntrophobacterales;f__SyntrophobacteralesOR;g__SyntrophobacteralesOR;
1652	0	0	0	0	0	0	0	1	0	0	k__Bacteria;p__Proteobacteria;c__Deltaproteobacteria;o__Syntrophobacterales;f__Syntrophobacteraceae;g__SyntrophobacteraceaeFA;
1945	0	0	2	0	1	0	0	0	0	1	k__Bacteria;p__GN12;c__GN12PH;o__GN12PH;f__GN12PH;g__GN12PH;
1446	0	0	0	0	0	0	0	0	1	0	k__Bacteria;p__Bacteroidetes;c__Bacteroidia;o__Bacteroidales;f__Porphyromonadaceae;g__PorphyromonadaceaeFA;
1436	0	0	0	0	0	0	0	1	1	0	k__Bacteria;p__Proteobacteria;c__Gammaproteobacteria;o__Oceanospirillales;f__OM60;g__OM60FA;
1541	1	0	0	0	0	0	0	0	0	1	k__Bacteria;
1860	0	0	1	0	0	0	1	0	0	0	k__Bacteria;p__Chlorobi;c__Chlorobia;o__Chlorobiales;f__Chlorobiaceae;g__Chlorobaculum;
2817	2	0	0	0	1	0	0	0	0	0	k__Bacteria;p__Proteobacteria;
1516	0	2	0	1	0	0	0	0	0	0	k__Bacteria;p__Firmicutes;c__Clostridia;o__OPB54;f__OPB54OR;g__OPB54OR;
1515	0	0	0	2	1	1	0	0	0	1	k__Bacteria;p__Chloroflexi;c__Dehalococcoidetes;o__NT-B4;f__NT-B4OR;g__NT-B4OR;
8828	0	0	0	0	1	1	0	0	0	0	k__Bacteria;p__Chloroflexi;c__Anaerolineae;o__SJA-15;f__SJA-15OR;g__SJA-15OR;
2432	0	0	0	0	0	0	0	0	0	1	k__Bacteria;p__Proteobacteria;c__Betaproteobacteria;o__Rhodocyclales;f__Rhodocyclaceae;g__Methyloversatilis;
1721	0	0	0	0	0	0	1	1	0	0	k__Bacteria;p__Proteobacteria;c__Gammaproteobacteria;o__Oceanospirillales;f__211ds20;g__211ds20FA;
1859	0	0	1	0	0	0	0	1	0	0	k__Bacteria;p__Proteobacteria;c__Alphaproteobacteria;o__Rhizobiales;f__Hyphomicrobiaceae;g__Devosia;
1522	0	0	0	0	0	0	0	1	0	0	k__Bacteria;p__TM6;c__SJA-4;o__SJA-4CL;f__SJA-4CL;g__SJA-4CL;
1542	0	0	1	0	0	0	0	0	1	0	k__Bacteria;
1492	0	0	0	0	0	0	0	0	0	1	k__Bacteria;p__Acidobacteria;c__iii1-8;o__32-20;f__32-20OR;g__32-20OR;
1458	0	0	1	0	0	0	0	0	0	0	k__Bacteria;p__Proteobacteria;c__Deltaproteobacteria;o__Syntrophobacterales;f__Desulfobacteraceae;g__DesulfobacteraceaeFA;
1521	0	0	0	0	0	0	1	0	0	0	k__Bacteria;p__Proteobacteria;c__Alphaproteobacteria;o__Rhodospirillales;f__Rhodospirillaceae;g__RhodospirillaceaeFA;
1465	0	0	0	0	0	0	2	0	0	0	k__Bacteria;p__Chloroflexi;c__Chloroflexi (class);o__Chloroflexales;f__Chlorothrixaceae;g__ChlorothrixaceaeFA;
1512	0	0	1	0	0	0	0	0	0	0	k__Bacteria;
2005	0	0	0	0	0	0	1	0	0	0	k__Bacteria;p__Firmicutes;c__Bacilli;o__Bacillales;f__Paenibacillaceae;g__PaenibacillaceaeFA;
2084	0	1	0	0	0	0	0	0	0	0	k__Bacteria;p__Proteobacteria;c__Deltaproteobacteria;o__Desulfovibrionales;f__Desulfovibrionaceae;g__Desulfovibrio;
1627	0	0	0	0	0	0	0	1	0	0	k__Bacteria;p__Verrucomicrobia;c__Verrucomicrobiae;o__Verrucomicrobiales;f__VerrucomicrobialesOR;g__VerrucomicrobialesOR;
1578	0	0	1	0	0	0	0	0	1	0	k__Bacteria;p__Chloroflexi;c__Thermomicrobia;o__HN1-15;f__HN1-15OR;g__HN1-15OR;
1657	0	0	0	1	0	0	0	0	0	0	k__Bacteria;p__Proteobacteria;c__Deltaproteobacteria;o__Syntrophobacterales;f__Desulfobacteraceae;g__Desulfobacterium;
2225	0	0	0	0	0	2	0	0	0	0	k__Bacteria;p__ABY1_OD1;c__ABY1_OD1PH;o__ABY1_OD1PH;f__ABY1_OD1PH;g__ABY1_OD1PH;
1474	0	0	0	0	0	0	1	0	0	0	k__Bacteria;p__Firmicutes;c__Clostridia;o__Clostridiales;f__Catabacteriaceae;g__CatabacteriaceaeFA;
1484	0	0	0	0	0	0	0	0	2	0	k__Bacteria;p__Bacteroidetes;c__Bacteroidia;o__Bacteroidales;f__BacteroidalesOR;g__BacteroidalesOR;
3501	2	0	0	0	0	0	0	0	0	0	k__Bacteria;p__Acidobacteria;c__Acidobacteria (class);o__Acidobacteriales;f__AcidobacterialesOR;g__AcidobacterialesOR;
1488	0	0	0	1	1	0	0	0	0	0	k__Bacteria;p__Proteobacteria;c__Deltaproteobacteria;o__Myxococcales;f__Haliangiaceae;g__HaliangiaceaeFA;
2600	0	0	0	0	1	0	0	0	0	0	k__Bacteria;p__ZB3;c__Rs-J96;o__Rs-J96CL;f__Rs-J96CL;g__Rs-J96CL;
2716	0	0	0	0	0	0	0	0	1	0	k__Bacteria;p__Acidobacteria;c__RB25;o__RB25CL;f__RB25CL;g__RB25CL;
2183	0	0	0	0	0	0	0	1	1	0	k__Bacteria;p__Chloroflexi;c__Anaerolineae;o__envOPS12;f__envOPS12OR;g__envOPS12OR;
2109	2	0	0	0	0	1	0	0	0	1	k__Bacteria;p__Chloroflexi;c__Anaerolineae;o__S0208;f__S0208OR;g__S0208OR;
2182	0	0	0	0	0	0	3	0	0	0	k__Bacteria;p__Chloroflexi;c__Chloroflexi (class);o__Chloroflexales;f__ChloroflexalesOR;g__ChloroflexalesOR;
1621	0	0	0	0	0	0	1	0	0	0	k__Bacteria;p__Bacteroidetes;c__Flavobacteria;o__FlavobacteriaCL;f__FlavobacteriaCL;g__FlavobacteriaCL;
1826	0	1	0	0	0	1	0	0	0	0	k__Bacteria;p__Chloroflexi;c__Dehalococcoidetes;o__Dehalococcoidales;f__Dehalococcoidaceae;g__DehalococcoidaceaeFA;
2221	0	0	0	0	0	0	0	0	1	0	k__Bacteria;p__Bacteroidetes;c__Bacteroidia;o__Bacteroidales;f__Marinilabiaceae;g__MarinilabiaceaeFA;
1851	0	0	0	0	0	1	0	2	0	0	k__Bacteria;p__Verrucomicrobia;c__Spartobacteria;o__Spartobacteriales;f__Spartobacteriaceae;g__Candidatus Xiphinematobacter;
1805	0	1	2	0	0	0	0	0	1	0	k__Bacteria;p__Bacteroidetes;c__Sphingobacteria;o__Sphingobacteriales;f__SphingobacterialesOR;g__SphingobacterialesOR;
1956	0	0	0	0	0	0	0	1	0	0	k__Bacteria;p__OP11;c__OP11-4;o__KNA6-NB14;f__KNA6-NB14OR;g__KNA6-NB14OR;
2268	0	0	1	1	0	0	0	0	0	0	k__Bacteria;p__Bacteroidetes;c__Sphingobacteria;o__Sphingobacteriales;f__SphingobacterialesOR;g__SphingobacterialesOR;
2210	0	0	0	0	0	0	0	1	0	0	k__Bacteria;p__Gemmatimonadetes;c__Gemmatimonadetes (class);o__Gemmatimonadales;f__GemmatimonadalesOR;g__GemmatimonadalesOR;
1833	0	0	0	0	0	0	0	1	0	0	k__Bacteria;p__OP11;c__OP11-4;o__RCP1-27;f__RCP1-27OR;g__RCP1-27OR;
5293	0	0	0	0	0	0	1	0	0	1	k__Bacteria;p__Proteobacteria;c__Deltaproteobacteria;o__Desulfuromonadales;f__Geobacteraceae;g__Geobacter;
1557	0	0	0	0	0	0	2	0	0	0	k__Bacteria;p__GN02;c__BB34;o__BB34CL;f__BB34CL;g__BB34CL;
2393	0	0	0	0	0	0	0	1	0	0	k__Bacteria;p__Elusimicrobia;c__Elusimicrobia (class);o__MVP-88;f__MVP-88OR;g__MVP-88OR;
2138	0	1	0	0	0	0	0	0	1	0	k__Archaea;p__Euryarchaeota;c__Methanobacteria;o__Methanobacteriales;f__Methanobacteriaceae;g__Methanobacterium;
6071	0	1	1	0	0	0	0	0	0	0	k__Bacteria;p__Bacteroidetes;c__Bacteroidia;o__Bacteroidales;f__Porphyromonadaceae;
1499	0	0	0	0	1	0	0	0	0	0	k__Bacteria;p__Bacteroidetes;c__Bacteroidia;o__Bacteroidales;f__BacteroidalesOR;g__BacteroidalesOR;
2286	0	0	0	0	1	0	0	0	0	0	k__Bacteria;p__Proteobacteria;c__Deltaproteobacteria;o__Syntrophobacterales;f__Desulfobacteraceae;
2333	0	0	0	0	0	0	0	0	1	0	k__Bacteria;p__OP11;c__OP11-4;o__RCP1-27;f__RCP1-27OR;g__RCP1-27OR;
1496	0	0	0	0	0	1	0	0	0	1	k__Bacteria;p__Bacteroidetes;c__Bacteroidia;o__Bacteroidales;f__Marinilabiaceae;g__MarinilabiaceaeFA;
1988	0	0	0	0	0	0	1	0	0	0	k__Bacteria;
2173	0	1	1	0	0	0	0	0	0	0	k__Bacteria;p__Firmicutes;c__Bacilli;o__Bacillales;f__Planococcaceae;g__Solibacillus;
2124	0	0	0	0	1	1	0	0	0	0	k__Bacteria;p__Fusobacteria;c__Fusobacteria (class);o__Fusobacteriales;f__Fusobacteriaceae;g__FusobacteriaceaeFA;
2153	0	1	0	0	0	0	0	0	0	0	k__Bacteria;p__Proteobacteria;c__Betaproteobacteria;o__Burkholderiales;f__Comamonadaceae;g__Schlegelella;
2018	1	0	0	0	0	0	2	0	0	1	k__Bacteria;p__TM7;c__TM7-3;o__Blgi18;f__Blgi18OR;g__Blgi18OR;
8109	0	1	1	0	1	0	1	0	0	0	k__Bacteria;p__Proteobacteria;c__Betaproteobacteria;o__Rhodocyclales;f__Rhodocyclaceae;g__Azospira;
1547	0	0	1	0	0	0	0	0	0	0	k__Bacteria;p__TM6;c__SJA-4;o__SJA-4CL;f__SJA-4CL;g__SJA-4CL;
1500	0	0	0	2	0	0	0	0	0	0	k__Bacteria;p__Proteobacteria;c__Deltaproteobacteria;
2100	0	0	0	0	0	0	0	0	0	1	k__Bacteria;p__Verrucomicrobia;c__Opitutae;o__OpitutaeCL;f__OpitutaeCL;g__OpitutaeCL;
1970	0	0	0	0	2	0	0	0	0	0	k__Bacteria;p__KSB1;c__MSB-5B5;o__MSB-5B5CL;f__MSB-5B5CL;g__MSB-5B5CL;
2589	0	0	0	1	0	0	1	0	0	0	k__Bacteria;p__Bacteroidetes;c__Bacteroidia;o__Bacteroidales;f__Porphyromonadaceae;g__PorphyromonadaceaeFA;
6781	0	0	0	0	0	0	0	0	0	1	k__Bacteria;p__Verrucomicrobia;c__Verrucomicrobiae;o__Verrucomicrobiales;f__VerrucomicrobialesOR;g__VerrucomicrobialesOR;
10793	0	1	0	0	0	2	0	0	0	0	k__Bacteria;p__Verrucomicrobia;c__Verrucomicrobiae;o__Verrucomicrobiales;f__Verrucomicrobia subdivision 3;g__Verrucomicrobia subdivision 3FA;
1520	1	0	0	0	0	0	0	0	0	0	k__Bacteria;
1531	0	1	0	0	1	0	0	0	0	0	k__Bacteria;p__Bacteroidetes;c__Sphingobacteria;o__Sphingobacteriales;f__SphingobacterialesOR;g__SphingobacterialesOR;
2089	0	0	1	0	1	0	0	0	0	0	k__Bacteria;p__WS3;c__PRR-12;o__SAW1_B6;f__SAW1_B6OR;g__SAW1_B6OR;
1556	0	0	1	0	0	0	0	0	0	0	k__Bacteria;p__TM7;c__TM7-1;o__TM7-1CL;f__TM7-1CL;g__TM7-1CL;
4112	0	0	0	1	0	0	0	0	0	0	k__Bacteria;p__Acidobacteria;c__Acidobacteria (class);o__Acidobacteriales;f__AcidobacterialesOR;g__AcidobacterialesOR;
1526	0	0	1	0	0	0	1	0	0	0	k__Bacteria;p__Spirochaetes;
1817	0	0	0	0	0	0	0	0	2	0	k__Bacteria;p__Cyanobacteria;c__4C0d-2;o__mle1-12;f__mle1-12OR;g__mle1-12OR;
1709	0	0	0	0	1	0	0	0	0	0	k__Bacteria;p__Proteobacteria;c__Gammaproteobacteria;o__Xanthomonadales;f__Sinobacteraceae;g__SinobacteraceaeFA;
1528	0	0	0	0	0	0	1	1	2	0	k__Bacteria;p__Actinobacteria;c__Actinobacteria (class);o__Coriobacteriales;f__CoriobacterialesOR;g__CoriobacterialesOR;
2566	0	0	0	0	0	0	0	1	0	0	k__Bacteria;p__SM2F11;c__SM2F11PH;o__SM2F11PH;f__SM2F11PH;g__SM2F11PH;
1784	0	0	0	1	0	1	0	0	0	0	k__Bacteria;p__Elusimicrobia;c__Elusimicrobia (class);o__MVP-88;f__MVP-88OR;g__MVP-88OR;
2621	0	0	0	0	0	1	0	1	0	0	k__Bacteria;p__Cyanobacteria;c__4C0d-2;o__YS2;f__YS2OR;g__YS2OR;
2360	0	0	0	0	0	0	0	0	0	1	k__Bacteria;p__TG3;c__TG3-1;o__GN09;f__GN09OR;g__GN09OR;
2524	0	0	1	1	0	1	0	0	0	0	k__Bacteria;p__Planctomycetes;c__ODP123;o__ODP123CL;f__ODP123CL;g__ODP123CL;
2338	0	1	0	0	0	0	0	1	0	0	k__Bacteria;p__Verrucomicrobia;c__Verruco-5;o__Verruco-5CL;f__Verruco-5CL;g__Verruco-5CL;
1581	1	0	0	0	0	0	1	1	1	0	k__Bacteria;p__Proteobacteria;c__Epsilonproteobacteria;o__Nautiliales;f__NautilialesOR;g__NautilialesOR;
3439	0	0	0	1	0	0	0	0	0	0	k__Bacteria;p__Acidobacteria;c__MVS-40;o__MVS-40CL;f__MVS-40CL;g__MVS-40CL;
1872	0	0	0	1	0	0	0	0	0	0	k__Bacteria;p__OP11;c__OP11-4;o__KNA6-NB14;f__KNA6-NB14OR;g__KNA6-NB14OR;
1591	0	1	0	0	0	0	0	0	0	0	k__Bacteria;p__Proteobacteria;c__Gammaproteobacteria;o__Legionellales;f__Coxiellaceae;g__CoxiellaceaeFA;
1822	0	0	0	0	0	0	1	0	0	0	k__Bacteria;p__Bacteroidetes;c__Sphingobacteria;o__Sphingobacteriales;f__Flexibacteraceae;g__Cytophaga;
1913	1	0	0	0	0	0	0	0	0	0	k__Bacteria;p__Bacteroidetes;c__Bacteroidia;o__Bacteroidales;f__BacteroidalesOR;g__BacteroidalesOR;
1583	0	0	0	0	0	0	0	1	1	0	k__Bacteria;p__Proteobacteria;c__Alphaproteobacteria;o__Rhodobacterales;f__Rhodobacteraceae;g__Amaricoccus;
2722	0	0	0	0	0	0	0	1	1	0	k__Bacteria;p__Tenericutes;
1704	0	0	0	0	0	1	0	0	0	0	k__Bacteria;p__WS3;c__PRR-12;o__Sediment-1;f__Sediment-1OR;g__Sediment-1OR;
1592	0	0	0	0	0	0	0	1	0	0	k__Bacteria;p__WS2;c__WS2PH;o__WS2PH;f__WS2PH;g__WS2PH;
1683	1	0	0	0	0	0	0	0	0	1	k__Bacteria;p__ABY1_OD1;c__ABY1_OD1PH;o__ABY1_OD1PH;f__ABY1_OD1PH;g__ABY1_OD1PH;
2445	0	0	1	0	0	0	0	0	0	0	k__Bacteria;p__Spirochaetes;
2034	0	0	0	0	0	0	0	1	0	0	k__Bacteria;p__Proteobacteria;c__Alphaproteobacteria;o__Rhizobiales;f__Hyphomicrobiaceae;g__Blastochloris;
1763	0	0	0	0	0	0	0	0	1	0	k__Bacteria;p__Proteobacteria;c__Deltaproteobacteria;o__Syntrophobacterales;f__Syntrophaceae;g__Syntrophus;
1663	1	1	0	0	0	0	1	0	0	0	k__Bacteria;p__Actinobacteria;c__Actinobacteria (class);o__Coriobacteriales;f__CoriobacterialesOR;g__CoriobacterialesOR;
2666	0	0	0	0	0	0	0	1	0	0	k__Bacteria;p__Spirochaetes;c__WWE1;o__PBS-18;f__SHA-116;g__SHA-116FA;
2506	0	0	0	0	1	0	0	0	0	0	k__Bacteria;p__Proteobacteria;c__Gammaproteobacteria;o__Legionellales;f__Coxiellaceae;g__CoxiellaceaeFA;
2572	0	0	0	0	0	0	0	0	1	0	k__Bacteria;
1673	0	0	1	0	0	0	0	1	0	0	k__Bacteria;
1770	2	0	0	0	0	0	0	0	0	0	k__Bacteria;p__Firmicutes;c__Bacilli;o__Bacillales;f__Bacillaceae;g__BacillaceaeFA;
2068	0	0	0	0	0	0	0	0	0	1	k__Bacteria;p__Acidobacteria;c__Acidobacteria (class);o__Acidobacteriales;f__AcidobacterialesOR;g__AcidobacterialesOR;
2485	0	0	0	0	0	0	0	2	1	0	k__Bacteria;p__Verrucomicrobia;c__Verrucomicrobiae;o__Verrucomicrobiales;f__Verrucomicrobiaceae;g__Haloferula;
3787	1	0	0	0	0	0	0	0	0	0	k__Bacteria;p__Proteobacteria;c__Deltaproteobacteria;o__MIZ46;f__MIZ46OR;g__MIZ46OR;
2090	0	0	0	0	0	0	0	1	0	1	k__Bacteria;p__Proteobacteria;c__Alphaproteobacteria;o__Sphingomonadales;f__SphingomonadalesOR;g__SphingomonadalesOR;
2503	0	0	0	0	0	0	0	0	1	0	k__Bacteria;p__Elusimicrobia;c__Elusimicrobia (class);o__MVP-88;f__MVP-88OR;g__MVP-88OR;
2139	0	0	1	0	0	0	1	1	0	1	k__Bacteria;p__Actinobacteria;c__Actinobacteria (class);o__Actinomycetales;f__Microbacteriaceae;g__Subtercola;
1562	1	0	0	0	0	0	0	0	0	2	k__Bacteria;p__Chlorobi;c__Ignavibacteria;o__Ignavibacteriales;f__Ignavibacteriaceae;g__IgnavibacteriaceaeFA;
2110	0	0	1	0	0	0	0	0	0	0	k__Bacteria;p__Proteobacteria;c__Gammaproteobacteria;o__Thiotrichales;f__ThiotrichalesOR;g__ThiotrichalesOR;
3278	0	0	1	0	0	0	0	0	1	0	k__Bacteria;p__Proteobacteria;c__Gammaproteobacteria;o__Legionellales;f__Coxiellaceae;g__CoxiellaceaeFA;
2142	0	0	0	1	0	1	0	0	0	0	k__Bacteria;p__Armatimonadetes;c__SJA-176;o__SJA-176CL;f__SJA-176CL;g__SJA-176CL;
2667	0	0	1	0	0	0	0	0	0	0	k__Bacteria;p__Chlamydiae;c__Chlamydiae (class);o__Chlamydiales;f__Parachlamydiaceae;g__Candidatus Protochlamydia;
2806	0	0	0	0	0	0	0	0	0	1	k__Bacteria;p__SC4;c__SC4PH;o__SC4PH;f__SC4PH;g__SC4PH;
1990	0	0	1	0	0	1	0	0	0	0	k__Bacteria;p__Firmicutes;c__Clostridia;o__Clostridiales;f__Catabacteriaceae;g__CatabacteriaceaeFA;
1572	0	0	0	0	0	0	0	0	1	0	k__Bacteria;p__Cyanobacteria;c__Chloroplast;o__Stramenopiles;f__StramenopilesOR;g__StramenopilesOR;
2345	0	0	1	0	0	1	1	0	1	0	k__Bacteria;p__Firmicutes;c__Clostridia;o__Clostridiales;f__Ruminococcaceae;g__RuminococcaceaeFA;
2086	0	0	0	0	1	0	0	0	0	0	k__Bacteria;p__Proteobacteria;c__Alphaproteobacteria;
1757	0	0	0	0	0	0	0	0	1	0	k__Bacteria;p__Chloroflexi;c__Anaerolineae;o__A31;f__KNA6-EB22;g__KNA6-EB22FA;
6757	0	0	0	1	0	1	0	0	0	0	k__Bacteria;p__Nitrospirae;c__Nitrospira (class);o__Nitrospirales;f__Thermodesulfovibrionaceae;g__LCP-6;
2032	1	0	0	0	0	0	0	0	0	0	k__Bacteria;p__Firmicutes;c__Bacilli;o__Bacillales;f__Bacillaceae;g__Bacillus;
1571	1	0	0	0	0	0	0	0	0	0	k__Bacteria;p__MD2896-B26;c__MD2896-B26PH;o__MD2896-B26PH;f__MD2896-B26PH;g__MD2896-B26PH;
2242	0	0	0	0	0	1	0	0	0	0	k__Bacteria;p__Proteobacteria;c__Betaproteobacteria;o__Procabacteriales;f__Procabacteriaceae;g__Procabacter;
1708	0	0	0	0	1	0	2	0	0	0	k__Bacteria;p__GN04;c__MSB-5A5;o__MSB-5A5CL;f__MSB-5A5CL;g__MSB-5A5CL;
1586	1	0	0	0	0	0	0	0	0	0	k__Bacteria;p__Acidobacteria;c__RB25;o__RB25CL;f__RB25CL;g__RB25CL;
4800	0	0	0	1	0	0	0	0	0	0	k__Bacteria;p__Acidobacteria;c__MVS-40;o__MVS-40CL;f__MVS-40CL;g__MVS-40CL;
2792	0	0	0	0	0	1	0	0	0	0	k__Bacteria;p__Proteobacteria;c__Gammaproteobacteria;o__Methylococcales;f__Crenotrichaceae;g__Crenothrix;
2780	0	0	0	0	0	0	0	0	0	1	k__Bacteria;p__Proteobacteria;c__Gammaproteobacteria;o__Methylococcales;f__Crenotrichaceae;g__CrenotrichaceaeFA;
2553	0	0	1	0	0	0	1	0	0	0	k__Bacteria;p__Proteobacteria;c__Betaproteobacteria;o__Rhodocyclales;f__Rhodocyclaceae;g__Azovibrio;
1894	0	0	0	0	0	0	0	0	2	0	k__Bacteria;p__Chloroflexi;c__Anaerolineae;o__AnaerolineaeCL;f__AnaerolineaeCL;g__AnaerolineaeCL;
1812	0	0	0	1	0	1	0	0	0	0	k__Bacteria;p__Proteobacteria;c__Deltaproteobacteria;o__Syntrophobacterales;
3247	1	0	0	0	0	0	0	0	0	0	k__Bacteria;p__Bacteroidetes;c__Bacteroidia;o__Bacteroidales;f__Marinilabiaceae;g__MarinilabiaceaeFA;
1605	0	0	1	0	0	0	0	0	1	0	k__Bacteria;p__Proteobacteria;c__Deltaproteobacteria;o__Desulfovibrionales;f__Desulfovibrionaceae;g__Desulfovibrio;
1596	0	0	0	1	0	1	0	0	0	0	k__Bacteria;p__Chloroflexi;c__Anaerolineae;o__SB-34;f__SB-34OR;g__SB-34OR;
1665	1	0	0	0	0	0	0	0	0	1	k__Bacteria;p__Chlamydiae;c__Chlamydiae (class);o__Chlamydiales;f__Parachlamydiaceae;g__Parachlamydia;
1733	0	0	0	1	0	0	0	0	0	0	k__Bacteria;p__Tenericutes;c__Mollicutes;o__Acholeplasmatales;f__Acholeplasmataceae;g__AcholeplasmataceaeFA;
3204	0	0	0	0	0	0	0	1	0	0	k__Bacteria;p__Firmicutes;c__Clostridia;o__Clostridiales;f__Clostridiales Family XIII. Incertae Sedis;
1660	1	0	0	0	0	0	0	1	0	0	k__Bacteria;p__Chlorobi;c__OPB56;o__OPB56CL;f__OPB56CL;g__OPB56CL;
2470	0	1	0	0	0	0	0	1	1	0	k__Bacteria;p__Chloroflexi;c__Anaerolineae;o__Anaerolineales;f__Anaerolinaceae;g__AnaerolinaceaeFA;
1598	0	0	1	0	0	0	0	0	0	0	k__Bacteria;p__Proteobacteria;c__Gammaproteobacteria;o__Chromatiales;f__Ectothiorhodospiraceae;g__Alkalilimnicola;
3453	0	2	0	0	0	0	0	0	0	0	k__Bacteria;p__Proteobacteria;c__Deltaproteobacteria;o__Desulfobacterales;f__Desulfobulbaceae;
1647	0	0	0	0	0	0	2	1	0	0	k__Bacteria;p__Proteobacteria;c__Gammaproteobacteria;o__Oceanospirillales;f__Oleiphilaceae;g__OleiphilaceaeFA;
2828	0	0	0	0	0	0	0	0	0	1	k__Bacteria;p__Acidobacteria;c__Solibacteres;o__Solibacterales;f__Solibacteraceae;g__Candidatus Solibacter;
1944	0	0	0	0	0	0	2	0	0	0	k__Bacteria;p__Proteobacteria;c__Betaproteobacteria;
2577	0	0	0	2	0	0	0	0	0	0	k__Bacteria;
1635	0	0	0	0	1	0	0	0	0	1	k__Bacteria;p__BRC1;c__PRR-11;o__PRR-11CL;f__PRR-11CL;g__PRR-11CL;
1617	0	0	0	0	0	0	1	0	0	0	k__Bacteria;p__Chloroflexi;c__Anaerolineae;o__Anaerolineales;f__Anaerolinaceae;
2587	0	0	0	0	0	0	0	0	0	1	k__Bacteria;p__Proteobacteria;c__Deltaproteobacteria;o__Myxococcales;f__MyxococcalesOR;g__MyxococcalesOR;
1991	0	1	0	0	0	0	0	0	0	0	k__Bacteria;p__Firmicutes;c__Clostridia;o__Clostridiales;f__Ruminococcaceae;g__RuminococcaceaeFA;
2245	0	1	0	0	0	0	0	0	0	0	k__Bacteria;p__Proteobacteria;c__Deltaproteobacteria;o__Syntrophobacterales;f__Desulfobacteraceae;g__DesulfobacteraceaeFA;
2430	0	1	0	0	0	0	0	0	0	0	k__Bacteria;p__Chlamydiae;c__Chlamydiae (class);o__Chlamydiales;f__ChlamydialesOR;g__ChlamydialesOR;
2837	0	0	0	0	0	1	0	0	0	0	k__Bacteria;p__Proteobacteria;c__Gammaproteobacteria;o__Xanthomonadales;f__Xanthomonadaceae;g__Pseudoxanthomonas;
1615	0	0	1	0	0	0	0	0	0	0	k__Bacteria;p__Chloroflexi;c__Anaerolineae;o__Caldilineales;f__Caldilineaceae;g__Caldilinea;
10213	0	0	0	0	0	2	0	0	1	0	k__Bacteria;p__Nitrospirae;c__Nitrospira (class);o__Nitrospirales;f__Thermodesulfovibrionaceae;g__LCP-6;
4296	1	0	0	0	0	0	0	1	1	0	k__Bacteria;p__Proteobacteria;c__Gammaproteobacteria;o__Legionellales;f__Legionellaceae;g__Legionella;
2374	0	0	1	0	0	0	0	0	0	1	k__Bacteria;p__Proteobacteria;c__Deltaproteobacteria;o__Syntrophobacterales;f__Desulfobacteraceae;g__DesulfobacteraceaeFA;
1612	0	0	0	2	0	0	0	0	0	0	k__Bacteria;
2201	0	0	0	0	0	0	0	1	0	0	k__Bacteria;p__Verrucomicrobia;c__Verrucomicrobiae;o__Verrucomicrobiales;f__Verrucomicrobiaceae;g__Haloferula;
1755	0	0	0	0	0	0	0	0	1	0	k__Bacteria;p__SAR406;c__AB16;o__Arctic96B-7;f__so4B24;g__so4B24FA;
2740	0	0	0	2	0	1	1	0	0	0	k__Bacteria;p__Proteobacteria;c__Deltaproteobacteria;o__Syntrophobacterales;f__Syntrophaceae;g__Desulfobacca;
2399	0	0	0	0	0	0	0	0	1	0	k__Bacteria;
3368	0	0	0	0	0	1	0	0	0	1	k__Bacteria;
2382	0	0	0	1	1	0	1	0	0	0	k__Bacteria;p__Actinobacteria;c__Actinobacteria (class);o__Actinomycetales;f__Bogoriellaceae;g__BogoriellaceaeFA;
2191	0	0	0	1	0	0	1	0	1	0	k__Bacteria;p__Proteobacteria;c__Alphaproteobacteria;o__Rhodospirillales;f__Rhodospirillaceae;g__RhodospirillaceaeFA;
3930	1	1	0	0	0	0	0	0	0	0	k__Bacteria;p__Nitrospirae;c__Nitrospira (class);o__Nitrospirales;f__FW;g__GOUTA7;
1674	0	0	0	0	1	0	0	0	0	0	k__Bacteria;p__Proteobacteria;c__Gammaproteobacteria;
1743	0	0	0	0	0	0	0	1	0	0	k__Archaea;p__Euryarchaeota;c__Methanobacteria;o__Methanobacteriales;f__MethanobacterialesOR;g__MethanobacterialesOR;
1729	1	0	0	0	0	0	0	0	0	0	k__Bacteria;p__OP11;c__OP11-4;o__RCP1-27;f__RCP1-27OR;g__RCP1-27OR;
1670	0	1	0	0	0	0	0	0	0	0	k__Bacteria;p__WS6;c__WS6PH;o__WS6PH;f__WS6PH;g__WS6PH;
2459	0	0	0	0	0	0	0	0	0	1	k__Bacteria;p__Proteobacteria;c__Deltaproteobacteria;o__Syntrophobacterales;f__Syntrophobacteraceae;g__SyntrophobacteraceaeFA;
1675	0	0	0	0	0	0	0	1	0	0	k__Bacteria;p__Chloroflexi;c__Anaerolineae;o__BPC110;f__BPC110OR;g__BPC110OR;
6028	0	0	0	0	0	0	0	0	1	0	k__Bacteria;p__Bacteroidetes;c__Bacteroidia;o__Bacteroidales;f__Porphyromonadaceae;g__PorphyromonadaceaeFA;
2714	0	0	0	1	0	0	0	0	0	0	k__Bacteria;p__Verrucomicrobia;c__Verrucomicrobiae;o__Verrucomicrobiales;f__VerrucomicrobialesOR;g__VerrucomicrobialesOR;
2403	0	2	1	0	0	0	0	0	0	0	k__Bacteria;p__Firmicutes;c__Clostridia;o__Clostridiales;f__ClostridialesOR;g__ClostridialesOR;
2435	0	0	0	0	0	0	1	0	0	0	k__Bacteria;p__Firmicutes;c__Clostridia;o__OPB54;f__OPB54OR;g__OPB54OR;
2754	0	0	0	0	0	0	0	0	1	0	k__Bacteria;p__Actinobacteria;c__Actinobacteria (class);o__Actinomycetales;f__Nocardioidaceae;g__Propionicimonas;
2056	0	0	2	0	0	0	0	1	0	0	k__Bacteria;p__Armatimonadetes;c__CH21;o__CH21CL;f__CH21CL;g__CH21CL;
2295	0	0	0	0	0	0	1	0	0	1	k__Bacteria;p__Proteobacteria;c__Deltaproteobacteria;o__Syntrophobacterales;f__Syntrophaceae;g__Syntrophus;
3076	0	0	0	0	0	0	0	0	0	1	k__Bacteria;p__Verrucomicrobia;c__Verrucomicrobiae;o__Verrucomicrobiales;f__VerrucomicrobialesOR;g__VerrucomicrobialesOR;
2165	0	0	0	1	0	0	0	0	0	0	k__Bacteria;p__Proteobacteria;c__Deltaproteobacteria;o__Bdellovibrionales;f__Bdellovibrionaceae;g__BdellovibrionaceaeFA;
3572	0	0	0	1	0	1	0	0	0	0	k__Bacteria;p__Bacteroidetes;c__Bacteroidia;o__Bacteroidales;
2453	0	0	0	0	0	0	1	0	1	0	k__Bacteria;p__Verrucomicrobia;c__Opitutae;o__OpitutaeCL;f__OpitutaeCL;g__OpitutaeCL;
2283	0	1	0	0	0	0	0	0	0	0	k__Bacteria;p__Bacteroidetes;c__Bacteroidia;o__Bacteroidales;f__Porphyromonadaceae;g__PorphyromonadaceaeFA;
2136	0	0	0	0	0	0	0	1	0	0	k__Bacteria;p__Bacteroidetes;c__Sphingobacteria;o__Sphingobacteriales;f__Flammeovirgaceae;g__Sporocytophaga;
3370	0	0	0	0	0	1	0	0	0	0	k__Bacteria;
2738	0	0	0	0	0	0	0	0	0	2	k__Bacteria;p__Chloroflexi;c__Anaerolineae;o__Anaerolineales;f__Anaerolinaceae;g__AnaerolinaceaeFA;
2833	0	0	0	0	0	1	0	1	0	0	k__Bacteria;
1664	0	0	0	0	3	0	0	0	0	0	k__Bacteria;
12687	0	0	0	1	0	0	0	0	0	0	k__Bacteria;p__Acidobacteria;c__MVS-40;o__MVS-40CL;f__MVS-40CL;g__MVS-40CL;
2489	0	1	0	0	0	0	0	0	0	0	k__Bacteria;p__Proteobacteria;c__Alphaproteobacteria;o__Rhodobacterales;f__Rhodobacteraceae;g__Amaricoccus;
2337	0	0	1	1	1	0	0	0	0	0	k__Bacteria;p__Chloroflexi;c__Dehalococcoidetes;o__NT-B4;f__NT-B4OR;g__NT-B4OR;
3188	0	0	0	0	1	0	2	0	1	0	k__Bacteria;p__Proteobacteria;c__Gammaproteobacteria;o__Legionellales;f__Coxiellaceae;g__CoxiellaceaeFA;
2482	0	0	0	1	0	0	1	0	0	0	k__Bacteria;p__Proteobacteria;c__Gammaproteobacteria;o__Alteromonadales;f__Alteromonadaceae;g__Simidua;
2263	0	0	0	0	0	1	0	0	0	0	k__Bacteria;p__Chloroflexi;c__Anaerolineae;o__GCA004;f__GCA004OR;g__GCA004OR;
2595	0	0	0	0	0	1	0	0	0	1	k__Bacteria;p__Proteobacteria;c__Alphaproteobacteria;o__Rhizobiales;f__Hyphomicrobiaceae;g__HyphomicrobiaceaeFA;
1682	0	0	0	0	0	0	0	0	0	1	k__Bacteria;p__Proteobacteria;c__Deltaproteobacteria;o__Myxococcales;
1801	0	1	0	0	0	0	1	0	0	0	k__Bacteria;p__Firmicutes;c__Clostridia;o__Clostridiales;f__Ruminococcaceae;g__Acetivibrio;
2626	0	0	1	0	0	0	0	0	0	0	k__Bacteria;p__Firmicutes;c__Clostridia;o__Clostridiales;f__Veillonellaceae;g__Anaerospora;
1732	0	0	0	2	0	0	1	0	0	0	k__Bacteria;p__Cyanobacteria;c__Chloroplast;o__ChloroplastCL;f__ChloroplastCL;g__ChloroplastCL;
1797	0	0	1	0	0	0	1	0	0	0	k__Bacteria;p__OP11;c__OP11-4;o__RCP1-27;f__RCP1-27OR;g__RCP1-27OR;
1875	0	0	0	0	0	0	0	0	0	1	k__Bacteria;p__Proteobacteria;c__Deltaproteobacteria;o__Syntrophobacterales;f__Desulfobacteraceae;g__DesulfobacteraceaeFA;
1895	0	0	1	0	1	0	0	0	0	0	k__Bacteria;p__Acidobacteria;c__iii1-8;o__SJA-36;f__SJA-36OR;g__SJA-36OR;
[truncated: 2,274 more rows]
