# Supplementary material for: Primer and platform effects on 16S rRNA tag sequencing
Source: Front Microbiol. 2015 Aug 4;6:771. doi: 10.3389/fmicb.2015.00771 (PMC4523815; doi:10.3389/fmicb.2015.00771)
Supplement: Supplementary file 4 [file Additionalfile4.ZIP › rarefied_miseq_wetlands_V8_R2.txt]

#/global/projectb/scratch/tremblay/paper_miseq_2b/complete_dataset_2ndtry//rarefied_otu_tables_combined/MISEQ_V8_R2_WETLANDS/otu_table_filtered_bacteriaArchaea.tab
#OTU ID	WL04	WL08	WL07	WL01	WL05	WL02	WL09	WL10	WL11	WL03	Consensus Lineage
3	372	319	326	329	306	339	282	220	244	336	k__Bacteria;p__Proteobacteria;c__Deltaproteobacteria;o__Syntrophobacterales;f__Desulfobacteraceae;g__Desulfatibacillum;
2	74	125	68	193	198	81	207	167	83	86	k__Archaea;p__Euryarchaeota;c__Methanomicrobia;o__Methanomicrobiales;f__MethanomicrobialesOR;g__MethanomicrobialesOR;
1	84	122	153	117	189	125	101	142	118	131	k__Bacteria;p__Bacteroidetes;c__Bacteroidia;o__Bacteroidales;f__Porphyromonadaceae;g__Tannerella;
0	141	81	61	195	140	170	177	122	170	90	k__Archaea;p__Euryarchaeota;c__Methanomicrobia;o__Methanosarcinales;f__Methanosaetaceae;g__Methanosaeta;
7	172	111	117	132	66	132	76	54	86	146	k__Bacteria;p__Proteobacteria;c__Deltaproteobacteria;o__Desulfobacterales;f__Desulfobulbaceae;g__DesulfobulbaceaeFA;
4	143	100	130	85	79	120	28	55	74	107	k__Bacteria;p__Proteobacteria;c__Gammaproteobacteria;o__Pasteurellales;f__Pasteurellaceae;g__Gallibacterium;
5	79	102	65	21	19	46	62	61	140	34	k__Bacteria;p__Planctomycetes;c__Planctomycea;o__Pirellulales;f__Pirellulaceae;g__A17;
6	84	57	75	88	46	71	14	18	17	85	k__Bacteria;p__Proteobacteria;c__Betaproteobacteria;o__Burkholderiales;f__Alcaligenaceae;g__Taylorella;
17	36	29	20	84	55	41	97	81	44	50	k__Archaea;p__Crenarchaeota;c__C2;o__pGrfC26;f__pGrfC26OR;g__pGrfC26OR;
15	18	55	53	48	106	22	44	49	25	31	k__Bacteria;p__Proteobacteria;c__Betaproteobacteria;o__Gallionellales;f__Gallionellaceae;g__Gallionella;
13	87	37	29	14	29	30	39	32	117	12	k__Bacteria;p__Proteobacteria;c__Alphaproteobacteria;o__Rhizobiales;f__Brucellaceae;g__Brucella;
23	47	19	54	54	45	77	27	17	10	76	k__Bacteria;p__Nitrospirae;c__Nitrospira (class);o__Nitrospirales;f__Thermodesulfovibrionaceae;g__LCP-6;
33	16	31	32	23	43	26	36	33	34	50	k__Bacteria;p__Proteobacteria;c__Betaproteobacteria;o__Methylophilales;f__Methylophilaceae;g__Methylobacillus;
8	23	41	46	39	49	34	14	21	14	51	k__Bacteria;p__Proteobacteria;c__Betaproteobacteria;o__Hydrogenophilales;f__Hydrogenophilaceae;g__Thiobacillus;
22	47	8	18	55	21	55	21	30	20	44	k__Bacteria;p__Acidobacteria;c__MVS-40;o__MVS-40CL;f__MVS-40CL;g__MVS-40CL;
18	16	29	23	52	62	20	46	36	12	22	k__Archaea;p__Euryarchaeota;c__Methanomicrobia;o__Methanomicrobiales;f__MethanomicrobialesOR;g__MethanomicrobialesOR;
19	52	6	5	96	0	70	13	8	20	43	k__Archaea;p__Euryarchaeota;c__Methanobacteria;o__Methanobacteriales;f__MethanobacterialesOR;g__MethanobacterialesOR;
16	15	31	39	21	49	28	16	27	15	30	k__Bacteria;p__Proteobacteria;c__Betaproteobacteria;o__Burkholderiales;f__BurkholderialesOR;g__BurkholderialesOR;
11	20	12	40	31	35	24	33	37	17	29	k__Bacteria;p__Verrucomicrobia;c__Verrucomicrobiae;o__Verrucomicrobiales;f__Verrucomicrobia subdivision 3;g__Verrucomicrobia subdivision 3FA;
10	38	70	15	19	9	27	25	18	68	7	k__Archaea;p__Euryarchaeota;c__Methanobacteria;o__Methanobacteriales;f__Methanobacteriaceae;g__Methanobacterium;
12	20	34	18	10	7	17	26	30	74	12	k__Archaea;p__Euryarchaeota;c__Methanomicrobia;o__Methanosarcinales;f__Methanosarcinaceae;g__Methanosarcina;
30	20	25	30	26	20	28	22	23	13	33	k__Bacteria;p__Bacteroidetes;c__Bacteroidia;o__Bacteroidales;f__BacteroidalesOR;g__BacteroidalesOR;
29	17	23	15	2	3	19	30	29	85	12	k__Bacteria;p__Proteobacteria;c__Alphaproteobacteria;o__Rhizobiales;f__Methylocystaceae;g__Methylocystis;
57	21	34	32	13	28	21	13	25	23	26	k__Bacteria;p__Proteobacteria;c__Deltaproteobacteria;o__Myxococcales;f__Myxococcaceae;g__Anaeromyxobacter;
21	35	20	27	23	11	24	17	14	20	42	k__Bacteria;p__Proteobacteria;c__Betaproteobacteria;o__Rhodocyclales;f__Rhodocyclaceae;g__Methyloversatilis;
26	8	32	26	15	19	2	35	40	8	20	k__Bacteria;p__Spirochaetes;c__Spirochaetes (class);o__Spirochaetales;f__Spirochaetaceae;g__SA-8;
20	18	11	21	27	36	24	16	25	13	22	k__Bacteria;p__Verrucomicrobia;c__Verrucomicrobiae;o__Verrucomicrobiales;f__Verrucomicrobia subdivision 3;g__Verrucomicrobia subdivision 3FA;
25	27	14	25	22	16	27	17	18	21	26	k__Bacteria;p__Chloroflexi;c__Anaerolineae;o__envOPS12;f__envOPS12OR;g__envOPS12OR;
36	14	27	29	16	20	16	17	23	17	24	k__Bacteria;p__Chlorobi;c__SM1H02;o__SM1H02CL;f__SM1H02CL;g__SM1H02CL;
27	12	13	33	21	16	17	13	15	10	34	k__Bacteria;p__Proteobacteria;c__Deltaproteobacteria;o__Desulfobacterales;f__Nitrospinaceae;g__Nitrospina;
49	23	8	27	12	18	20	16	10	8	30	k__Bacteria;p__Bacteroidetes;c__Bacteroidia;o__Bacteroidales;f__Porphyromonadaceae;g__PorphyromonadaceaeFA;
28	20	23	26	9	11	15	12	14	34	15	k__Bacteria;p__Actinobacteria;c__Actinobacteria (class);o__Actinomycetales;f__Intrasporangiaceae;g__Janibacter;
34	48	22	8	3	2	29	5	3	7	9	k__Bacteria;p__Firmicutes;c__Bacilli;o__Bacillales;f__Planococcaceae;g__Lysinibacillus;
68	14	19	20	15	7	13	13	17	24	16	k__Bacteria;p__Proteobacteria;c__Deltaproteobacteria;o__Syntrophobacterales;f__Syntrophaceae;g__Desulfomonile;
31	17	16	31	19	16	16	10	12	10	24	k__Bacteria;p__Bacteroidetes;c__Flavobacteria;o__FlavobacteriaCL;f__FlavobacteriaCL;g__FlavobacteriaCL;
58	31	3	5	19	3	34	3	3	3	28	k__Bacteria;p__Chloroflexi;c__Anaerolineae;o__DRC31;f__DRC31OR;g__DRC31OR;
41	23	11	8	17	4	39	6	5	3	26	k__Bacteria;p__Chloroflexi;c__Anaerolineae;o__SJA-15;f__SJA-15OR;g__SJA-15OR;
74	4	16	25	7	22	4	11	14	7	17	k__Bacteria;p__Proteobacteria;c__Betaproteobacteria;o__Nitrosomonadales;f__Nitrosomonadaceae;
32	16	12	15	10	20	5	9	9	5	18	k__Bacteria;p__Tenericutes;c__Erysipelotrichi;o__Erysipelotrichales;f__Erysipelotrichaceae;g__Bulleidia;
55	8	16	24	19	14	11	3	6	5	29	k__Bacteria;p__Nitrospirae;c__Nitrospira (class);o__Nitrospirales;f__FW;g__4-29;
48	13	6	13	10	10	12	18	14	6	15	k__Bacteria;p__Acidobacteria;c__MVS-40;o__MVS-40CL;f__MVS-40CL;g__MVS-40CL;
43	14	2	7	22	5	20	12	3	2	22	k__Bacteria;p__Proteobacteria;c__Deltaproteobacteria;o__Syntrophobacterales;f__Syntrophobacteraceae;g__SyntrophobacteraceaeFA;
47	10	7	11	9	9	11	15	6	5	23	k__Bacteria;p__Proteobacteria;c__Deltaproteobacteria;o__Desulfobacterales;f__DesulfobacteralesOR;g__DesulfobacteralesOR;
46	36	5	2	29	1	38	5	4	4	22	k__Bacteria;p__Chloroflexi;c__Anaerolineae;o__GCA004;f__GCA004OR;g__GCA004OR;
53	3	10	14	12	18	8	5	12	1	7	k__Bacteria;p__Proteobacteria;c__Betaproteobacteria;o__Burkholderiales;f__Comamonadaceae;g__Diaphorobacter;
103	7	14	17	12	7	14	7	8	6	17	k__Bacteria;p__Acidobacteria;c__iii1-8;o__DS-18;f__DS-18OR;g__DS-18OR;
50	5	14	11	3	11	0	33	8	12	4	k__Bacteria;p__Proteobacteria;c__Betaproteobacteria;o__Burkholderiales;f__Comamonadaceae;g__Rhodoferax;
65	9	7	15	7	9	9	7	16	9	4	k__Bacteria;p__Acidobacteria;c__AcidobacteriaPH;o__AcidobacteriaPH;f__AcidobacteriaPH;g__AcidobacteriaPH;
73	4	21	18	2	10	5	5	10	14	4	k__Bacteria;p__Bacteroidetes;c__Sphingobacteria;o__Sphingobacteriales;f__SphingobacterialesOR;g__SphingobacterialesOR;
40	5	15	13	5	13	2	9	13	2	8	k__Bacteria;p__Proteobacteria;c__Deltaproteobacteria;o__Myxococcales;f__Haliangiaceae;g__HaliangiaceaeFA;
70	7	12	6	8	19	9	1	18	9	4	k__Bacteria;p__Proteobacteria;c__Gammaproteobacteria;o__Cardiobacteriales;f__Cardiobacteriaceae;g__Cardiobacterium;
45	4	4	8	13	4	7	14	3	13	7	k__Archaea;p__Crenarchaeota;c__C2;o__pGrfC26;f__pGrfC26OR;g__pGrfC26OR;
35	15	1	1	22	8	20	0	1	2	24	k__Bacteria;p__Nitrospirae;c__Nitrospira (class);o__Nitrospirales;f__Thermodesulfovibrionaceae;g__GOUTA19;
63	0	9	8	2	14	2	2	15	7	3	k__Bacteria;p__Proteobacteria;c__Gammaproteobacteria;o__Xanthomonadales;f__Xanthomonadaceae;g__Xylella;
72	6	3	0	12	11	3	16	5	6	5	k__Archaea;p__Crenarchaeota;c__C2;o__pGrfC26;f__pGrfC26OR;g__pGrfC26OR;
42	3	1	1	9	2	0	30	9	2	4	k__Archaea;p__Euryarchaeota;c__Thermoplasmata;o__E2;f__pMC2A33;g__pMC2A33FA;
44	18	8	6	4	3	10	5	2	3	7	k__Bacteria;p__Actinobacteria;c__Actinobacteria (class);o__Coriobacteriales;f__CoriobacterialesOR;g__CoriobacterialesOR;
37	15	5	4	1	10	5	10	11	13	3	k__Bacteria;p__Firmicutes;c__Clostridia;o__Clostridiales;f__Catabacteriaceae;g__CatabacteriaceaeFA;
76	4	16	10	3	7	4	11	5	10	4	k__Archaea;p__Euryarchaeota;c__Methanomicrobia;o__Methanomicrobiales;f__MethanomicrobialesOR;g__MethanomicrobialesOR;
61	7	12	6	3	4	23	7	7	12	4	k__Bacteria;p__Firmicutes;c__Clostridia;o__Clostridiales;f__Veillonellaceae;g__Thermosinus;
60	1	9	9	3	3	3	5	14	14	5	k__Bacteria;p__Bacteroidetes;c__Bacteroidia;o__Bacteroidales;f__Marinilabiaceae;g__MarinilabiaceaeFA;
81	16	2	9	15	2	9	2	3	0	10	k__Bacteria;p__Proteobacteria;c__Betaproteobacteria;o__Rhodocyclales;f__Rhodocyclaceae;g__Dechloromonas;
95	10	3	5	4	4	5	14	11	9	3	k__Archaea;p__Crenarchaeota;c__C2;o__pGrfC26;f__pGrfC26OR;g__pGrfC26OR;
102	4	4	8	6	8	7	7	9	8	2	k__Bacteria;p__Verrucomicrobia;c__Verrucomicrobiae;o__Verrucomicrobiales;f__VerrucomicrobialesOR;g__VerrucomicrobialesOR;
86	10	13	4	9	2	12	5	1	7	1	k__Archaea;p__Euryarchaeota;c__Methanobacteria;o__Methanobacteriales;f__Methanobacteriaceae;g__Methanothermobacter;
130	12	12	7	6	11	4	9	11	1	11	k__Bacteria;p__GN04;c__MSB-5A5;o__MSB-5A5CL;f__MSB-5A5CL;g__MSB-5A5CL;
96	4	10	2	5	0	7	5	10	7	4	k__Bacteria;p__Actinobacteria;c__Actinobacteria (class);o__Rubrobacterales;f__Rubrobacteraceae;g__RubrobacteraceaeFA;
135	9	10	4	3	1	15	4	5	3	8	k__Bacteria;p__Firmicutes;c__Bacilli;o__Bacillales;f__Sporolactobacillaceae;g__Pullulanibacillus;
54	8	4	6	2	10	3	11	4	3	5	k__Bacteria;p__Acidobacteria;c__Solibacteres;o__Solibacterales;f__Solibacteraceae;g__Candidatus Solibacter;
62	9	4	6	7	5	6	2	10	3	7	k__Bacteria;p__Chloroflexi;c__Anaerolineae;o__Anaerolineales;f__Anaerolinaceae;g__Longilinea;
67	3	6	8	5	5	3	12	7	7	3	k__Bacteria;p__Acidobacteria;c__Holophagae;o__Holophagales;f__Holophagaceae;g__HolophagaceaeFA;
118	12	7	3	3	3	8	4	9	5	5	k__Bacteria;p__Acidobacteria;c__Acidobacteria (class);o__Acidobacteriales;f__AcidobacterialesOR;g__AcidobacterialesOR;
52	6	3	2	10	11	5	2	2	3	9	k__Archaea;p__Euryarchaeota;c__Thermoplasmata;o__E2;f__WCHD3-02;g__WCHD3-02FA;
119	4	3	9	0	4	6	6	14	3	5	k__Bacteria;p__Bacteroidetes;c__Bacteroidia;o__Bacteroidales;f__BacteroidalesOR;g__BacteroidalesOR;
89	2	7	18	5	4	4	3	8	3	4	k__Bacteria;p__Chloroflexi;c__Anaerolineae;o__Anaerolineales;f__Anaerolinaceae;g__Longilinea;
51	6	0	9	4	8	9	4	1	0	9	k__Bacteria;
107	3	8	7	2	5	5	13	5	7	4	k__Bacteria;p__Armatimonadetes;c__SJA-176;o__SJA-176CL;f__SJA-176CL;g__SJA-176CL;
56	1	11	7	2	9	1	0	4	0	5	k__Bacteria;p__Bacteroidetes;c__Bacteroidia;o__Bacteroidales;f__BacteroidalesOR;g__BacteroidalesOR;
110	4	7	6	8	8	8	5	2	6	8	k__Bacteria;p__Verrucomicrobia;c__Methylacidiphilae;o__Methylacidiphilales;f__Methylacidiphilaceae;g__LP2A;
93	1	13	5	0	6	0	5	6	11	1	k__Bacteria;p__Proteobacteria;c__Alphaproteobacteria;o__AlphaproteobacteriaCL;f__AlphaproteobacteriaCL;g__AlphaproteobacteriaCL;
78	4	10	7	2	2	4	7	6	4	4	k__Bacteria;p__Actinobacteria;c__Actinobacteria (class);o__Actinobacteria (class)CL;f__Actinobacteria (class)CL;g__Actinobacteria (class)CL;
214	7	0	2	9	4	5	7	1	2	3	k__Bacteria;p__Proteobacteria;c__Deltaproteobacteria;o__Myxococcales;f__Cystobacteraceae;g__Archangium;
174	6	4	6	6	4	3	5	1	2	10	k__Bacteria;p__Proteobacteria;c__Betaproteobacteria;o__Rhodocyclales;f__Rhodocyclaceae;g__Methyloversatilis;
77	0	19	3	0	8	1	5	4	8	1	k__Bacteria;p__Proteobacteria;c__Gammaproteobacteria;o__Oceanospirillales;f__Oceanospirillaceae;g__Marinospirillum;
101	4	4	5	5	5	1	3	4	3	5	k__Bacteria;p__Planctomycetes;c__Phycisphaerae;o__PhycisphaeraeCL;f__PhycisphaeraeCL;g__PhycisphaeraeCL;
97	4	12	3	2	4	5	3	9	5	3	k__Bacteria;p__Firmicutes;c__Clostridia;o__Clostridiales;f__Clostridiaceae;g__Sarcina;
64	0	1	6	1	1	0	1	16	14	2	k__Bacteria;p__Bacteroidetes;c__Flavobacteria;o__Flavobacteriales;f__Flavobacteriaceae;g__Capnocytophaga;
66	11	2	0	4	2	18	2	0	0	5	k__Bacteria;p__Chloroflexi;c__Anaerolineae;o__H39;f__H39OR;g__H39OR;
79	4	4	6	6	3	7	2	3	0	4	k__Bacteria;p__Chloroflexi;c__Anaerolineae;o__envOPS12;f__envOPS12OR;g__envOPS12OR;
82	5	4	12	3	3	5	7	10	8	3	k__Bacteria;p__Proteobacteria;c__Betaproteobacteria;o__Methylophilales;f__Methylophilaceae;g__Methylotenera;
99	4	4	3	1	7	2	10	3	9	1	k__Bacteria;p__Proteobacteria;c__Alphaproteobacteria;o__Sphingomonadales;f__Erythrobacteraceae;g__Erythrobacter;
90	10	3	1	4	5	4	0	5	7	7	k__Bacteria;p__Planctomycetes;c__Phycisphaerae;o__PhycisphaeraeCL;f__PhycisphaeraeCL;g__PhycisphaeraeCL;
106	4	1	7	2	4	4	4	12	2	11	k__Bacteria;p__WS3;c__PRR-12;o__Sediment-1;f__PRR-10;g__PRR-10FA;
105	4	3	1	11	1	5	1	6	0	11	k__Bacteria;p__Acidobacteria;c__OS-K;o__OS-KCL;f__OS-KCL;g__OS-KCL;
100	7	7	6	1	0	4	5	7	13	1	k__Bacteria;p__Firmicutes;c__Clostridia;o__Clostridiales;f__Lachnospiraceae;g__Pseudobutyrivibrio;
69	2	2	2	5	12	3	7	5	2	8	k__Bacteria;p__NC10;c__12-24;o__JH-WHS47;f__JH-WHS47OR;g__JH-WHS47OR;
115	2	8	10	1	3	3	10	2	6	0	k__Bacteria;p__Chlamydiae;c__Chlamydiae (class);o__Chlamydiales;f__Parachlamydiaceae;g__Parachlamydia;
270	1	7	3	5	5	2	5	8	5	3	k__Bacteria;p__Proteobacteria;c__Betaproteobacteria;o__Burkholderiales;f__Alcaligenaceae;
144	2	8	2	0	1	2	3	0	30	0	k__Archaea;p__Euryarchaeota;c__Methanomicrobia;o__Methanocellales;f__Methanocellaceae;g__Methanocella;
113	7	4	3	2	1	3	5	2	13	2	k__Bacteria;p__Firmicutes;c__Clostridia;o__Clostridiales;f__Peptococcaceae;g__Desulfosporosinus;
80	6	3	3	1	3	2	5	9	3	3	k__Bacteria;p__Planctomycetes;c__Phycisphaerae;o__Phycisphaerales;f__PhycisphaeralesOR;g__PhycisphaeralesOR;
85	0	0	2	0	0	0	30	1	0	0	k__Bacteria;p__Chlorobi;c__Chlorobia;o__Chlorobiales;f__Chlorobiaceae;g__Pelodictyon;
84	1	2	2	2	2	1	9	3	6	1	k__Bacteria;p__Nitrospirae;c__Nitrospira (class);o__Nitrospirales;f__Thermodesulfovibrionaceae;g__ThermodesulfovibrionaceaeFA;
357	5	4	6	10	2	3	2	5	4	8	k__Bacteria;p__Proteobacteria;c__Deltaproteobacteria;o__Syntrophobacterales;f__Syntrophobacteraceae;g__Syntrophobacter;
123	1	3	6	2	4	1	6	9	6	1	k__Bacteria;p__Bacteroidetes;c__Bacteroidia;o__Bacteroidales;f__Marinilabiaceae;g__MarinilabiaceaeFA;
75	2	0	4	3	4	0	2	12	11	1	k__Bacteria;p__Bacteroidetes;c__Sphingobacteria;o__Sphingobacteriales;f__Flexibacteraceae;g__Cytophaga;
83	5	9	5	4	3	5	8	3	9	2	k__Archaea;p__Euryarchaeota;c__Thermoplasmata;o__E2;f__WCHD3-02;g__WCHD3-02FA;
162	5	4	3	5	6	4	5	4	1	1	k__Bacteria;p__Acidobacteria;c__Acidobacteria (class);o__Acidobacteriales;f__Acidobacteriaceae;g__Acidobacterium;
88	1	3	3	5	7	2	4	3	7	4	k__Bacteria;p__Chlorobi;c__BSV19;o__BSV19CL;f__BSV19CL;g__BSV19CL;
138	1	0	1	2	7	1	10	2	3	6	k__Bacteria;p__Chloroflexi;c__Dehalococcoidetes;o__Dehalococcoidales;f__Dehalococcoidaceae;g__DehalococcoidaceaeFA;
109	2	8	2	1	1	3	3	4	4	3	k__Bacteria;p__Proteobacteria;c__Alphaproteobacteria;o__Rhizobiales;f__Hyphomicrobiaceae;g__Rhodoplanes;
136	1	4	3	1	4	0	11	2	7	2	k__Bacteria;p__Spirochaetes;c__Spirochaetes (class);o__Spirochaetales;f__Spirochaetaceae;g__Treponema;
94	1	2	0	4	6	1	3	2	1	1	k__Archaea;p__Crenarchaeota;c__CrenarchaeotaPH;o__CrenarchaeotaPH;f__CrenarchaeotaPH;g__CrenarchaeotaPH;
226	3	1	0	10	5	15	2	2	0	5	k__Bacteria;p__Nitrospirae;c__Nitrospira (class);o__Nitrospirales;f__Thermodesulfovibrionaceae;g__LCP-6;
210	7	5	3	3	3	4	1	5	0	4	k__Bacteria;p__Proteobacteria;c__Deltaproteobacteria;o__Syntrophobacterales;f__Desulfobacteraceae;g__Desulfobacterium;
126	1	2	0	3	3	3	1	7	1	2	k__Bacteria;p__OP8;c__OP8_1;o__SHA-124;f__SHA-124OR;g__SHA-124OR;
120	2	6	6	1	2	2	5	8	2	2	k__Bacteria;p__TG3;c__TG3-1;o__GN09;f__GN09OR;g__GN09OR;
188	4	5	3	0	4	3	2	4	2	3	k__Bacteria;p__Actinobacteria;c__Actinobacteria (class);o__Actinomycetales;f__Pseudonocardiaceae;g__Saccharopolyspora;
91	3	1	4	3	5	4	3	1	2	3	k__Bacteria;p__Firmicutes;c__Clostridia;o__Clostridiales;f__Ruminococcaceae;g__Acetivibrio;
175	2	2	3	2	3	1	3	2	0	1	k__Bacteria;p__Verrucomicrobia;c__Opitutae;o__OpitutaeCL;f__OpitutaeCL;g__OpitutaeCL;
124	0	3	5	2	5	1	5	8	5	0	k__Bacteria;p__Bacteroidetes;c__Sphingobacteria;o__Sphingobacteriales;f__Saprospiraceae;g__SaprospiraceaeFA;
261	3	1	2	3	0	7	1	9	2	3	k__Archaea;p__Crenarchaeota;c__C2;o__pGrfC26;f__pGrfC26OR;g__pGrfC26OR;
231	3	3	0	1	5	0	6	1	5	4	k__Archaea;p__Euryarchaeota;c__Methanomicrobia;o__Methanomicrobiales;f__MethanomicrobialesOR;g__MethanomicrobialesOR;
92	0	6	1	1	6	2	2	0	4	1	k__Archaea;p__Euryarchaeota;c__Thermoplasmata;o__E2;f__WCHD3-02;g__WCHD3-02FA;
143	0	3	0	1	4	1	3	16	1	0	k__Bacteria;p__Proteobacteria;c__Gammaproteobacteria;o__Xanthomonadales;f__Sinobacteraceae;g__SinobacteraceaeFA;
104	5	6	1	2	4	0	8	5	1	0	k__Archaea;p__Euryarchaeota;c__Methanomicrobia;o__Methanomicrobiales;f__MethanomicrobialesOR;g__MethanomicrobialesOR;
258	5	2	1	2	2	2	3	1	2	2	k__Bacteria;p__Chloroflexi;c__Anaerolineae;o__Anaerolineales;f__Anaerolinaceae;g__Longilinea;
129	1	7	5	1	3	0	6	3	1	3	k__Bacteria;p__Proteobacteria;c__Deltaproteobacteria;o__Myxococcales;f__MyxococcalesOR;g__MyxococcalesOR;
139	2	12	1	1	0	4	2	3	4	1	k__Bacteria;p__Firmicutes;c__Clostridia;o__Clostridiales;f__ClostridialesOR;g__ClostridialesOR;
192	2	3	2	5	5	5	1	2	1	2	k__Bacteria;p__Proteobacteria;c__Gammaproteobacteria;o__Xanthomonadales;f__Xanthomonadaceae;g__Arenimonas;
152	3	1	8	3	0	4	3	0	1	3	k__Bacteria;p__Proteobacteria;c__Alphaproteobacteria;o__Rhodobacterales;f__Rhodobacteraceae;g__Nereida;
157	4	5	3	2	4	2	3	3	4	3	k__Bacteria;p__Chloroflexi;c__SOGA31;o__SOGA31CL;f__SOGA31CL;g__SOGA31CL;
98	6	1	5	3	5	7	2	1	0	4	k__Bacteria;p__Bacteroidetes;
125	4	4	1	0	0	11	0	0	1	5	k__Bacteria;
134	7	1	0	2	1	0	8	4	2	0	k__Archaea;p__Euryarchaeota;c__Methanomicrobia;o__Methanomicrobiales;f__MethanomicrobialesOR;g__MethanomicrobialesOR;
154	1	0	2	0	10	0	3	4	0	1	k__Bacteria;p__Bacteroidetes;c__Sphingobacteria;o__Sphingobacteriales;f__Flexibacteraceae;g__Cytophaga;
213	1	1	2	1	6	3	8	5	2	1	k__Bacteria;p__GN04;c__MSB-5A5;o__MSB-5A5CL;f__MSB-5A5CL;g__MSB-5A5CL;
199	0	3	4	0	0	1	7	6	1	3	k__Bacteria;p__Proteobacteria;c__Betaproteobacteria;o__Burkholderiales;f__Oxalobacteraceae;g__Herminiimonas;
206	2	0	1	4	5	4	2	5	1	2	k__Bacteria;p__Proteobacteria;c__Deltaproteobacteria;o__Myxococcales;f__Polyangiaceae;g__PolyangiaceaeFA;
122	6	1	1	9	2	12	1	1	0	8	k__Bacteria;p__Proteobacteria;c__Deltaproteobacteria;o__Desulfovibrionales;f__Desulfohalobiaceae;g__Desulfonauticus;
111	0	11	8	2	1	3	2	0	1	1	k__Bacteria;p__Acidobacteria;c__Sva0725;o__Sva0725;f__Sva0725OR;g__Sva0725OR;
117	1	5	1	1	5	1	1	7	6	2	k__Bacteria;p__Proteobacteria;c__Deltaproteobacteria;o__MIZ46;f__MIZ46OR;g__MIZ46OR;
257	2	3	0	2	1	1	6	2	1	1	k__Bacteria;p__Proteobacteria;c__Deltaproteobacteria;o__Desulfobacterales;f__Desulfobulbaceae;g__Desulfocapsa;
159	2	0	1	1	2	1	1	7	12	1	k__Bacteria;p__Proteobacteria;c__Alphaproteobacteria;o__Rhizobiales;f__Beijerinckiaceae;g__BeijerinckiaceaeFA;
223	1	4	0	1	2	2	6	3	3	1	k__Bacteria;p__Chloroflexi;c__Anaerolineae;o__Anaerolineales;f__Anaerolinaceae;g__Longilinea;
166	3	4	5	0	2	2	2	4	10	0	k__Bacteria;p__Proteobacteria;c__Alphaproteobacteria;o__Rhizobiales;f__Bradyrhizobiaceae;g__Bradyrhizobium;
140	0	5	3	1	7	0	3	1	2	0	k__Bacteria;p__Acidobacteria;c__iii1-8;o__DS-18;f__DS-18OR;g__DS-18OR;
149	4	0	0	10	1	3	4	5	4	7	k__Archaea;p__Crenarchaeota;c__C2;o__pGrfC26;f__pGrfC26OR;g__pGrfC26OR;
193	1	4	3	1	0	2	2	4	1	2	k__Bacteria;p__SPAM;c__0319-6G9;o__0319-6G9CL;f__0319-6G9CL;g__0319-6G9CL;
191	1	2	0	4	0	4	3	5	1	2	k__Archaea;p__Crenarchaeota;c__C2;o__pGrfC26;f__pGrfC26OR;g__pGrfC26OR;
211	0	4	1	2	4	1	5	2	0	4	k__Bacteria;p__Planctomycetes;c__Phycisphaerae;o__PhycisphaeraeCL;f__PhycisphaeraeCL;g__PhycisphaeraeCL;
219	1	6	3	3	3	2	5	2	0	3	k__Bacteria;p__Proteobacteria;c__Deltaproteobacteria;o__Syntrophobacterales;f__Syntrophobacteraceae;g__Thermodesulforhabdus;
172	1	3	1	2	1	4	2	5	7	1	k__Bacteria;p__Acidobacteria;c__Acidobacteria (class);o__Acidobacteriales;f__AcidobacterialesOR;g__AcidobacterialesOR;
216	0	2	4	1	1	1	4	4	4	2	k__Bacteria;p__NKB19;c__GN13;o__GN13CL;f__GN13CL;g__GN13CL;
112	3	6	7	4	1	0	2	2	4	1	k__Bacteria;p__Proteobacteria;c__Alphaproteobacteria;o__Rhodobacterales;f__Rhodobacteraceae;g__Octadecabacter;
132	1	0	0	3	1	3	3	7	4	1	k__Bacteria;p__Chloroflexi;c__Dehalococcoidetes;o__Dehalococcoidales;f__Dehalococcoidaceae;g__DehalococcoidaceaeFA;
212	3	5	2	1	3	1	2	2	4	1	k__Bacteria;p__Firmicutes;c__Clostridia;o__OPB54;f__OPB54OR;g__OPB54OR;
200	1	0	2	5	5	5	1	2	0	4	k__Archaea;p__Euryarchaeota;c__Methanomicrobia;o__Methanomicrobiales;f__MethanomicrobialesOR;g__MethanomicrobialesOR;
220	2	4	0	3	2	0	1	3	2	6	k__Bacteria;p__Planctomycetes;c__Phycisphaerae;o__PhycisphaeraeCL;f__PhycisphaeraeCL;g__PhycisphaeraeCL;
196	1	6	2	0	0	2	3	4	9	0	k__Bacteria;p__Planctomycetes;c__Planctomycea;o__Planctomycetales;f__Planctomycetaceae;g__Planctomyces;
116	0	1	1	2	6	2	9	2	3	6	k__Bacteria;p__AC1;c__SHA-114;o__SHA-114CL;f__SHA-114CL;g__SHA-114CL;
146	2	3	1	1	3	0	3	9	0	4	k__Bacteria;p__Proteobacteria;c__Epsilonproteobacteria;o__Campylobacterales;f__Campylobacteraceae;g__Arcobacter;
181	3	3	3	0	8	0	3	3	4	1	k__Bacteria;p__Actinobacteria;c__Actinobacteria (class);o__Actinomycetales;f__Pseudonocardiaceae;g__Saccharomonospora;
141	1	2	2	0	7	0	3	1	1	0	k__Bacteria;p__OP11;c__OP11-2;o__KD3-145;f__KD3-145OR;g__KD3-145OR;
180	1	4	3	2	1	2	3	1	1	2	k__Bacteria;p__KSB1;c__Ucn15732;o__Ucn15732CL;f__Ucn15732CL;g__Ucn15732CL;
194	3	1	0	8	1	3	2	2	5	1	k__Archaea;p__Euryarchaeota;c__Methanomicrobia;o__Methanosarcinales;f__Methanosarcinaceae;g__Methanolobus;
263	7	3	5	0	0	0	2	1	5	0	k__Bacteria;p__Proteobacteria;c__Alphaproteobacteria;o__Rhizobiales;f__Phyllobacteriaceae;g__Phyllobacterium;
108	9	1	3	1	0	1	4	0	0	1	k__Bacteria;p__Cyanobacteria;c__Chloroplast;o__Streptophyta;f__StreptophytaOR;g__StreptophytaOR;
178	2	1	7	1	3	0	7	5	6	2	k__Bacteria;p__Chloroflexi;c__Anaerolineae;o__Anaerolineales;f__Anaerolinaceae;
190	2	0	2	3	3	3	4	5	3	2	k__Bacteria;p__Firmicutes;c__Bacilli;o__Bacillales;f__Bacillaceae;g__Salinibacillus;
145	1	5	0	1	1	1	3	4	2	0	k__Bacteria;p__Proteobacteria;c__Alphaproteobacteria;o__Kordiimonadales;f__Kordiimonadaceae;g__KordiimonadaceaeFA;
198	1	5	4	2	2	0	1	1	2	1	k__Bacteria;p__Spirochaetes;c__M1NP2-04;o__M1NP2-04CL;f__M1NP2-04CL;g__M1NP2-04CL;
218	1	1	2	2	1	2	1	7	5	2	k__Bacteria;p__Acidobacteria;c__Acidobacteria (class);o__Acidobacteriales;f__AcidobacterialesOR;g__AcidobacterialesOR;
133	1	2	2	0	3	0	1	2	3	2	k__Bacteria;p__Verrucomicrobia;c__Verrucomicrobiae;o__Verrucomicrobiales;f__Verrucomicrobiaceae;g__Luteolibacter;
150	2	2	3	2	1	1	3	0	2	0	k__Bacteria;p__Proteobacteria;c__Alphaproteobacteria;o__Rhizobiales;f__RhizobialesOR;g__RhizobialesOR;
179	5	1	2	0	1	3	1	1	1	2	k__Bacteria;p__Acidobacteria;c__Solibacteres;o__Solibacterales;f__Solibacteraceae;g__Candidatus Solibacter;
153	2	4	0	3	2	3	3	2	2	1	k__Archaea;p__Euryarchaeota;c__Methanomicrobia;o__Methanomicrobiales;f__Methanomicrobiaceae;g__Methanoculleus;
241	3	5	2	0	1	4	2	3	1	3	k__Bacteria;p__Chloroflexi;c__Anaerolineae;o__envOPS12;f__envOPS12OR;g__envOPS12OR;
121	0	3	4	0	6	0	0	2	0	0	k__Bacteria;p__Gemmatimonadetes;c__Gemmatimonadetes (class);o__Gemmatimonadetes (class)CL;f__Gemmatimonadetes (class)CL;g__Gemmatimonadetes (class)CL;
209	3	1	2	4	2	3	0	0	0	2	k__Bacteria;p__Proteobacteria;c__Gammaproteobacteria;o__Thiotrichales;f__ThiotrichalesOR;g__ThiotrichalesOR;
165	2	6	0	0	1	4	0	2	3	0	k__Bacteria;p__Proteobacteria;c__Alphaproteobacteria;o__Kiloniellales;f__Kiloniellaceae;g__KiloniellaceaeFA;
197	1	4	2	0	0	1	1	6	3	0	k__Bacteria;p__Proteobacteria;c__Alphaproteobacteria;o__Caulobacterales;f__Caulobacteraceae;g__Brevundimonas;
328	0	1	1	5	3	1	1	0	1	2	k__Bacteria;p__Firmicutes;c__Bacilli;o__Bacillales;f__Staphylococcaceae;g__Staphylococcus;
354	5	0	0	4	3	1	3	1	2	6	k__Bacteria;p__Planctomycetes;c__Phycisphaerae;o__PhycisphaeraeCL;f__PhycisphaeraeCL;g__PhycisphaeraeCL;
127	1	1	1	0	1	1	1	2	1	1	k__Bacteria;p__Verrucomicrobia;c__Opitutae;o__Opitutales;f__Opitutaceae;g__Opitutus;
158	1	0	4	0	5	0	4	2	1	5	k__Bacteria;p__Spirochaetes;c__Spirochaetes (class);o__Spirochaetales;f__Spirochaetaceae;g__TM3;
160	1	1	1	0	2	2	2	3	3	0	k__Bacteria;p__Chloroflexi;c__Anaerolineae;o__S0208;f__S0208OR;g__S0208OR;
163	1	4	5	2	3	0	0	2	2	4	k__Bacteria;p__Planctomycetes;c__Phycisphaerae;o__PhycisphaeraeCL;f__PhycisphaeraeCL;g__PhycisphaeraeCL;
238	5	4	2	1	3	0	2	4	2	1	k__Bacteria;p__Chloroflexi;c__SOGA31;o__SOGA31CL;f__SOGA31CL;g__SOGA31CL;
268	2	1	1	0	1	0	3	8	3	0	k__Bacteria;p__Hyd24-12;c__Hyd24-12PH;o__Hyd24-12PH;f__Hyd24-12PH;g__Hyd24-12PH;
128	6	0	0	2	0	8	0	1	1	5	k__Bacteria;p__Chloroflexi;c__Anaerolineae;o__H39;f__H39OR;g__H39OR;
176	3	2	2	0	1	0	0	1	3	0	k__Bacteria;p__Caldiserica;c__OP5;o__LF045;f__DMPU-92;g__DMPU-92FA;
294	1	0	0	1	1	2	1	8	8	0	k__Bacteria;p__Proteobacteria;c__Gammaproteobacteria;o__Chromatiales;f__Chromatiaceae;g__ChromatiaceaeFA;
283	1	0	0	0	2	2	2	1	2	5	k__Bacteria;
308	0	1	2	0	1	0	1	5	4	0	k__Bacteria;p__Acidobacteria;c__iii1-8;o__32-20;f__32-20OR;g__32-20OR;
131	0	6	3	0	5	0	0	1	2	0	k__Bacteria;p__Bacteroidetes;c__Sphingobacteria;o__Sphingobacteriales;f__SphingobacterialesOR;g__SphingobacterialesOR;
173	1	3	3	1	3	1	1	1	4	0	k__Bacteria;p__Acidobacteria;c__Acidobacteria (class);o__Acidobacteriales;f__Acidobacteriaceae;g__AcidobacteriaceaeFA;
167	0	6	1	0	0	2	1	1	6	2	k__Bacteria;p__Proteobacteria;c__Alphaproteobacteria;o__Rhizobiales;f__Methylocystaceae;g__Pleomorphomonas;
687	1	1	1	0	1	3	0	1	0	6	k__Bacteria;p__Proteobacteria;c__Gammaproteobacteria;o__Cardiobacteriales;f__Cardiobacteriaceae;g__Dichelobacter;
254	1	2	3	1	1	0	3	0	3	0	k__Bacteria;p__Planctomycetes;c__Planctomycea;o__Pirellulales;f__Pirellulaceae;g__A17;
370	3	1	0	2	0	0	0	2	1	4	k__Bacteria;p__LCP-89;c__LCP-89PH;o__LCP-89PH;f__LCP-89PH;g__LCP-89PH;
195	0	5	1	0	1	0	3	1	2	1	k__Bacteria;p__Firmicutes;c__Clostridia;o__Clostridiales;f__Catabacteriaceae;g__CatabacteriaceaeFA;
142	1	5	2	3	0	1	1	0	1	1	k__Bacteria;p__Chloroflexi;c__SOGA31;o__SOGA31CL;f__SOGA31CL;g__SOGA31CL;
460	1	2	5	1	2	3	1	0	1	2	k__Bacteria;p__Firmicutes;c__Bacilli;o__Bacillales;f__Bacillaceae;g__Piscibacillus;
155	0	0	0	1	1	1	4	0	2	0	k__Bacteria;p__Actinobacteria;c__Actinobacteria (class);o__WCHB1-81;f__At425_EubF1;g__At425_EubF1FA;
177	3	2	1	0	4	2	1	4	3	1	k__Bacteria;p__Bacteroidetes;c__Sphingobacteria;o__Sphingobacteriales;f__SphingobacterialesOR;g__SphingobacterialesOR;
264	0	0	0	0	5	1	6	1	1	0	k__Bacteria;p__OP3;c__koll11;o__GIF10;f__GIF10OR;g__GIF10OR;
137	0	0	0	2	1	0	0	9	2	0	k__Bacteria;p__Nitrospirae;c__Nitrospira (class);o__Nitrospirales;f__Nitrospiraceae;g__Nitrospira;
151	3	2	0	0	0	3	0	0	0	1	k__Bacteria;p__Firmicutes;c__Bacilli;o__Bacillales;f__Paenibacillaceae;g__Ammoniphilus;
250	1	1	1	1	0	1	2	1	2	0	k__Bacteria;p__Proteobacteria;c__Deltaproteobacteria;o__CTD005-82B-02;f__CTD005-82B-02OR;g__CTD005-82B-02OR;
233	1	1	1	0	1	2	5	1	3	1	k__Bacteria;p__OP8;c__OP8_2;o__OP8_2CL;f__OP8_2CL;g__OP8_2CL;
388	1	3	0	2	0	1	1	3	3	0	k__Bacteria;p__Tenericutes;c__Mollicutes;o__Anaeroplasmatales;f__Anaeroplasmataceae;g__AnaeroplasmataceaeFA;
575	0	0	0	3	2	2	0	0	0	2	k__Bacteria;p__Proteobacteria;c__Gammaproteobacteria;o__Alteromonadales;
156	1	6	4	0	1	3	4	3	3	0	k__Bacteria;p__Cyanobacteria;c__4C0d-2;o__YS2;f__YS2OR;g__YS2OR;
287	1	1	0	4	3	0	0	0	0	8	k__Bacteria;p__WS3;c__PRR-12;o__SAW1_B6;f__SAW1_B6OR;g__SAW1_B6OR;
596	2	1	2	3	1	0	1	0	1	3	k__Bacteria;p__Acidobacteria;c__Acidobacteria (class);o__Acidobacteriales;f__Acidobacteriaceae;g__Edaphobacter;
205	1	1	2	1	0	0	0	3	5	0	k__Bacteria;p__Proteobacteria;c__Alphaproteobacteria;o__Rhodobacterales;f__Hyphomonadaceae;g__Oceanicaulis;
148	1	2	1	0	0	6	0	4	1	1	k__Bacteria;p__Bacteroidetes;c__Sphingobacteria;o__Sphingobacteriales;f__SphingobacterialesOR;g__SphingobacterialesOR;
303	1	3	1	1	4	0	2	0	2	2	k__Bacteria;p__Acidobacteria;c__Solibacteres;o__Solibacterales;f__Solibacteraceae;g__Candidatus Solibacter;
384	1	1	2	0	1	0	4	0	3	0	k__Bacteria;p__TM7;c__TM7-1;o__TM7-1CL;f__TM7-1CL;g__TM7-1CL;
381	1	4	3	3	0	2	1	3	0	1	k__Bacteria;p__Actinobacteria;c__Actinobacteria (class);o__Solirubrobacterales;f__SolirubrobacteralesOR;g__SolirubrobacteralesOR;
243	2	0	4	1	3	0	1	1	0	2	k__Bacteria;p__Bacteroidetes;c__Bacteroidia;o__Bacteroidales;f__Porphyromonadaceae;g__PorphyromonadaceaeFA;
217	0	0	0	2	2	2	2	0	1	2	k__Bacteria;p__Chlamydiae;c__Chlamydiae (class);o__Chlamydiales;f__Parachlamydiaceae;g__Parachlamydia;
235	0	1	1	1	2	0	0	4	1	0	k__Bacteria;p__GOUTA4;c__RB384;o__RB384CL;f__RB384CL;g__RB384CL;
711	0	1	2	2	2	2	0	1	1	2	k__Bacteria;p__Spirochaetes;c__WWE1;o__MSBL2;f__MSBL2OR;g__MSBL2OR;
164	1	3	5	2	0	0	2	3	0	2	k__Bacteria;p__Chlorobi;c__Ignavibacteria;o__Ignavibacteriales;f__Ignavibacteriaceae;g__IgnavibacteriaceaeFA;
253	1	0	1	1	0	0	1	3	1	1	k__Bacteria;p__Planctomycetes;c__Phycisphaerae;o__PhycisphaeraeCL;f__PhycisphaeraeCL;g__PhycisphaeraeCL;
169	0	6	3	1	0	0	1	0	0	0	k__Bacteria;p__OP11;c__OP11-2;o__WCHB1-07;f__WCHB1-07OR;g__WCHB1-07OR;
215	1	0	1	0	0	0	0	5	2	0	k__Bacteria;p__Bacteroidetes;c__Bacteroidia;o__Bacteroidales;f__Porphyromonadaceae;
274	0	2	2	1	3	3	0	1	2	2	k__Bacteria;p__Verrucomicrobia;c__Spartobacteria;o__Spartobacteriales;f__Spartobacteriaceae;g__Chthoniobacter;
189	1	0	2	0	0	0	3	8	4	1	k__Archaea;p__Euryarchaeota;c__Methanomicrobia;o__Methanosarcinales;f__Methanosarcinaceae;g__Methanolobus;
147	3	1	0	1	1	1	1	2	6	0	k__Bacteria;p__Proteobacteria;c__Deltaproteobacteria;o__Myxococcales;f__Nannocystaceae;g__NannocystaceaeFA;
696	0	3	1	1	0	2	2	2	0	2	k__Bacteria;p__Proteobacteria;c__Deltaproteobacteria;o__DeltaproteobacteriaCL;f__DeltaproteobacteriaCL;g__DeltaproteobacteriaCL;
168	1	0	0	4	0	2	3	1	0	6	k__Bacteria;
248	1	0	1	0	0	0	1	0	0	5	k__Bacteria;p__Proteobacteria;c__Deltaproteobacteria;o__Myxococcales;f__MyxococcalesOR;g__MyxococcalesOR;
302	1	0	1	0	1	1	0	0	4	1	k__Bacteria;p__Cyanobacteria;c__4C0d-2;o__SM1D11;f__SM1D11OR;g__SM1D11OR;
345	0	2	2	2	2	2	1	1	1	1	k__Bacteria;p__OP3;c__BD4-9;o__BD4-9CL;f__BD4-9CL;g__BD4-9CL;
187	3	1	0	0	0	0	3	2	4	0	k__Bacteria;p__TM6;c__SJA-4;o__SJA-4CL;f__SJA-4CL;g__SJA-4CL;
446	0	1	1	0	0	0	5	4	0	0	k__Bacteria;p__Spirochaetes;c__Spirochaetes (class);o__Spirochaetales;f__Spirochaetaceae;g__TM3;
271	1	0	1	1	0	5	0	0	0	1	k__Archaea;p__Euryarchaeota;
305	0	2	1	2	0	0	1	2	1	1	k__Bacteria;p__Proteobacteria;c__Deltaproteobacteria;o__Myxococcales;f__MyxococcalesOR;g__MyxococcalesOR;
201	1	1	0	1	0	2	3	0	1	3	k__Bacteria;p__Chloroflexi;c__Anaerolineae;o__A31;f__KNA6-EB22;g__KNA6-EB22FA;
184	1	0	0	1	1	3	0	3	1	1	k__Bacteria;
224	0	1	6	0	0	0	1	5	1	1	k__Bacteria;p__Bacteroidetes;c__Sphingobacteria;o__Sphingobacteriales;f__Flammeovirgaceae;g__Thermonema;
430	0	1	2	0	0	1	0	0	2	4	k__Bacteria;p__Proteobacteria;c__Deltaproteobacteria;o__Syntrophobacterales;f__Desulfobacteraceae;g__DesulfobacteraceaeFA;
249	0	1	0	3	1	0	1	0	0	5	k__Bacteria;p__GN02;c__GN07;o__GN07CL;f__GN07CL;g__GN07CL;
441	0	1	1	1	3	2	2	0	2	2	k__Bacteria;p__Planctomycetes;c__Phycisphaerae;o__PhycisphaeraeCL;f__PhycisphaeraeCL;g__PhycisphaeraeCL;
414	1	1	0	1	0	3	1	3	5	0	k__Bacteria;p__Planctomycetes;c__Planctomycea;o__Planctomycetales;f__Planctomycetaceae;g__Planctomyces;
472	0	0	5	2	1	1	1	4	0	4	k__Bacteria;p__Elusimicrobia;
342	0	0	4	0	0	0	3	1	0	0	k__Bacteria;p__Tenericutes;c__Erysipelotrichi;o__Erysipelotrichales;f__Erysipelotrichaceae;g__Allobaculum;
352	0	0	0	0	0	0	0	2	1	0	k__Bacteria;p__TM6;c__SJA-4;o__SJA-4CL;f__SJA-4CL;g__SJA-4CL;
208	1	0	0	9	1	3	0	4	1	7	k__Bacteria;p__Chlorobi;c__SJA-28;o__SJA-28CL;f__SJA-28CL;g__SJA-28CL;
286	0	1	3	1	0	1	0	1	2	0	k__Bacteria;p__Firmicutes;c__Clostridia;o__Clostridiales;f__Clostridiales Family XII. Incertae Sedis;g__Fusibacter;
225	0	0	3	1	1	0	1	2	0	1	k__Bacteria;p__Verrucomicrobia;c__Opitutae;o__Opitutales;f__Opitutaceae;g__OpitutaceaeFA;
161	2	0	1	1	2	0	1	3	2	1	k__Bacteria;
310	1	2	0	1	1	0	3	3	5	0	k__Bacteria;p__Cyanobacteria;c__4C0d-2;o__YS2;f__YS2OR;g__YS2OR;
363	1	0	0	0	4	2	0	2	2	2	k__Bacteria;p__Chlamydiae;c__Chlamydiae (class);o__Chlamydiales;f__Waddliaceae;g__Waddlia;
292	0	1	3	0	0	2	0	2	2	1	k__Bacteria;p__Planctomycetes;c__Planctomycea;o__Planctomycetales;f__Planctomycetaceae;g__Planctomyces;
204	1	2	1	0	2	0	2	0	1	0	k__Bacteria;p__Actinobacteria;c__Actinobacteria (class);o__MC47;f__MC47OR;g__MC47OR;
265	1	1	3	1	0	1	1	0	3	0	k__Bacteria;p__OP3;c__koll11;o__GIF10;f__kpj58rc;g__kpj58rcFA;
361	4	1	0	0	2	1	0	2	1	0	k__Bacteria;p__Acidobacteria;c__Acidobacteria (class);o__Acidobacteriales;f__Acidobacteriaceae;g__AcidobacteriaceaeFA;
372	0	1	2	0	0	2	0	0	1	0	k__Bacteria;
272	1	1	1	0	2	0	0	1	1	0	k__Bacteria;p__Acidobacteria;c__Solibacteres;o__Solibacterales;f__Solibacteraceae;g__Candidatus Solibacter;
380	1	2	0	0	2	0	4	1	1	1	k__Bacteria;p__Chloroflexi;c__Dehalococcoidetes;o__NT-B4;f__NT-B4OR;g__NT-B4OR;
335	0	0	0	0	0	0	1	5	6	2	k__Bacteria;p__Proteobacteria;c__Alphaproteobacteria;o__Rhizobiales;f__Hyphomicrobiaceae;g__HyphomicrobiaceaeFA;
277	1	0	3	0	1	0	1	4	1	1	k__Bacteria;p__Cyanobacteria;c__Chloroplast;o__Stramenopiles;f__StramenopilesOR;g__StramenopilesOR;
301	1	2	3	2	3	1	0	1	0	1	k__Bacteria;p__Spirochaetes;c__WWE1;o__PBS-18;f__SHA-116;g__SHA-116FA;
340	4	3	2	1	1	2	0	2	0	1	k__Bacteria;p__Actinobacteria;c__Actinobacteria (class);o__Actinobacteria (class)CL;f__Actinobacteria (class)CL;g__Actinobacteria (class)CL;
330	2	0	2	0	0	3	2	1	4	0	k__Bacteria;p__Planctomycetes;c__Planctomycea;o__Pirellulales;f__PirellulalesOR;g__PirellulalesOR;
185	0	3	3	0	2	0	4	1	3	0	k__Bacteria;p__Firmicutes;c__Clostridia;o__Clostridiales;f__Clostridiaceae;g__ClostridiaceaeFA;
317	1	1	1	1	1	0	0	2	3	1	k__Bacteria;p__Verrucomicrobia;c__Spartobacteria;o__Spartobacteriales;f__Spartobacteriaceae;g__Candidatus Xiphinematobacter;
229	0	2	0	0	3	0	1	1	0	1	k__Bacteria;p__Gemmatimonadetes;c__Gemmatimonadetes (class);o__Gemmatimonadales;f__Gemmatimonadaceae;g__GemmatimonadaceaeFA;
536	0	0	0	1	0	0	0	0	0	2	k__Bacteria;p__Verrucomicrobia;c__Methylacidiphilae;o__Methylacidiphilales;f__Methylacidiphilaceae;g__LP2A;
246	3	0	0	7	0	4	0	1	0	2	k__Bacteria;p__Chloroflexi;c__Anaerolineae;o__H39;f__H39OR;g__H39OR;
420	3	1	2	1	0	4	0	1	2	3	k__Bacteria;p__Firmicutes;c__Bacilli;o__Lactobacillales;f__Carnobacteriaceae;g__Trichococcus;
360	0	1	1	1	0	1	0	1	3	0	k__Bacteria;p__Chlamydiae;c__Chlamydiae (class);o__Chlamydiales;f__ChlamydialesOR;g__ChlamydialesOR;
322	1	0	1	0	0	2	1	1	1	1	k__Bacteria;p__TM6;c__SJA-4;o__SJA-4CL;f__SJA-4CL;g__SJA-4CL;
320	0	1	1	0	1	1	1	4	3	0	k__Bacteria;p__Tenericutes;c__Mollicutes;o__Anaeroplasmatales;f__Anaeroplasmataceae;g__AnaeroplasmataceaeFA;
259	0	0	0	7	0	1	0	2	0	3	k__Bacteria;p__OP3;c__koll11;o__GIF10;f__kpj58rc;g__kpj58rcFA;
374	0	0	1	0	1	0	2	1	5	0	k__Bacteria;p__Chlamydiae;c__Chlamydiae (class);o__Chlamydiales;f__ChlamydialesOR;g__ChlamydialesOR;
182	0	0	0	0	0	0	10	0	1	0	k__Bacteria;p__Proteobacteria;c__Alphaproteobacteria;o__Kiloniellales;f__Kiloniellaceae;g__Kiloniella;
232	3	0	2	1	0	0	1	3	2	0	k__Bacteria;p__Planctomycetes;c__Phycisphaerae;o__PhycisphaeraeCL;f__PhycisphaeraeCL;g__PhycisphaeraeCL;
344	1	4	0	0	2	0	0	1	2	1	k__Bacteria;p__Proteobacteria;c__Alphaproteobacteria;o__Rhizobiales;
239	2	0	2	3	4	1	0	1	1	1	k__Bacteria;p__SC4;c__SC4PH;o__SC4PH;f__SC4PH;g__SC4PH;
267	1	0	2	0	0	1	1	3	5	0	k__Bacteria;p__Bacteroidetes;c__Flavobacteria;o__Flavobacteriales;f__Flavobacteriaceae;g__Salinimicrobium;
391	1	0	1	0	1	0	0	1	1	1	k__Bacteria;p__Bacteroidetes;c__Flavobacteria;o__FlavobacteriaCL;f__FlavobacteriaCL;g__FlavobacteriaCL;
315	0	1	3	0	0	0	0	0	0	0	k__Bacteria;p__Bacteroidetes;c__Sphingobacteria;o__Sphingobacteriales;f__SphingobacterialesOR;g__SphingobacterialesOR;
343	1	0	4	0	2	0	1	0	0	1	k__Bacteria;p__Bacteroidetes;c__Bacteroidia;o__Bacteroidales;f__BacteroidalesOR;g__BacteroidalesOR;
631	0	0	0	1	0	0	2	0	0	4	k__Archaea;p__Crenarchaeota;c__C2;o__pGrfC26;f__pGrfC26OR;g__pGrfC26OR;
405	1	2	1	3	2	1	1	0	1	0	k__Bacteria;p__Firmicutes;c__Clostridia;o__Clostridiales;f__Peptococcaceae;g__Thermincola;
390	2	0	0	1	0	0	2	2	4	1	k__Bacteria;p__Verrucomicrobia;
202	0	1	2	0	0	0	1	1	0	0	k__Bacteria;p__Proteobacteria;c__Alphaproteobacteria;o__Rhodobacterales;f__Rhodobacteraceae;g__Rhodovulum;
332	2	0	2	0	1	2	2	4	3	0	k__Bacteria;p__Proteobacteria;c__Alphaproteobacteria;o__Rhizobiales;f__Phyllobacteriaceae;g__PhyllobacteriaceaeFA;
227	0	0	2	0	3	1	0	2	3	0	k__Bacteria;p__Actinobacteria;c__Actinobacteria (class);o__Acidimicrobiales;f__ntu14;g__ntu14FA;
416	1	1	1	1	0	1	0	3	2	0	k__Bacteria;p__Planctomycetes;c__Planctomycea;o__Gemmatales;f__Gemmataceae;g__GemmataceaeFA;
513	0	2	1	1	0	1	1	0	0	0	k__Bacteria;p__Proteobacteria;c__Gammaproteobacteria;o__Legionellales;f__Coxiellaceae;g__Coxiella;
473	1	0	0	0	0	2	0	4	3	1	k__Archaea;p__Euryarchaeota;c__Methanomicrobia;o__Methanomicrobiales;f__MethanomicrobialesOR;g__MethanomicrobialesOR;
203	0	0	0	0	1	0	1	1	0	0	k__Archaea;p__Euryarchaeota;c__Thermoplasmata;o__E2;f__WCHD3-02;g__WCHD3-02FA;
339	0	0	0	3	0	2	0	1	0	0	k__Bacteria;p__Proteobacteria;c__Deltaproteobacteria;o__Desulfobacterales;f__Nitrospinaceae;g__NitrospinaceaeFA;
279	0	2	3	2	0	0	1	1	0	0	k__Bacteria;p__Proteobacteria;c__Deltaproteobacteria;o__Myxococcales;f__MyxococcalesOR;g__MyxococcalesOR;
230	0	1	1	0	1	1	0	0	4	1	k__Bacteria;p__Planctomycetes;c__Planctomycea;o__Planctomycetales;f__Planctomycetaceae;g__Planctomyces;
316	1	2	1	0	0	1	1	2	0	0	k__Bacteria;p__Proteobacteria;c__Epsilonproteobacteria;o__Campylobacterales;f__Campylobacteraceae;g__Sulfurospirillum;
452	0	0	2	0	3	0	1	2	0	0	k__Bacteria;p__KSB1;c__Ucn15732;o__Ucn15732CL;f__Ucn15732CL;g__Ucn15732CL;
309	0	1	0	0	0	0	1	1	2	0	k__Bacteria;p__Planctomycetes;c__Phycisphaerae;o__PhycisphaeraeCL;f__PhycisphaeraeCL;g__PhycisphaeraeCL;
580	0	0	1	0	3	2	1	1	5	1	k__Bacteria;p__Proteobacteria;c__Alphaproteobacteria;o__Rhodospirillales;f__Acetobacteraceae;g__Acidisphaera;
411	0	1	1	0	0	0	3	1	2	0	k__Archaea;p__Euryarchaeota;c__Thermoplasmata;o__Thermoplasmatales;f__Aciduliprofundaceae;g__AciduliprofundaceaeFA;
506	0	2	0	3	0	0	3	1	4	0	k__Bacteria;p__TM6;c__SJA-4;o__SJA-4CL;f__SJA-4CL;g__SJA-4CL;
242	2	1	2	0	0	0	0	1	1	0	k__Bacteria;p__Proteobacteria;c__Alphaproteobacteria;o__Rhizobiales;f__RhizobialesOR;g__RhizobialesOR;
603	0	1	2	0	3	1	0	1	2	1	k__Bacteria;p__WS3;c__PRR-12;o__wb1_H11;f__wb1_H11OR;g__wb1_H11OR;
321	0	1	0	0	1	2	0	0	1	2	k__Bacteria;
237	1	1	0	0	0	0	0	3	3	0	k__Bacteria;p__Acidobacteria;c__Solibacteres;o__Solibacterales;f__Solibacteraceae;g__Candidatus Solibacter;
251	0	0	0	2	1	0	0	0	0	0	k__Bacteria;p__OP3;c__PBS-25;o__PBS-25CL;f__PBS-25CL;g__PBS-25CL;
256	0	1	0	0	2	1	1	1	1	1	k__Archaea;p__Euryarchaeota;c__Methanomicrobia;o__Methanosarcinales;f__Methanosaetaceae;g__Methanosaeta;
234	2	0	0	0	1	1	1	2	0	0	k__Archaea;p__Euryarchaeota;c__Methanomicrobia;o__Methanomicrobiales;f__MethanomicrobialesOR;g__MethanomicrobialesOR;
288	0	1	1	0	2	0	2	2	1	1	k__Bacteria;p__OP11;c__OP11-2;o__WCHB1-07;f__WCHB1-07OR;g__WCHB1-07OR;
245	1	1	1	1	2	0	2	0	2	0	k__Bacteria;p__Acidobacteria;c__Solibacteres;o__Solibacterales;f__Solibacteraceae;g__Candidatus Solibacter;
392	0	1	2	0	1	0	0	0	4	0	k__Bacteria;p__Proteobacteria;c__Gammaproteobacteria;o__Enterobacteriales;f__Enterobacteriaceae;g__Pectobacterium;
280	0	0	0	0	0	3	1	0	0	2	k__Bacteria;p__Proteobacteria;c__Deltaproteobacteria;o__NKB15;f__NKB15OR;g__NKB15OR;
539	0	1	3	0	3	3	1	1	1	2	k__Bacteria;p__Verrucomicrobia;c__Opitutae;o__Puniceicoccales;f__Puniceicoccaceae;g__Pelagicoccus;
403	0	4	2	0	2	0	0	1	1	2	k__Bacteria;p__OP11;c__OP11-1;o__BB36;f__BB36OR;g__BB36OR;
260	1	1	0	1	0	0	2	1	0	1	k__Bacteria;p__Chloroflexi;c__Anaerolineae;o__SB-34;f__SB-34OR;g__SB-34OR;
296	0	0	0	0	3	0	2	0	2	0	k__Bacteria;p__Bacteroidetes;c__Bacteroidia;o__Bacteroidales;f__BacteroidalesOR;g__BacteroidalesOR;
466	1	2	3	0	1	1	1	1	1	0	k__Bacteria;p__Firmicutes;c__Bacilli;o__Bacillales;f__Planococcaceae;g__Sporosarcina;
599	0	0	1	2	0	4	0	0	1	0	k__Bacteria;p__Nitrospirae;c__Nitrospira (class);o__Nitrospirales;f__Thermodesulfovibrionaceae;g__LCP-6;
485	1	0	2	0	1	0	1	2	1	0	k__Bacteria;p__Acidobacteria;c__Solibacteres;o__Solibacterales;f__Solibacteraceae;g__Candidatus Solibacter;
656	0	0	1	0	3	0	0	0	0	1	k__Bacteria;p__Chlorobi;c__Ignavibacteria;o__Ignavibacteriales;f__Ignavibacteriaceae;g__Ignavibacterium;
461	2	1	1	0	0	1	0	1	0	0	k__Bacteria;p__Proteobacteria;c__Betaproteobacteria;o__Neisseriales;f__Neisseriaceae;g__Silvimonas;
318	0	0	0	1	1	1	0	2	1	1	k__Bacteria;p__Armatimonadetes;c__Chthonomonadetes;o__Chthonomonadales;f__ChthonomonadalesOR;g__ChthonomonadalesOR;
222	1	1	0	0	0	0	2	3	1	0	k__Bacteria;p__Chloroflexi;c__Anaerolineae;
379	1	0	0	0	0	0	0	0	0	0	k__Bacteria;p__Chloroflexi;c__Anaerolineae;o__GCA004;f__GCA004OR;g__GCA004OR;
387	0	0	0	0	3	1	0	1	1	0	k__Bacteria;p__Chloroflexi;c__Anaerolineae;o__envOPS12;f__envOPS12OR;g__envOPS12OR;
396	0	1	0	0	1	0	0	1	6	1	k__Bacteria;p__Proteobacteria;c__Alphaproteobacteria;o__Rhodospirillales;f__Rhodospirillaceae;g__RhodospirillaceaeFA;
573	0	0	0	0	1	0	0	1	1	0	k__Archaea;p__Euryarchaeota;c__Methanomicrobia;o__Methanomicrobiales;f__MethanomicrobialesOR;g__MethanomicrobialesOR;
490	1	1	1	1	1	0	0	2	0	1	k__Bacteria;p__Proteobacteria;c__Gammaproteobacteria;o__Legionellales;f__LegionellalesOR;g__LegionellalesOR;
615	0	2	1	1	1	1	1	2	1	0	k__Bacteria;p__Planctomycetes;c__Planctomycea;o__Pirellulales;
266	0	2	1	1	0	0	2	0	0	1	k__Bacteria;p__Proteobacteria;c__Gammaproteobacteria;o__Xanthomonadales;f__Sinobacteraceae;g__Steroidobacter;
523	0	0	1	1	0	0	2	1	3	0	k__Bacteria;p__Nitrospirae;c__Nitrospira (class);o__Nitrospirales;f__Nitrospiraceae;g__JG37-AG-70;
293	2	1	0	0	0	0	0	0	1	1	k__Bacteria;p__Chloroflexi;c__Anaerolineae;o__Caldilineales;f__Caldilineaceae;g__Caldilinea;
545	0	1	1	1	1	2	1	2	3	0	k__Bacteria;p__OP3;c__BD4-9;o__BD4-9CL;f__BD4-9CL;g__BD4-9CL;
587	1	0	0	0	1	0	1	0	1	2	k__Bacteria;p__Proteobacteria;c__Betaproteobacteria;o__Burkholderiales;f__Comamonadaceae;
221	0	0	0	0	0	0	6	0	0	0	k__Bacteria;p__AD3;c__JG37-AG-4;o__JG37-AG-4CL;f__JG37-AG-4CL;g__JG37-AG-4CL;
501	1	0	0	0	0	1	0	1	1	0	k__Bacteria;p__Cyanobacteria;c__4C0d-2;o__4C0d-2CL;f__4C0d-2CL;g__4C0d-2CL;
236	0	1	2	0	3	0	0	1	2	0	k__Bacteria;p__Chloroflexi;c__Anaerolineae;o__H39;f__H39OR;g__H39OR;
365	1	3	0	2	0	0	0	1	0	2	k__Bacteria;p__Firmicutes;c__Clostridia;o__Clostridiales;f__Catabacteriaceae;g__CatabacteriaceaeFA;
240	0	2	0	0	1	1	1	1	2	0	k__Archaea;p__Euryarchaeota;c__Methanomicrobia;o__Methanomicrobiales;f__MethanomicrobialesOR;g__MethanomicrobialesOR;
281	2	0	1	0	0	2	0	1	0	1	k__Archaea;p__Euryarchaeota;c__Methanobacteria;o__Methanobacteriales;f__pMC1;g__pMC1A4;
355	0	0	1	0	0	2	0	0	0	0	k__Bacteria;p__Armatimonadetes;c__CH21;o__CH21CL;f__CH21CL;g__CH21CL;
389	0	2	1	0	2	0	0	1	0	0	k__Bacteria;p__OP11;c__OP11-4;o__KNA6-NB14;f__KNA6-NB14OR;g__KNA6-NB14OR;
399	0	1	0	0	0	0	0	2	1	0	k__Bacteria;p__Bacteroidetes;c__Flavobacteria;o__Flavobacteriales;f__Flavobacteriaceae;g__Kaistella;
448	0	0	0	1	1	0	0	0	1	0	k__Bacteria;p__Chlamydiae;c__Chlamydiae (class);o__Chlamydiales;f__Parachlamydiaceae;g__Parachlamydia;
304	0	1	0	0	0	0	5	2	1	1	k__Bacteria;p__Firmicutes;c__Clostridia;o__Clostridiales;f__Clostridiales Family XI. Incertae Sedis;g__Tissierella;
455	0	0	0	1	0	0	0	1	0	0	k__Bacteria;p__Elusimicrobia;c__Elusimicrobia (class);o__MVP-88;f__MVP-88OR;g__MVP-88OR;
807	0	1	2	1	0	0	0	1	1	1	k__Bacteria;p__Chlamydiae;c__Chlamydiae (class);o__Chlamydiales;f__ChlamydialesOR;g__ChlamydialesOR;
348	2	0	1	3	1	0	4	2	2	1	k__Bacteria;p__Hyd24-12;c__WM88;o__WM88CL;f__WM88CL;g__WM88CL;
520	1	1	1	1	0	0	0	1	0	1	k__Bacteria;p__Proteobacteria;
275	0	1	1	2	0	0	3	1	2	0	k__Bacteria;p__Chloroflexi;c__RA13C7;o__RA13C7CL;f__RA13C7CL;g__RA13C7CL;
284	1	0	3	0	1	0	0	0	0	2	k__Bacteria;p__Chloroflexi;c__Anaerolineae;o__Anaerolineales;f__Anaerolinaceae;g__Anaerolinea;
427	0	1	2	1	0	0	2	0	1	1	k__Bacteria;p__Hyd24-12;c__WM88;o__WM88CL;f__WM88CL;g__WM88CL;
314	0	1	0	0	2	0	2	1	2	0	k__Bacteria;p__Chloroflexi;c__Anaerolineae;o__A4b;f__A4bOR;g__A4bOR;
735	1	0	0	0	0	0	1	0	5	0	k__Bacteria;p__TM6;c__SJA-4;o__SJA-4CL;f__SJA-4CL;g__SJA-4CL;
431	2	1	1	0	1	0	0	0	0	2	k__Bacteria;p__Bacteroidetes;c__Sphingobacteria;o__Sphingobacteriales;f__Sphingobacteriaceae;g__SphingobacteriaceaeFA;
313	2	2	1	0	2	1	1	1	0	0	k__Bacteria;
465	0	0	0	0	0	1	2	0	0	1	k__Bacteria;p__TM6;c__SBRH58;o__SBRH58CL;f__SBRH58CL;g__SBRH58CL;
463	0	0	1	0	0	0	0	1	1	1	k__Bacteria;p__Candidatus Poribacteria;c__Candidatus PoribacteriaPH;o__Candidatus PoribacteriaPH;f__Candidatus PoribacteriaPH;g__Candidatus PoribacteriaPH;
375	1	3	1	0	0	2	2	0	1	0	k__Bacteria;p__Firmicutes;c__Clostridia;o__Clostridiales;f__Clostridiaceae;g__Caloramator;
358	1	0	0	1	0	1	0	0	0	1	k__Bacteria;p__Proteobacteria;c__Deltaproteobacteria;o__Desulfuromonadales;f__Desulfuromonadaceae;g__DesulfuromonadaceaeFA;
743	1	1	0	1	2	1	0	0	1	0	k__Bacteria;p__Proteobacteria;c__Deltaproteobacteria;o__Syntrophobacterales;f__Syntrophobacteraceae;g__Desulfacinum;
488	2	8	0	0	0	0	0	0	0	0	k__Bacteria;p__Actinobacteria;c__Actinobacteria (class);o__Actinomycetales;f__Tsukamurellaceae;g__Tsukamurella;
654	0	3	2	0	0	0	0	1	2	1	k__Bacteria;p__Proteobacteria;c__Gammaproteobacteria;o__Oceanospirillales;f__HOC21;g__HOC21FA;
325	2	0	1	0	1	1	0	0	0	1	k__Bacteria;p__Acidobacteria;c__Solibacteres;o__Solibacterales;f__Solibacteraceae;g__Candidatus Solibacter;
327	0	0	0	0	0	0	0	0	4	0	k__Bacteria;p__Acidobacteria;c__Solibacteres;o__Solibacterales;f__Solibacteraceae;g__Candidatus Solibacter;
329	0	2	0	0	1	0	1	0	0	0	k__Bacteria;p__Firmicutes;c__Clostridia;o__Thermoanaerobacterales;f__ThermoanaerobacteralesOR;g__ThermoanaerobacteralesOR;
530	1	0	0	1	0	0	0	1	2	0	k__Bacteria;p__OP3;c__koll11;o__GIF10;f__GIF10OR;g__GIF10OR;
410	1	3	3	0	0	1	0	1	0	0	k__Bacteria;p__Bacteroidetes;c__Sphingobacteria;o__Sphingobacteriales;f__Sphingobacteriaceae;g__Olivibacter;
394	0	0	1	0	0	1	0	0	0	0	k__Bacteria;p__Proteobacteria;c__Alphaproteobacteria;o__Rhizobiales;f__Hyphomicrobiaceae;g__Devosia;
2030	0	1	2	1	1	1	0	0	0	1	k__Bacteria;p__Proteobacteria;c__Betaproteobacteria;o__Rhodocyclales;f__Rhodocyclaceae;g__Dechloromonas;
255	2	1	1	0	0	1	1	3	3	1	k__Bacteria;p__Proteobacteria;c__Alphaproteobacteria;o__Rhizobiales;f__Hyphomicrobiaceae;g__Hyphomicrobium;
312	1	0	0	1	0	0	2	1	0	2	k__Archaea;p__Euryarchaeota;c__Methanococci;o__Methanococcales;f__MethanococcalesOR;g__MethanococcalesOR;
289	1	1	1	0	1	0	1	1	1	1	k__Bacteria;p__Spirochaetes;c__WWE1;o__PBS-18;f__SHA-116;g__SHA-116FA;
470	1	0	0	0	0	1	4	0	2	0	k__Bacteria;p__Proteobacteria;c__Betaproteobacteria;o__Rhodocyclales;f__Rhodocyclaceae;g__RhodocyclaceaeFA;
278	1	1	1	0	0	1	1	3	0	0	k__Bacteria;p__Actinobacteria;c__Actinobacteria (class);o__Acidimicrobiales;f__Microthrixaceae;g__Candidatus Microthrix;
338	0	0	0	0	0	2	1	0	0	0	k__Bacteria;p__Proteobacteria;c__Alphaproteobacteria;o__Rhizobiales;f__Bradyrhizobiaceae;g__Afipia;
297	0	0	0	0	0	0	3	0	0	0	k__Bacteria;p__Chloroflexi;c__Chloroflexi (class);o__Chloroflexales;f__Chloroflexaceae;g__Chloroflexus;
262	0	0	0	0	0	0	0	8	2	0	k__Bacteria;p__Bacteroidetes;c__Bacteroidia;o__Bacteroidales;f__BacteroidalesOR;g__BacteroidalesOR;
347	0	2	0	0	0	0	0	0	0	2	k__Bacteria;p__Proteobacteria;c__Deltaproteobacteria;o__NB1-j;f__NB1-jOR;g__NB1-jOR;
269	0	0	1	0	1	0	2	1	0	2	k__Bacteria;p__Chloroflexi;c__Bljii12;o__B07_WMSP1;f__AKYH910;g__AKYH910FA;
373	0	0	1	0	1	0	0	1	0	0	k__Bacteria;p__GOUTA4;c__RB384;o__RB384CL;f__RB384CL;g__RB384CL;
1379	2	0	1	0	1	1	0	0	1	1	k__Bacteria;p__Proteobacteria;c__Deltaproteobacteria;o__NB1-j;f__MND4;g__MND4FA;
378	0	0	0	1	1	0	0	3	0	1	k__Bacteria;p__Bacteroidetes;c__Sphingobacteria;o__Sphingobacteriales;f__SphingobacterialesOR;g__SphingobacterialesOR;
319	0	0	0	0	0	0	1	0	0	0	k__Bacteria;p__WS3;c__PRR-12;o__Sediment-1;f__Sediment-1OR;g__Sediment-1OR;
538	1	0	0	1	0	0	1	1	0	0	k__Bacteria;p__Firmicutes;c__Bacilli;o__Bacillales;f__Paenibacillaceae;g__Ammoniphilus;
939	2	0	1	0	0	1	0	1	0	1	k__Bacteria;p__SAR406;c__AB16;o__Arctic96B-7;f__A714017;g__SargSea-WGS;
559	0	0	0	0	1	0	0	3	0	1	k__Bacteria;p__OP11;c__OP11-4;o__KNA6-NB14;f__KNA6-NB14OR;g__KNA6-NB14OR;
767	1	0	1	0	2	0	1	1	0	1	k__Bacteria;p__Proteobacteria;c__Deltaproteobacteria;o__Myxococcales;f__MyxococcalesOR;g__MyxococcalesOR;
395	1	0	1	0	1	2	0	0	3	0	k__Bacteria;p__Planctomycetes;c__agg27;o__OM190;f__OM190OR;g__OM190OR;
457	1	1	0	0	0	3	0	0	1	0	k__Bacteria;p__OP9;c__JS1;o__BA021;f__BA021OR;g__BA021OR;
364	0	0	2	1	0	0	0	0	0	2	k__Bacteria;p__Firmicutes;c__Bacilli;o__Lactobacillales;f__Carnobacteriaceae;g__Marinilactibacillus;
349	0	1	0	0	5	0	1	2	0	0	k__Bacteria;p__OP3;c__koll11;o__koll11CL;f__koll11CL;g__koll11CL;
285	0	0	3	0	0	0	0	1	0	0	k__Bacteria;p__Proteobacteria;c__Deltaproteobacteria;o__Myxococcales;f__MyxococcalesOR;g__MyxococcalesOR;
299	0	0	1	0	0	0	0	0	4	0	k__Bacteria;p__Spirochaetes;c__WWE1;o__PBS-18;f__SHA-4;g__GZKB57;
495	1	0	0	1	1	1	0	0	2	0	k__Bacteria;p__Actinobacteria;c__Actinobacteria (class);o__0319-7L14;f__0319-7L14OR;g__0319-7L14OR;
905	0	1	1	0	0	0	0	1	0	0	k__Bacteria;p__Chlorobi;c__Ignavibacteria;o__ZB1;f__ZB1OR;g__ZB1OR;
369	0	0	0	1	0	0	0	2	1	2	k__Bacteria;p__WS3;c__PRR-12;o__SSS58A;f__SSS58AOR;g__SSS58AOR;
351	1	0	0	0	0	0	0	1	1	1	k__Bacteria;p__Chloroflexi;c__Anaerolineae;o__envOPS12;f__envOPS12OR;g__envOPS12OR;
477	1	0	0	0	1	1	0	0	0	1	k__Bacteria;p__Bacteroidetes;
526	0	1	0	0	0	0	0	0	0	1	k__Bacteria;p__Chloroflexi;c__Dehalococcoidetes;o__NT-B4;f__NT-B4OR;g__NT-B4OR;
788	0	0	0	1	0	1	2	1	0	0	k__Bacteria;p__Chloroflexi;c__Anaerolineae;o__Anaerolineales;f__Anaerolinaceae;g__Anaerolinea;
557	1	0	0	0	0	1	2	1	1	0	k__Bacteria;p__Spirochaetes;c__M1NP2-04;o__M1NP2-04CL;f__M1NP2-04CL;g__M1NP2-04CL;
493	0	0	1	0	1	0	2	0	0	0	k__Bacteria;p__Armatimonadetes;c__SJA-176;o__SJA-176CL;f__SJA-176CL;g__SJA-176CL;
529	0	0	2	0	0	0	2	2	1	0	k__Bacteria;p__Proteobacteria;c__Alphaproteobacteria;o__Rhodospirillales;f__Acetobacteraceae;g__Gluconobacter;
298	0	0	1	0	0	0	0	0	10	1	k__Bacteria;p__Proteobacteria;c__Gammaproteobacteria;o__Xanthomonadales;f__Xanthomonadaceae;g__Dyella;
326	0	2	0	0	0	0	0	2	1	0	k__Bacteria;p__Chloroflexi;c__Anaerolineae;o__envOPS12;f__envOPS12OR;g__envOPS12OR;
509	0	0	1	1	0	1	1	1	0	1	k__Bacteria;p__Elusimicrobia;c__Elusimicrobia (class);o__MVP-88;f__MVP-88OR;g__MVP-88OR;
535	1	0	1	0	1	0	0	0	0	1	k__Bacteria;p__Elusimicrobia;c__Elusimicrobia (class);o__FAC88;f__FAC88OR;g__FAC88OR;
323	0	1	0	1	0	0	0	3	0	0	k__Bacteria;p__Bacteroidetes;c__Sphingobacteria;o__Sphingobacteriales;f__SphingobacterialesOR;g__SphingobacterialesOR;
307	0	0	1	2	0	2	1	0	0	0	k__Bacteria;p__Proteobacteria;c__Betaproteobacteria;o__Hydrogenophilales;f__Hydrogenophilaceae;g__HydrogenophilaceaeFA;
331	0	0	0	0	1	3	2	0	0	0	k__Bacteria;p__Proteobacteria;c__Gammaproteobacteria;o__Thiotrichales;f__Endoecteinascidiaceae;g__Candidatus Endoecteinascidia;
522	0	2	1	1	1	1	0	0	1	2	k__Bacteria;p__SM2F11;c__SM2F11PH;o__SM2F11PH;f__SM2F11PH;g__SM2F11PH;
359	1	0	0	0	1	1	1	1	0	0	k__Archaea;p__Euryarchaeota;c__Methanomicrobia;o__Methanomicrobiales;f__MethanomicrobialesOR;g__MethanomicrobialesOR;
382	1	1	0	0	0	0	0	3	0	1	k__Bacteria;p__Elusimicrobia;c__Elusimicrobia (class);o__Elusimicrobiales;f__ElusimicrobialesOR;g__ElusimicrobialesOR;
730	0	0	1	0	0	1	1	0	0	1	k__Bacteria;p__Planctomycetes;c__Planctomycea;o__Pirellulales;f__Pirellulaceae;g__Pirellula;
568	0	2	0	1	1	2	0	1	0	0	k__Bacteria;p__WPS-2;c__WPS-2PH;o__WPS-2PH;f__WPS-2PH;g__WPS-2PH;
425	0	0	0	1	1	0	0	0	0	0	k__Bacteria;p__Planctomycetes;c__Phycisphaerae;o__PhycisphaeraeCL;f__PhycisphaeraeCL;g__PhycisphaeraeCL;
779	1	0	0	2	0	0	1	0	0	0	k__Archaea;p__Euryarchaeota;c__Methanomicrobia;o__Methanomicrobiales;f__MethanomicrobialesOR;g__MethanomicrobialesOR;
518	0	0	0	1	3	0	0	0	0	0	k__Bacteria;p__Bacteroidetes;c__BacteroidetesPH;o__BacteroidetesPH;f__BacteroidetesPH;g__BacteroidetesPH;
846	1	0	0	0	0	2	0	1	1	1	k__Archaea;p__Crenarchaeota;c__C2;o__pGrfC26;f__pGrfC26OR;g__pGrfC26OR;
422	0	1	1	0	1	0	1	2	1	0	k__Bacteria;p__Chlamydiae;c__Chlamydiae (class);o__Chlamydiales;f__Parachlamydiaceae;g__ParachlamydiaceaeFA;
496	0	0	0	2	0	2	0	0	0	1	k__Archaea;p__Euryarchaeota;
428	1	0	0	0	0	0	1	1	0	0	k__Bacteria;p__Armatimonadetes;c__Armatimonadia;o__Armatimonadales;f__Armatimonadaceae;g__Armatimonas;
471	0	0	0	1	0	1	1	0	0	2	k__Bacteria;p__Chloroflexi;c__Anaerolineae;o__Caldilineales;f__Caldilineaceae;g__CaldilineaceaeFA;
362	0	0	1	1	0	0	0	0	0	0	k__Bacteria;p__Chloroflexi;c__Anaerolineae;o__Anaerolineales;f__Anaerolinaceae;g__WCHB1-05;
366	0	0	0	0	0	0	0	0	1	0	k__Bacteria;p__Bacteroidetes;c__Sphingobacteria;o__Sphingobacteriales;f__Flammeovirgaceae;g__Sporocytophaga;
437	1	0	1	2	1	0	0	0	1	1	k__Bacteria;p__GN02;c__GN02PH;o__GN02PH;f__GN02PH;g__GN02PH;
566	1	0	0	1	0	0	1	1	0	0	k__Bacteria;p__Bacteroidetes;c__Flavobacteria;o__FlavobacteriaCL;f__FlavobacteriaCL;g__FlavobacteriaCL;
402	0	0	0	0	0	0	2	0	0	0	k__Bacteria;p__Firmicutes;c__Clostridia;o__Clostridiales;f__Syntrophomonadaceae;g__Syntrophomonas;
528	1	1	2	2	1	0	0	2	1	0	k__Archaea;p__Euryarchaeota;c__Methanomicrobia;o__Methanomicrobiales;f__Methanomicrobiaceae;g__Methanoculleus;
541	0	0	2	0	1	0	0	1	0	0	k__Bacteria;p__Proteobacteria;c__Deltaproteobacteria;o__Myxococcales;f__Nannocystaceae;g__Nannocystis;
341	1	0	0	0	1	2	0	0	1	0	k__Bacteria;p__Planctomycetes;c__vadinHA49;o__vadinHA49CL;f__vadinHA49CL;g__vadinHA49CL;
524	1	3	2	0	0	1	0	2	1	0	k__Bacteria;p__Planctomycetes;c__Phycisphaerae;o__PhycisphaeraeCL;f__PhycisphaeraeCL;g__PhycisphaeraeCL;
601	0	0	0	0	0	1	0	0	0	1	k__Bacteria;p__Chloroflexi;c__Anaerolineae;o__S0208;f__S0208OR;g__S0208OR;
594	0	1	1	0	1	0	0	0	0	0	k__Bacteria;p__Verrucomicrobia;c__Verrucomicrobiae;o__Verrucomicrobiales;f__VerrucomicrobialesOR;g__VerrucomicrobialesOR;
393	0	0	1	0	0	2	2	0	0	0	k__Bacteria;p__Armatimonadetes;c__SJA-176;o__SJA-176CL;f__SJA-176CL;g__SJA-176CL;
484	0	1	0	0	0	0	0	0	1	0	k__Bacteria;p__Cyanobacteria;c__4C0d-2;o__4C0d-2CL;f__4C0d-2CL;g__4C0d-2CL;
553	0	0	0	0	0	0	0	1	0	0	k__Bacteria;p__Proteobacteria;c__Alphaproteobacteria;
799	0	0	0	0	0	0	3	2	3	0	k__Bacteria;p__Lentisphaerae;c__Lentisphaerae (class);o__Victivallales;f__Victivallaceae;g__VictivallaceaeFA;
658	0	0	1	1	1	0	0	0	0	0	k__Bacteria;p__Bacteroidetes;c__Flavobacteria;o__Flavobacteriales;f__Flavobacteriaceae;g__Bergeyella;
433	0	0	0	0	1	0	1	0	0	0	k__Bacteria;p__Spirochaetes;c__Spirochaetes (class);o__Spirochaetales;f__Spirochaetaceae;g__Treponema;
311	1	0	0	2	0	1	0	0	0	1	k__Bacteria;p__Proteobacteria;c__Deltaproteobacteria;o__Desulfobacterales;f__DesulfobacteralesOR;g__DesulfobacteralesOR;
917	0	1	0	0	1	2	0	0	0	0	k__Bacteria;p__Firmicutes;c__Bacilli;o__Bacillales;f__Staphylococcaceae;g__Salinicoccus;
486	0	2	0	0	1	0	1	3	2	0	k__Bacteria;p__Proteobacteria;c__Alphaproteobacteria;o__Rhizobiales;f__Hyphomicrobiaceae;g__Rhodoplanes;
334	0	0	3	0	1	0	1	1	1	1	k__Bacteria;p__Bacteroidetes;c__Sphingobacteria;o__Sphingobacteriales;f__SphingobacterialesOR;g__SphingobacterialesOR;
626	1	0	2	1	0	0	0	1	1	0	k__Bacteria;p__Bacteroidetes;c__Sphingobacteria;o__Sphingobacteriales;f__Flexibacteraceae;g__Adhaeribacter;
406	3	2	1	1	0	0	1	1	0	0	k__Bacteria;p__Actinobacteria;c__Actinobacteria (class);o__Actinomycetales;f__Microbacteriaceae;g__Microbacterium;
531	1	1	0	0	0	1	0	0	1	1	k__Bacteria;p__Cyanobacteria;c__4C0d-2;o__4C0d-2CL;f__4C0d-2CL;g__4C0d-2CL;
337	0	0	0	0	1	0	1	0	1	0	k__Bacteria;p__Elusimicrobia;c__Elusimicrobia (class);o__Elusimicrobiales;f__ElusimicrobialesOR;g__ElusimicrobialesOR;
367	0	0	2	0	0	0	0	1	0	0	k__Bacteria;p__Bacteroidetes;c__Sphingobacteria;o__Sphingobacteriales;f__Saprospiraceae;g__Aureispira;
908	0	0	1	0	0	0	0	0	1	0	k__Bacteria;p__OP9;c__OPB46;o__OPB72;f__OPB72OR;g__OPB72OR;
324	2	0	0	0	0	1	0	0	0	0	k__Bacteria;p__Chloroflexi;c__Anaerolineae;o__S0208;f__S0208OR;g__S0208OR;
445	0	0	2	0	0	0	1	0	0	0	k__Bacteria;
413	0	1	0	0	0	0	0	0	0	0	k__Bacteria;p__Proteobacteria;c__Alphaproteobacteria;o__Rhizobiales;f__RhizobialesOR;g__RhizobialesOR;
407	2	1	0	0	0	2	0	1	0	0	k__Bacteria;p__Firmicutes;c__Clostridia;o__Clostridiales;f__Clostridiaceae;g__Caloramator;
500	0	0	0	0	1	0	1	1	1	0	k__Bacteria;p__Acidobacteria;c__Solibacteres;o__Solibacterales;f__Solibacteraceae;g__Candidatus Solibacter;
417	0	0	4	0	0	1	0	0	0	0	k__Bacteria;p__Acidobacteria;c__Holophagae;o__Holophagales;f__HolophagalesOR;g__HolophagalesOR;
521	0	0	0	0	1	0	2	1	0	0	k__Bacteria;p__Lentisphaerae;c__Lentisphaerae (class);o__Lentisphaerales;f__LentisphaeralesOR;g__LentisphaeralesOR;
451	0	1	0	0	0	0	0	1	0	0	k__Bacteria;p__Proteobacteria;c__Alphaproteobacteria;o__Rhizobiales;f__Hyphomicrobiaceae;g__Hyphomicrobium;
570	0	3	0	0	1	0	0	0	0	1	k__Bacteria;p__OP11;c__WCHB1-64;o__d153;f__d153OR;g__d153OR;
481	0	0	0	0	0	0	0	1	0	1	k__Bacteria;p__Planctomycetes;c__Planctomycea;o__Gemmatales;f__Gemmataceae;g__Gemmata;
333	0	0	1	0	0	0	0	0	0	1	k__Archaea;p__Crenarchaeota;c__CrenarchaeotaPH;o__CrenarchaeotaPH;f__CrenarchaeotaPH;g__CrenarchaeotaPH;
350	0	0	0	0	0	0	1	1	0	1	k__Bacteria;p__Chloroflexi;c__Dehalococcoidetes;o__NT-B4;f__NT-B4OR;g__NT-B4OR;
371	0	0	1	1	0	1	1	0	0	0	k__Bacteria;p__WPS-2;c__WPS-2PH;o__WPS-2PH;f__WPS-2PH;g__WPS-2PH;
386	0	0	3	0	0	1	0	1	0	1	k__Bacteria;p__Proteobacteria;c__Epsilonproteobacteria;o__Campylobacterales;f__Helicobacteraceae;g__Sulfuricurvum;
598	1	0	0	0	0	0	0	0	0	1	k__Bacteria;p__Verrucomicrobia;c__VerrucomicrobiaPH;o__VerrucomicrobiaPH;f__VerrucomicrobiaPH;g__VerrucomicrobiaPH;
467	0	0	0	1	1	0	2	0	0	1	k__Archaea;p__Euryarchaeota;c__Methanobacteria;o__Methanobacteriales;
346	0	0	0	0	0	0	1	4	0	0	k__Bacteria;p__Actinobacteria;c__Actinobacteria (class);o__Acidimicrobiales;f__CL500-29;g__CL500-29FA;
612	0	0	0	0	0	2	1	0	0	0	k__Bacteria;p__Gemmatimonadetes;c__Gemmatimonadetes (class);o__Gemmatimonadales;f__Gemmatimonadaceae;g__Gemmatimonas;
780	0	1	1	0	0	0	0	2	0	0	k__Bacteria;p__Verrucomicrobia;c__Spartobacteria;o__Spartobacteriales;f__Spartobacteriaceae;g__Candidatus Xiphinematobacter;
356	0	0	0	1	0	1	1	1	0	0	k__Bacteria;p__WS3;c__PRR-12;o__Sediment-1;f__Sediment-1OR;g__Sediment-1OR;
635	0	3	2	0	0	0	1	0	2	0	k__Bacteria;p__Bacteroidetes;c__Bacteroidia;o__Bacteroidales;f__Porphyromonadaceae;g__PorphyromonadaceaeFA;
1064	1	1	0	0	0	1	0	1	0	1	k__Bacteria;p__Chloroflexi;c__Anaerolineae;o__SJA-15;f__SJA-15OR;g__SJA-15OR;
377	1	0	1	0	0	0	0	0	0	0	k__Bacteria;p__Firmicutes;c__Clostridia;o__Clostridiales;f__Lachnospiraceae;g__Johnsonella;
436	0	0	0	0	0	0	1	0	3	0	k__Bacteria;p__Proteobacteria;c__Deltaproteobacteria;o__Syntrophobacterales;f__Syntrophaceae;g__Desulfomonile;
556	1	1	2	0	0	0	0	0	2	0	k__Bacteria;p__Chlamydiae;c__Chlamydiae (class);o__Chlamydiales;f__ChlamydialesOR;g__ChlamydialesOR;
398	0	0	0	0	1	0	0	1	1	1	k__Bacteria;p__Firmicutes;c__Clostridia;o__OPB54;f__OPB54OR;g__OPB54OR;
458	0	1	1	0	1	0	0	2	0	0	k__Bacteria;p__Spirochaetes;c__WWE1;o__PBS-18;f__SHA-4;g__W22;
440	0	0	0	0	1	0	0	0	0	0	k__Bacteria;p__Planctomycetes;c__agg27;o__OM190;f__OM190OR;g__OM190OR;
543	0	0	0	1	0	1	0	0	0	1	k__Bacteria;p__TM6;c__SJA-4;o__SJA-4CL;f__SJA-4CL;g__SJA-4CL;
714	0	1	0	0	2	0	2	0	0	0	k__Bacteria;p__Chloroflexi;c__Dehalococcoidetes;o__NT-B4;f__NT-B4OR;g__NT-B4OR;
456	0	0	0	0	2	0	1	1	0	1	k__Bacteria;
586	0	0	0	0	0	0	1	1	0	1	k__Bacteria;p__Proteobacteria;c__Deltaproteobacteria;o__Myxococcales;f__Nannocystaceae;g__Plesiocystis;
595	0	0	0	2	0	0	0	1	1	1	k__Bacteria;p__Planctomycetes;c__Planctomycea;o__Gemmatales;f__Gemmataceae;g__GemmataceaeFA;
498	0	0	0	1	3	1	1	3	1	0	k__Bacteria;p__OP3;c__koll11;o__GIF10;f__GIF10OR;g__GIF10OR;
825	0	0	0	0	0	0	0	2	1	0	k__Bacteria;p__Actinobacteria;c__Actinobacteria (class);o__Acidimicrobiales;f__Iamiaceae;g__IamiaceaeFA;
426	0	0	0	3	0	1	1	1	0	1	k__Bacteria;p__Spirochaetes;c__Spirochaetes (class);o__Spirochaetales;f__Spirochaetaceae;g__Spirochaeta;
894	1	0	0	0	0	0	1	0	0	0	k__Bacteria;
2311	1	0	0	3	0	0	0	0	0	0	k__Bacteria;p__Proteobacteria;c__Deltaproteobacteria;o__Desulfobacterales;f__Desulfobulbaceae;g__Desulfobulbus;
353	1	1	1	0	1	0	0	2	1	0	k__Bacteria;p__Nitrospirae;c__Nitrospira (class);o__Nitrospirales;f__Nitrospiraceae;g__Nitrospira;
491	0	0	1	0	3	0	0	0	0	0	k__Bacteria;p__GN02;c__GN07;o__GN07CL;f__GN07CL;g__GN07CL;
515	0	0	0	0	3	0	0	1	0	0	k__Archaea;
693	0	0	0	0	0	0	1	0	0	1	k__Bacteria;p__Bacteroidetes;c__Bacteroidia;o__Bacteroidales;f__BacteroidalesOR;g__BacteroidalesOR;
706	0	0	1	0	0	0	0	0	0	0	k__Bacteria;p__Proteobacteria;c__Betaproteobacteria;o__Nitrosomonadales;
633	0	1	1	0	0	0	0	0	0	1	k__Bacteria;p__Bacteroidetes;c__Sphingobacteria;o__Sphingobacteriales;
478	0	2	2	0	0	0	0	0	0	0	k__Bacteria;p__Proteobacteria;c__Betaproteobacteria;o__Neisseriales;f__Neisseriaceae;g__Chromobacterium;
649	1	0	0	1	0	2	0	0	0	0	k__Bacteria;
679	0	0	1	0	0	1	0	2	0	0	k__Bacteria;p__Bacteroidetes;c__Sphingobacteria;o__Sphingobacteriales;f__Cyclobacteriaceae;g__Algoriphagus;
434	2	0	0	2	0	0	0	0	0	2	k__Bacteria;p__Firmicutes;c__Clostridia;o__Thermoanaerobacterales;f__Thermoanaerobacteraceae;g__Thermacetogenium;
955	0	0	1	1	1	1	0	1	2	0	k__Bacteria;p__Acidobacteria;c__iii1-8;o__SJA-36;f__SJA-36OR;g__SJA-36OR;
552	1	1	0	0	0	0	0	0	0	0	k__Bacteria;p__Acidobacteria;c__Holophagae;o__Holophagales;f__Holophagaceae;g__Geothrix;
418	0	0	0	0	0	0	0	0	0	1	k__Bacteria;p__OP3;c__PBS-25;o__PBS-25CL;f__PBS-25CL;g__PBS-25CL;
415	0	1	0	0	0	0	1	0	1	1	k__Bacteria;p__Elusimicrobia;c__Elusimicrobia (class);o__FAC88;f__FAC88OR;g__FAC88OR;
622	0	0	1	0	0	0	1	1	4	1	k__Bacteria;p__SC4;c__KD3-113;o__KD3-113CL;f__KD3-113CL;g__KD3-113CL;
487	0	0	0	0	0	1	0	0	2	0	k__Bacteria;p__Bacteroidetes;c__Sphingobacteria;o__Sphingobacteriales;f__SphingobacterialesOR;g__SphingobacterialesOR;
567	0	0	0	0	0	2	0	0	0	1	k__Bacteria;p__OP8;c__OP8_1;o__OP8_1CL;f__OP8_1CL;g__OP8_1CL;
489	0	2	1	0	0	0	0	0	0	0	k__Bacteria;p__Fusobacteria;c__Fusobacteria (class);o__Fusobacteriales;f__Fusobacteriaceae;g__FusobacteriaceaeFA;
606	0	0	0	0	0	0	1	0	0	0	k__Bacteria;p__Proteobacteria;c__Gammaproteobacteria;o__Oceanospirillales;f__Halomonadaceae;g__Haererehalobacter;
782	0	0	0	0	0	1	0	1	0	1	k__Bacteria;p__GN12;c__GN12PH;o__GN12PH;f__GN12PH;g__GN12PH;
1389	0	0	0	0	0	0	0	3	0	1	k__Bacteria;p__Proteobacteria;c__Alphaproteobacteria;o__Rhizobiales;f__Methylobacteriaceae;g__Methylobacterium;
404	1	1	0	0	0	0	0	0	0	0	k__Bacteria;p__Firmicutes;c__Clostridia;o__Clostridiales;f__Peptostreptococcaceae;g__Peptostreptococcus;
376	0	2	0	0	0	0	0	2	1	0	k__Bacteria;p__Proteobacteria;c__Alphaproteobacteria;o__AlphaproteobacteriaCL;f__AlphaproteobacteriaCL;g__AlphaproteobacteriaCL;
602	0	0	0	0	0	0	0	1	1	0	k__Bacteria;p__Chloroflexi;c__Anaerolineae;o__envOPS12;f__envOPS12OR;g__envOPS12OR;
572	0	1	0	0	1	1	0	0	0	0	k__Bacteria;p__Firmicutes;c__Bacilli;o__Bacillales;f__Planococcaceae;g__Marinibacillus;
629	0	0	0	0	0	0	1	0	0	1	k__Bacteria;p__Chloroflexi;c__Anaerolineae;o__WCHB1-50;f__WCHB1-50OR;g__WCHB1-50OR;
540	0	0	0	0	0	0	0	0	1	0	k__Bacteria;p__Proteobacteria;c__Gammaproteobacteria;o__Legionellales;f__Coxiellaceae;g__CoxiellaceaeFA;
401	0	0	0	2	0	1	1	0	0	0	k__Bacteria;p__Acidobacteria;c__Solibacteres;o__Solibacterales;f__Solibacteraceae;g__Candidatus Solibacter;
517	0	0	0	0	0	1	0	0	1	1	k__Bacteria;p__Elusimicrobia;c__Elusimicrobia (class);o__MVP-88;f__MVP-88OR;g__MVP-88OR;
424	0	1	0	0	1	0	0	0	1	0	k__Bacteria;p__Planctomycetes;c__Phycisphaerae;o__PhycisphaeraeCL;f__PhycisphaeraeCL;g__PhycisphaeraeCL;
589	0	0	0	0	0	0	1	3	2	0	k__Bacteria;p__Acidobacteria;c__Acidobacteria (class);o__Acidobacteriales;f__AcidobacterialesOR;g__AcidobacterialesOR;
514	0	2	0	0	4	0	0	0	0	0	k__Bacteria;p__Chlamydiae;c__Chlamydiae (class);o__Chlamydiales;f__Waddliaceae;g__Waddlia;
409	0	1	0	1	0	1	0	1	1	0	k__Bacteria;p__Planctomycetes;c__C6;o__C6CL;f__C6CL;g__C6CL;
447	0	0	1	0	1	0	0	0	0	0	k__Bacteria;p__OP8;
619	0	0	2	0	0	0	0	0	2	0	k__Bacteria;p__Chlamydiae;c__Chlamydiae (class);o__Chlamydiales;f__Parachlamydiaceae;g__Parachlamydia;
533	0	1	2	0	0	0	1	0	0	0	k__Bacteria;p__WS1;c__WS1PH;o__WS1PH;f__WS1PH;g__WS1PH;
468	0	1	0	0	2	0	0	0	0	1	k__Archaea;p__Crenarchaeota;c__pOWA133;o__pOWA133CL;f__pOWA133CL;g__pOWA133CL;
660	0	0	2	0	2	0	0	0	1	0	k__Bacteria;
592	0	2	0	1	0	0	0	0	3	0	k__Archaea;p__Euryarchaeota;c__Methanobacteria;o__Methanobacteriales;f__Methanobacteriaceae;g__Methanobacterium;
683	0	1	1	0	0	0	0	0	0	0	k__Bacteria;p__Proteobacteria;c__Alphaproteobacteria;o__Kordiimonadales;f__Kordiimonadaceae;g__KordiimonadaceaeFA;
756	0	1	0	2	0	0	0	0	0	0	k__Archaea;p__Euryarchaeota;c__Methanomicrobia;o__Methanomicrobiales;f__MethanomicrobialesOR;g__MethanomicrobialesOR;
776	0	0	1	0	0	1	0	1	0	1	k__Bacteria;p__Proteobacteria;c__Gammaproteobacteria;o__Oceanospirillales;f__Oceanospirillaceae;g__Oleispira;
720	1	0	0	1	0	0	1	0	0	0	k__Archaea;p__Euryarchaeota;c__Halobacteria;o__Halobacteriales;f__Halobacteriaceae;g__HalobacteriaceaeFA;
569	1	0	0	0	0	1	1	0	1	0	k__Bacteria;p__Firmicutes;c__Clostridia;o__Clostridiales;f__Veillonellaceae;g__Propionispora;
554	0	0	0	1	0	1	1	0	0	0	k__Bacteria;p__Verrucomicrobia;c__Verrucomicrobiae;o__Verrucomicrobiales;f__VerrucomicrobialesOR;g__VerrucomicrobialesOR;
544	1	0	0	2	0	1	1	1	0	0	k__Bacteria;p__Fusobacteria;c__Fusobacteria (class);o__Fusobacteriales;f__Fusobacteriaceae;g__FusobacteriaceaeFA;
1122	0	2	2	0	1	1	0	0	0	0	k__Bacteria;p__Proteobacteria;
971	0	0	1	0	0	0	0	0	0	0	k__Bacteria;p__Proteobacteria;c__Deltaproteobacteria;o__Desulfobacterales;f__Desulfobulbaceae;g__Desulfobulbus;
1092	1	2	0	1	0	1	0	0	0	0	k__Bacteria;p__Thermi;c__Deinococci;o__Thermales;f__Thermaceae;g__Oceanithermus;
751	0	0	1	0	0	1	0	1	1	0	k__Bacteria;p__Acidobacteria;c__Acidobacteria-5;o__Acidobacteria-5CL;f__Acidobacteria-5CL;g__Acidobacteria-5CL;
429	0	0	0	0	1	1	0	0	0	0	k__Bacteria;p__Planctomycetes;c__Phycisphaerae;o__PhycisphaeraeCL;f__PhycisphaeraeCL;g__PhycisphaeraeCL;
1063	1	1	0	0	0	1	0	0	0	0	k__Bacteria;p__Chloroflexi;c__Anaerolineae;o__SJA-15;f__SJA-15OR;g__SJA-15OR;
537	0	0	0	0	1	0	0	2	0	0	k__Bacteria;p__OP11;c__OP11-2;o__KD3-145;f__KD3-145OR;g__KD3-145OR;
439	0	0	0	0	0	0	0	3	0	0	k__Bacteria;p__Verrucomicrobia;c__Verrucomicrobiae;o__Verrucomicrobiales;f__Verrucomicrobiaceae;g__VerrucomicrobiaceaeFA;
739	0	0	1	0	0	0	2	1	1	0	k__Bacteria;p__Proteobacteria;c__Deltaproteobacteria;o__Bdellovibrionales;f__Bdellovibrionaceae;g__Bdellovibrio;
480	0	0	1	0	1	0	0	2	0	0	k__Bacteria;p__Proteobacteria;c__Gammaproteobacteria;o__Alteromonadales;f__Alteromonadaceae;g__Cellvibrio;
618	0	2	0	0	1	0	0	0	3	0	k__Bacteria;p__Proteobacteria;c__Gammaproteobacteria;o__Xanthomonadales;f__Xanthomonadaceae;g__Dokdonella;
443	1	0	1	2	2	1	1	0	0	1	k__Archaea;p__Crenarchaeota;c__CrenarchaeotaPH;o__CrenarchaeotaPH;f__CrenarchaeotaPH;g__CrenarchaeotaPH;
442	0	0	0	0	0	0	0	1	0	0	k__Bacteria;p__Planctomycetes;c__Planctomycea;o__Planctomycetales;f__Planctomycetaceae;g__Planctomyces;
637	0	0	0	0	0	0	0	1	0	0	k__Archaea;p__Euryarchaeota;c__Methanobacteria;o__Methanobacteriales;f__MethanobacterialesOR;g__MethanobacterialesOR;
611	0	0	1	0	0	0	0	0	0	1	k__Bacteria;p__Verrucomicrobia;c__Verrucomicrobiae;o__Verrucomicrobiales;f__VerrucomicrobialesOR;g__VerrucomicrobialesOR;
581	0	0	0	0	0	0	1	2	2	1	k__Archaea;p__Euryarchaeota;c__Thermoplasmata;o__E2;f__pMC2A33;g__pMC2A33FA;
950	0	0	0	0	2	0	2	1	0	0	k__Archaea;p__Crenarchaeota;c__C2;o__pGrfC26;f__pGrfC26OR;g__pGrfC26OR;
564	0	2	0	0	0	1	0	0	0	0	k__Bacteria;p__Proteobacteria;c__Alphaproteobacteria;o__Rhizobiales;f__RhizobialesOR;g__RhizobialesOR;
419	0	1	0	0	0	0	0	0	1	0	k__Bacteria;p__KSB1;c__KSB1PH;o__KSB1PH;f__KSB1PH;g__KSB1PH;
664	1	0	0	0	0	0	0	1	1	0	k__Bacteria;p__Planctomycetes;c__Planctomycea;o__Pirellulales;f__PirellulalesOR;g__PirellulalesOR;
770	1	0	0	0	1	0	0	1	0	0	k__Archaea;p__Euryarchaeota;c__Methanomicrobia;o__Methanomicrobiales;f__Methanospirillaceae;g__MethanospirillaceaeFA;
646	0	2	0	1	0	0	0	0	0	0	k__Bacteria;p__Chloroflexi;c__Anaerolineae;o__AnaerolineaeCL;f__AnaerolineaeCL;g__AnaerolineaeCL;
623	0	0	0	0	1	0	1	2	0	0	k__Bacteria;p__Hyd24-12;c__Hyd24-12PH;o__Hyd24-12PH;f__Hyd24-12PH;g__Hyd24-12PH;
574	0	0	2	1	0	0	0	0	0	1	k__Bacteria;p__Elusimicrobia;c__Elusimicrobia (class);o__Elusimicrobiales;f__ElusimicrobialesOR;g__ElusimicrobialesOR;
421	1	0	0	0	0	1	0	0	0	0	k__Bacteria;p__Chloroflexi;c__Anaerolineae;o__SJA-15;f__SJA-15OR;g__SJA-15OR;
475	0	0	2	0	0	0	0	0	1	0	k__Bacteria;p__Firmicutes;c__Clostridia;o__Clostridiales;f__Eubacteriaceae;g__EubacteriaceaeFA;
745	0	0	1	1	0	2	1	0	1	0	k__Archaea;p__Euryarchaeota;c__Methanomicrobia;o__Methanosarcinales;f__MethanosarcinalesOR;g__MethanosarcinalesOR;
699	0	0	0	0	1	0	0	0	0	1	k__Archaea;p__pMC2A15;c__pMC2A15PH;o__pMC2A15PH;f__pMC2A15PH;g__pMC2A15PH;
550	1	0	0	0	2	0	0	0	1	0	k__Bacteria;p__HDBW-WB69;c__HDBW-WB69PH;o__HDBW-WB69PH;f__HDBW-WB69PH;g__HDBW-WB69PH;
638	0	0	0	0	0	0	0	3	0	0	k__Bacteria;p__Proteobacteria;c__Alphaproteobacteria;o__Rhodospirillales;f__Acetobacteraceae;g__Roseomonas;
787	0	0	0	0	1	0	2	1	0	0	k__Bacteria;p__Verrucomicrobia;c__Spartobacteria;o__Spartobacteriales;f__Spartobacteriaceae;g__Chthoniobacter;
861	1	0	0	0	0	0	0	1	0	0	k__Bacteria;p__Tenericutes;c__Mollicutes;o__Anaeroplasmatales;f__Anaeroplasmataceae;g__Anaeroplasma;
546	0	0	2	1	0	0	1	2	0	0	k__Bacteria;p__Verrucomicrobia;c__Spartobacteria;o__Spartobacteriales;f__Spartobacteriaceae;g__Candidatus Xiphinematobacter;
510	0	0	0	0	0	0	1	1	0	0	k__Bacteria;p__Proteobacteria;c__Deltaproteobacteria;o__DeltaproteobacteriaCL;f__DeltaproteobacteriaCL;g__DeltaproteobacteriaCL;
723	0	2	0	0	1	0	1	0	0	0	k__Bacteria;p__Actinobacteria;c__Actinobacteria (class);o__Acidimicrobiales;f__CL500-29;g__CL500-29FA;
423	0	1	0	0	1	0	0	0	0	0	k__Bacteria;p__Spirochaetes;c__Spirochaetes (class);o__Spirochaetales;f__Spirochaetaceae;g__Treponema;
1855	0	0	0	0	0	0	0	1	0	0	k__Bacteria;p__Proteobacteria;c__Gammaproteobacteria;o__Legionellales;f__Legionellaceae;
432	0	0	0	0	0	0	0	0	0	2	k__Bacteria;p__OP11;c__OP11-3;o__OP11-3CL;f__OP11-3CL;g__OP11-3CL;
741	0	1	0	0	1	0	3	1	0	0	k__Bacteria;p__Proteobacteria;c__Deltaproteobacteria;o__Myxococcales;f__Haliangiaceae;g__HaliangiaceaeFA;
667	0	1	0	0	0	1	0	0	1	0	k__Bacteria;p__Firmicutes;c__Clostridia;o__Clostridiales;f__Clostridiaceae;g__ClostridiaceaeFA;
1087	0	1	2	0	0	0	0	0	0	0	k__Bacteria;p__Proteobacteria;c__Gammaproteobacteria;o__Oceanospirillales;f__OceanospirillalesOR;g__OceanospirillalesOR;
591	0	0	0	0	0	0	0	2	0	0	k__Bacteria;p__Bacteroidetes;c__Sphingobacteria;o__Sphingobacteriales;f__Saprospiraceae;g__SaprospiraceaeFA;
931	0	0	1	0	0	0	0	0	0	0	k__Bacteria;p__Firmicutes;c__Bacilli;o__Lactobacillales;f__Carnobacteriaceae;g__CarnobacteriaceaeFA;
482	0	0	0	2	0	0	1	2	0	0	k__Bacteria;p__OP11;c__WCHB1-64;o__d153;f__d153OR;g__d153OR;
483	0	0	0	0	0	0	0	0	1	0	k__Archaea;p__Euryarchaeota;c__Thermoplasmata;o__E2;f__pMC2A33;g__pMC2A33FA;
860	0	1	1	0	0	1	0	0	1	1	k__Bacteria;p__WS1;c__WS1PH;o__WS1PH;f__WS1PH;g__WS1PH;
534	0	0	0	0	0	1	0	0	1	0	k__Bacteria;p__Chloroflexi;c__Thermomicrobia;o__ThermomicrobiaCL;f__ThermomicrobiaCL;g__ThermomicrobiaCL;
505	0	0	0	0	0	0	0	0	1	0	k__Bacteria;p__Bacteroidetes;c__Bacteroidia;o__Bacteroidales;f__Prevotellaceae;g__Prevotella;
444	0	0	0	0	0	0	1	0	1	0	k__Archaea;p__Euryarchaeota;c__Methanobacteria;o__Methanobacteriales;f__pMC1;g__pMC1FA;
674	0	1	0	0	0	0	1	1	0	0	k__Bacteria;p__Bacteroidetes;c__Sphingobacteria;o__Sphingobacteriales;f__Flexibacteraceae;g__Cytophaga;
865	1	1	0	0	0	1	0	0	0	1	k__Bacteria;p__Actinobacteria;c__Actinobacteria (class);o__Coriobacteriales;f__Coriobacteriaceae;g__Eggerthella;
504	0	0	1	0	0	0	0	0	1	0	k__Bacteria;p__GN02;c__GN07;o__GN07CL;f__GN07CL;g__GN07CL;
1605	1	0	0	0	1	1	0	0	1	1	k__Bacteria;p__Firmicutes;c__Bacilli;o__Bacillales;f__Staphylococcaceae;g__StaphylococcaceaeFA;
449	0	0	0	0	0	0	0	1	0	0	k__Bacteria;p__Elusimicrobia;c__Elusimicrobia (class);o__FAC88;f__FAC88OR;g__FAC88OR;
681	0	0	0	0	0	0	0	1	1	0	k__Bacteria;p__OP11;c__OP11-3;o__OP11-3CL;f__OP11-3CL;g__OP11-3CL;
1157	0	0	0	0	1	1	0	1	0	0	k__Bacteria;p__Proteobacteria;c__Gammaproteobacteria;o__Enterobacteriales;f__Enterobacteriaceae;g__Erwinia;
991	0	0	0	0	0	0	1	0	0	1	k__Bacteria;p__Proteobacteria;c__Deltaproteobacteria;o__Desulfobacterales;f__Desulfobulbaceae;
454	1	1	0	0	0	1	0	0	3	0	k__Archaea;p__Euryarchaeota;c__Thermoplasmata;o__E2;f__WCHD3-02;g__WCHD3-02FA;
551	0	0	1	0	0	0	3	0	0	0	k__Bacteria;p__Chloroflexi;c__Chloroflexi (class);o__Chloroflexales;f__ChloroflexalesOR;g__ChloroflexalesOR;
1585	0	1	0	0	1	0	0	0	0	2	k__Bacteria;p__Nitrospirae;c__Nitrospira (class);o__Nitrospirales;f__FW;g__4-29;
588	0	0	0	0	0	0	1	0	1	0	k__Bacteria;p__Verrucomicrobia;c__Verrucomicrobiae;o__Verrucomicrobiales;f__Verrucomicrobiaceae;g__VerrucomicrobiaceaeFA;
798	0	2	0	0	0	0	0	0	0	1	k__Bacteria;p__TM6;c__SJA-4;o__SJA-4CL;f__SJA-4CL;g__SJA-4CL;
597	1	0	1	0	0	0	0	2	0	0	k__Bacteria;p__Bacteroidetes;c__Sphingobacteria;o__Sphingobacteriales;f__Flammeovirgaceae;
966	1	0	0	0	0	0	0	0	0	0	k__Bacteria;
614	1	0	0	0	1	0	1	0	0	2	k__Bacteria;p__Planctomycetes;c__vadinHA49;o__vadinHA49CL;f__vadinHA49CL;g__vadinHA49CL;
459	1	0	0	0	0	0	0	1	1	0	k__Bacteria;p__Planctomycetes;c__Planctomycea;o__Pirellulales;f__Pirellulaceae;g__PirellulaceaeFA;
700	0	1	1	0	0	1	0	0	0	1	k__Bacteria;p__Proteobacteria;c__Betaproteobacteria;o__Gallionellales;f__Gallionellaceae;g__GallionellaceaeFA;
802	0	1	0	0	0	0	0	0	0	1	k__Bacteria;p__Proteobacteria;c__Gammaproteobacteria;
527	1	0	0	1	1	0	0	0	0	1	k__Bacteria;p__Proteobacteria;
1010	0	0	0	0	0	0	0	4	0	0	k__Bacteria;p__GN02;c__GN02PH;o__GN02PH;f__GN02PH;g__GN02PH;
1265	1	0	1	0	0	0	0	3	1	1	k__Bacteria;p__Proteobacteria;c__Gammaproteobacteria;o__Xanthomonadales;f__Sinobacteraceae;g__SinobacteraceaeFA;
733	0	0	0	0	0	0	0	0	1	0	k__Bacteria;p__Proteobacteria;c__Alphaproteobacteria;o__Sphingomonadales;f__Erythrobacteraceae;g__Citromicrobium;
921	0	0	0	1	0	2	0	1	0	0	k__Bacteria;p__OP3;c__koll11;o__GIF10;f__kpj58rc;g__kpj58rcFA;
995	0	0	1	0	1	0	0	0	0	1	k__Bacteria;p__Proteobacteria;c__Deltaproteobacteria;o__Syntrophobacterales;f__Desulfobacteraceae;g__DesulfobacteraceaeFA;
1093	1	2	0	0	0	0	0	0	1	0	k__Bacteria;p__SBR1093;c__EC214;o__EC214CL;f__EC214CL;g__EC214CL;
833	0	0	0	1	0	0	1	0	0	0	k__Bacteria;p__Caldiserica;c__OP5;o__LF045;f__DMPU-92;g__DMPU-92FA;
672	0	1	0	0	1	0	0	2	0	0	k__Bacteria;p__TM7;c__TM7-1;o__TM7-1CL;f__TM7-1CL;g__TM7-1CL;
688	0	0	0	0	0	0	0	0	3	0	k__Bacteria;p__Cyanobacteria;c__4C0d-2;o__4C0d-2CL;f__4C0d-2CL;g__4C0d-2CL;
508	0	0	2	0	0	0	0	1	0	0	k__Bacteria;p__Actinobacteria;c__Actinobacteria (class);o__Actinomycetales;f__Microbacteriaceae;g__Candidatus Rhodoluna;
1694	0	0	0	0	0	0	2	0	0	0	k__Bacteria;p__Nitrospirae;c__Nitrospira (class);o__Nitrospirales;f__FW;g__GOUTA7;
453	0	0	0	0	0	0	0	0	0	1	k__Bacteria;
644	0	0	0	1	0	0	0	0	0	1	k__Bacteria;p__Planctomycetes;c__Phycisphaerae;o__PhycisphaeraeCL;f__PhycisphaeraeCL;g__PhycisphaeraeCL;
492	0	0	0	0	1	0	1	0	1	1	k__Bacteria;p__Cyanobacteria;c__4C0d-2;o__mle1-12;f__mle1-12OR;g__mle1-12OR;
1098	0	0	1	0	0	0	0	0	1	1	k__Bacteria;p__Planctomycetes;c__Planctomycea;o__Pirellulales;f__Pirellulaceae;g__PirellulaceaeFA;
1152	0	0	0	1	0	0	1	0	0	0	k__Bacteria;p__Chloroflexi;c__Anaerolineae;o__AnaerolineaeCL;f__AnaerolineaeCL;g__AnaerolineaeCL;
643	0	0	0	0	0	0	1	0	0	0	k__Bacteria;p__Bacteroidetes;c__Sphingobacteria;o__Sphingobacteriales;f__SphingobacterialesOR;g__SphingobacterialesOR;
502	1	0	0	0	0	0	0	0	0	0	k__Bacteria;p__WS2;c__WS2PH;o__WS2PH;f__WS2PH;g__WS2PH;
710	0	1	3	0	1	1	0	1	0	0	k__Bacteria;p__Chlorobi;c__Ignavibacteria;o__ZB1;f__ZB1OR;g__ZB1OR;
641	0	0	0	0	0	1	0	0	1	0	k__Bacteria;p__Proteobacteria;c__Alphaproteobacteria;o__Rhodobacterales;f__Rhodobacteraceae;g__Amaricoccus;
571	0	0	0	0	0	0	0	0	0	1	k__Archaea;p__Euryarchaeota;c__Methanobacteria;o__Methanobacteriales;f__pMC1;g__pMC1FA;
983	0	0	0	0	0	1	0	0	0	0	k__Bacteria;p__Chlorobi;c__Chlorobia;o__Chlorobiales;f__Chlorobiaceae;g__Chloroherpeton;
1051	0	0	0	0	0	0	1	0	0	0	k__Bacteria;p__Proteobacteria;c__Deltaproteobacteria;o__Desulfovibrionales;f__Desulfohalobiaceae;g__DesulfohalobiaceaeFA;
817	0	0	0	1	0	1	0	1	0	0	k__Bacteria;p__Verrucomicrobia;c__Verrucomicrobiae;o__Verrucomicrobiales;f__Verrucomicrobia subdivision 3;g__Verrucomicrobia subdivision 3FA;
464	1	0	0	0	1	0	0	0	1	0	k__Bacteria;p__AC1;c__LC-1;o__LC-1CL;f__LC-1CL;g__LC-1CL;
882	0	1	0	0	0	0	0	0	0	0	k__Bacteria;p__Planctomycetes;c__Planctomycea;o__Gemmatales;f__Isosphaeraceae;g__IsosphaeraceaeFA;
728	0	0	0	1	1	0	0	0	0	0	k__Bacteria;p__Planctomycetes;c__Phycisphaerae;o__PhycisphaeraeCL;f__PhycisphaeraeCL;g__PhycisphaeraeCL;
803	0	0	1	0	0	1	0	0	0	0	k__Bacteria;p__Elusimicrobia;c__Elusimicrobia (class);o__FAC88;f__FAC88OR;g__FAC88OR;
519	1	0	0	0	0	2	0	0	1	0	k__Bacteria;p__Planctomycetes;c__Phycisphaerae;o__PhycisphaeraeCL;f__PhycisphaeraeCL;g__PhycisphaeraeCL;
605	0	0	1	0	0	0	0	0	0	0	k__Bacteria;p__Firmicutes;c__Clostridia;o__Clostridiales;f__Ruminococcaceae;g__Ethanoligenens;
871	0	0	1	0	0	0	0	0	1	0	k__Bacteria;p__WS3;c__PRR-12;o__wb1_H11;f__wb1_H11OR;g__wb1_H11OR;
698	0	0	0	1	0	1	0	0	0	1	k__Bacteria;p__Cyanobacteria;c__Chloroplast;o__Stramenopiles;f__StramenopilesOR;g__StramenopilesOR;
737	0	0	0	0	0	0	1	0	0	0	k__Bacteria;p__Chlamydiae;c__Chlamydiae (class);o__Chlamydiales;f__ChlamydialesOR;g__ChlamydialesOR;
661	0	0	0	1	0	0	0	0	0	0	k__Bacteria;p__Tenericutes;c__Mollicutes;o__Acholeplasmatales;f__Acholeplasmataceae;g__AcholeplasmataceaeFA;
678	0	1	0	0	1	0	0	0	0	0	k__Bacteria;p__Proteobacteria;c__Gammaproteobacteria;o__Chromatiales;f__Ectothiorhodospiraceae;g__Thiorhodospira;
474	0	2	1	0	0	0	1	0	1	0	k__Bacteria;p__Firmicutes;c__Clostridia;o__Clostridiales;f__Ruminococcaceae;g__Ethanoligenens;
810	0	0	1	0	2	0	0	0	0	0	k__Bacteria;p__GOUTA4;c__RB384;o__RB384CL;f__RB384CL;g__RB384CL;
732	1	0	0	0	1	0	0	2	0	0	k__Bacteria;p__Planctomycetes;c__Phycisphaerae;o__PhycisphaeraeCL;f__PhycisphaeraeCL;g__PhycisphaeraeCL;
1237	0	0	1	0	0	0	0	0	1	0	k__Bacteria;p__Planctomycetes;c__Planctomycea;o__Gemmatales;f__Gemmataceae;g__Gemmata;
593	0	0	1	0	1	0	1	0	0	0	k__Bacteria;p__Planctomycetes;c__vadinHA49;o__vadinHA49CL;f__vadinHA49CL;g__vadinHA49CL;
757	0	0	0	0	0	2	0	0	0	0	k__Bacteria;
577	0	0	1	0	0	0	0	2	0	0	k__Bacteria;p__WS2;c__WS2PH;o__WS2PH;f__WS2PH;g__WS2PH;
476	0	0	0	0	2	0	0	0	0	0	k__Bacteria;p__Verrucomicrobia;c__Opitutae;o__OpitutaeCL;f__OpitutaeCL;g__OpitutaeCL;
494	0	0	0	2	0	0	0	0	0	0	k__Bacteria;p__Tenericutes;c__ML615J-28;o__ML615J-28CL;f__ML615J-28CL;g__ML615J-28CL;
642	1	0	0	0	0	0	2	0	1	0	k__Bacteria;p__Firmicutes;c__Clostridia;o__Clostridiales;f__Clostridiaceae;g__ClostridiaceaeFA;
469	0	0	0	0	0	1	0	2	0	1	k__Bacteria;p__Chloroflexi;c__Anaerolineae;o__DRC31;f__DRC31OR;g__DRC31OR;
867	0	0	1	0	0	0	0	0	0	0	k__Bacteria;p__Planctomycetes;c__Phycisphaerae;o__PhycisphaeraeCL;f__PhycisphaeraeCL;g__PhycisphaeraeCL;
497	0	1	0	0	0	0	0	0	0	0	k__Bacteria;p__Proteobacteria;c__Gammaproteobacteria;o__Xanthomonadales;f__Sinobacteraceae;g__SinobacteraceaeFA;
924	0	0	0	0	0	0	0	2	0	1	k__Archaea;p__Euryarchaeota;c__Methanobacteria;o__Methanobacteriales;f__Methanobacteriaceae;g__Methanothermobacter;
691	1	0	0	0	0	1	0	0	0	1	k__Bacteria;p__Verrucomicrobia;c__Verrucomicrobiae;o__Verrucomicrobiales;f__VerrucomicrobialesOR;g__VerrucomicrobialesOR;
560	0	0	1	0	0	0	0	0	0	0	k__Bacteria;p__WS3;c__PRR-12;o__GN03;f__GN03OR;g__GN03OR;
549	0	0	0	0	0	0	3	0	0	0	k__Bacteria;p__Chloroflexi;c__Anaerolineae;o__Anaerolineales;f__Anaerolinaceae;g__WCHB1-05;
797	0	0	1	0	0	0	1	0	0	0	k__Bacteria;p__Firmicutes;c__Clostridia;o__Clostridiales;f__Ruminococcaceae;g__Acetivibrio;
620	1	0	0	0	0	0	1	1	0	1	k__Archaea;p__Euryarchaeota;c__Thermoplasmata;o__E2;f__pMC2A33;g__pMC2A33FA;
970	1	0	0	0	0	0	1	0	0	0	k__Bacteria;p__Planctomycetes;c__agg27;o__OM190;f__OM190OR;g__OM190OR;
721	0	1	0	0	0	1	0	0	0	0	k__Bacteria;p__Proteobacteria;c__Alphaproteobacteria;o__Rhizobiales;f__Hyphomicrobiaceae;g__Devosia;
1252	2	0	0	1	0	0	1	0	0	0	k__Bacteria;p__Proteobacteria;c__Deltaproteobacteria;o__Desulfovibrionales;f__Desulfohalobiaceae;g__DesulfohalobiaceaeFA;
676	0	1	0	0	0	0	0	0	0	0	k__Bacteria;p__WS6;c__SC72;o__SC72CL;f__SC72CL;g__SC72CL;
670	0	0	0	2	1	0	0	1	0	0	k__Archaea;p__Crenarchaeota;c__C2;o__C2CL;f__C2CL;g__C2CL;
625	0	1	0	0	1	0	2	0	0	0	k__Bacteria;p__Acidobacteria;c__Solibacteres;o__Solibacterales;f__Solibacteraceae;g__Candidatus Solibacter;
858	0	1	1	0	0	0	0	1	1	0	k__Bacteria;p__Planctomycetes;c__Planctomycea;o__Gemmatales;f__Gemmataceae;g__Gemmata;
621	0	0	1	0	1	0	0	1	0	0	k__Bacteria;p__Proteobacteria;c__Alphaproteobacteria;o__Rhodobacterales;f__Rhodobacteraceae;g__Rhodobacter;
694	1	0	0	0	0	0	1	0	0	0	k__Bacteria;p__Verrucomicrobia;c__Spartobacteria;o__Spartobacteriales;f__Spartobacteriaceae;g__MC18;
584	0	0	0	0	0	0	0	0	1	0	k__Bacteria;p__Chloroflexi;c__Dehalococcoidetes;o__Dehalococcoidales;f__Dehalococcoidaceae;g__DehalococcoidaceaeFA;
1014	0	0	1	0	1	0	0	0	0	0	k__Archaea;p__Euryarchaeota;c__Methanomicrobia;o__Methanosarcinales;f__Methanosaetaceae;g__Methanosaeta;
1071	0	0	1	0	0	0	0	0	0	0	k__Bacteria;p__Proteobacteria;c__Gammaproteobacteria;o__Aeromonadales;f__AeromonadalesOR;g__AeromonadalesOR;
1200	0	0	0	1	0	0	1	1	0	0	k__Bacteria;p__Actinobacteria;c__Actinobacteria (class);o__Actinomycetales;f__Pseudonocardiaceae;g__Thermobispora;
1186	0	0	0	0	1	0	0	1	0	0	k__Bacteria;
600	0	1	0	0	0	0	0	0	0	0	k__Archaea;p__Euryarchaeota;c__Methanobacteria;o__Methanobacteriales;f__Methanobacteriaceae;g__Methanobacterium;
749	0	1	0	0	0	0	0	0	0	0	k__Bacteria;p__Proteobacteria;c__Deltaproteobacteria;o__Syntrophobacterales;f__Syntrophobacteraceae;g__SyntrophobacteraceaeFA;
1026	0	0	0	1	0	0	0	0	1	0	k__Bacteria;p__ZB3;c__Rs-J96;o__Rs-J96CL;f__Rs-J96CL;g__Rs-J96CL;
632	0	0	0	1	0	0	0	0	0	0	k__Bacteria;p__Planctomycetes;c__agg27;o__OM190;f__OM190OR;g__OM190OR;
512	0	0	0	0	2	0	0	0	0	0	k__Bacteria;p__Caldiserica;c__OP5;o__LF045;
604	0	1	0	0	0	0	0	1	2	0	k__Bacteria;p__Proteobacteria;c__Epsilonproteobacteria;o__Campylobacterales;f__CampylobacteralesOR;g__CampylobacteralesOR;
1641	0	0	0	1	1	1	0	0	1	0	k__Bacteria;p__Proteobacteria;c__Gammaproteobacteria;o__Xanthomonadales;f__Xanthomonadaceae;g__Aquimonas;
499	0	0	0	0	0	1	0	0	0	0	k__Bacteria;p__WS6;c__SC72;o__SC72CL;f__SC72CL;g__SC72CL;
692	1	0	0	0	0	0	0	1	1	0	k__Bacteria;p__Planctomycetes;c__Planctomycea;o__Pirellulales;f__PirellulalesOR;g__PirellulalesOR;
945	0	2	0	0	0	0	0	0	0	0	k__Bacteria;p__Planctomycetes;c__Planctomycea;o__Pirellulales;f__Pirellulaceae;g__PirellulaceaeFA;
645	0	0	0	0	0	0	2	0	0	0	k__Archaea;p__Crenarchaeota;
1032	0	0	1	1	0	0	1	0	0	0	k__Bacteria;p__Bacteroidetes;c__Sphingobacteria;o__Sphingobacteriales;f__Cyclobacteriaceae;g__CyclobacteriaceaeFA;
958	0	0	0	0	0	0	0	0	1	0	k__Bacteria;p__TM7;c__TM7-1;o__TM7-1CL;f__TM7-1CL;g__TM7-1CL;
786	0	0	0	1	0	1	2	2	1	3	k__Bacteria;p__Bacteroidetes;c__Sphingobacteria;o__Sphingobacteriales;
563	0	0	0	0	0	1	0	0	0	0	k__Bacteria;p__Fusobacteria;c__Fusobacteria (class);o__Fusobacteriales;f__Fusobacteriaceae;g__FusobacteriaceaeFA;
777	0	0	0	0	0	0	0	0	3	0	k__Archaea;p__Euryarchaeota;c__Methanomicrobia;o__Methanocellales;f__Methanocellaceae;g__Methanocella;
886	0	0	0	0	0	1	0	0	0	1	k__Bacteria;p__OP3;c__koll11;o__GIF10;f__GIF10OR;g__GIF10OR;
1421	1	0	0	0	0	0	2	0	2	0	k__Archaea;p__Euryarchaeota;c__Methanomicrobia;o__Methanosarcinales;f__Methanosarcinaceae;g__Methanomethylovorans;
655	0	1	1	0	0	2	0	0	0	0	k__Bacteria;p__Chloroflexi;c__Anaerolineae;o__AnaerolineaeCL;f__AnaerolineaeCL;g__AnaerolineaeCL;
610	0	0	0	0	0	0	1	0	1	0	k__Bacteria;p__GN04;
1045	0	0	0	0	0	0	0	1	0	0	k__Archaea;p__Crenarchaeota;c__C2;o__pGrfC26;f__pGrfC26OR;g__pGrfC26OR;
585	0	0	0	1	0	0	1	0	0	0	k__Bacteria;p__Chloroflexi;c__TK-SH13;o__TK-SH13CL;f__TK-SH13CL;g__TK-SH13CL;
503	0	0	0	1	0	0	0	0	0	0	k__Bacteria;p__Chloroflexi;c__Ktedonobacteria;o__KtedonobacteriaCL;f__KtedonobacteriaCL;g__KtedonobacteriaCL;
729	0	1	0	0	0	0	0	0	0	0	k__Bacteria;p__Actinobacteria;c__Actinobacteria (class);
1181	0	0	0	0	0	0	0	0	1	0	k__Bacteria;p__Verrucomicrobia;c__Verrucomicrobiae;o__Verrucomicrobiales;f__Verrucomicrobiaceae;g__VerrucomicrobiaceaeFA;
784	0	1	0	0	0	0	0	0	0	0	k__Bacteria;p__Firmicutes;c__Bacilli;o__Turicibacterales;f__Turicibacteraceae;g__Turicibacter;
768	0	0	0	0	0	0	1	0	0	0	k__Bacteria;p__BRC1;c__BRC1PH;o__BRC1PH;f__BRC1PH;g__BRC1PH;
864	0	0	1	0	0	0	0	1	0	1	k__Bacteria;p__Planctomycetes;c__Phycisphaerae;o__PhycisphaeraeCL;f__PhycisphaeraeCL;g__PhycisphaeraeCL;
948	0	0	0	0	1	0	0	0	0	0	k__Bacteria;p__Chloroflexi;c__Anaerolineae;o__SJA-15;f__SJA-15OR;g__SJA-15OR;
548	1	2	0	0	0	1	0	1	1	0	k__Bacteria;p__Chloroflexi;c__Bljii12;o__B07_WMSP1;f__FFCH4570;g__FFCH4570FA;
677	0	0	0	0	0	0	2	0	1	0	k__Archaea;p__Euryarchaeota;c__Methanomicrobia;o__Methanomicrobiales;f__MethanomicrobialesOR;g__MethanomicrobialesOR;
713	0	0	0	0	0	0	1	0	0	0	k__Bacteria;p__Proteobacteria;c__Alphaproteobacteria;o__Rhizobiales;f__RhizobialesOR;g__RhizobialesOR;
841	2	0	0	0	0	2	0	0	0	0	k__Bacteria;p__Firmicutes;c__Bacilli;o__Bacillales;f__Bacillaceae;g__Halolactibacillus;
609	0	0	0	0	0	1	0	0	0	0	k__Bacteria;p__Bacteroidetes;c__Bacteroidia;o__Bacteroidales;f__Marinilabiaceae;g__MarinilabiaceaeFA;
1436	0	0	0	1	0	0	1	0	0	1	k__Bacteria;p__Bacteroidetes;c__Bacteroidia;o__Bacteroidales;f__Porphyromonadaceae;g__Paludibacter;
947	0	0	1	0	0	0	0	0	0	0	k__Bacteria;p__Proteobacteria;c__Deltaproteobacteria;o__Syntrophobacterales;f__Syntrophobacteraceae;g__SyntrophobacteraceaeFA;
1047	0	1	0	1	0	0	0	0	0	0	k__Bacteria;p__ABY1_OD1;c__ABY1_OD1PH;o__ABY1_OD1PH;f__ABY1_OD1PH;g__ABY1_OD1PH;
758	0	1	0	0	0	0	0	1	0	0	k__Bacteria;p__Bacteroidetes;c__Bacteroidia;o__Bacteroidales;f__Porphyromonadaceae;g__Dysgonomonas;
1660	1	0	0	1	0	0	0	0	0	1	k__Bacteria;p__WS3;c__PRR-12;o__MSB-4E2;f__MSB-4E2OR;g__MSB-4E2OR;
525	0	0	1	1	0	0	0	0	0	0	k__Bacteria;p__Chloroflexi;c__Anaerolineae;
695	1	0	0	0	1	0	1	1	0	1	k__Archaea;p__pMC2A15;c__pMC2A15PH;o__pMC2A15PH;f__pMC2A15PH;g__pMC2A15PH;
874	0	0	0	0	1	0	1	0	0	0	k__Bacteria;p__Acidobacteria;c__Solibacteres;o__Solibacterales;f__Solibacteraceae;g__Candidatus Solibacter;
666	0	0	1	0	1	0	0	0	0	0	k__Bacteria;p__Bacteroidetes;c__Sphingobacteria;o__Sphingobacteriales;f__Saprospiraceae;g__SaprospiraceaeFA;
830	0	0	0	0	0	1	0	0	0	2	k__Bacteria;p__Chloroflexi;c__Anaerolineae;o__GN14;f__GN14OR;g__GN14OR;
813	0	2	0	0	0	0	0	0	1	0	k__Bacteria;p__Planctomycetes;c__Planctomycea;
616	0	0	0	0	0	0	0	3	0	0	k__Bacteria;p__Chloroflexi;c__Thermomicrobia;o__HN1-15;f__HN1-15OR;g__HN1-15OR;
582	0	0	0	0	0	0	0	3	0	0	k__Bacteria;p__Chloroflexi;c__Dehalococcoidetes;o__Dehalococcoidales;f__Dehalococcoidaceae;g__DehalococcoidaceaeFA;
848	0	0	0	1	1	0	0	0	0	0	k__Archaea;p__Euryarchaeota;c__Methanobacteria;o__Methanobacteriales;f__pMC1;g__pMC1FA;
1161	0	1	0	0	0	0	0	0	0	0	k__Bacteria;p__Firmicutes;c__Bacilli;o__Bacillales;
1148	2	0	0	0	0	0	0	0	0	0	k__Bacteria;p__Chloroflexi;c__Anaerolineae;o__envOPS12;f__envOPS12OR;g__envOPS12OR;
690	0	1	0	0	0	0	2	0	0	0	k__Bacteria;p__Firmicutes;c__Clostridia;o__Clostridiales;f__ClostridialesOR;g__ClostridialesOR;
542	0	0	0	0	0	0	1	0	1	0	k__Bacteria;p__Actinobacteria;c__Actinobacteria (class);o__Actinobacteria (class)CL;f__Actinobacteria (class)CL;g__Actinobacteria (class)CL;
898	0	0	1	1	0	0	0	0	0	0	k__Bacteria;p__TM7;c__TM7-3;o__Blgi18;f__Blgi18OR;g__Blgi18OR;
1274	0	0	1	0	0	0	0	0	0	0	k__Bacteria;
576	0	0	2	0	0	0	1	0	0	0	k__Archaea;
805	0	0	0	0	1	0	0	0	0	0	k__Bacteria;p__GN02;c__GN07;o__GN07CL;f__GN07CL;g__GN07CL;
1006	0	0	0	2	0	1	0	0	0	0	k__Archaea;p__Euryarchaeota;c__Methanobacteria;o__Methanobacteriales;f__MethanobacterialesOR;g__MethanobacterialesOR;
1023	0	0	0	0	1	0	0	2	0	0	k__Bacteria;p__Gemmatimonadetes;c__Gemmatimonadetes (class);o__Gemmatimonadales;f__GemmatimonadalesOR;g__GemmatimonadalesOR;
849	0	0	0	0	0	0	0	0	1	0	k__Bacteria;p__Planctomycetes;c__Planctomycea;o__Gemmatales;f__Gemmataceae;g__GemmataceaeFA;
652	0	0	0	0	0	0	0	0	1	0	k__Bacteria;p__Bacteroidetes;c__Sphingobacteria;o__Sphingobacteriales;f__Sphingobacteriaceae;g__SphingobacteriaceaeFA;
562	0	0	0	0	0	1	0	0	0	1	k__Bacteria;p__Actinobacteria;c__Actinobacteria (class);o__WCHB1-81;f__At425_EubF1;g__At425_EubF1FA;
701	0	0	0	0	0	0	0	0	1	1	k__Bacteria;p__Fibrobacteres;c__Fibrobacteres (class);o__Fibrobacterales;f__Fibrobacteraceae;g__Fibrobacter;
812	0	0	0	0	0	0	2	0	0	0	k__Bacteria;p__Cyanobacteria;c__4C0d-2;o__4C0d-2CL;f__4C0d-2CL;g__4C0d-2CL;
1134	0	0	0	0	0	0	1	0	0	1	k__Bacteria;p__Spirochaetes;c__Spirochaetes (class);o__Sphaerochaetales;f__Sphaerochaetaceae;g__Sphaerochaeta;
808	1	0	1	0	0	0	0	0	0	0	k__Bacteria;p__Chloroflexi;c__Anaerolineae;o__H39;f__H39OR;g__H39OR;
712	0	1	0	0	1	0	0	0	1	0	k__Bacteria;p__OP11;c__OP11-4;o__KNA6-NB14;f__KNA6-NB14OR;g__KNA6-NB14OR;
617	0	0	0	0	0	0	0	1	0	0	k__Archaea;p__pMC2A15;c__pMC2A15PH;o__pMC2A15PH;f__pMC2A15PH;g__pMC2A15PH;
973	0	0	1	0	0	0	0	0	0	0	k__Archaea;p__Crenarchaeota;c__C2;o__pGrfC26;f__pGrfC26OR;g__pGrfC26OR;
1219	0	0	0	0	0	1	1	0	0	0	k__Bacteria;p__Firmicutes;c__Clostridia;o__Clostridiales;f__Syntrophomonadaceae;g__Syntrophomonas;
862	0	1	0	1	0	0	0	0	0	1	k__Bacteria;
1309	0	0	0	0	1	0	0	0	0	0	k__Archaea;p__Euryarchaeota;c__Methanomicrobia;
724	0	0	0	0	2	0	1	1	0	0	k__Archaea;p__pMC2A15;c__pMC2A15PH;o__pMC2A15PH;f__pMC2A15PH;g__pMC2A15PH;
747	0	0	0	0	1	0	0	3	0	0	k__Bacteria;p__Proteobacteria;c__Deltaproteobacteria;o__Myxococcales;f__MyxococcalesOR;g__MyxococcalesOR;
1245	0	0	0	0	0	0	0	1	0	0	k__Bacteria;p__Proteobacteria;c__Alphaproteobacteria;
583	0	0	0	0	0	0	0	1	0	0	k__Bacteria;p__OP11;c__OP11-1;o__OPB92;f__OPB92OR;g__OPB92OR;
684	0	2	0	0	0	0	1	2	1	0	k__Bacteria;p__Planctomycetes;c__Planctomycea;o__Pirellulales;f__PirellulalesOR;g__PirellulalesOR;
1053	0	0	0	0	0	0	0	0	0	1	k__Archaea;p__Euryarchaeota;c__Methanomicrobia;o__Methanomicrobiales;f__MethanomicrobialesOR;g__MethanomicrobialesOR;
565	0	1	0	0	0	0	0	0	0	0	k__Bacteria;p__SC3;c__SC3PH;o__SC3PH;f__SC3PH;g__SC3PH;
561	0	0	1	0	0	0	0	2	0	0	k__Bacteria;p__Chloroflexi;c__Dehalococcoidetes;o__Dehalococcoidales;f__Dehalococcoidaceae;g__DehalococcoidaceaeFA;
976	0	2	1	0	0	0	0	0	1	0	k__Bacteria;p__Chlamydiae;c__Chlamydiae (class);o__Chlamydiales;f__ChlamydialesOR;g__ChlamydialesOR;
1403	0	0	0	1	0	0	1	0	0	0	k__Bacteria;p__Bacteroidetes;c__Sphingobacteria;o__Sphingobacteriales;f__Saprospiraceae;g__Aureispira;
901	0	0	0	0	1	0	1	0	0	1	k__Bacteria;p__SC4;c__KD3-113;o__KD3-113CL;f__KD3-113CL;g__KD3-113CL;
715	1	0	0	0	0	0	0	0	0	0	k__Bacteria;p__Acidobacteria;c__Solibacteres;o__Solibacterales;f__Solibacteraceae;g__Candidatus Solibacter;
636	0	0	1	0	0	0	0	0	1	0	k__Bacteria;p__Verrucomicrobia;c__R76-B18;o__R76-B18CL;f__R76-B18CL;g__R76-B18CL;
938	0	2	1	0	0	0	0	1	2	0	k__Bacteria;p__Firmicutes;c__Clostridia;o__Clostridiales;f__Ruminococcaceae;g__Oscillospira;
671	1	0	1	0	0	0	0	0	1	1	k__Archaea;p__Euryarchaeota;c__Methanomicrobia;o__Methanosarcinales;f__Methanosarcinaceae;g__Methanosarcina;
831	0	0	0	0	1	0	0	0	0	0	k__Archaea;p__Euryarchaeota;c__Methanobacteria;o__Methanobacteriales;f__pMC1;g__pMC1FA;
634	0	0	0	0	0	0	0	1	0	1	k__Bacteria;p__Chloroflexi;c__Dehalococcoidetes;o__Dehalococcoidales;f__Dehalococcoidaceae;g__DehalococcoidaceaeFA;
657	0	0	0	0	0	0	0	0	4	0	k__Bacteria;p__Bacteroidetes;c__Sphingobacteria;o__Sphingobacteriales;f__Flexibacteraceae;g__FlexibacteraceaeFA;
1469	1	0	0	0	0	0	1	0	0	0	k__Bacteria;p__Proteobacteria;c__Betaproteobacteria;o__Burkholderiales;f__Comamonadaceae;
738	0	0	0	0	0	1	0	0	1	0	k__Bacteria;p__Chloroflexi;c__Anaerolineae;o__SJA-15;f__SJA-15OR;g__SJA-15OR;
1211	0	0	0	0	1	0	0	0	1	1	k__Bacteria;p__Proteobacteria;c__Betaproteobacteria;o__Rhodocyclales;f__Rhodocyclaceae;g__Azoarcus;
796	0	0	0	1	0	0	0	0	1	0	k__Archaea;p__Euryarchaeota;
1150	0	0	0	0	0	0	1	0	0	0	k__Bacteria;p__Proteobacteria;c__Alphaproteobacteria;o__Rhizobiales;f__Cohaesibacteraceae;g__CohaesibacteraceaeFA;
705	0	0	0	1	1	0	0	0	0	0	k__Archaea;
1471	0	1	0	0	0	0	1	0	0	0	k__Bacteria;p__Acidobacteria;c__AcidobacteriaPH;o__AcidobacteriaPH;f__AcidobacteriaPH;g__AcidobacteriaPH;
916	1	0	0	0	0	0	1	1	0	1	k__Bacteria;p__Bacteroidetes;c__Sphingobacteria;o__Sphingobacteriales;f__Flammeovirgaceae;g__Flammeovirga;
1416	0	0	0	1	0	0	0	0	0	1	k__Bacteria;p__Planctomycetes;c__vadinHA49;o__vadinHA49CL;f__vadinHA49CL;g__vadinHA49CL;
1776	0	0	0	0	0	0	0	1	2	0	k__Bacteria;p__TM7;c__TM7-3;o__CW040;f__CW040OR;g__CW040OR;
1337	0	1	0	0	0	0	0	0	1	0	k__Bacteria;p__Proteobacteria;c__Betaproteobacteria;o__Rhodocyclales;f__Rhodocyclaceae;g__Methyloversatilis;
895	0	0	0	0	0	1	0	0	0	0	k__Bacteria;p__ZB2;c__ZB2PH;o__ZB2PH;f__ZB2PH;g__ZB2PH;
1685	1	0	1	0	0	0	0	0	0	0	k__Bacteria;p__Firmicutes;c__Bacilli;o__Bacillales;
951	0	0	0	0	2	0	0	0	0	0	k__Archaea;p__Euryarchaeota;c__Methanomicrobia;o__Methanomicrobiales;f__MethanomicrobialesOR;g__MethanomicrobialesOR;
648	0	0	0	1	0	0	0	0	0	0	k__Archaea;p__Crenarchaeota;c__pOWA133;o__pOWA133CL;f__pOWA133CL;g__pOWA133CL;
673	0	0	0	3	0	0	0	1	0	0	k__Bacteria;p__OP3;c__koll11;o__GIF10;f__kpj58rc;g__kpj58rcFA;
1794	0	0	0	0	0	0	0	1	0	0	k__Bacteria;p__Proteobacteria;c__Betaproteobacteria;o__Burkholderiales;f__Alcaligenaceae;g__Pigmentiphaga;
628	0	0	0	1	0	0	0	2	0	0	k__Bacteria;p__WS6;c__SC72;o__SC72CL;f__SC72CL;g__SC72CL;
912	1	0	0	0	0	0	0	0	0	0	k__Bacteria;p__Firmicutes;c__Clostridia;o__Clostridiales;f__Clostridiales Family XIII. Incertae Sedis;g__Mogibacterium;
1509	1	0	0	1	0	0	0	0	0	0	k__Bacteria;p__Proteobacteria;c__Deltaproteobacteria;
1524	0	0	0	0	0	0	1	0	0	0	k__Bacteria;p__Chloroflexi;c__Anaerolineae;o__BPC110;f__BPC110OR;g__BPC110OR;
1280	0	1	1	0	1	0	0	0	0	0	k__Bacteria;p__Verrucomicrobia;c__Verrucomicrobiae;o__Verrucomicrobiales;f__Verrucomicrobia subdivision 3;g__Verrucomicrobia subdivision 3FA;
686	0	0	0	0	1	0	0	0	0	0	k__Bacteria;p__TM7;c__TM7-1;o__TM7-1CL;f__TM7-1CL;g__TM7-1CL;
717	0	0	0	0	0	0	0	1	0	0	k__Bacteria;p__Planctomycetes;c__Planctomycea;o__Gemmatales;f__Isosphaeraceae;
761	0	0	0	0	0	1	0	0	0	0	k__Bacteria;p__Planctomycetes;c__ODP123;o__ODP123CL;f__ODP123CL;g__ODP123CL;
852	0	0	0	0	1	0	0	0	0	0	k__Bacteria;p__Bacteroidetes;c__Sphingobacteria;o__Sphingobacteriales;f__Flexibacteraceae;g__Emticicia;
1120	0	0	1	0	0	0	0	0	0	1	k__Bacteria;p__Spirochaetes;c__Spirochaetes (class);o__Spirochaetales;f__Spirochaetaceae;g__Spirochaeta;
722	0	1	0	0	0	0	0	1	0	0	k__Bacteria;p__Spirochaetes;c__Spirochaetes (class);o__Spirochaetales;f__Spirochaetaceae;g__Spirochaeta;
1135	2	0	0	0	0	0	0	0	0	0	k__Archaea;p__Crenarchaeota;c__C2;o__pGrfC26;f__pGrfC26OR;g__pGrfC26OR;
892	0	0	0	0	1	1	1	0	0	0	k__Archaea;
1321	0	0	1	0	0	0	0	1	0	1	k__Bacteria;p__Proteobacteria;
880	0	0	1	0	0	0	0	0	0	0	k__Bacteria;p__TG3;c__TG3-1;o__GN09;f__GN09OR;g__GN09OR;
662	0	0	0	0	0	0	0	1	0	0	k__Bacteria;p__Chloroflexi;c__Dehalococcoidetes;o__NT-B4;f__NT-B4OR;g__NT-B4OR;
685	0	1	0	1	0	0	0	0	0	0	k__Bacteria;p__Proteobacteria;
982	0	0	1	0	0	1	0	0	0	1	k__Bacteria;p__Proteobacteria;c__Deltaproteobacteria;o__Myxococcales;f__Nannocystaceae;g__Plesiocystis;
1022	0	0	0	0	0	0	1	0	0	0	k__Bacteria;p__Planctomycetes;c__Planctomycea;o__Planctomycetales;f__Planctomycetaceae;g__Planctomyces;
800	0	0	0	0	1	0	0	0	0	1	k__Bacteria;p__Chloroflexi;c__SOGA31;o__SOGA31CL;f__SOGA31CL;g__SOGA31CL;
1427	0	0	0	0	1	0	0	0	0	2	k__Bacteria;p__Chloroflexi;c__Anaerolineae;o__envOPS12;f__envOPS12OR;g__envOPS12OR;
1204	0	0	0	1	0	0	0	0	0	0	k__Bacteria;p__Acidobacteria;c__Holophagae;o__Holophagales;f__Holophagaceae;g__HolophagaceaeFA;
2002	1	1	0	0	1	0	0	0	0	0	k__Archaea;p__Euryarchaeota;c__Methanomicrobia;o__Methanomicrobiales;f__MethanomicrobialesOR;g__MethanomicrobialesOR;
872	0	0	0	1	0	0	0	0	0	0	k__Bacteria;p__Planctomycetes;c__Phycisphaerae;o__PhycisphaeraeCL;f__PhycisphaeraeCL;g__PhycisphaeraeCL;
1637	0	0	0	0	0	1	0	1	0	1	k__Bacteria;p__Chlorobi;c__Ignavibacteria;o__Ignavibacteriales;f__Ignavibacteriaceae;g__Ignavibacterium;
1113	0	0	1	0	0	0	0	0	0	0	k__Bacteria;p__Proteobacteria;c__Deltaproteobacteria;o__Myxococcales;f__MyxococcalesOR;g__MyxococcalesOR;
1108	0	0	0	0	0	0	0	0	1	0	k__Bacteria;p__Lentisphaerae;c__Lentisphaerae (class);o__Victivallales;f__VictivallalesOR;g__VictivallalesOR;
1691	0	0	0	1	0	0	0	0	0	0	k__Bacteria;p__Proteobacteria;c__ProteobacteriaPH;o__ProteobacteriaPH;f__ProteobacteriaPH;g__ProteobacteriaPH;
659	0	0	0	0	0	1	0	0	0	0	k__Bacteria;p__Chloroflexi;c__Anaerolineae;o__A31;f__S47;g__S47FA;
1179	0	2	1	0	0	0	0	1	1	0	k__Bacteria;p__Planctomycetes;c__Planctomycea;o__Gemmatales;f__Isosphaeraceae;g__IsosphaeraceaeFA;
845	2	0	0	1	0	0	0	0	0	0	k__Archaea;p__Crenarchaeota;c__Thaumarchaeota;o__Nitrososphaerales;f__Nitrososphaeraceae;g__Candidatus Nitrososphaera;
956	0	0	0	0	0	0	0	2	0	0	k__Bacteria;
734	0	0	0	1	0	1	0	0	0	0	k__Bacteria;p__OP3;c__BD4-9;o__BD4-9CL;f__BD4-9CL;g__BD4-9CL;
793	0	0	0	0	1	0	0	0	0	0	k__Bacteria;p__Chloroflexi;c__Anaerolineae;o__envOPS12;f__envOPS12OR;g__envOPS12OR;
725	0	0	1	0	0	0	0	0	0	0	k__Bacteria;p__Firmicutes;c__Clostridia;o__Clostridiales;f__Dehalobacteriaceae;g__Dehalobacterium;
703	0	0	0	0	1	0	0	1	0	0	k__Bacteria;p__Chloroflexi;c__Anaerolineae;o__GN14;f__GN14OR;g__GN14OR;
1000	0	0	0	0	0	0	0	0	2	0	k__Bacteria;p__ABY1_OD1;c__ABY1_OD1PH;o__ABY1_OD1PH;f__ABY1_OD1PH;g__ABY1_OD1PH;
1491	0	1	0	0	0	0	0	0	0	1	k__Archaea;p__Euryarchaeota;c__Methanomicrobia;o__Methanosarcinales;f__MethanosarcinalesOR;g__MethanosarcinalesOR;
708	0	0	0	0	0	0	1	0	0	0	k__Bacteria;p__Planctomycetes;c__Kueneniae;o__KueneniaeCL;f__KueneniaeCL;g__KueneniaeCL;
748	0	0	0	0	1	0	0	0	0	0	k__Bacteria;p__Firmicutes;c__Bacilli;o__Lactobacillales;f__Carnobacteriaceae;g__CarnobacteriaceaeFA;
884	0	0	0	0	2	0	0	0	0	0	k__Bacteria;p__SM2F11;c__SM2F11PH;o__SM2F11PH;f__SM2F11PH;g__SM2F11PH;
1378	0	0	0	0	0	0	0	0	1	0	k__Bacteria;p__Planctomycetes;c__Planctomycea;o__Pirellulales;f__Pirellulaceae;g__Pirellula;
1099	0	0	0	0	1	0	0	0	0	1	k__Bacteria;p__OP11;c__OP11-4;o__KNA6-NB14;f__KNA6-NB14OR;g__KNA6-NB14OR;
1244	0	1	0	0	0	0	1	0	0	0	k__Bacteria;p__Armatimonadetes;c__SJA-176;o__SJA-176CL;f__SJA-176CL;g__SJA-176CL;
650	1	1	0	0	0	0	1	0	0	0	k__Bacteria;p__GN02;c__GN02PH;o__GN02PH;f__GN02PH;g__GN02PH;
1625	1	0	0	0	0	0	0	1	0	0	k__Bacteria;p__Spirochaetes;c__Spirochaetes (class);o__Spirochaetales;f__Spirochaetaceae;g__KSA2;
1474	0	0	1	1	0	1	0	0	0	1	k__Bacteria;p__Nitrospirae;c__Nitrospira (class);o__Nitrospirales;f__Thermodesulfovibrionaceae;g__LCP-6;
1039	0	0	0	1	1	0	0	1	0	0	k__Bacteria;p__OP8;c__OP8_1;o__OP8_1CL;f__OP8_1CL;g__OP8_1CL;
704	1	0	0	0	0	0	0	0	1	0	k__Bacteria;p__Proteobacteria;c__Alphaproteobacteria;o__Rhizobiales;f__Beijerinckiaceae;g__BeijerinckiaceaeFA;
1514	0	0	0	0	0	0	0	1	0	0	k__Bacteria;p__Bacteroidetes;
1795	1	0	0	0	0	1	2	0	1	0	k__Bacteria;p__Firmicutes;c__Bacilli;o__Bacillales;f__Bacillaceae;g__Halolactibacillus;
1173	0	0	0	0	0	0	0	1	0	0	k__Bacteria;p__Verrucomicrobia;c__Opitutae;o__Puniceicoccales;f__Puniceicoccaceae;g__Pelagicoccus;
975	0	1	0	0	0	0	0	0	0	0	k__Bacteria;p__WS6;c__SC72;o__SC72CL;f__SC72CL;g__SC72CL;
835	0	0	0	0	0	1	0	2	0	0	k__Bacteria;p__Planctomycetes;c__Planctomycea;o__Pirellulales;f__Pirellulaceae;g__PirellulaceaeFA;
900	0	0	2	0	0	0	0	0	0	0	k__Bacteria;p__Firmicutes;c__Clostridia;o__Clostridiales;f__Lachnospiraceae;g__Dorea;
1189	0	0	0	0	0	0	0	1	0	0	k__Bacteria;
981	0	0	1	0	1	0	1	0	0	0	k__Bacteria;p__Chlorobi;c__Ignavibacteria;o__ZB1;f__ZB1OR;g__ZB1OR;
1100	0	0	0	0	0	0	1	0	0	0	k__Bacteria;p__OP11;c__OP11-1;o__OPB92;f__OPB92OR;g__OPB92OR;
1424	0	0	1	0	1	0	0	0	0	0	k__Bacteria;p__Firmicutes;c__Bacilli;o__Bacillales;f__Paenibacillaceae;g__Cohnella;
1841	0	0	0	0	0	1	0	0	0	0	k__Bacteria;p__Acidobacteria;
754	0	0	0	0	0	0	0	1	0	0	k__Bacteria;p__TM6;c__SJA-4;o__SJA-4CL;f__SJA-4CL;g__SJA-4CL;
1263	0	1	0	1	0	0	0	0	0	0	k__Archaea;p__Euryarchaeota;c__Methanomicrobia;o__Methanomicrobiales;f__MethanomicrobialesOR;g__MethanomicrobialesOR;
718	1	0	0	0	0	0	0	0	0	1	k__Archaea;p__Euryarchaeota;c__Thermoplasmata;o__E2;
764	0	0	0	0	0	0	0	1	0	0	k__Bacteria;p__Gemmatimonadetes;c__Gemmatimonadetes (class);o__Gemmatimonadales;f__GemmatimonadalesOR;g__GemmatimonadalesOR;
926	0	0	1	0	0	0	0	0	0	0	k__Bacteria;p__Planctomycetes;c__agg27;o__CL500-15;f__CL500-15OR;g__CL500-15OR;
1540	0	1	0	0	0	0	0	0	0	0	k__Bacteria;p__WS3;c__PRR-12;o__wb1_H11;f__wb1_H11OR;g__wb1_H11OR;
850	0	0	0	0	0	0	1	0	0	0	k__Archaea;p__Euryarchaeota;c__Methanobacteria;o__Methanobacteriales;f__pMC1;g__pMC1FA;
665	0	0	0	1	0	0	0	0	0	1	k__Bacteria;p__Proteobacteria;c__Deltaproteobacteria;o__Desulfovibrionales;f__Desulfohalobiaceae;g__DesulfohalobiaceaeFA;
1346	1	0	0	0	0	0	1	0	0	0	k__Bacteria;
1118	0	0	0	0	0	0	0	0	0	1	k__Bacteria;p__Proteobacteria;c__Deltaproteobacteria;o__Myxococcales;f__MyxococcalesOR;g__MyxococcalesOR;
1473	0	0	1	1	0	0	0	2	0	0	k__Bacteria;p__Chloroflexi;c__Anaerolineae;o__S0208;f__S0208OR;g__S0208OR;
1221	0	0	0	1	0	0	0	1	0	1	k__Bacteria;p__Planctomycetes;c__Phycisphaerae;o__PhycisphaeraeCL;f__PhycisphaeraeCL;g__PhycisphaeraeCL;
804	0	0	0	0	0	0	0	0	1	0	k__Bacteria;p__OP3;c__koll11;o__GIF10;f__GIF10OR;g__GIF10OR;
879	0	1	0	0	0	0	0	0	0	0	k__Bacteria;p__Chloroflexi;c__Anaerolineae;o__AnaerolineaeCL;f__AnaerolineaeCL;g__AnaerolineaeCL;
1216	0	0	0	0	1	0	0	0	0	0	k__Archaea;p__Euryarchaeota;c__Methanobacteria;o__Methanobacteriales;f__pMC1;g__pMC1FA;
1138	0	1	0	1	0	0	0	0	1	1	k__Bacteria;p__Chlorobi;c__BSV19;o__BSV19CL;f__BSV19CL;g__BSV19CL;
1061	0	0	0	0	0	0	0	1	0	0	k__Bacteria;p__Proteobacteria;c__Gammaproteobacteria;
702	0	0	0	0	0	0	0	1	0	0	k__Bacteria;p__Gemmatimonadetes;c__Gemmatimonadetes (class);o__Gemmatimonadales;f__GemmatimonadalesOR;g__GemmatimonadalesOR;
765	0	1	0	0	0	0	1	0	0	0	k__Bacteria;p__Acidobacteria;c__Solibacteres;o__Solibacterales;f__Solibacteraceae;g__Candidatus Solibacter;
1056	0	0	0	0	1	0	0	0	0	0	k__Bacteria;p__ZB2;c__ZB2PH;o__ZB2PH;f__ZB2PH;g__ZB2PH;
680	2	0	0	0	0	0	0	1	0	0	k__Bacteria;p__Chlorobi;c__SM1B09;o__SM1B09CL;f__SM1B09CL;g__SM1B09CL;
1542	0	0	0	0	0	1	0	0	0	0	k__Bacteria;p__Chloroflexi;c__Anaerolineae;o__AnaerolineaeCL;f__AnaerolineaeCL;g__AnaerolineaeCL;
888	1	0	0	0	0	0	0	0	0	0	k__Bacteria;p__Elusimicrobia;c__Elusimicrobia (class);o__FAC88;f__FAC88OR;g__FAC88OR;
1002	0	1	0	0	0	0	1	0	0	0	k__Bacteria;p__Proteobacteria;c__Gammaproteobacteria;o__Alteromonadales;f__Alteromonadaceae;
3272	0	1	1	0	0	0	0	0	0	0	k__Bacteria;p__Proteobacteria;c__Deltaproteobacteria;o__Desulfobacterales;f__Desulfobulbaceae;g__Desulfobulbus;
1629	0	0	0	0	0	0	1	0	0	0	k__Bacteria;p__Proteobacteria;c__Alphaproteobacteria;o__Rhizobiales;f__Phyllobacteriaceae;g__Pseudaminobacter;
726	0	0	0	0	0	0	1	0	0	0	k__Bacteria;p__Planctomycetes;c__FFCH393;o__FFCH393CL;f__FFCH393CL;g__FFCH393CL;
1903	0	0	0	0	0	1	0	0	1	0	k__Bacteria;p__Planctomycetes;c__Planctomycea;o__Pirellulales;f__Pirellulaceae;g__PirellulaceaeFA;
1845	0	0	0	0	0	0	0	1	0	0	k__Bacteria;p__Firmicutes;c__Clostridia;o__Natranaerobiales;f__Anaerobrancaceae;g__A55_D21;
1117	0	0	0	0	0	0	0	2	0	0	k__Bacteria;p__Proteobacteria;c__Alphaproteobacteria;o__Rhodospirillales;f__Rhodospirillaceae;g__RhodospirillaceaeFA;
1846	0	0	2	0	0	0	0	0	0	1	k__Bacteria;p__Acidobacteria;c__MVS-40;o__MVS-40CL;f__MVS-40CL;g__MVS-40CL;
990	0	0	0	1	0	0	1	0	0	1	k__Bacteria;p__TM6;c__SJA-4;o__SJA-4CL;f__SJA-4CL;g__SJA-4CL;
1240	0	0	2	0	0	0	0	0	0	0	k__Bacteria;p__Spirochaetes;c__WWE1;o__PBS-18;f__SHA-4;g__BHB21;
1529	0	0	0	1	0	0	0	0	0	0	k__Bacteria;p__Bacteroidetes;c__Bacteroidia;o__Bacteroidales;f__Porphyromonadaceae;
1183	0	0	0	0	0	0	1	0	0	0	k__Archaea;p__Euryarchaeota;c__Halobacteria;o__Halobacteriales;f__Halobacteriaceae;g__Halorubrum;
844	0	0	1	0	1	0	0	1	0	0	k__Bacteria;p__OP11;c__OP11-4;o__RCP1-27;f__RCP1-27OR;g__RCP1-27OR;
1202	0	0	0	0	1	0	1	0	0	0	k__Bacteria;p__KSB1;c__KSB1PH;o__KSB1PH;f__KSB1PH;g__KSB1PH;
1067	0	0	0	0	0	0	0	1	0	0	k__Bacteria;p__Proteobacteria;c__Deltaproteobacteria;o__Myxococcales;f__MyxococcalesOR;g__MyxococcalesOR;
1567	0	0	0	0	1	1	0	0	0	0	k__Bacteria;p__Proteobacteria;c__Deltaproteobacteria;o__Bdellovibrionales;f__Bdellovibrionaceae;g__Bdellovibrio;
840	0	1	1	0	1	0	1	0	0	0	k__Bacteria;p__OP11;c__OP11-4;o__KNA6-NB14;f__KNA6-NB14OR;g__KNA6-NB14OR;
1772	0	1	0	0	0	1	0	0	0	1	k__Bacteria;p__Chlorobi;c__Ignavibacteria;o__Ignavibacteriales;f__Ignavibacteriaceae;g__Ignavibacterium;
1229	0	1	0	0	0	0	0	1	0	0	k__Bacteria;p__Tenericutes;c__TenericutesPH;o__TenericutesPH;f__TenericutesPH;g__TenericutesPH;
1070	0	0	0	0	1	0	0	0	0	0	k__Bacteria;p__Proteobacteria;c__Deltaproteobacteria;o__Myxococcales;f__MyxococcalesOR;g__MyxococcalesOR;
1672	0	0	0	0	1	0	0	0	0	0	k__Bacteria;p__Bacteroidetes;c__Bacteroidia;o__Bacteroidales;f__Porphyromonadaceae;g__Paludibacter;
1180	0	0	1	0	0	0	0	0	1	0	k__Bacteria;p__Planctomycetes;c__Planctomycea;o__Gemmatales;f__Gemmataceae;g__GemmataceaeFA;
806	0	0	0	0	1	0	0	1	0	1	k__Bacteria;p__Spirochaetes;c__Spirochaetes (class);o__Spirochaetales;f__Spirochaetaceae;g__Treponema;
1106	0	0	0	0	0	0	0	0	1	0	k__Archaea;p__Euryarchaeota;c__Thermoplasmata;o__E2;f__pMC2A33;g__pMC2A33FA;
819	0	0	0	1	0	0	0	0	0	0	k__Bacteria;
1868	1	0	0	0	0	2	0	0	0	0	k__Bacteria;p__Actinobacteria;c__Actinobacteria (class);o__Solirubrobacterales;f__Patulibacteraceae;g__PatulibacteraceaeFA;
742	0	1	0	0	0	0	0	0	0	0	k__Bacteria;p__Proteobacteria;c__Gammaproteobacteria;o__Thiotrichales;f__Endoecteinascidiaceae;g__Candidatus Endoecteinascidia;
1326	0	0	0	0	0	0	1	0	1	0	k__Bacteria;p__OP8;c__OP8_1;o__OP8_1CL;f__OP8_1CL;g__OP8_1CL;
3601	0	0	0	0	0	0	1	0	0	0	k__Bacteria;p__Proteobacteria;c__Deltaproteobacteria;o__Syntrophobacterales;f__Syntrophaceae;g__Desulfomonile;
1055	0	0	0	0	0	0	1	0	0	0	k__Bacteria;p__Proteobacteria;c__Alphaproteobacteria;o__Rhizobiales;f__Bradyrhizobiaceae;g__BradyrhizobiaceaeFA;
1060	0	0	0	2	0	0	1	0	0	0	k__Bacteria;p__Chloroflexi;c__Anaerolineae;o__GN14;f__GN14OR;g__GN14OR;
1333	0	0	0	1	0	0	0	0	0	1	k__Archaea;p__Euryarchaeota;c__Methanobacteria;o__Methanobacteriales;f__pMC1;g__pMC1FA;
897	0	0	0	0	1	0	0	0	0	0	k__Bacteria;p__Verrucomicrobia;c__Verruco-5;o__RFP12;f__RFP12OR;g__RFP12OR;
2102	1	0	0	0	0	0	0	0	0	0	k__Bacteria;p__Proteobacteria;c__Betaproteobacteria;o__Burkholderiales;f__Burkholderiaceae;g__Cupriavidus;
875	0	0	1	2	0	0	0	0	0	0	k__Bacteria;
1027	0	0	0	0	1	0	0	0	0	1	k__Bacteria;p__Elusimicrobia;c__Elusimicrobia (class);o__Elusimicrobiales;f__ElusimicrobialesOR;g__ElusimicrobialesOR;
2396	0	0	0	0	1	0	0	1	0	0	k__Bacteria;p__Proteobacteria;
1622	0	0	1	0	0	0	0	0	0	0	k__Bacteria;p__Planctomycetes;
727	0	0	0	0	1	0	1	0	0	1	k__Bacteria;p__NC10;c__12-24;o__JH-WHS47;f__JH-WHS47OR;g__JH-WHS47OR;
902	0	0	1	0	0	0	0	0	0	0	k__Bacteria;p__Actinobacteria;c__Actinobacteria (class);o__Actinomycetales;
1485	1	0	0	0	0	0	0	1	0	0	k__Bacteria;p__Actinobacteria;c__Actinobacteria (class);o__Actinomycetales;f__Microbacteriaceae;
989	1	0	0	0	0	0	0	0	0	0	k__Bacteria;p__Bacteroidetes;c__Sphingobacteria;o__Sphingobacteriales;f__Sphingobacteriaceae;g__Olivibacter;
766	0	0	0	1	0	0	0	0	1	0	k__Bacteria;p__Armatimonadetes;c__SJA-176;o__SJA-176CL;f__SJA-176CL;g__SJA-176CL;
1052	0	0	0	0	0	0	0	0	2	0	k__Bacteria;p__TM6;c__SJA-4;o__SJA-4CL;f__SJA-4CL;g__SJA-4CL;
974	0	0	0	0	0	0	0	0	0	1	k__Bacteria;p__Chloroflexi;c__Anaerolineae;o__GN14;f__GN14OR;g__GN14OR;
878	0	1	0	0	0	0	0	0	0	0	k__Bacteria;p__Proteobacteria;c__Deltaproteobacteria;o__Desulfobacterales;f__Desulfobulbaceae;g__Desulfocapsa;
1633	0	0	0	0	1	0	0	0	0	0	k__Bacteria;p__Planctomycetes;c__agg27;o__CL500-15;f__CL500-15OR;g__CL500-15OR;
870	0	0	0	0	0	0	0	1	1	0	k__Bacteria;p__Actinobacteria;c__Actinobacteria (class);o__MC47;f__MC47OR;g__MC47OR;
952	1	0	0	0	0	0	0	0	0	0	k__Bacteria;p__TM6;c__SBRH58;o__SBRH58CL;f__SBRH58CL;g__SBRH58CL;
1651	0	0	0	2	1	0	0	0	0	1	k__Archaea;p__Euryarchaeota;c__Methanomicrobia;o__Methanosarcinales;f__Methanosarcinaceae;g__Methanomethylovorans;
1095	0	1	0	0	0	0	0	1	0	0	k__Bacteria;p__Firmicutes;c__Clostridia;o__Clostridiales;f__Eubacteriaceae;g__Acetobacterium;
1347	0	0	0	0	1	0	0	0	0	0	k__Bacteria;p__Tenericutes;c__Erysipelotrichi;o__Erysipelotrichales;f__Erysipelotrichaceae;g__L7A_E11;
772	0	0	0	0	0	0	0	0	0	2	k__Bacteria;p__Proteobacteria;
1419	0	0	0	0	1	0	0	0	0	0	k__Bacteria;
978	0	1	0	0	0	0	1	1	0	0	k__Bacteria;p__Chlamydiae;c__Chlamydiae (class);o__Chlamydiales;f__Chlamydiaceae;g__ChlamydiaceaeFA;
999	0	0	1	0	0	0	1	0	0	0	k__Bacteria;p__Actinobacteria;c__Actinobacteria (class);o__Acidimicrobiales;f__AcidimicrobialesOR;g__AcidimicrobialesOR;
744	1	0	0	0	0	0	0	0	0	1	k__Bacteria;p__Proteobacteria;c__Deltaproteobacteria;o__Myxococcales;f__Haliangiaceae;g__HaliangiaceaeFA;
853	0	1	0	0	0	0	0	0	0	0	k__Bacteria;p__OP11;c__OP11-2;o__WCHB1-07;f__WCHB1-07OR;g__WCHB1-07OR;
837	0	0	0	0	0	1	0	0	0	0	k__Bacteria;p__OP8;c__OP8PH;o__OP8PH;f__OP8PH;g__OP8PH;
1343	0	0	0	0	0	1	0	0	0	1	k__Bacteria;p__Proteobacteria;c__Gammaproteobacteria;o__Xanthomonadales;f__Xanthomonadaceae;g__Rhodanobacter;
823	1	0	0	0	0	0	0	0	0	0	k__Bacteria;
920	0	0	0	0	0	0	1	0	0	0	k__Bacteria;
826	0	0	1	0	0	1	0	0	0	0	k__Bacteria;p__WS6;c__SC72;o__A-2AF;f__A-2AFOR;g__A-2AFOR;
977	0	0	0	0	0	0	0	0	0	1	k__Bacteria;p__Elusimicrobia;c__Elusimicrobia (class);o__MVP-88;f__MVP-88OR;g__MVP-88OR;
1863	1	0	0	0	0	0	0	1	0	0	k__Bacteria;p__Proteobacteria;c__Gammaproteobacteria;o__Chromatiales;f__Chromatiaceae;g__Thiorhodococcus;
1158	0	0	1	1	2	0	0	1	0	0	k__Archaea;p__pMC2A15;c__pMC2A15PH;o__pMC2A15PH;f__pMC2A15PH;g__pMC2A15PH;
1163	0	0	0	1	0	0	1	0	0	0	k__Bacteria;p__Planctomycetes;c__vadinHA49;o__vadinHA49CL;f__vadinHA49CL;g__vadinHA49CL;
832	0	0	0	0	0	0	0	1	0	0	k__Bacteria;p__GN02;c__GKS2-174;o__GKS2-174CL;f__GKS2-174CL;g__GKS2-174CL;
801	0	0	0	0	0	1	0	0	0	0	k__Bacteria;p__Planctomycetes;c__Phycisphaerae;o__PhycisphaeraeCL;f__PhycisphaeraeCL;g__PhycisphaeraeCL;
1072	0	1	0	0	1	0	1	0	0	0	k__Bacteria;p__WS3;c__PRR-12;o__Sediment-1;f__Sediment-1OR;g__Sediment-1OR;
1036	0	0	0	0	0	0	1	0	0	1	k__Bacteria;p__Lentisphaerae;c__LentisphaeraePH;o__LentisphaeraePH;f__LentisphaeraePH;g__LentisphaeraePH;
1515	0	0	0	0	0	1	0	1	0	0	k__Bacteria;p__Chloroflexi;c__Anaerolineae;o__Caldilineales;f__CaldilinealesOR;g__CaldilinealesOR;
1008	1	0	0	1	0	0	0	0	0	0	k__Bacteria;p__Proteobacteria;c__Deltaproteobacteria;o__Myxococcales;f__Nannocystaceae;g__NannocystaceaeFA;
1231	0	0	0	0	0	2	0	0	0	0	k__Archaea;p__Euryarchaeota;c__Thermoplasmata;o__Thermoplasmatales;f__ThermoplasmatalesOR;g__ThermoplasmatalesOR;
763	0	0	0	1	0	0	0	0	0	0	k__Archaea;p__Euryarchaeota;c__Thermoplasmata;o__E2;f__E2OR;g__E2OR;
762	0	0	0	0	0	0	0	1	0	0	k__Bacteria;p__Acidobacteria;c__Solibacteres;o__Solibacterales;f__Solibacteraceae;g__Candidatus Solibacter;
1612	1	0	1	0	0	0	0	0	0	0	k__Archaea;p__Euryarchaeota;c__Methanomicrobia;o__Methanomicrobiales;f__MethanomicrobialesOR;g__MethanomicrobialesOR;
963	0	0	0	0	0	0	2	0	0	0	k__Archaea;p__Euryarchaeota;c__Methanobacteria;o__Methanobacteriales;
1302	0	0	0	0	0	0	1	0	0	0	k__Bacteria;p__Elusimicrobia;c__Elusimicrobia (class);o__FAC88;f__FAC88OR;g__FAC88OR;
1175	0	0	1	0	1	1	0	0	0	0	k__Bacteria;p__Planctomycetes;c__Phycisphaerae;o__PhycisphaeraeCL;f__PhycisphaeraeCL;g__PhycisphaeraeCL;
827	0	0	0	0	0	0	1	0	0	0	k__Archaea;p__Crenarchaeota;c__Thermoprotei;o__ThermoproteiCL;f__ThermoproteiCL;g__ThermoproteiCL;
1164	0	1	0	0	0	0	0	0	0	0	k__Bacteria;p__Verrucomicrobia;c__Opitutae;
1492	0	0	0	0	0	0	0	0	0	1	k__Bacteria;p__ZB3;c__Rs-J96;o__Rs-J96CL;f__Rs-J96CL;g__Rs-J96CL;
1109	0	0	0	0	0	1	0	0	0	0	k__Bacteria;p__Cyanobacteria;c__Chloroplast;o__Cryptophyta;f__CryptophytaOR;g__CryptophytaOR;
930	0	0	1	0	0	0	0	0	0	0	k__Bacteria;p__Chloroflexi;c__Anaerolineae;o__Anaerolineales;f__Anaerolinaceae;g__AnaerolinaceaeFA;
1007	0	0	0	0	0	0	1	1	0	1	k__Bacteria;p__Firmicutes;c__Clostridia;o__Natranaerobiales;
957	0	0	0	0	0	0	0	0	0	1	k__Archaea;p__Euryarchaeota;c__Methanobacteria;o__Methanobacteriales;f__pMC1;
885	0	0	0	1	0	0	0	0	0	0	k__Bacteria;p__OP11;c__WCHB1-64;o__K2-4-19;f__K2-4-19OR;g__K2-4-19OR;
1130	0	0	0	0	0	0	1	0	0	0	k__Bacteria;p__ZB2;c__ZB2PH;o__ZB2PH;f__ZB2PH;g__ZB2PH;
1967	0	0	0	1	0	0	0	0	1	0	k__Bacteria;p__SAR406;c__Ulr1583;o__Ulr1583CL;f__Ulr1583CL;g__Ulr1583CL;
887	0	0	2	0	0	0	0	0	0	0	k__Bacteria;p__Verrucomicrobia;c__Methylacidiphilae;o__Methylacidiphilales;f__LD19;g__LD19FA;
1932	0	0	1	0	0	0	0	1	0	0	k__Bacteria;p__Firmicutes;c__Bacilli;o__Bacillales;f__Bacillaceae;g__Salimicrobium;
2376	0	0	0	0	0	2	0	0	0	0	k__Bacteria;p__Proteobacteria;c__Deltaproteobacteria;o__Syntrophobacterales;f__Syntrophaceae;g__Desulfobacca;
1535	0	1	0	0	0	0	0	0	0	0	k__Bacteria;p__Spirochaetes;c__Leptospirae;o__Leptospirales;f__Leptospiraceae;g__SJA-88;
1301	0	0	0	0	1	0	0	0	1	0	k__Bacteria;p__OP11;c__WCHB1-64;o__d153;f__d153OR;g__d153OR;
1083	0	0	0	0	0	0	1	0	0	0	k__Bacteria;p__Proteobacteria;c__Gammaproteobacteria;o__Oceanospirillales;f__Hahellaceae;g__Hahella;
1345	0	0	0	0	1	0	0	0	1	0	k__Bacteria;p__Proteobacteria;c__Gammaproteobacteria;o__Legionellales;f__Coxiellaceae;g__CoxiellaceaeFA;
953	0	0	0	0	0	0	1	0	0	0	k__Bacteria;p__Cyanobacteria;c__S15B-MN24;o__S15B-MN24CL;f__S15B-MN24CL;g__S15B-MN24CL;
1242	0	0	0	1	0	1	0	1	0	0	k__Bacteria;p__Planctomycetes;c__Phycisphaerae;o__PhycisphaeraeCL;f__PhycisphaeraeCL;g__PhycisphaeraeCL;
789	0	0	0	0	0	0	0	0	1	0	k__Bacteria;p__Proteobacteria;c__Epsilonproteobacteria;o__Campylobacterales;f__Campylobacteraceae;g__Sulfurospirillum;
1142	0	0	0	0	0	0	0	3	0	1	k__Bacteria;p__Chlamydiae;c__Chlamydiae (class);o__Chlamydiales;f__ChlamydialesOR;g__ChlamydialesOR;
795	0	0	0	1	0	0	0	0	0	0	k__Bacteria;p__GOUTA4;c__GOUTA4PH;o__GOUTA4PH;f__GOUTA4PH;g__GOUTA4PH;
909	0	0	0	0	0	0	0	1	0	0	k__Bacteria;p__Planctomycetes;c__vadinHA49;o__vadinHA49CL;f__vadinHA49CL;g__vadinHA49CL;
1075	0	0	0	0	0	2	0	0	0	0	k__Bacteria;p__Actinobacteria;c__Actinobacteria (class);o__Actinobacteria (class)CL;f__Actinobacteria (class)CL;g__Actinobacteria (class)CL;
910	0	0	0	0	0	1	0	0	0	0	k__Bacteria;p__Verrucomicrobia;c__Verrucomicrobiae;o__Verrucomicrobiales;f__Verrucomicrobiaceae;g__Rubritalea;
1518	0	1	0	0	0	0	0	0	0	0	k__Bacteria;p__NKB19;c__NKB19PH;o__NKB19PH;f__NKB19PH;g__NKB19PH;
1959	0	0	0	0	0	0	0	2	0	0	k__Bacteria;p__Proteobacteria;c__Gammaproteobacteria;o__Oceanospirillales;f__Oceanospirillaceae;g__OceanospirillaceaeFA;
1415	0	0	0	0	1	0	1	0	0	0	k__Bacteria;p__AC1;c__SHA-114;o__SHA-114CL;f__SHA-114CL;g__SHA-114CL;
809	0	0	0	0	0	0	1	1	0	0	k__Bacteria;p__Chloroflexi;c__Anaerolineae;o__A4b;f__A4bOR;g__A4bOR;
1905	0	0	0	0	0	0	0	0	2	0	k__Bacteria;p__Cyanobacteria;c__4C0d-2;o__4C0d-2CL;f__4C0d-2CL;g__4C0d-2CL;
1679	0	0	1	0	0	0	0	0	0	0	k__Bacteria;p__Proteobacteria;c__Deltaproteobacteria;o__CTD005-82B-02;f__CTD005-82B-02OR;g__CTD005-82B-02OR;
1925	0	0	0	0	0	0	1	0	0	0	k__Bacteria;p__Proteobacteria;c__Betaproteobacteria;o__Burkholderiales;f__Oxalobacteraceae;g__Paucimonas;
1604	0	0	0	0	0	0	0	0	0	1	k__Archaea;p__Crenarchaeota;c__C2;o__pGrfC26;f__pGrfC26OR;g__pGrfC26OR;
2507	0	0	0	0	0	1	0	0	1	0	k__Bacteria;p__Tenericutes;c__Mollicutes;o__Entomoplasmatales;f__Entomoplasmataceae;
1342	0	0	0	0	1	1	0	0	0	0	k__Bacteria;p__Proteobacteria;c__Betaproteobacteria;o__Rhodocyclales;f__Rhodocyclaceae;g__Dechloromonas;
820	0	0	0	1	0	0	0	0	0	0	k__Bacteria;p__Proteobacteria;
2620	0	0	0	0	1	0	0	0	0	0	k__Bacteria;p__Firmicutes;c__Clostridia;o__Natranaerobiales;f__Contubernalisaceae;g__Candidatus Contubernalis;
1292	0	0	1	0	0	0	0	0	0	0	k__Bacteria;p__TM6;c__SJA-4;o__SJA-4CL;f__SJA-4CL;g__SJA-4CL;
936	0	1	0	0	0	0	0	0	0	0	k__Archaea;
1475	0	0	1	0	0	0	0	0	0	0	k__Bacteria;p__Synergistetes;c__Synergistia;o__Synergistales;f__TTA_B6;g__E6;
824	1	0	0	1	0	0	1	0	0	0	k__Bacteria;p__Planctomycetes;
877	1	0	0	0	0	0	0	0	0	1	k__Bacteria;p__Actinobacteria;c__Actinobacteria (class);o__Actinobacteria (class)CL;f__Actinobacteria (class)CL;g__Actinobacteria (class)CL;
1226	0	0	0	0	0	1	0	0	0	1	k__Bacteria;p__Planctomycetes;c__vadinHA49;o__vadinHA49CL;f__vadinHA49CL;g__vadinHA49CL;
1111	0	0	0	0	0	0	0	0	1	0	k__Archaea;p__Euryarchaeota;c__Methanomicrobia;o__Methanomicrobiales;f__MethanomicrobialesOR;g__MethanomicrobialesOR;
1266	0	0	0	0	0	1	0	0	0	0	k__Bacteria;p__Planctomycetes;c__Phycisphaerae;o__PhycisphaeraeCL;f__PhycisphaeraeCL;g__PhycisphaeraeCL;
1182	0	0	0	0	0	1	0	0	0	1	k__Bacteria;p__GN02;c__BB34;o__BB34CL;f__BB34CL;g__BB34CL;
1165	0	0	0	0	0	0	1	0	0	0	k__Bacteria;p__OP3;c__koll11;o__GIF10;f__GIF10OR;g__GIF10OR;
1706	0	0	1	0	0	0	0	0	0	0	k__Bacteria;p__Verrucomicrobia;c__Methylacidiphilae;o__Methylacidiphilales;f__LD19;g__LD19FA;
972	0	0	0	0	0	0	1	0	0	0	k__Bacteria;p__SC4;c__SC4PH;o__SC4PH;f__SC4PH;g__SC4PH;
1103	0	0	0	1	0	0	1	0	0	0	k__Bacteria;p__Planctomycetes;c__agg27;o__OM190;f__OM190OR;g__OM190OR;
834	0	0	0	0	1	0	0	0	0	0	k__Archaea;p__Crenarchaeota;
913	0	0	0	0	0	1	0	0	0	0	k__Bacteria;p__Tenericutes;c__Mollicutes;o__Entomoplasmatales;f__Entomoplasmataceae;g__Entomoplasma;
1766	0	1	0	0	0	0	0	0	0	0	k__Bacteria;p__Acidobacteria;c__Acidobacteria (class);o__Acidobacteriales;f__Acidobacteriaceae;g__AcidobacteriaceaeFA;
1198	0	0	0	1	0	0	0	0	0	0	k__Bacteria;p__Acidobacteria;c__Holophagae;o__Holophagales;f__Holophagaceae;g__Geothrix;
899	0	0	0	0	0	0	1	0	0	0	k__Archaea;
1278	0	2	0	0	0	0	0	0	0	0	k__Bacteria;p__Proteobacteria;c__Gammaproteobacteria;o__Legionellales;f__Coxiellaceae;g__CoxiellaceaeFA;
1256	0	1	0	0	0	0	0	0	0	0	k__Bacteria;p__Bacteroidetes;c__Bacteroidia;o__Bacteroidales;f__BacteroidalesOR;g__BacteroidalesOR;
1062	0	0	0	0	2	0	0	0	0	0	k__Bacteria;p__ABY1_OD1;c__ABY1_OD1PH;o__ABY1_OD1PH;f__ABY1_OD1PH;g__ABY1_OD1PH;
839	0	0	0	1	0	0	0	0	0	1	k__Bacteria;p__OP11;
1627	0	0	0	0	0	0	1	0	0	0	k__Bacteria;p__Bacteroidetes;c__Bacteroidia;o__Bacteroidales;f__Prevotellaceae;g__PrevotellaceaeFA;
928	0	0	0	0	0	0	0	1	0	0	k__Bacteria;p__Thermotogae;c__Thermotogae (class);o__Thermotogales;f__Thermotogaceae;g__Fervidobacterium;
929	0	0	0	0	0	0	0	0	0	1	k__Bacteria;p__Proteobacteria;c__Gammaproteobacteria;o__Thiotrichales;f__Endoecteinascidiaceae;g__EndoecteinascidiaceaeFA;
1273	0	0	0	1	0	0	0	0	0	0	k__Bacteria;p__Cyanobacteria;c__4C0d-2;o__SM1D11;f__SM1D11OR;g__SM1D11OR;
1177	0	0	0	0	0	1	0	0	0	0	k__Archaea;p__Crenarchaeota;c__Thermoprotei;o__Desulfurococcales;f__Desulfurococcaceae;
1533	0	0	0	0	0	0	0	0	0	1	k__Bacteria;
918	1	0	0	0	0	0	0	0	0	0	k__Archaea;p__Crenarchaeota;c__Thermoprotei;o__Desulfurococcales;f__Desulfurococcaceae;g__Ignisphaera;
1328	0	0	0	0	0	0	0	0	2	0	k__Bacteria;p__Planctomycetes;c__Planctomycea;o__Planctomycetales;f__Planctomycetaceae;g__Planctomyces;
863	0	0	0	0	0	0	1	0	0	0	k__Bacteria;p__Chloroflexi;c__TK-SH13;o__TK-SH13CL;f__TK-SH13CL;g__TK-SH13CL;
2106	0	0	0	0	0	0	0	0	0	1	k__Bacteria;p__Verrucomicrobia;c__Verrucomicrobiae;o__Verrucomicrobiales;f__Verrucomicrobia subdivision 3;g__Verrucomicrobia subdivision 3FA;
1031	0	0	0	0	1	0	0	0	0	0	k__Bacteria;p__Bacteroidetes;c__Bacteroidia;o__Bacteroidales;f__BacteroidalesOR;g__BacteroidalesOR;
1195	0	0	1	0	0	0	0	0	0	0	k__Bacteria;p__Planctomycetes;c__Planctomycea;o__Gemmatales;f__Isosphaeraceae;g__IsosphaeraceaeFA;
1035	0	0	0	0	0	0	1	0	0	0	k__Bacteria;p__Chlamydiae;c__Chlamydiae (class);o__Chlamydiales;f__Parachlamydiaceae;g__ParachlamydiaceaeFA;
1970	0	1	0	0	0	0	0	1	0	0	k__Archaea;p__Euryarchaeota;c__Methanomicrobia;o__Methanosarcinales;f__Methanosarcinaceae;g__Methanosarcina;
1084	0	0	0	0	0	0	1	0	0	0	k__Archaea;p__Euryarchaeota;c__Methanobacteria;o__Methanobacteriales;f__MSBL1;g__DL1A-100;
1018	0	0	0	0	0	0	1	0	0	0	k__Bacteria;p__Actinobacteria;c__Actinobacteria (class);o__Actinomycetales;f__Microbacteriaceae;g__Yonghaparkia;
1886	0	0	0	0	0	0	0	1	0	0	k__Bacteria;p__TM6;c__SJA-4;o__SJA-4CL;f__SJA-4CL;g__SJA-4CL;
1435	0	0	0	0	0	0	0	0	0	1	k__Bacteria;p__Chlorobi;c__Ignavibacteria;o__Ignavibacteriales;f__Ignavibacteriaceae;g__IgnavibacteriaceaeFA;
1260	0	1	0	0	0	0	0	0	0	1	k__Bacteria;p__Actinobacteria;c__Actinobacteria (class);o__MC47;f__MC47OR;g__MC47OR;
946	0	0	0	0	1	0	0	0	0	0	k__Archaea;p__Euryarchaeota;c__Methanobacteria;o__Methanobacteriales;f__pMC1;g__pMC1FA;
1536	0	0	0	0	0	0	0	1	0	0	k__Bacteria;p__Planctomycetes;c__Planctomycea;o__Pirellulales;f__PirellulalesOR;g__PirellulalesOR;
890	0	0	0	0	0	0	0	0	2	0	k__Bacteria;p__Cyanobacteria;c__4C0d-2;o__mle1-12;f__mle1-12OR;g__mle1-12OR;
2179	0	0	1	0	0	0	0	0	0	0	k__Bacteria;p__Proteobacteria;c__Alphaproteobacteria;o__Rhizobiales;f__Xanthobacteraceae;g__Labrys;
1483	1	1	1	0	0	1	1	0	0	0	k__Bacteria;
2070	0	0	1	0	0	0	0	0	0	0	k__Bacteria;p__Firmicutes;c__Clostridia;o__Clostridiales;f__Sulfobacillaceae;g__Thermaerobacter;
1779	1	0	0	0	0	0	0	0	0	0	k__Bacteria;p__Proteobacteria;c__Gammaproteobacteria;o__Alteromonadales;f__Alteromonadaceae;g__Aestuariibacter;
1505	0	0	0	0	0	0	0	0	1	0	k__Bacteria;p__Tenericutes;c__Mollicutes;o__Anaeroplasmatales;f__Anaeroplasmataceae;g__Anaeroplasma;
1058	0	0	0	0	0	0	0	0	1	0	k__Bacteria;p__Proteobacteria;c__Alphaproteobacteria;o__Rhizobiales;f__Phyllobacteriaceae;g__Parvibaculum;
1374	0	0	0	0	1	0	0	0	0	1	k__Bacteria;p__Fusobacteria;c__Fusobacteria (class);o__Fusobacteriales;f__Fusobacteriaceae;g__Sebaldella;
896	0	1	0	0	0	0	0	1	0	0	k__Bacteria;p__Verrucomicrobia;c__Spartobacteria;o__Spartobacteriales;f__Spartobacteriaceae;g__Candidatus Xiphinematobacter;
1620	0	1	1	0	0	0	0	0	0	0	k__Bacteria;p__Proteobacteria;c__Gammaproteobacteria;o__Methylococcales;f__Crenotrichaceae;g__CrenotrichaceaeFA;
1608	0	0	0	0	1	0	0	0	0	0	k__Bacteria;p__Proteobacteria;c__Alphaproteobacteria;o__AlphaproteobacteriaCL;f__AlphaproteobacteriaCL;g__AlphaproteobacteriaCL;
1860	0	0	1	0	0	0	0	0	0	0	k__Bacteria;p__Bacteroidetes;c__Bacteroidia;o__Bacteroidales;f__Porphyromonadaceae;g__Candidatus Azobacteroides;
1110	0	0	0	1	1	0	1	0	0	0	k__Bacteria;p__Chloroflexi;
1750	0	0	0	0	0	0	0	0	1	0	k__Bacteria;
1476	0	1	0	0	0	0	0	0	0	0	k__Bacteria;p__HDBW-WB69;c__HDBW-WB69PH;o__HDBW-WB69PH;f__HDBW-WB69PH;g__HDBW-WB69PH;
1715	0	0	0	0	1	0	0	0	0	0	k__Bacteria;p__OP11;c__OP11-3;o__OP11-3CL;f__OP11-3CL;g__OP11-3CL;
1024	0	0	0	0	0	0	0	0	0	1	k__Bacteria;p__Planctomycetes;c__Phycisphaerae;o__PhycisphaeraeCL;f__PhycisphaeraeCL;g__PhycisphaeraeCL;
1178	0	1	0	0	0	0	1	0	0	0	k__Bacteria;p__Chloroflexi;c__ChloroflexiPH;o__ChloroflexiPH;f__ChloroflexiPH;g__ChloroflexiPH;
1289	0	1	0	0	0	0	0	0	1	0	k__Bacteria;p__OP3;c__BD4-9;o__BD4-9CL;f__BD4-9CL;g__BD4-9CL;
1836	0	0	1	0	1	0	1	0	0	0	k__Bacteria;p__Armatimonadetes;c__SJA-176;o__SJA-176CL;f__SJA-176CL;g__SJA-176CL;
1657	0	0	0	0	0	0	0	0	0	1	k__Bacteria;p__LCP-89;c__LCP-89PH;o__LCP-89PH;f__LCP-89PH;g__LCP-89PH;
1168	0	1	0	0	0	0	0	0	0	0	k__Bacteria;p__Firmicutes;c__Clostridia;o__Clostridiales;f__Dehalobacteriaceae;g__Dehalobacterium;
1011	0	0	1	0	1	0	0	0	0	0	k__Bacteria;p__OP11;c__OP11-4;o__KNA6-NB14;f__KNA6-NB14OR;g__KNA6-NB14OR;
1647	1	0	0	0	0	1	0	0	0	0	k__Bacteria;p__Proteobacteria;c__Deltaproteobacteria;o__NB1-j;f__MND4;g__MND4FA;
2132	0	0	1	0	0	0	0	0	0	0	k__Bacteria;p__Actinobacteria;c__Actinobacteria (class);o__Actinomycetales;f__Micrococcaceae;g__Nesterenkonia;
2091	0	0	0	0	1	0	0	0	0	0	k__Bacteria;p__Bacteroidetes;c__Flavobacteria;o__Flavobacteriales;f__Flavobacteriaceae;g__Dokdonia;
1507	0	0	0	0	0	0	0	0	1	0	k__Bacteria;p__OP11;c__OP11-4;o__KNA6-NB14;f__KNA6-NB14OR;g__KNA6-NB14OR;
1684	0	0	0	0	1	1	0	0	0	0	k__Bacteria;
1318	0	2	0	1	0	0	0	0	0	0	k__Bacteria;p__Proteobacteria;c__Gammaproteobacteria;o__Legionellales;f__Coxiellaceae;g__CoxiellaceaeFA;
1030	0	0	0	0	0	0	1	1	1	0	k__Bacteria;p__Cyanobacteria;c__4C0d-2;o__SM1D11;f__SM1D11OR;g__SM1D11OR;
1968	0	1	0	0	0	0	0	0	0	0	k__Bacteria;p__Proteobacteria;c__Alphaproteobacteria;o__Rhizobiales;f__Hyphomicrobiaceae;g__Devosia;
1115	0	0	0	0	0	0	1	0	1	1	k__Bacteria;p__TM7;c__TM7-1;o__TM7-1CL;f__TM7-1CL;g__TM7-1CL;
1097	0	0	0	0	1	0	1	0	0	0	k__Bacteria;p__ABY1_OD1;c__ABY1_OD1PH;o__ABY1_OD1PH;f__ABY1_OD1PH;g__ABY1_OD1PH;
1583	1	0	0	0	0	0	0	0	0	0	k__Archaea;p__Euryarchaeota;c__Methanomicrobia;o__Methanosarcinales;f__MethanosarcinalesOR;g__MethanosarcinalesOR;
1531	0	0	0	0	0	0	0	0	1	0	k__Bacteria;p__Proteobacteria;c__Alphaproteobacteria;o__Rhizobiales;f__RhizobialesOR;g__RhizobialesOR;
1628	0	0	0	1	0	0	0	0	0	0	k__Bacteria;
1192	0	0	0	0	0	0	0	0	0	1	k__Archaea;p__Crenarchaeota;c__Thermoprotei;o__Desulfurococcales;f__Desulfurococcaceae;g__Desulfurococcus;
1444	0	0	0	0	0	1	0	0	0	0	k__Bacteria;p__MVP-15;c__MVP-15PH;o__MVP-15PH;f__MVP-15PH;g__MVP-15PH;
2285	1	0	1	0	0	0	0	0	0	0	k__Bacteria;p__Actinobacteria;c__Actinobacteria (class);o__Actinomycetales;f__Micromonosporaceae;g__Actinocatenispora;
1013	0	0	1	0	0	0	0	1	0	0	k__Bacteria;p__Chloroflexi;c__Thermomicrobia;o__HN1-15;f__HN1-15OR;g__HN1-15OR;
1235	0	0	0	1	1	0	0	0	0	0	k__Bacteria;p__Armatimonadetes;c__Chthonomonadetes;o__Chthonomonadales;f__ChthonomonadalesOR;g__ChthonomonadalesOR;
1132	1	0	0	0	0	0	0	0	0	0	k__Bacteria;p__OP11;c__WCHB1-64;o__K2-4-19;f__K2-4-19OR;g__K2-4-19OR;
1381	1	0	0	0	0	0	0	0	0	1	k__Bacteria;
1238	0	0	0	0	1	0	0	1	0	0	k__Bacteria;p__Planctomycetes;c__Phycisphaerae;o__PhycisphaeraeCL;f__PhycisphaeraeCL;g__PhycisphaeraeCL;
1955	0	0	0	0	1	0	0	1	0	1	k__Bacteria;
1395	0	0	0	0	0	0	0	0	0	1	k__Bacteria;p__Proteobacteria;c__Deltaproteobacteria;o__Myxococcales;f__Cystobacteraceae;g__CystobacteraceaeFA;
1366	0	1	1	0	0	0	0	0	0	0	k__Bacteria;p__Armatimonadetes;c__CH21;o__CH21CL;f__CH21CL;g__CH21CL;
1009	1	0	0	0	0	0	0	0	0	0	k__Bacteria;p__Chlamydiae;c__Chlamydiae (class);o__Chlamydiales;f__Parachlamydiaceae;g__Parachlamydia;
941	0	0	0	0	1	1	0	0	0	0	k__Bacteria;p__Chloroflexi;c__Dehalococcoidetes;o__Dehalococcoidales;f__Dehalococcoidaceae;g__DehalococcoidaceaeFA;
1020	0	0	0	0	0	0	0	1	0	0	k__Bacteria;p__Chloroflexi;c__Thermomicrobia;o__HN1-15;f__HN1-15OR;g__HN1-15OR;
1228	0	0	0	0	1	0	0	0	0	0	k__Bacteria;
937	0	0	0	0	0	0	0	0	1	0	k__Bacteria;p__Verrucomicrobia;c__Verrucomicrobiae;o__Verrucomicrobiales;f__Verrucomicrobiaceae;g__Luteolibacter;
2381	1	0	0	0	0	0	0	0	0	0	k__Archaea;p__Crenarchaeota;c__C2;o__pGrfC26;f__pGrfC26OR;g__pGrfC26OR;
1539	1	0	0	0	0	1	0	0	0	0	k__Bacteria;p__Verrucomicrobia;c__Verruco-5;o__Verruco-5CL;f__Verruco-5CL;g__Verruco-5CL;
1851	0	0	0	0	0	0	0	0	0	1	k__Bacteria;
1668	0	0	0	0	0	0	0	1	0	0	k__Bacteria;p__ABY1_OD1;c__ABY1_OD1PH;o__ABY1_OD1PH;f__ABY1_OD1PH;g__ABY1_OD1PH;
1645	0	0	0	0	0	0	0	0	1	0	k__Bacteria;
2435	1	0	0	0	0	0	0	0	0	1	k__Bacteria;
1942	0	1	0	0	0	0	0	0	0	0	k__Bacteria;p__Firmicutes;c__Clostridia;o__Clostridiales;f__Clostridiaceae;g__Caloramator;
1250	0	0	0	0	0	0	0	0	1	0	k__Bacteria;p__Firmicutes;c__Clostridia;o__OPB54;f__OPB54OR;g__OPB54OR;
1428	1	0	0	0	0	0	0	0	0	0	k__Archaea;
1300	1	0	0	0	0	0	0	0	0	0	k__Bacteria;p__GN02;
1041	0	0	0	0	0	0	1	0	0	0	k__Bacteria;p__ZB2;c__ZB2PH;o__ZB2PH;f__ZB2PH;g__ZB2PH;
2013	0	0	0	0	1	0	1	0	0	0	k__Bacteria;
1465	0	1	0	0	0	0	0	0	0	0	k__Bacteria;
1065	1	0	0	0	0	0	0	0	0	0	k__Bacteria;p__Chloroflexi;c__Anaerolineae;
1659	1	0	0	0	0	0	0	0	0	0	k__Bacteria;p__Bacteroidetes;c__Sphingobacteria;o__Sphingobacteriales;f__SphingobacterialesOR;g__SphingobacterialesOR;
1357	0	0	0	0	0	1	1	0	0	0	k__Archaea;
1331	0	0	0	0	1	0	0	0	0	0	k__Bacteria;p__Chlorobi;c__SJA-28;o__SJA-28CL;f__SJA-28CL;g__SJA-28CL;
1441	0	0	0	0	0	0	1	0	0	0	k__Bacteria;p__Planctomycetes;c__Phycisphaerae;o__PhycisphaeraeCL;f__PhycisphaeraeCL;g__PhycisphaeraeCL;
1124	1	0	0	1	0	0	0	0	0	0	k__Bacteria;p__GN02;c__GN07;o__GN07CL;f__GN07CL;g__GN07CL;
1814	1	0	0	0	0	0	0	0	0	0	k__Bacteria;p__Actinobacteria;c__Actinobacteria (class);o__Actinomycetales;f__Nocardioidaceae;g__Actinopolymorpha;
965	0	1	0	0	0	0	0	0	0	0	k__Bacteria;p__Chlorobi;c__Ignavibacteria;o__ZB1;f__ZB1OR;g__ZB1OR;
1136	0	0	0	0	0	0	1	0	0	0	k__Bacteria;p__SC3;c__SC3PH;o__SC3PH;f__SC3PH;g__SC3PH;
1151	0	0	0	1	0	0	0	0	1	0	k__Bacteria;p__Chlorobi;c__OPB56;o__OPB56CL;f__OPB56CL;g__OPB56CL;
1294	1	0	0	0	0	0	0	0	0	0	k__Bacteria;
2273	0	0	0	0	0	0	0	1	0	0	k__Bacteria;p__Proteobacteria;c__Gammaproteobacteria;o__Xanthomonadales;f__Sinobacteraceae;g__Hydrocarboniphaga;
3210	0	0	0	0	0	1	0	0	0	0	k__Bacteria;p__Nitrospirae;c__Nitrospira (class);o__Nitrospirales;f__Thermodesulfovibrionaceae;g__LCP-6;
997	0	0	1	0	0	0	0	0	0	0	k__Bacteria;p__OP11;c__OP11-1;o__GN01;f__GN01OR;g__GN01OR;
1210	0	1	0	0	0	1	0	0	0	0	k__Bacteria;p__Chloroflexi;c__Anaerolineae;o__Anaerolineales;f__Anaerolinaceae;g__Longilinea;
1667	0	0	0	0	1	0	0	0	0	0	k__Bacteria;p__Chlorobi;c__OPB56;o__OPB56CL;f__OPB56CL;g__OPB56CL;
2146	0	0	0	0	0	0	0	0	0	1	k__Bacteria;p__Firmicutes;c__Bacilli;o__Haloplasmatales;f__Haloplasmataceae;g__Haloplasma;
2246	1	0	0	0	0	0	0	0	0	0	k__Bacteria;p__Firmicutes;c__Bacilli;o__Bacillales;f__Thermoactinomycetaceae;g__Planifilum;
992	0	0	2	0	0	0	0	0	0	0	k__Bacteria;p__Bacteroidetes;c__Sphingobacteria;o__Sphingobacteriales;f__Flexibacteraceae;g__Flectobacillus;
986	0	1	0	0	1	0	0	0	0	0	k__Bacteria;p__Planctomycetes;c__Phycisphaerae;o__PhycisphaeraeCL;f__PhycisphaeraeCL;g__PhycisphaeraeCL;
1481	0	0	0	0	1	0	0	0	0	0	k__Bacteria;p__OP11;c__OP11-1;
1396	0	0	1	0	0	0	1	0	0	0	k__Bacteria;p__KSB1;c__KSB1PH;o__KSB1PH;f__KSB1PH;g__KSB1PH;
1330	0	0	1	0	0	0	0	0	0	0	k__Bacteria;p__Proteobacteria;c__Deltaproteobacteria;o__Myxococcales;f__Polyangiaceae;g__Chondromyces;
1592	0	0	0	0	0	0	0	0	1	1	k__Bacteria;p__Proteobacteria;c__Deltaproteobacteria;o__Myxococcales;f__Nannocystaceae;g__Plesiocystis;
2219	0	1	0	0	0	0	0	0	0	0	k__Bacteria;p__SR1;c__SR1PH;o__SR1PH;f__SR1PH;g__SR1PH;
1004	1	1	0	0	0	0	0	0	0	0	k__Bacteria;p__Tenericutes;c__Mollicutes;o__Mycoplasmatales;f__Mycoplasmataceae;g__Mycoplasma;
1709	1	0	0	0	0	0	0	0	0	0	k__Bacteria;p__Planctomycetes;c__vadinHA49;o__vadinHA49CL;f__vadinHA49CL;g__vadinHA49CL;
3499	0	0	0	0	0	1	0	0	0	0	k__Bacteria;p__Proteobacteria;c__Deltaproteobacteria;o__Syntrophobacterales;f__Syntrophobacteraceae;g__Syntrophobacter;
1783	0	0	1	0	0	0	0	0	0	0	k__Bacteria;p__Acidobacteria;c__MVS-40;o__MVS-40CL;f__MVS-40CL;g__MVS-40CL;
1016	0	0	0	0	0	0	0	2	0	0	k__Bacteria;p__Chloroflexi;c__TK17;o__S085;f__S085OR;g__S085OR;
1017	0	0	0	0	0	1	0	0	0	0	k__Bacteria;p__Planctomycetes;c__Kueneniae;o__Kueneniales;f__Kueneniaceae;g__Candidatus Anammoxoglobus;
1353	0	0	0	0	0	0	0	0	1	0	k__Bacteria;p__SAR406;c__AB16;o__Arctic96B-7;f__A714017;g__A714017FA;
1624	0	0	1	0	0	0	0	0	0	0	k__Bacteria;p__TM7;c__TM7-1;o__TM7-1CL;f__TM7-1CL;g__TM7-1CL;
2003	0	0	2	0	0	0	0	0	0	0	k__Bacteria;p__Firmicutes;c__Bacilli;o__BacilliCL;f__BacilliCL;g__BacilliCL;
2029	0	0	0	0	0	0	1	0	0	0	k__Archaea;p__Crenarchaeota;c__C2;o__C2CL;f__C2CL;g__C2CL;
1950	0	0	0	0	0	0	0	0	0	1	k__Bacteria;p__Proteobacteria;c__Deltaproteobacteria;o__Syntrophobacterales;f__Syntrophobacteraceae;g__SyntrophobacteraceaeFA;
2241	0	0	0	0	0	1	0	0	0	1	k__Archaea;p__Euryarchaeota;c__Methanobacteria;o__Methanobacteriales;f__pMC1;g__pMC1FA;
1732	0	0	1	0	0	0	0	0	0	0	k__Bacteria;p__OP11;c__OP11-4;o__KNA6-NB14;f__KNA6-NB14OR;g__KNA6-NB14OR;
1438	0	1	0	0	0	0	0	0	0	0	k__Bacteria;p__OP11;c__OP11-1;o__OPB92;f__OPB92OR;g__OPB92OR;
1677	0	0	0	0	0	0	0	0	1	0	k__Bacteria;p__Planctomycetes;c__Planctomycea;o__Pirellulales;f__Pirellulaceae;g__A17;
1054	0	0	0	0	0	0	0	0	0	1	k__Archaea;p__Euryarchaeota;c__Thermoplasmata;o__E2;f__E2OR;g__E2OR;
1787	0	0	0	0	0	0	0	0	1	0	k__Bacteria;p__Planctomycetes;c__Planctomycea;o__Pirellulales;f__Pirellulaceae;
1348	0	0	0	0	0	0	2	0	0	0	k__Archaea;p__Euryarchaeota;c__Methanobacteria;o__Methanobacteriales;f__pMC1;g__pMC1FA;
3327	1	0	0	0	0	0	0	0	0	0	k__Bacteria;p__Proteobacteria;
1406	0	0	0	1	0	0	0	0	0	1	k__Bacteria;p__BacteriaKI;c__BacteriaKI;o__BacteriaKI;f__BacteriaKI;g__BacteriaKI;
2485	0	0	0	0	0	0	0	0	1	0	k__Bacteria;p__ABY1_OD1;c__ABY1_OD1PH;o__ABY1_OD1PH;f__ABY1_OD1PH;g__ABY1_OD1PH;
1468	0	0	0	0	0	0	1	1	0	0	k__Bacteria;p__Actinobacteria;c__Actinobacteria (class);o__Rubrobacterales;f__Rubrobacteraceae;g__RubrobacteraceaeFA;
2963	0	0	0	0	0	1	0	0	0	0	k__Bacteria;p__Chloroflexi;c__Anaerolineae;
1184	0	0	0	0	1	0	0	0	0	0	k__Archaea;p__Euryarchaeota;c__Methanobacteria;o__Methanobacteriales;f__pMC1;g__pMC1FA;
2760	0	0	0	0	0	0	0	1	0	0	k__Bacteria;p__Verrucomicrobia;c__Verrucomicrobiae;o__Verrucomicrobiales;f__Verrucomicrobia subdivision 3;g__Verrucomicrobia subdivision 3FA;
1043	0	0	0	1	0	0	0	0	0	0	k__Bacteria;p__SM2F11;c__SM2F11PH;o__SM2F11PH;f__SM2F11PH;g__SM2F11PH;
1617	0	0	0	0	0	0	0	1	0	1	k__Bacteria;p__TM6;c__SBRH58;o__SBRH58CL;f__SBRH58CL;g__SBRH58CL;
1526	0	0	0	0	0	0	0	1	0	0	k__Bacteria;p__WPS-2;c__WPS-2PH;o__WPS-2PH;f__WPS-2PH;g__WPS-2PH;
2224	0	0	1	0	0	0	0	0	0	0	k__Bacteria;p__Actinobacteria;c__Actinobacteria (class);o__Actinomycetales;f__Dermatophilaceae;g__DermatophilaceaeFA;
1239	0	0	1	0	0	0	0	0	1	0	k__Bacteria;p__Firmicutes;c__Clostridia;o__Clostridiales;f__Clostridiales Family XI. Incertae Sedis;g__Tepidimicrobium;
1499	0	0	0	0	0	1	0	0	0	0	k__Bacteria;p__Acidobacteria;c__iii1-8;o__DS-18;f__DS-18OR;g__DS-18OR;
1091	0	0	0	0	1	0	0	0	0	0	k__Bacteria;p__Proteobacteria;c__Deltaproteobacteria;o__Myxococcales;f__MyxococcalesOR;g__MyxococcalesOR;
1089	0	0	1	0	0	0	0	0	0	0	k__Bacteria;p__Proteobacteria;c__Alphaproteobacteria;o__Kiloniellales;f__Kiloniellaceae;g__Kiloniella;
1642	0	0	0	0	1	0	0	0	0	0	k__Bacteria;p__Planctomycetes;c__Kueneniae;o__KueneniaeCL;f__KueneniaeCL;g__KueneniaeCL;
2234	0	0	0	0	1	0	0	0	0	1	k__Archaea;p__Euryarchaeota;c__Methanomicrobia;o__Methanosarcinales;f__Methanosarcinaceae;g__Methanomethylovorans;
1654	0	0	0	0	0	0	0	0	1	0	k__Bacteria;p__Verrucomicrobia;
2189	1	0	0	0	0	0	0	0	0	0	k__Bacteria;p__Proteobacteria;c__Gammaproteobacteria;o__Chromatiales;f__Ectothiorhodospiraceae;g__Thiohalospira;
1082	0	0	0	1	0	0	1	0	0	0	k__Archaea;p__Euryarchaeota;c__Halobacteria;o__Halobacteriales;f__Halobacteriaceae;g__Natrinema;
1404	0	0	0	0	0	0	0	0	1	0	k__Bacteria;p__WPS-2;c__WPS-2PH;o__WPS-2PH;f__WPS-2PH;g__WPS-2PH;
1495	0	0	0	0	0	1	0	0	0	0	k__Bacteria;p__ABY1_OD1;c__ABY1_OD1PH;o__ABY1_OD1PH;f__ABY1_OD1PH;g__ABY1_OD1PH;
1090	0	0	1	0	0	0	0	0	0	0	k__Archaea;p__Crenarchaeota;c__pMC2A209;o__pMC2A209CL;f__pMC2A209CL;g__pMC2A209CL;
2187	0	0	0	0	1	0	0	0	0	0	k__Archaea;
1069	0	0	0	0	0	0	0	0	0	1	k__Archaea;
1881	1	0	0	1	0	0	0	0	0	0	k__Bacteria;p__Proteobacteria;c__Deltaproteobacteria;o__Myxococcales;f__Polyangiaceae;g__PolyangiaceaeFA;
2802	0	2	0	0	0	0	0	0	0	0	k__Bacteria;p__Chlorobi;c__Ignavibacteria;o__Ignavibacteriales;f__Ignavibacteriaceae;g__Ignavibacterium;
1417	0	1	0	0	0	0	0	0	0	0	k__Bacteria;p__Firmicutes;c__Clostridia;o__Clostridiales;f__Clostridiaceae;g__Caminicella;
2710	0	0	0	1	0	0	0	0	0	0	k__Bacteria;p__Armatimonadetes;c__SJA-176;o__SJA-176CL;f__SJA-176CL;g__SJA-176CL;
1502	0	0	1	0	0	0	1	0	2	0	k__Bacteria;p__Chlamydiae;c__Chlamydiae (class);o__Chlamydiales;f__Parachlamydiaceae;
1488	1	0	0	0	0	0	0	0	0	0	k__Bacteria;p__Actinobacteria;c__Actinobacteria (class);o__Coriobacteriales;f__CoriobacterialesOR;g__CoriobacterialesOR;
2255	0	0	0	0	0	0	1	0	1	0	k__Archaea;p__Euryarchaeota;c__Methanomicrobia;o__Methanosarcinales;f__Methanosarcinaceae;g__Methanolobus;
1687	0	0	0	0	0	0	0	2	0	0	k__Bacteria;p__Proteobacteria;c__Alphaproteobacteria;o__Rhizobiales;f__Phyllobacteriaceae;g__Ahrensia;
1749	0	0	0	0	0	0	0	1	0	0	k__Bacteria;p__Firmicutes;
1601	1	0	0	0	0	0	0	0	1	1	k__Bacteria;p__Chloroflexi;c__SOGA31;o__SOGA31CL;f__SOGA31CL;g__SOGA31CL;
1833	0	0	0	0	0	1	0	0	0	0	k__Archaea;
1609	0	0	0	0	2	0	0	0	0	0	k__Bacteria;
1599	0	0	0	0	0	0	0	1	0	0	k__Archaea;p__Euryarchaeota;c__Methanomicrobia;o__Methanosarcinales;f__Methanosarcinaceae;g__Methanomethylovorans;
1879	0	0	0	0	0	0	0	0	0	1	k__Archaea;p__Euryarchaeota;c__Methanomicrobia;o__Methanomicrobiales;f__MethanomicrobialesOR;g__MethanomicrobialesOR;
1865	0	0	0	0	0	0	0	1	0	0	k__Bacteria;p__Planctomycetes;c__agg27;o__OM190;f__OM190OR;g__OM190OR;
2217	0	0	0	0	0	1	0	0	0	1	k__Bacteria;p__Nitrospirae;c__Nitrospira (class);o__Nitrospirales;f__Thermodesulfovibrionaceae;g__BD2-6;
1224	0	0	1	0	0	0	0	0	0	0	k__Bacteria;p__TM7;c__TM7-1;o__TM7-1CL;f__TM7-1CL;g__TM7-1CL;
1310	0	0	0	0	0	0	3	0	2	0	k__Bacteria;p__OP11;c__OP11-4;o__KNA6-NB14;f__KNA6-NB14OR;g__KNA6-NB14OR;
1538	0	0	0	1	0	0	0	0	0	0	k__Bacteria;p__OP3;c__koll11;o__GIF10;f__GIF10OR;g__GIF10OR;
1945	0	1	0	0	0	0	0	0	0	0	k__Bacteria;p__Actinobacteria;c__Actinobacteria (class);o__Actinomycetales;
1999	0	0	1	0	0	0	0	1	0	0	k__Bacteria;p__Proteobacteria;c__Alphaproteobacteria;o__Rhodospirillales;f__Rhodospirillaceae;g__Insolitispirillum;
1722	0	1	0	0	0	1	0	0	0	0	k__Bacteria;p__Planctomycetes;c__Planctomycea;o__Pirellulales;f__Pirellulaceae;g__Pirellula;
1442	0	0	0	0	0	0	0	0	1	0	k__Bacteria;p__Chlamydiae;c__Chlamydiae (class);o__Chlamydiales;f__Chlamydiaceae;g__ChlamydiaceaeFA;
1305	0	1	0	0	0	0	0	0	0	0	k__Bacteria;p__Tenericutes;c__TenericutesPH;o__TenericutesPH;f__TenericutesPH;g__TenericutesPH;
1957	0	1	0	0	0	0	0	0	0	0	k__Bacteria;p__OP11;c__OP11-4;o__J-1;f__J-1OR;g__J-1OR;
1504	1	0	0	0	0	0	0	0	0	0	k__Bacteria;p__Firmicutes;c__Clostridia;o__Clostridiales;f__Veillonellaceae;g__Acidaminococcus;
2069	0	1	0	0	0	0	1	0	0	0	k__Bacteria;p__Planctomycetes;c__Planctomycea;o__Gemmatales;f__Isosphaeraceae;g__IsosphaeraceaeFA;
1284	0	0	0	0	0	0	1	0	0	0	k__Bacteria;p__Planctomycetes;c__Phycisphaerae;o__Phycisphaerales;f__Phycisphaeraceae;g__PhycisphaeraceaeFA;
1160	0	0	1	0	0	0	0	0	0	0	k__Bacteria;p__GOUTA4;c__RB384;o__RB384CL;f__RB384CL;g__RB384CL;
1611	1	0	0	0	0	0	1	0	0	0	k__Bacteria;p__Firmicutes;c__Clostridia;o__Clostridiales;f__Ruminococcaceae;g__Acetivibrio;
2355	0	0	0	0	0	2	0	0	0	0	k__Bacteria;p__Proteobacteria;c__Alphaproteobacteria;o__Rhodobacterales;f__Hyphomonadaceae;g__Hirschia;
2385	0	1	0	0	0	0	0	0	0	0	k__Bacteria;p__Proteobacteria;c__Alphaproteobacteria;o__Rhodospirillales;f__Rhodospirillaceae;g__Novispirillum;
1140	0	0	0	3	0	0	0	0	0	0	k__Bacteria;
1281	0	1	1	0	0	0	0	0	0	0	k__Bacteria;p__OP11;
1264	0	0	0	1	0	0	0	0	0	0	k__Bacteria;p__ABY1_OD1;c__ABY1_OD1PH;o__ABY1_OD1PH;f__ABY1_OD1PH;g__ABY1_OD1PH;
1808	0	0	0	0	1	0	0	0	0	0	k__Bacteria;p__Acidobacteria;c__Sva0725;o__Sva0725CL;f__Sva0725CL;g__Sva0725CL;
1570	0	0	0	1	0	0	0	0	0	0	k__Bacteria;p__Spirochaetes;c__Leptospirae;o__Leptospirales;f__Leptospiraceae;g__LeptospiraceaeFA;
1643	0	1	0	0	0	0	0	0	0	0	k__Bacteria;p__Actinobacteria;c__Actinobacteria (class);o__Solirubrobacterales;f__Patulibacteraceae;g__PatulibacteraceaeFA;
1361	0	0	0	0	0	0	0	0	0	1	k__Bacteria;p__Firmicutes;c__Clostridia;o__Clostridiales;f__ClostridialesOR;g__ClostridialesOR;
2101	0	0	0	0	0	1	0	0	0	0	k__Bacteria;p__Chloroflexi;c__Anaerolineae;o__H39;f__H39OR;g__H39OR;
1307	0	0	0	0	0	0	1	0	0	0	k__Bacteria;
1420	0	0	0	0	0	0	0	1	0	0	k__Bacteria;p__Chlorobi;c__SM1B09;o__SM1B09CL;f__SM1B09CL;g__SM1B09CL;
1818	0	0	0	0	0	0	0	0	1	0	k__Bacteria;p__Actinobacteria;c__Actinobacteria (class);o__Actinomycetales;
2059	0	0	0	0	0	0	0	0	1	0	k__Archaea;p__Euryarchaeota;c__Methanomicrobia;o__Methanomicrobiales;f__MethanomicrobialesOR;g__MethanomicrobialesOR;
1835	0	0	0	0	0	1	0	0	0	0	k__Bacteria;p__Planctomycetes;c__Kueneniae;o__KueneniaeCL;f__KueneniaeCL;g__KueneniaeCL;
1906	0	0	0	0	0	0	0	1	0	0	k__Bacteria;
1449	0	0	0	0	0	1	0	0	0	0	k__Bacteria;p__Actinobacteria;c__Actinobacteria (class);o__MC47;f__MC47OR;g__MC47OR;
3314	0	0	0	0	0	1	0	0	0	0	k__Bacteria;p__Chloroflexi;c__Anaerolineae;o__Anaerolineales;f__Anaerolinaceae;g__Levilinea;
2665	0	1	0	0	0	0	0	0	0	0	k__Bacteria;p__Actinobacteria;c__Actinobacteria (class);o__Actinomycetales;f__Streptomycetaceae;g__Streptomyces;
1998	0	0	0	0	0	0	0	0	1	0	k__Bacteria;
1498	0	0	0	0	0	0	0	0	1	0	k__Bacteria;p__Actinobacteria;c__Actinobacteria (class);o__Acidimicrobiales;f__AcidimicrobialesOR;g__AcidimicrobialesOR;
2461	0	0	0	0	0	0	1	0	0	0	k__Archaea;p__Euryarchaeota;c__Methanomicrobia;o__Methanomicrobiales;f__MethanomicrobialesOR;g__MethanomicrobialesOR;
2022	0	0	0	0	0	0	1	0	0	0	k__Bacteria;
1409	0	0	0	0	0	0	0	1	0	0	k__Archaea;p__ArchaeaKI;c__ArchaeaKI;o__ArchaeaKI;f__ArchaeaKI;g__ArchaeaKI;
1201	0	0	0	0	0	0	0	0	0	1	k__Bacteria;p__KSB1;c__KSB1PH;o__KSB1PH;f__KSB1PH;g__KSB1PH;
2371	0	0	0	0	0	0	0	1	0	0	k__Archaea;p__Crenarchaeota;c__C2;o__C2CL;f__C2CL;g__C2CL;
3571	1	0	0	0	1	0	0	0	0	0	k__Bacteria;p__Acidobacteria;c__MVS-40;o__MVS-40CL;f__MVS-40CL;g__MVS-40CL;
2237	0	0	0	0	0	0	0	0	0	1	k__Bacteria;p__Proteobacteria;c__Deltaproteobacteria;o__Myxococcales;f__Polyangiaceae;g__PolyangiaceaeFA;
1743	0	0	0	0	0	0	0	0	1	0	k__Bacteria;p__Proteobacteria;c__Deltaproteobacteria;o__NKB15;f__NKB15OR;g__NKB15OR;
1480	0	0	1	0	0	0	0	0	0	0	k__Archaea;p__Euryarchaeota;
1222	0	0	0	0	0	0	1	1	0	0	k__Bacteria;p__OP11;
1793	0	0	0	0	0	0	1	0	0	0	k__Bacteria;p__Proteobacteria;c__Alphaproteobacteria;o__Rhizobiales;f__Rhodobiaceae;g__RhodobiaceaeFA;
1996	0	1	0	0	0	0	0	0	0	0	k__Archaea;p__Euryarchaeota;c__Methanomicrobia;o__Methanocellales;f__Methanocellaceae;g__Methanocella;
1365	0	0	0	0	0	0	0	0	0	1	k__Archaea;p__Euryarchaeota;c__Methanomicrobia;o__Methanosarcinales;f__Methanosarcinaceae;g__Methanomethylovorans;
1695	2	0	0	0	0	0	0	0	1	0	k__Bacteria;p__Firmicutes;c__Clostridia;o__Clostridiales;f__Heliobacteriaceae;g__Heliorestis;
3661	0	1	0	0	0	0	0	1	0	0	k__Bacteria;p__Bacteroidetes;c__Bacteroidia;o__Bacteroidales;f__BacteroidalesOR;g__BacteroidalesOR;
2428	0	0	1	0	0	0	0	0	0	0	k__Bacteria;p__Proteobacteria;c__Alphaproteobacteria;o__Rhizobiales;
1257	0	0	0	0	0	1	0	0	0	0	k__Bacteria;p__Chloroflexi;c__TK17;o__TK18;f__TK18OR;g__TK18OR;
1272	0	0	0	0	1	0	0	0	0	0	k__Bacteria;p__Proteobacteria;c__Gammaproteobacteria;
2703	0	0	0	0	0	0	0	0	1	0	k__Bacteria;p__Chlorobi;c__Ignavibacteria;o__Ignavibacteriales;f__Ignavibacteriaceae;g__Ignavibacterium;
1268	0	0	0	0	0	0	1	0	0	0	k__Bacteria;p__Tenericutes;c__Mollicutes;o__Acholeplasmatales;f__Acholeplasmataceae;g__AcholeplasmataceaeFA;
1669	0	0	0	0	0	1	0	0	0	0	k__Bacteria;p__OP11;c__OP11-4;o__RCP1-27;f__RCP1-27OR;g__RCP1-27OR;
1869	1	0	0	0	0	0	0	0	0	0	k__Bacteria;p__TG3;c__TG3-2;o__TG3-2CL;f__TG3-2CL;g__TG3-2CL;
1551	0	0	0	0	0	0	0	0	1	0	k__Bacteria;p__Proteobacteria;c__Gammaproteobacteria;o__Oceanospirillales;f__HTCC2089;g__HTCC2089FA;
1275	0	0	1	0	0	0	1	0	0	0	k__Bacteria;p__ABY1_OD1;c__ABY1_OD1PH;o__ABY1_OD1PH;f__ABY1_OD1PH;g__ABY1_OD1PH;
1822	0	0	0	0	0	0	0	0	0	1	k__Bacteria;p__Chlorobi;c__ChlorobiPH;o__ChlorobiPH;f__ChlorobiPH;g__ChlorobiPH;
1253	0	0	1	0	0	0	0	0	0	0	k__Bacteria;p__Caldiserica;c__OP5;o__BA129;f__ML635J-28;g__ML635J-28FA;
1451	1	0	0	0	0	0	0	0	0	0	k__Bacteria;p__Chloroflexi;c__RA13C7;o__RA13C7CL;f__RA13C7CL;g__RA13C7CL;
2018	0	0	1	0	0	0	0	0	0	0	k__Bacteria;p__Cyanobacteria;c__4C0d-2;o__SM1D11;f__SM1D11OR;g__SM1D11OR;
1298	0	0	0	0	0	0	1	0	0	0	k__Bacteria;p__Acidobacteria;c__Sva0725;o__Sva0725CL;f__Sva0725CL;g__Sva0725CL;
1941	2	0	0	0	0	0	0	0	0	0	k__Bacteria;p__Proteobacteria;c__Gammaproteobacteria;
1682	0	0	0	0	0	0	0	1	0	0	k__Bacteria;p__Chloroflexi;c__Dehalococcoidetes;o__NT-B4;f__NT-B4OR;g__NT-B4OR;
1484	0	0	1	0	0	1	0	0	0	0	k__Bacteria;p__Bacteroidetes;c__Sphingobacteria;o__Sphingobacteriales;f__Flexibacteraceae;g__Dyadobacter;
2401	0	0	0	0	1	0	0	0	0	0	k__Bacteria;p__TM7;c__TM7-1;o__TM7-1CL;f__TM7-1CL;g__TM7-1CL;
2699	0	0	0	0	0	1	0	0	0	0	k__Bacteria;p__Proteobacteria;c__Betaproteobacteria;o__Neisseriales;f__Neisseriaceae;
1664	0	0	0	0	1	0	0	0	0	0	k__Bacteria;p__OP3;c__BD4-9;o__BD4-9CL;f__BD4-9CL;g__BD4-9CL;
2137	1	0	0	0	0	0	0	0	0	0	k__Bacteria;p__Planctomycetes;c__Phycisphaerae;o__PhycisphaeraeCL;f__PhycisphaeraeCL;g__PhycisphaeraeCL;
1880	0	0	1	0	0	0	0	0	0	0	k__Bacteria;p__SR1;c__SR1PH;o__SR1PH;f__SR1PH;g__SR1PH;
1329	2	0	0	0	0	0	0	0	0	0	k__Bacteria;p__ZB2;c__ZB2PH;o__ZB2PH;f__ZB2PH;g__ZB2PH;
1775	0	0	0	0	0	0	0	1	1	0	k__Bacteria;p__ABY1_OD1;c__ABY1_OD1PH;o__ABY1_OD1PH;f__ABY1_OD1PH;g__ABY1_OD1PH;
1602	0	0	0	1	1	0	0	0	0	0	k__Bacteria;p__Planctomycetes;c__Phycisphaerae;o__PhycisphaeraeCL;f__PhycisphaeraeCL;g__PhycisphaeraeCL;
1554	0	0	0	0	0	0	1	0	0	0	k__Bacteria;
2576	0	0	0	1	0	0	0	0	0	0	k__Bacteria;p__Proteobacteria;
1340	0	0	1	0	0	0	0	1	0	0	k__Bacteria;p__Proteobacteria;c__Betaproteobacteria;o__Methylophilales;f__Methylophilaceae;g__MethylophilaceaeFA;
2095	0	0	0	0	0	0	1	0	0	0	k__Bacteria;p__Nitrospirae;c__Nitrospira (class);o__Nitrospirales;f__Thermodesulfovibrionaceae;g__LCP-6;
1317	1	0	0	0	0	0	0	0	0	0	k__Bacteria;p__Actinobacteria;c__Actinobacteria (class);o__0319-7L14;f__0319-7L14OR;g__0319-7L14OR;
1351	0	0	0	0	1	0	0	0	0	0	k__Bacteria;p__Proteobacteria;c__Alphaproteobacteria;o__Kiloniellales;f__Kiloniellaceae;g__Kiloniella;
1576	0	0	0	0	0	0	0	2	0	0	k__Bacteria;p__Proteobacteria;c__Deltaproteobacteria;o__Myxococcales;
1327	0	0	0	1	0	0	0	0	0	0	k__Bacteria;p__Chlamydiae;c__Chlamydiae (class);o__Chlamydiales;
1308	0	0	0	0	1	0	0	0	0	0	k__Bacteria;p__Firmicutes;c__Clostridia;o__Clostridiales;f__Ruminococcaceae;g__Acetivibrio;
1341	0	0	0	0	0	1	0	0	0	0	k__Bacteria;p__Proteobacteria;c__Deltaproteobacteria;o__NKB15;f__NKB15OR;g__NKB15OR;
1387	0	0	0	0	0	0	1	0	0	0	k__Bacteria;p__Verrucomicrobia;c__Verrucomicrobiae;o__Verrucomicrobiales;f__Verrucomicrobiaceae;g__VerrucomicrobiaceaeFA;
1638	0	1	0	0	0	0	0	0	0	0	k__Bacteria;p__Actinobacteria;c__Actinobacteria (class);o__Solirubrobacterales;f__Patulibacteraceae;g__PatulibacteraceaeFA;
1981	1	0	0	0	0	0	0	1	0	0	k__Bacteria;p__OP3;c__PBS-25;o__PBS-25CL;f__PBS-25CL;g__PBS-25CL;
2583	0	1	0	0	0	0	0	0	0	0	k__Bacteria;p__Bacteroidetes;c__Sphingobacteria;o__Sphingobacteriales;f__SphingobacterialesOR;g__SphingobacterialesOR;
2056	0	0	0	0	0	0	1	0	0	0	k__Bacteria;
1681	0	1	0	0	0	0	0	1	0	0	k__Bacteria;p__Firmicutes;c__Clostridia;o__OPB54;f__OPB54OR;g__OPB54OR;
1388	0	0	1	0	0	0	0	1	0	0	k__Bacteria;p__Bacteroidetes;c__Sphingobacteria;o__Sphingobacteriales;f__SphingobacterialesOR;g__SphingobacterialesOR;
1892	0	0	0	0	0	0	1	0	0	0	k__Archaea;p__Euryarchaeota;c__Methanomicrobia;o__Methanomicrobiales;f__MethanomicrobialesOR;g__MethanomicrobialesOR;
2077	0	0	0	0	0	0	1	0	0	0	k__Archaea;p__Euryarchaeota;c__Methanomicrobia;o__Methanosarcinales;f__Methanosarcinaceae;g__Methanomethylovorans;
1549	0	0	0	0	0	1	0	2	0	0	k__Bacteria;p__Planctomycetes;c__Planctomycea;o__Planctomycetales;f__Planctomycetaceae;g__Planctomyces;
1397	0	0	0	0	0	0	0	0	1	0	k__Bacteria;p__Actinobacteria;c__Actinobacteria (class);o__Acidimicrobiales;f__AcidimicrobialesOR;g__AcidimicrobialesOR;
2008	0	0	0	1	0	0	0	0	0	0	k__Archaea;p__ArchaeaKI;c__ArchaeaKI;o__ArchaeaKI;f__ArchaeaKI;g__ArchaeaKI;
1392	1	0	0	0	0	0	0	0	0	0	k__Bacteria;p__Planctomycetes;c__Kueneniae;o__KueneniaeCL;f__KueneniaeCL;g__KueneniaeCL;
2124	0	0	0	1	0	0	0	0	0	0	k__Bacteria;p__OP8;c__OP8_1;o__SHA-124;f__SHA-124OR;g__SHA-124OR;
1580	0	1	0	0	0	1	0	0	0	0	k__Bacteria;
2736	0	0	0	0	0	0	0	0	1	0	k__Bacteria;
2048	0	0	0	0	0	0	0	0	1	0	k__Bacteria;p__Armatimonadetes;c__Chthonomonadetes;o__Chthonomonadales;f__Chthonomonadaceae;g__Chthonomonas;
1588	0	0	0	0	0	0	2	0	0	0	k__Bacteria;p__Firmicutes;c__Clostridia;o__Clostridiales;f__Ruminococcaceae;g__RuminococcaceaeFA;
2442	0	0	0	0	1	0	0	0	0	0	k__Bacteria;p__Bacteroidetes;c__Sphingobacteria;o__Sphingobacteriales;f__SphingobacterialesOR;g__SphingobacterialesOR;
2767	0	0	0	0	0	0	0	1	0	0	k__Bacteria;p__Proteobacteria;c__Gammaproteobacteria;o__Chromatiales;f__Ectothiorhodospiraceae;g__Halorhodospira;
2010	0	0	0	0	0	0	0	0	0	1	k__Bacteria;p__Planctomycetes;c__Planctomycea;o__Pirellulales;f__PirellulalesOR;g__PirellulalesOR;
1563	0	0	0	0	0	0	0	1	0	0	k__Bacteria;
1800	1	0	0	0	0	0	0	0	0	0	k__Bacteria;p__CCM11b;c__CCM11bPH;o__CCM11bPH;f__CCM11bPH;g__CCM11bPH;
1853	0	0	0	0	0	0	1	0	0	0	k__Bacteria;p__Planctomycetes;c__Planctomycea;o__Pirellulales;f__Pirellulaceae;g__Pirellula;
2052	0	1	0	0	0	0	0	0	0	0	k__Bacteria;p__OP11;c__OP11-1;o__GN01;f__GN01OR;g__GN01OR;
1994	0	0	0	1	0	0	0	0	0	0	k__Bacteria;p__Chloroflexi;c__Anaerolineae;o__Anaerolineales;f__Anaerolinaceae;g__T78;
1376	1	1	0	0	0	0	0	0	0	0	k__Bacteria;p__OP11;c__OP11-4;o__KNA6-NB14;f__KNA6-NB14OR;g__KNA6-NB14OR;
1739	0	0	0	0	0	0	1	0	0	0	k__Bacteria;p__OP11;
2615	0	0	1	0	0	0	0	0	0	0	k__Bacteria;p__Proteobacteria;c__Gammaproteobacteria;o__Chromatiales;f__Chromatiaceae;g__Marichromatium;
2149	0	0	0	0	0	3	0	0	0	0	k__Bacteria;p__Proteobacteria;c__Betaproteobacteria;o__Neisseriales;f__Neisseriaceae;g__Deefgea;
1674	0	0	1	0	2	0	0	0	0	0	k__Bacteria;p__Elusimicrobia;c__ElusimicrobiaPH;o__ElusimicrobiaPH;f__ElusimicrobiaPH;g__ElusimicrobiaPH;
2550	0	0	0	0	1	0	0	0	0	0	k__Bacteria;p__Planctomycetes;c__Planctomycea;o__Pirellulales;f__PirellulalesOR;g__PirellulalesOR;
1926	0	0	1	0	0	0	0	0	0	0	k__Bacteria;p__Nitrospirae;c__Nitrospira (class);o__Nitrospirales;f__Nitrospiraceae;g__Nitrospira;
1976	0	0	1	0	0	0	0	0	0	0	k__Bacteria;p__TM7;c__TM7-3;o__EW055;f__EW055OR;g__EW055OR;
1759	0	0	0	0	0	0	1	0	0	0	k__Archaea;p__Euryarchaeota;c__Methanobacteria;o__Methanobacteriales;f__pMC1;g__pMC1FA;
1961	0	0	1	0	0	0	0	0	0	0	k__Bacteria;p__Proteobacteria;c__Alphaproteobacteria;o__Rhodobacterales;f__Rhodobacteraceae;g__Leisingera;
2595	0	0	0	0	0	0	0	1	0	0	k__Bacteria;
1448	0	0	0	0	0	0	1	0	0	0	k__Bacteria;p__OP11;
1510	0	0	0	0	1	0	0	0	0	0	k__Bacteria;p__Planctomycetes;c__Phycisphaerae;
2014	0	0	0	0	1	0	0	0	0	0	k__Bacteria;p__TM6;c__SBRH58;o__SBRH58CL;f__SBRH58CL;g__SBRH58CL;
1902	0	0	0	1	0	0	0	0	0	0	k__Archaea;
2055	0	0	0	0	0	1	0	0	0	0	k__Bacteria;p__TM7;c__MJK10;o__MJK10CL;f__MJK10CL;g__MJK10CL;
1478	0	0	0	0	0	1	0	0	0	0	k__Bacteria;p__Chloroflexi;c__SOGA31;o__SOGA31CL;f__SOGA31CL;g__SOGA31CL;
2627	0	0	0	0	0	0	0	1	0	0	k__Bacteria;p__Bacteroidetes;c__Sphingobacteria;o__Sphingobacteriales;f__SphingobacterialesOR;g__SphingobacterialesOR;
2492	0	0	1	0	0	0	0	0	0	0	k__Bacteria;p__Proteobacteria;c__Betaproteobacteria;o__Rhodocyclales;f__RhodocyclalesOR;g__RhodocyclalesOR;
2310	0	0	0	0	0	0	0	0	1	0	k__Bacteria;p__Armatimonadetes;c__SJA-176;o__SJA-176CL;f__SJA-176CL;g__SJA-176CL;
2050	0	0	0	0	1	0	0	0	0	0	k__Archaea;p__Euryarchaeota;c__Methanococci;o__Methanococcales;f__Methanococcaceae;g__MethanococcaceaeFA;
2491	0	0	1	0	0	0	0	0	0	0	k__Bacteria;p__Verrucomicrobia;c__Spartobacteria;o__Spartobacteriales;f__Spartobacteriaceae;g__Candidatus Xiphinematobacter;
1746	0	0	0	0	0	0	0	1	0	0	k__Bacteria;p__Proteobacteria;c__Gammaproteobacteria;o__Thiotrichales;f__Endoecteinascidiaceae;g__EndoecteinascidiaceaeFA;
2803	0	0	0	0	0	0	0	0	0	2	k__Bacteria;p__Cyanobacteria;c__S15B-MN24;o__S15B-MN24CL;f__S15B-MN24CL;g__S15B-MN24CL;
1523	0	0	0	1	0	0	0	0	0	0	k__Archaea;p__Euryarchaeota;c__Thermoplasmata;o__E2;f__WCHD3-02;g__WCHD3-02FA;
2128	0	0	0	0	0	1	0	0	0	0	k__Bacteria;p__Chloroflexi;c__Anaerolineae;o__envOPS12;f__envOPS12OR;g__envOPS12OR;
2119	0	0	0	0	0	0	0	0	1	0	k__Bacteria;p__OP3;c__koll11;o__koll11CL;f__koll11CL;g__koll11CL;
1489	0	0	0	0	0	1	0	0	0	0	k__Bacteria;
2593	0	0	0	0	0	0	0	0	0	1	k__Bacteria;p__Chloroflexi;c__Anaerolineae;o__envOPS12;f__envOPS12OR;g__envOPS12OR;
2038	0	0	0	0	1	0	0	0	0	0	k__Bacteria;p__OP11;c__OP11-2;o__KD3-145;f__KD3-145OR;g__KD3-145OR;
1755	0	0	0	0	0	0	1	0	0	0	k__Bacteria;p__OP3;c__koll11;o__GIF10;f__GIF10OR;g__GIF10OR;
2153	0	0	0	0	0	0	1	0	0	0	k__Bacteria;p__Bacteroidetes;c__Sphingobacteria;o__Sphingobacteriales;f__Flexibacteraceae;g__Adhaeribacter;
1781	0	0	0	1	0	0	0	0	0	0	k__Bacteria;p__Proteobacteria;c__Deltaproteobacteria;o__Syntrophobacterales;f__Syntrophobacteraceae;g__Syntrophobacter;
1726	0	1	0	0	0	0	0	0	0	0	k__Bacteria;p__Elusimicrobia;c__Elusimicrobia (class);o__Elusimicrobiales;f__ElusimicrobialesOR;g__ElusimicrobialesOR;
1482	0	0	0	0	1	0	0	0	0	0	k__Bacteria;p__HDBW-WB69;c__HDBW-WB69PH;o__HDBW-WB69PH;f__HDBW-WB69PH;g__HDBW-WB69PH;
1527	0	0	0	1	0	0	0	1	0	1	k__Bacteria;p__Proteobacteria;c__Deltaproteobacteria;o__Myxococcales;f__Haliangiaceae;g__HaliangiaceaeFA;
2567	0	0	1	0	0	0	0	0	0	0	k__Bacteria;p__OP3;c__BD4-9;o__BD4-9CL;f__BD4-9CL;g__BD4-9CL;
2761	0	0	0	0	1	0	0	0	0	0	k__Bacteria;p__OP3;c__koll11;o__GIF10;f__kpj58rc;g__kpj58rcFA;
3059	0	0	0	0	0	0	0	0	0	1	k__Bacteria;p__Bacteroidetes;c__Sphingobacteria;o__Sphingobacteriales;f__Saprospiraceae;g__Aureispira;
3357	0	0	0	0	0	1	0	0	0	0	k__Bacteria;p__Proteobacteria;c__Deltaproteobacteria;o__Myxococcales;f__Cystobacteraceae;g__Archangium;
2508	0	0	0	0	0	0	0	1	0	0	k__Bacteria;p__ABY1_OD1;c__ABY1_OD1PH;o__ABY1_OD1PH;f__ABY1_OD1PH;g__ABY1_OD1PH;
2238	0	0	0	0	0	0	0	1	0	0	k__Bacteria;p__Firmicutes;c__Clostridia;o__Clostridiales;f__Clostridiales Family XII. Incertae Sedis;g__Clostridiales Family XII. Incertae SedisFA;
2445	0	0	0	0	1	0	1	0	0	0	k__Bacteria;p__OP11;c__OP11-2;o__KD3-145;f__KD3-145OR;g__KD3-145OR;
3177	0	0	0	1	1	0	0	0	0	0	k__Bacteria;p__Chloroflexi;c__Anaerolineae;o__A31;f__KNA6-EB22;g__KNA6-EB22FA;
1550	0	0	0	0	0	0	0	1	0	0	k__Bacteria;p__Chloroflexi;c__Dehalococcoidetes;o__DehalococcoidetesCL;f__DehalococcoidetesCL;g__DehalococcoidetesCL;
1584	0	0	0	1	0	0	0	0	0	0	k__Bacteria;p__OP11;c__OP11-2;o__WCHB1-07;f__WCHB1-07OR;g__WCHB1-07OR;
1908	0	1	0	0	0	0	1	0	0	0	k__Bacteria;p__Verrucomicrobia;c__Opitutae;o__Opitutales;f__Opitutaceae;g__Opitutus;
1566	0	0	0	0	0	0	0	0	1	0	k__Bacteria;p__Planctomycetes;c__Planctomycea;o__Pirellulales;f__PirellulalesOR;g__PirellulalesOR;
2517	0	0	0	0	0	0	0	1	0	0	k__Bacteria;p__OP11;c__OP11-3;o__OP11-3CL;f__OP11-3CL;g__OP11-3CL;
1552	0	0	1	0	1	0	0	0	0	0	k__Archaea;
1591	0	0	0	0	1	1	0	0	0	0	k__Bacteria;p__OP11;c__OP11-1;o__OPB92;f__OPB92OR;g__OPB92OR;
1874	0	0	0	0	0	0	1	0	0	0	k__Bacteria;
2956	0	0	0	0	0	0	0	0	0	1	k__Bacteria;p__Planctomycetes;c__Planctomycea;o__Gemmatales;f__Isosphaeraceae;g__Singulisphaera;
1989	0	0	1	0	0	0	0	0	0	0	k__Bacteria;p__Armatimonadetes;c__CH21;o__CH21CL;f__CH21CL;g__CH21CL;
2244	0	0	0	1	0	0	0	0	0	0	k__Bacteria;p__Chloroflexi;c__Anaerolineae;o__BPC110;f__BPC110OR;g__BPC110OR;
2336	0	0	0	0	0	0	0	0	1	0	k__Archaea;p__Euryarchaeota;c__Methanomicrobia;o__Methanomicrobiales;f__MethanomicrobialesOR;g__MethanomicrobialesOR;
3397	0	0	0	0	0	0	0	0	1	0	k__Bacteria;p__TM6;c__SJA-4;o__SJA-4CL;f__SJA-4CL;g__SJA-4CL;
2501	0	0	0	0	0	0	0	0	1	0	k__Bacteria;p__Chlamydiae;c__Chlamydiae (class);o__Chlamydiales;f__ChlamydialesOR;g__ChlamydialesOR;
3273	0	0	0	0	0	0	0	0	1	0	k__Bacteria;p__GN02;c__GN02PH;o__GN02PH;f__GN02PH;g__GN02PH;
2386	0	0	0	0	0	0	0	0	0	1	k__Bacteria;p__Firmicutes;c__Clostridia;o__Clostridiales;f__Catabacteriaceae;g__CatabacteriaceaeFA;
1987	0	0	0	0	0	0	0	1	0	0	k__Bacteria;
1593	0	0	0	0	0	0	0	0	1	0	k__Bacteria;p__TM6;c__SJA-4;o__SJA-4CL;f__SJA-4CL;g__SJA-4CL;
1544	0	0	0	0	0	0	0	0	1	0	k__Bacteria;p__Planctomycetes;c__Planctomycea;o__Gemmatales;f__Isosphaeraceae;g__IsosphaeraceaeFA;
1582	0	0	0	0	1	0	0	0	0	0	k__Bacteria;p__Planctomycetes;c__vadinHA49;o__vadinHA49CL;f__vadinHA49CL;g__vadinHA49CL;
1548	0	0	0	0	1	0	0	0	0	0	k__Archaea;p__Euryarchaeota;c__Methanobacteria;o__Methanobacteriales;f__pMC1;g__pMC1FA;
2175	0	0	0	0	0	0	0	0	0	1	k__Archaea;p__Euryarchaeota;c__Methanomicrobia;o__Methanomicrobiales;f__MethanomicrobialesOR;g__MethanomicrobialesOR;
2684	0	0	0	0	0	0	0	0	1	0	k__Bacteria;p__Proteobacteria;
3934	0	0	0	0	0	0	1	0	0	0	k__Bacteria;p__Proteobacteria;c__Deltaproteobacteria;o__Syntrophobacterales;f__Desulfobacteraceae;g__Desulfosarcina;
2350	0	1	0	0	1	0	0	0	0	0	k__Bacteria;p__Proteobacteria;c__Alphaproteobacteria;o__Kordiimonadales;f__KordiimonadalesOR;g__KordiimonadalesOR;
3211	0	1	0	0	0	0	0	0	1	0	k__Bacteria;p__Planctomycetes;c__Planctomycea;o__Pirellulales;f__Pirellulaceae;g__Pirellula;
2608	0	0	0	0	0	0	1	0	0	0	k__Bacteria;p__OP11;c__OP11-4;o__RCP1-27;f__RCP1-27OR;g__RCP1-27OR;
1655	0	0	0	0	0	0	0	0	1	0	k__Bacteria;p__Proteobacteria;c__Deltaproteobacteria;o__Desulfobacterales;f__DesulfobacteralesOR;g__DesulfobacteralesOR;
1710	1	0	0	0	0	0	0	0	0	0	k__Bacteria;p__Chloroflexi;c__Anaerolineae;o__S0208;f__S0208OR;g__S0208OR;
2500	0	0	0	0	0	0	0	0	0	1	k__Bacteria;p__OP11;c__OP11-4;o__KNA6-NB14;f__KNA6-NB14OR;g__KNA6-NB14OR;
2457	0	1	0	0	0	0	0	0	0	0	k__Bacteria;p__Spirochaetes;c__Spirochaetes (class);o__Spirochaetales;f__Spirochaetaceae;
2001	0	0	0	0	0	0	0	1	0	0	k__Bacteria;p__Proteobacteria;c__Gammaproteobacteria;o__Chromatiales;f__Ectothiorhodospiraceae;
2293	0	0	0	0	0	0	0	1	0	0	k__Bacteria;p__OP11;c__OP11-1;o__OPB92;f__OPB92OR;g__OPB92OR;
2104	0	0	0	1	0	0	0	0	0	0	k__Bacteria;p__Armatimonadetes;c__SJA-176;o__SJA-176CL;f__SJA-176CL;g__SJA-176CL;
2708	0	0	0	0	1	0	0	0	0	0	k__Bacteria;p__Planctomycetes;c__Kueneniae;o__KueneniaeCL;f__KueneniaeCL;g__KueneniaeCL;
1648	0	0	0	0	0	0	1	0	0	0	k__Archaea;p__ArchaeaKI;c__ArchaeaKI;o__ArchaeaKI;f__ArchaeaKI;g__ArchaeaKI;
1703	0	1	0	0	0	0	0	0	0	0	k__Bacteria;p__Proteobacteria;c__Gammaproteobacteria;o__Thiotrichales;f__Endoecteinascidiaceae;g__EndoecteinascidiaceaeFA;
2702	0	0	0	0	0	0	0	0	1	0	k__Archaea;p__Euryarchaeota;c__Methanomicrobia;o__Methanosarcinales;f__Methanosarcinaceae;g__Methanomethylovorans;
2072	0	0	0	1	0	0	0	0	0	0	k__Bacteria;p__Planctomycetes;c__Planctomycea;o__Gemmatales;f__Isosphaeraceae;g__Singulisphaera;
2100	0	1	0	0	0	0	0	0	0	0	k__Bacteria;p__TM7;c__TM7-3;o__Blgi18;f__Blgi18OR;g__Blgi18OR;
1702	0	0	0	0	1	0	0	0	0	0	k__Bacteria;p__Planctomycetes;c__vadinHA49;o__vadinHA49CL;f__vadinHA49CL;g__vadinHA49CL;
1701	0	0	0	0	1	0	0	0	0	0	k__Bacteria;p__GN02;c__GN02PH;o__GN02PH;f__GN02PH;g__GN02PH;
2426	0	1	0	0	0	0	0	0	0	0	k__Bacteria;p__SM2F11;c__SM2F11PH;o__SM2F11PH;f__SM2F11PH;g__SM2F11PH;
1631	0	0	0	0	1	0	0	0	0	0	k__Bacteria;p__Bacteroidetes;c__Sphingobacteria;o__Sphingobacteriales;f__SphingobacterialesOR;g__SphingobacterialesOR;
1785	0	0	0	0	0	0	0	0	0	1	k__Bacteria;p__Chloroflexi;c__Dehalococcoidetes;o__NT-B4;f__NT-B4OR;g__NT-B4OR;
2518	0	0	0	1	0	0	0	0	0	0	k__Bacteria;p__Planctomycetes;c__Planctomycea;o__Pirellulales;f__PirellulalesOR;g__PirellulalesOR;
1751	0	0	0	0	0	0	0	0	0	1	k__Archaea;
1740	0	0	0	0	0	0	0	0	0	1	k__Bacteria;p__LD1;c__LD1PH;o__LD1PH;f__LD1PH;g__LD1PH;
1747	0	0	0	0	0	0	0	1	0	0	k__Bacteria;p__Planctomycetes;c__agg27;o__OM190;f__OM190OR;g__OM190OR;
1830	0	0	0	0	0	0	0	1	0	0	k__Bacteria;p__NKB19;c__NKB19PH;o__NKB19PH;f__NKB19PH;g__NKB19PH;
1774	0	1	0	0	0	0	0	0	0	0	k__Bacteria;p__Chloroflexi;c__Chloroflexi-4;o__Chloroflexi-4CL;f__Chloroflexi-4CL;g__Chloroflexi-4CL;
2681	0	0	0	0	0	1	0	0	0	0	k__Bacteria;p__Armatimonadetes;c__5B-18;o__5B-18CL;f__5B-18CL;g__5B-18CL;
2819	0	0	0	0	1	0	0	0	0	0	k__Bacteria;p__GN12;c__GN12PH;o__GN12PH;f__GN12PH;g__GN12PH;
1758	0	0	0	1	0	0	1	0	0	0	k__Bacteria;p__TG3;c__TG3-1;o__M1PL1-46;f__M1PL1-46OR;g__M1PL1-46OR;
3384	0	0	0	0	0	0	0	0	0	1	k__Bacteria;p__Proteobacteria;c__Betaproteobacteria;o__Nitrosomonadales;f__NitrosomonadalesOR;g__NitrosomonadalesOR;
2686	1	0	0	0	0	0	0	0	0	0	k__Bacteria;p__LD1;c__LD1PH;o__LD1PH;f__LD1PH;g__LD1PH;
3057	0	1	0	0	0	0	0	0	0	0	k__Bacteria;p__Planctomycetes;c__Planctomycea;o__Pirellulales;f__Pirellulaceae;g__A17;
1819	0	0	0	0	0	0	0	1	0	0	k__Bacteria;p__Chloroflexi;c__Thermomicrobia;o__HN1-15;f__HN1-15OR;g__HN1-15OR;
3227	1	0	0	0	0	0	0	0	0	0	k__Bacteria;p__WS6;c__WS6PH;o__WS6PH;f__WS6PH;g__WS6PH;
1811	0	0	0	0	0	0	0	0	1	0	k__Bacteria;p__WS3;c__PRR-12;o__GN03;f__GN03OR;g__GN03OR;
1780	0	0	0	0	0	0	0	1	0	0	k__Bacteria;p__Chloroflexi;c__Thermomicrobia;o__HN1-15;f__HN1-15OR;g__HN1-15OR;
2162	0	0	0	0	0	0	1	0	0	0	k__Archaea;p__Euryarchaeota;
2942	0	1	0	0	0	0	0	0	0	0	k__Bacteria;p__Proteobacteria;c__Deltaproteobacteria;o__Desulfovibrionales;f__Desulfohalobiaceae;g__Desulfonatronovibrio;
3120	0	0	0	0	0	0	0	0	0	1	k__Bacteria;p__GN12;c__GN12PH;o__GN12PH;f__GN12PH;g__GN12PH;
1771	0	0	0	0	1	0	0	0	0	0	k__Bacteria;p__GN02;c__GN08;o__GN08CL;f__GN08CL;g__GN08CL;
2748	0	0	0	0	0	0	0	0	1	0	k__Bacteria;p__SAR406;c__AB16;o__Arctic96B-7;f__so4B24;g__so4B24FA;
3862	0	0	0	0	0	1	0	0	0	0	k__Bacteria;p__Proteobacteria;c__Alphaproteobacteria;o__Rhizobiales;f__Xanthobacteraceae;g__Labrys;
1901	0	0	1	0	0	0	0	0	0	0	k__Bacteria;p__OP11;c__OP11-2;o__WCHB1-07;f__WCHB1-07OR;g__WCHB1-07OR;
2569	0	0	0	0	0	0	0	1	0	0	k__Bacteria;p__Verrucomicrobia;c__Verrucomicrobiae;o__Verrucomicrobiales;f__VerrucomicrobialesOR;g__VerrucomicrobialesOR;
2483	0	0	0	0	0	1	0	0	0	0	k__Bacteria;p__Chloroflexi;c__Anaerolineae;o__Anaerolineales;f__Anaerolinaceae;g__Longilinea;
3476	0	0	0	0	0	0	1	0	0	0	k__Bacteria;p__Proteobacteria;c__Deltaproteobacteria;o__Syntrophobacterales;f__Desulfobacteraceae;g__Desulfatibacillum;
2347	0	0	0	1	1	0	0	0	0	0	k__Bacteria;p__Verrucomicrobia;c__Methylacidiphilae;o__Methylacidiphilales;f__Methylacidiphilaceae;g__LP2A;
3583	0	0	0	0	0	1	0	0	0	0	k__Bacteria;p__Proteobacteria;c__Alphaproteobacteria;o__Rhizobiales;f__Xanthobacteraceae;g__Labrys;
2334	0	0	0	0	0	0	0	0	1	0	k__Bacteria;p__SR1;c__SR1PH;o__SR1PH;f__SR1PH;g__SR1PH;
1870	0	0	0	0	0	0	1	0	0	0	k__Bacteria;p__Bacteroidetes;c__Sphingobacteria;o__Sphingobacteriales;f__Flexibacteraceae;g__FlexibacteraceaeFA;
2357	0	1	0	0	0	0	0	0	0	0	k__Archaea;p__Euryarchaeota;c__Methanomicrobia;o__Methanosarcinales;f__Methanosarcinaceae;g__MethanosarcinaceaeFA;
2659	0	0	0	0	0	0	0	0	1	0	k__Archaea;p__Euryarchaeota;c__Thermoplasmata;o__E2;f__pMC2A33;g__pMC2A33FA;
2836	0	1	0	0	0	0	0	0	0	0	k__Bacteria;p__OP11;c__OP11-4;o__KNA6-NB14;f__KNA6-NB14OR;g__KNA6-NB14OR;
2861	0	0	1	0	0	0	0	0	0	0	k__Bacteria;p__Chloroflexi;c__Anaerolineae;o__A4b;f__A4bOR;g__A4bOR;
2411	0	0	0	0	0	0	0	0	1	0	k__Bacteria;p__Elusimicrobia;c__ElusimicrobiaPH;o__ElusimicrobiaPH;f__ElusimicrobiaPH;g__ElusimicrobiaPH;
2430	0	0	0	0	0	0	1	0	0	0	k__Archaea;p__Euryarchaeota;c__Methanobacteria;o__Methanobacteriales;f__MethanobacterialesOR;g__MethanobacterialesOR;
2831	0	0	1	0	0	0	0	0	0	0	k__Bacteria;p__Planctomycetes;c__Kueneniae;o__KueneniaeCL;f__KueneniaeCL;g__KueneniaeCL;
1859	0	0	0	0	0	0	1	0	0	0	k__Archaea;
2443	0	0	0	0	0	0	1	0	0	1	k__Bacteria;
2465	0	0	1	0	0	0	0	0	0	0	k__Bacteria;p__Chloroflexi;c__Chloroflexi (class);o__Chloroflexales;f__Chlorothrixaceae;g__ChlorothrixaceaeFA;
3558	0	0	1	0	0	0	0	0	0	0	k__Bacteria;p__Actinobacteria;c__Actinobacteria (class);
2619	0	1	0	0	0	0	0	0	0	0	k__Bacteria;p__Bacteroidetes;c__Flavobacteria;o__FlavobacteriaCL;f__FlavobacteriaCL;g__FlavobacteriaCL;
2480	0	1	0	0	0	0	0	0	0	0	k__Bacteria;p__Proteobacteria;c__Alphaproteobacteria;o__Rhizobiales;f__Aurantimonadaceae;g__AurantimonadaceaeFA;
2333	0	0	0	0	0	0	0	1	0	0	k__Bacteria;p__Planctomycetes;c__Kueneniae;o__KueneniaeCL;f__KueneniaeCL;g__KueneniaeCL;
2375	0	0	0	0	1	0	0	0	0	0	k__Bacteria;p__Planctomycetes;c__Kueneniae;o__KueneniaeCL;f__KueneniaeCL;g__KueneniaeCL;
3493	0	0	0	0	0	0	0	0	0	1	k__Bacteria;p__Proteobacteria;c__Gammaproteobacteria;o__Aeromonadales;f__Succinivibrionaceae;g__Anaerobiospirillum;
2103	1	0	0	1	0	0	0	0	0	0	k__Archaea;p__DHVE3;c__DHVE3PH;o__DHVE3PH;f__DHVE3PH;g__DHVE3PH;
1982	0	0	0	0	0	0	0	1	0	0	k__Bacteria;p__Firmicutes;c__Clostridia;o__Clostridiales;f__Peptococcaceae;g__Dehalobacter;
2889	1	0	0	0	0	0	0	0	0	0	k__Bacteria;p__SAR406;c__AB16;o__Arctic96B-7;f__Arctic96B-7OR;g__Arctic96B-7OR;
1993	0	0	2	0	0	0	0	0	0	0	k__Bacteria;p__OP11;c__OP11-4;o__J-1;f__J-1OR;g__J-1OR;
1986	0	0	0	0	0	0	0	0	0	1	k__Bacteria;p__Bacteroidetes;c__BacteroidetesPH;o__BacteroidetesPH;f__BacteroidetesPH;g__BacteroidetesPH;
2810	0	0	0	0	1	0	0	0	0	0	k__Bacteria;p__OP3;c__koll11;o__GIF10;f__GIF10OR;g__GIF10OR;
3266	0	0	0	0	0	0	1	0	0	0	k__Archaea;p__Euryarchaeota;c__Methanomicrobia;o__Methanosarcinales;f__Methanosaetaceae;g__Methanosaeta;
2090	0	0	0	0	1	0	0	0	0	0	k__Bacteria;p__Proteobacteria;c__Alphaproteobacteria;o__Rickettsiales;f__Rickettsiaceae;g__RickettsiaceaeFA;
3228	0	0	0	0	1	0	0	0	0	0	k__Bacteria;p__Bacteroidetes;c__Sphingobacteria;o__Sphingobacteriales;
2780	0	0	2	0	0	0	0	0	0	0	k__Bacteria;p__Firmicutes;c__Clostridia;o__Thermoanaerobacterales;f__ThermoanaerobacteralesOR;g__ThermoanaerobacteralesOR;
2083	0	0	0	0	0	0	1	0	0	0	k__Bacteria;
1978	0	0	0	0	0	0	0	0	0	1	k__Bacteria;p__OP3;c__BD4-9;o__BD4-9CL;f__BD4-9CL;g__BD4-9CL;
2709	0	0	1	0	0	0	0	0	0	0	k__Bacteria;p__Verrucomicrobia;c__Verrucomicrobiae;o__Verrucomicrobiales;f__Verrucomicrobiaceae;g__Haloferula;
1985	0	0	0	0	1	0	0	0	0	0	k__Bacteria;p__GN02;c__BB34;o__BB34CL;f__BB34CL;g__BB34CL;
2180	0	0	1	0	0	0	0	0	0	0	k__Bacteria;p__OP11;c__OP11-3;o__OP11-3CL;f__OP11-3CL;g__OP11-3CL;
2930	0	1	0	0	0	0	0	0	0	0	k__Bacteria;p__Planctomycetes;c__Phycisphaerae;o__PhycisphaeraeCL;f__PhycisphaeraeCL;g__PhycisphaeraeCL;
3117	0	0	0	0	0	0	1	0	0	0	k__Bacteria;p__Chlamydiae;c__Chlamydiae (class);o__Chlamydiales;
3156	0	0	0	0	0	0	0	0	1	0	k__Bacteria;p__Armatimonadetes;c__ArmatimonadetesPH;o__ArmatimonadetesPH;f__ArmatimonadetesPH;g__ArmatimonadetesPH;
2313	0	3	0	0	0	0	0	0	0	0	k__Bacteria;
3216	0	0	0	1	0	0	0	0	0	0	k__Bacteria;p__Chlorobi;c__SM1B02;o__SM1B02CL;f__SM1B02CL;g__SM1B02CL;
2935	0	0	0	0	0	0	0	1	0	0	k__Bacteria;p__Proteobacteria;
2292	0	0	0	0	1	0	0	0	0	0	k__Bacteria;
2325	0	0	1	0	0	0	0	0	0	0	k__Archaea;p__HydGC-84-221A;c__HydGC-84-221APH;o__HydGC-84-221APH;f__HydGC-84-221APH;g__HydGC-84-221APH;
3331	0	0	0	0	2	0	0	0	0	0	k__Archaea;p__Euryarchaeota;c__Methanobacteria;o__Methanobacteriales;f__pMC1;g__pMC1FA;
2166	0	0	0	0	0	1	0	0	0	0	k__Archaea;p__Crenarchaeota;c__Thermoprotei;o__Desulfurococcales;f__Desulfurococcaceae;g__Ignisphaera;
2226	0	0	0	0	0	0	0	1	0	0	k__Bacteria;p__ZB2;c__ZB2PH;o__ZB2PH;f__ZB2PH;g__ZB2PH;
3220	1	0	0	0	0	0	0	2	1	0	k__Bacteria;p__Proteobacteria;
2167	0	0	1	0	0	0	0	0	0	0	k__Archaea;
2275	0	0	1	0	0	0	0	0	0	0	k__Bacteria;p__Spirochaetes;c__Leptospirae;o__Leptospirales;f__Leptospiraceae;g__LeptospiraceaeFA;
2975	0	0	1	0	0	0	0	0	0	0	k__Bacteria;p__Proteobacteria;
2227	0	0	1	0	0	0	0	0	0	0	k__Bacteria;p__MVP-15;c__MVP-15PH;o__MVP-15PH;f__MVP-15PH;g__MVP-15PH;
2258	0	0	0	0	0	0	0	1	0	0	k__Bacteria;p__OP11;c__WCHB1-64;o__d153;f__d153OR;g__d153OR;
2145	0	0	0	0	0	0	1	0	0	0	k__Bacteria;p__KSB1;c__KSB1PH;o__KSB1PH;f__KSB1PH;g__KSB1PH;
2287	0	0	0	0	0	0	1	0	0	0	k__Bacteria;p__Proteobacteria;c__Deltaproteobacteria;o__Myxococcales;f__Polyangiaceae;g__Chondromyces;
2216	0	0	0	1	0	0	0	0	0	0	k__Bacteria;p__OP11;c__OP11-4;o__KNA6-NB14;f__KNA6-NB14OR;g__KNA6-NB14OR;
3002	0	0	0	0	0	0	0	1	0	0	k__Bacteria;p__Proteobacteria;c__Gammaproteobacteria;o__Thiotrichales;f__Endoecteinascidiaceae;g__EndoecteinascidiaceaeFA;
2306	0	0	0	1	0	0	0	0	0	0	k__Bacteria;p__OP11;c__OP11-4;o__RCP1-27;f__RCP1-27OR;g__RCP1-27OR;
2283	0	0	0	0	1	0	0	0	0	0	k__Bacteria;p__OP11;c__OP11-1;o__OPB92;f__OPB92OR;g__OPB92OR;
3294	0	0	0	0	1	0	0	0	0	0	k__Bacteria;p__Verrucomicrobia;c__Verruco-5;o__Verruco-5CL;f__Verruco-5CL;g__Verruco-5CL;
2260	0	0	0	0	0	0	0	0	0	1	k__Bacteria;p__Proteobacteria;c__Betaproteobacteria;o__Burkholderiales;f__Oxalobacteraceae;g__Paucimonas;
2271	0	0	0	0	0	1	0	0	0	0	k__Archaea;p__Euryarchaeota;c__Methanobacteria;o__Methanobacteriales;f__pMC1;g__pMC1FA;
2301	0	0	0	0	0	0	1	0	0	0	k__Archaea;p__Crenarchaeota;c__C2;o__B10;f__B10OR;g__B10OR;
3419	0	0	0	0	0	0	0	0	0	1	k__Bacteria;p__Verrucomicrobia;c__Opitutae;o__OpitutaeCL;f__OpitutaeCL;g__OpitutaeCL;
3730	0	1	0	0	0	0	0	0	0	0	k__Bacteria;
3628	0	0	0	0	0	0	1	0	0	0	k__Archaea;p__Crenarchaeota;c__pMC2A209;o__pMC2A209CL;f__pMC2A209CL;g__pMC2A209CL;
2446	1	0	0	0	0	0	0	0	0	0	k__Bacteria;p__Acidobacteria;c__Solibacteres;o__Solibacterales;f__Solibacteraceae;g__Candidatus Solibacter;
3839	0	0	0	1	0	0	0	0	0	0	k__Bacteria;p__WS3;c__PRR-12;o__SAW1_B6;f__SAW1_B6OR;g__SAW1_B6OR;
3611	0	0	0	0	1	0	0	0	0	0	k__Bacteria;p__Proteobacteria;c__Betaproteobacteria;o__Neisseriales;f__Neisseriaceae;g__Iodobacter;
2489	0	0	0	0	1	0	0	0	0	0	k__Archaea;p__Euryarchaeota;
2554	1	0	0	0	0	0	0	0	0	1	k__Bacteria;p__Deferribacteres;c__Deferribacteres (class);o__Deferribacterales;f__Deferribacteraceae;g__DeferribacteraceaeFA;
2398	0	0	0	0	0	0	0	1	0	0	k__Bacteria;p__OP11;c__WCHB1-64;o__K2-4-19;f__K2-4-19OR;g__K2-4-19OR;
2495	0	0	1	0	0	0	0	0	0	0	k__Archaea;p__Euryarchaeota;c__Methanobacteria;o__Methanobacteriales;f__pMC1;g__pMC1FA;
3643	0	0	0	1	0	0	0	0	0	0	k__Bacteria;p__Chloroflexi;c__Anaerolineae;o__BPC110;f__BPC110OR;g__BPC110OR;
2475	0	0	0	0	0	0	1	0	0	0	k__Bacteria;p__HDBW-WB69;c__HDBW-WB69PH;o__HDBW-WB69PH;f__HDBW-WB69PH;g__HDBW-WB69PH;
2468	0	0	0	0	0	0	1	0	0	0	k__Bacteria;
3699	0	0	0	0	0	0	0	0	0	1	k__Bacteria;p__Verrucomicrobia;c__Opitutae;o__Puniceicoccales;f__Puniceicoccaceae;g__PuniceicoccaceaeFA;
3471	1	0	0	0	0	0	0	0	0	0	k__Bacteria;p__Proteobacteria;c__Deltaproteobacteria;o__Desulfovibrionales;f__Desulfohalobiaceae;g__DesulfohalobiaceaeFA;
3668	0	0	0	1	0	0	0	0	0	0	k__Bacteria;
2512	0	1	0	0	0	0	0	0	0	0	k__Bacteria;p__Firmicutes;c__Clostridia;o__Clostridiales;f__Lachnospiraceae;g__Blautia;
3546	1	0	0	0	0	0	0	0	0	0	k__Bacteria;
3440	0	0	0	0	0	0	0	1	0	0	k__Bacteria;p__Proteobacteria;c__Epsilonproteobacteria;o__Nautiliales;f__NautilialesOR;g__NautilialesOR;
3426	0	0	0	0	0	0	0	0	0	1	k__Bacteria;p__Firmicutes;c__Clostridia;
2538	0	0	0	1	0	0	0	0	0	0	k__Bacteria;p__OP11;c__OP11-2;o__WCHB1-07;f__WCHB1-07OR;g__WCHB1-07OR;
3598	0	0	1	0	0	0	0	0	0	0	k__Bacteria;p__WS3;c__PRR-12;o__Sediment-1;f__Sediment-1OR;g__Sediment-1OR;
3523	0	0	0	0	0	0	0	1	0	0	k__Bacteria;p__Acidobacteria;c__AcidobacteriaPH;o__AcidobacteriaPH;f__AcidobacteriaPH;g__AcidobacteriaPH;
2486	0	0	0	0	0	0	0	1	0	0	k__Archaea;p__Crenarchaeota;c__C2;o__pGrfC26;f__pGrfC26OR;g__pGrfC26OR;
2412	0	0	0	1	0	0	0	0	0	0	k__Archaea;p__Euryarchaeota;c__Thermoplasmata;o__E2;f__WCHD3-02;g__WCHD3-02FA;
2503	0	0	0	0	0	0	1	0	0	0	k__Archaea;p__Euryarchaeota;c__Methanomicrobia;o__Methanosarcinales;f__Methanosarcinaceae;g__Methanomethylovorans;
3517	0	0	0	0	0	0	0	0	1	0	k__Bacteria;p__Proteobacteria;c__Betaproteobacteria;o__Burkholderiales;f__Comamonadaceae;g__Lampropedia;
3978	0	1	0	0	0	0	1	0	0	0	k__Bacteria;p__Proteobacteria;c__Deltaproteobacteria;o__Syntrophobacterales;f__Syntrophobacteraceae;g__Syntrophobacter;
2388	0	0	0	1	0	0	0	0	0	0	k__Bacteria;p__ZB2;c__ZB2PH;o__ZB2PH;f__ZB2PH;g__ZB2PH;
3942	0	0	0	0	0	0	0	0	1	0	k__Bacteria;p__Proteobacteria;c__Alphaproteobacteria;o__Rhizobiales;f__Hyphomicrobiaceae;g__HyphomicrobiaceaeFA;
4236	0	0	0	0	0	0	0	0	0	1	k__Bacteria;p__Proteobacteria;c__Betaproteobacteria;o__Burkholderiales;f__Alcaligenaceae;g__Pelistega;
2488	0	0	0	0	0	1	0	0	0	0	k__Bacteria;
2791	0	0	0	0	0	0	0	0	1	0	k__Bacteria;p__Proteobacteria;c__Alphaproteobacteria;o__AlphaproteobacteriaCL;f__AlphaproteobacteriaCL;g__AlphaproteobacteriaCL;
2846	1	0	0	0	0	0	0	0	0	0	k__Bacteria;
2607	0	0	0	0	0	0	0	0	0	1	k__Archaea;p__Crenarchaeota;c__Thaumarchaeota;o__Cenarchaeales;f__Cenarchaeaceae;g__Nitrosopumilus;
2722	0	0	0	0	1	0	0	0	0	0	k__Bacteria;p__Elusimicrobia;c__Elusimicrobia (class);
2653	0	0	0	0	1	0	0	0	0	0	k__Archaea;p__Euryarchaeota;c__Methanobacteria;o__Methanobacteriales;f__pMC1;g__pMC1FA;
2672	0	0	0	0	0	0	0	0	1	0	k__Bacteria;p__ZB2;c__ZB2PH;o__ZB2PH;f__ZB2PH;g__ZB2PH;
2623	0	0	0	0	0	0	0	0	1	0	k__Bacteria;p__Planctomycetes;c__Planctomycea;o__Planctomycetales;f__Planctomycetaceae;g__Planctomyces;
2573	0	0	0	0	0	0	1	0	0	0	k__Bacteria;p__Planctomycetes;c__vadinHA49;o__vadinHA49CL;f__vadinHA49CL;g__vadinHA49CL;
2674	1	0	0	0	0	0	0	0	0	0	k__Bacteria;p__Firmicutes;c__Clostridia;o__Clostridiales;f__Eubacteriaceae;g__Eubacterium;
2682	0	0	0	0	1	0	0	0	0	0	k__Bacteria;p__Planctomycetes;c__Phycisphaerae;o__Phycisphaerales;f__PhycisphaeralesOR;g__PhycisphaeralesOR;
2688	0	0	1	0	0	0	1	0	0	0	k__Bacteria;p__GN02;c__GN02PH;o__GN02PH;f__GN02PH;g__GN02PH;
2713	0	0	0	0	0	0	0	0	0	1	k__Bacteria;p__Bacteroidetes;c__Flavobacteria;o__Flavobacteriales;f__Flavobacteriaceae;g__Salinimicrobium;
2759	0	1	0	0	0	0	0	0	0	0	k__Bacteria;p__Cyanobacteria;c__S15B-MN24;o__S15B-MN24CL;f__S15B-MN24CL;g__S15B-MN24CL;
2823	0	0	0	0	0	0	0	0	0	1	k__Archaea;
3302	0	0	0	0	0	0	0	1	0	0	k__Bacteria;p__OP11;c__OP11-2;o__KD3-145;f__KD3-145OR;g__KD3-145OR;
3239	0	0	0	0	0	0	0	0	1	0	k__Bacteria;p__Lentisphaerae;c__Lentisphaerae (class);o__Lentisphaerales;f__LentisphaeralesOR;g__LentisphaeralesOR;
3157	0	1	0	0	1	0	0	0	0	0	k__Bacteria;p__Elusimicrobia;c__Elusimicrobia (class);o__Elusimicrobiales;f__ElusimicrobialesOR;g__ElusimicrobialesOR;
3025	0	0	0	0	0	0	1	0	0	0	k__Bacteria;p__Firmicutes;c__Bacilli;o__Bacillales;f__Bacillaceae;g__BacillaceaeFA;
3348	0	0	0	0	0	0	1	0	0	0	k__Bacteria;p__Planctomycetes;c__Phycisphaerae;o__PhycisphaeraeCL;f__PhycisphaeraeCL;g__PhycisphaeraeCL;
2911	0	1	0	0	0	0	0	0	0	0	k__Bacteria;p__Chloroflexi;c__Ktedonobacteria;o__KtedonobacteriaCL;f__KtedonobacteriaCL;g__KtedonobacteriaCL;
3123	0	1	0	0	0	0	0	0	0	0	k__Bacteria;p__OP11;c__OP11-2;o__WCHB1-07;f__WCHB1-07OR;g__WCHB1-07OR;
3162	0	0	0	0	1	0	0	0	0	0	k__Bacteria;p__TM6;c__SJA-4;o__SJA-4CL;f__SJA-4CL;g__SJA-4CL;
3303	1	0	0	0	0	0	0	0	0	0	k__Bacteria;
3360	0	0	0	0	0	0	0	1	0	0	k__Bacteria;p__Proteobacteria;c__Deltaproteobacteria;o__DeltaproteobacteriaCL;f__DeltaproteobacteriaCL;g__DeltaproteobacteriaCL;
2954	0	0	0	0	0	0	1	0	0	0	k__Bacteria;p__ABY1_OD1;c__ABY1_OD1PH;o__ABY1_OD1PH;f__ABY1_OD1PH;g__ABY1_OD1PH;
3254	0	1	0	0	0	0	0	0	0	0	k__Bacteria;p__Cyanobacteria;c__4C0d-2;o__SM1D11;f__SM1D11OR;g__SM1D11OR;
3258	0	0	0	1	0	0	0	0	0	0	k__Bacteria;p__Bacteroidetes;c__Sphingobacteria;o__Sphingobacteriales;f__Flexibacteraceae;g__Emticicia;
3280	0	0	0	0	0	0	0	1	0	0	k__Bacteria;p__TM6;c__SBRH58;o__SBRH58CL;f__SBRH58CL;g__SBRH58CL;
2978	1	0	0	0	0	0	0	0	0	0	k__Bacteria;
3363	0	0	0	0	0	0	0	1	0	0	k__Bacteria;p__Proteobacteria;c__Gammaproteobacteria;o__Alteromonadales;f__Moritellaceae;g__MoritellaceaeFA;
3104	1	0	0	0	0	0	0	0	0	0	k__Bacteria;
2907	0	0	1	0	0	0	0	0	0	0	k__Archaea;p__Crenarchaeota;c__Thermoprotei;o__Desulfurococcales;f__Desulfurococcaceae;g__Ignisphaera;
3343	0	1	0	0	0	0	0	0	0	0	k__Bacteria;p__Chloroflexi;c__Anaerolineae;o__SJA-15;f__SJA-15OR;g__SJA-15OR;
3377	0	0	1	0	0	0	0	0	0	0	k__Bacteria;p__Planctomycetes;c__Planctomycea;o__Gemmatales;f__Gemmataceae;g__Gemmata;
3144	0	0	0	0	0	0	0	1	0	0	k__Bacteria;p__WS6;c__SC72;o__WCHB1-15;f__WCHB1-15OR;g__WCHB1-15OR;
3046	0	0	0	0	0	0	0	0	0	1	k__Bacteria;p__OP11;c__OP11-1;o__GN01;f__GN01OR;g__GN01OR;
3088	1	0	0	0	0	0	0	0	0	0	k__Bacteria;p__TM6;c__SBRH58;o__SBRH58CL;f__SBRH58CL;g__SBRH58CL;
2901	0	0	0	0	0	0	1	0	0	0	k__Bacteria;p__WS1;c__WS1PH;o__WS1PH;f__WS1PH;g__WS1PH;
3224	0	0	0	0	0	0	1	0	0	0	k__Archaea;p__Euryarchaeota;c__Methanomicrobia;o__Methanosarcinales;f__Methanosarcinaceae;g__Methanolobus;
3034	0	0	0	0	0	0	0	0	0	1	k__Bacteria;p__Proteobacteria;c__Deltaproteobacteria;o__Myxococcales;f__Haliangiaceae;g__HaliangiaceaeFA;
3094	1	0	0	0	0	0	0	0	0	0	k__Bacteria;p__Firmicutes;c__Bacilli;o__Haloplasmatales;f__Haloplasmataceae;g__Haloplasma;
2899	0	0	0	0	1	0	0	0	0	0	k__Bacteria;p__Proteobacteria;c__Betaproteobacteria;o__Burkholderiales;f__Comamonadaceae;g__Lampropedia;
3138	0	0	0	0	1	0	0	0	0	0	k__Archaea;p__Crenarchaeota;c__Thaumarchaeota;o__Fhm2A82;f__Fhm2A82OR;g__Fhm2A82OR;
3071	0	0	0	0	0	0	0	0	0	1	k__Bacteria;p__Armatimonadetes;c__Chthonomonadetes;o__Chthonomonadales;f__Chthonomonadaceae;g__Chthonomonas;
3022	0	0	1	0	0	0	0	0	0	0	k__Bacteria;p__Firmicutes;c__Clostridia;o__Clostridiales;f__Veillonellaceae;g__Propionispora;
3387	0	0	0	0	0	0	1	0	0	0	k__Bacteria;p__ABY1_OD1;c__ABY1_OD1PH;o__ABY1_OD1PH;f__ABY1_OD1PH;g__ABY1_OD1PH;
3191	0	0	0	0	0	1	0	0	0	1	k__Bacteria;p__Proteobacteria;c__Alphaproteobacteria;o__Rhizobiales;f__RhizobialesOR;g__RhizobialesOR;
3150	0	0	0	0	0	0	0	1	0	0	k__Archaea;p__Crenarchaeota;c__Thaumarchaeota;
3936	0	0	0	0	0	0	1	0	0	0	k__Bacteria;p__OP11;c__OP11-3;o__OP11-3CL;f__OP11-3CL;g__OP11-3CL;
3574	0	0	0	0	0	0	1	0	0	0	k__Bacteria;
3849	0	0	0	0	0	0	0	0	1	0	k__Bacteria;p__Planctomycetes;c__Planctomycea;o__Pirellulales;f__Pirellulaceae;
3458	0	0	0	0	0	1	0	0	0	0	k__Bacteria;
3607	0	0	0	0	0	1	0	0	0	0	k__Bacteria;p__Chloroflexi;c__Anaerolineae;o__GN14;f__GN14OR;g__GN14OR;
3531	0	0	0	0	1	0	0	0	0	0	k__Bacteria;p__Bacteroidetes;c__Flavobacteria;o__Flavobacteriales;f__Flavobacteriaceae;g__Flavobacterium;
3779	0	0	0	0	1	0	1	0	0	0	k__Archaea;p__ArchaeaKI;c__ArchaeaKI;o__ArchaeaKI;f__ArchaeaKI;g__ArchaeaKI;
3775	1	0	0	0	0	0	0	0	0	0	k__Bacteria;p__CD12;c__CD12PH;o__CD12PH;f__CD12PH;g__CD12PH;
4157	0	0	0	0	0	0	0	0	1	0	k__Bacteria;p__Proteobacteria;c__Gammaproteobacteria;o__Methylococcales;f__Methylococcaceae;g__Methylomonas;
3992	0	0	0	0	0	0	0	1	0	0	k__Bacteria;p__Proteobacteria;c__Alphaproteobacteria;o__Rhodobacterales;
3520	0	0	0	0	0	0	0	1	0	0	k__Bacteria;p__Chloroflexi;c__Anaerolineae;o__GCA004;f__GCA004OR;g__GCA004OR;
3551	0	0	1	0	0	0	0	0	0	0	k__Bacteria;p__Planctomycetes;c__Phycisphaerae;o__Phycisphaerales;f__Phycisphaeraceae;g__PhycisphaeraceaeFA;
3776	0	0	1	0	0	0	0	0	0	0	k__Bacteria;p__HDBW-WB69;c__HDBW-WB69PH;o__HDBW-WB69PH;f__HDBW-WB69PH;g__HDBW-WB69PH;
4016	0	1	0	0	0	0	0	0	0	0	k__Bacteria;p__Synergistetes;c__Synergistia;o__Synergistales;f__TTA_B6;g__E6;
4022	1	0	0	0	0	0	0	0	0	0	k__Bacteria;p__Nitrospirae;c__Nitrospira (class);o__Nitrospirales;f__Nitrospiraceae;g__Nitrospira;
3590	0	1	0	0	0	0	0	0	0	0	k__Bacteria;p__OP11;c__OP11-4;o__J-1;f__J-1OR;g__J-1OR;
3706	0	0	0	0	0	1	0	0	0	0	k__Bacteria;p__Armatimonadetes;c__ArmatimonadetesPH;o__ArmatimonadetesPH;f__ArmatimonadetesPH;g__ArmatimonadetesPH;
3763	0	0	0	0	1	0	0	0	0	0	k__Archaea;p__ArchaeaKI;c__ArchaeaKI;o__ArchaeaKI;f__ArchaeaKI;g__ArchaeaKI;
3544	0	0	0	0	0	1	0	0	0	0	k__Bacteria;p__Chloroflexi;c__Anaerolineae;o__envOPS12;f__envOPS12OR;g__envOPS12OR;
3465	0	0	0	0	0	0	2	0	0	0	k__Bacteria;
4078	0	0	0	0	0	0	1	0	0	0	k__Archaea;p__Euryarchaeota;c__Methanomicrobia;o__Methanomicrobiales;f__MethanomicrobialesOR;g__MethanomicrobialesOR;
4149	0	0	0	1	0	0	0	0	0	0	k__Bacteria;p__Acidobacteria;c__Acidobacteria (class);o__Acidobacteriales;f__Acidobacteriaceae;g__Terriglobus;
3630	0	0	0	1	0	0	0	0	0	0	k__Bacteria;p__Firmicutes;c__Bacilli;o__Bacillales;f__Staphylococcaceae;g__Salinicoccus;
4248	0	0	0	0	1	0	0	0	0	0	k__Archaea;p__pMC2A15;c__pMC2A15PH;o__pMC2A15PH;f__pMC2A15PH;g__pMC2A15PH;
4154	0	0	0	0	0	0	1	0	0	0	k__Bacteria;
3788	0	0	0	0	0	0	1	0	0	0	k__Bacteria;p__Planctomycetes;c__Phycisphaerae;o__PhycisphaeraeCL;f__PhycisphaeraeCL;g__PhycisphaeraeCL;
4041	0	1	0	0	0	0	0	0	0	0	k__Archaea;p__Euryarchaeota;c__Halobacteria;o__Halobacteriales;f__Halobacteriaceae;g__Haladaptatus;
3758	0	0	0	0	0	0	0	0	1	0	k__Bacteria;p__Firmicutes;c__Bacilli;o__Bacillales;f__Paenibacillaceae;g__Paenibacillus;
4155	0	0	0	0	0	0	0	1	0	0	k__Bacteria;p__Elusimicrobia;c__Elusimicrobia (class);o__Elusimicrobiales;f__ElusimicrobialesOR;g__ElusimicrobialesOR;
3774	0	0	0	0	0	0	0	0	1	0	k__Bacteria;p__Actinobacteria;c__Actinobacteria (class);o__Solirubrobacterales;f__Patulibacteraceae;g__Patulibacter;
3966	0	0	0	0	0	0	0	1	0	0	k__Bacteria;p__ZB2;c__ZB2PH;o__ZB2PH;f__ZB2PH;g__ZB2PH;
4067	0	0	0	0	0	0	0	1	0	0	k__Archaea;p__pMC2A15;c__pMC2A15PH;o__pMC2A15PH;f__pMC2A15PH;g__pMC2A15PH;
3905	0	0	0	0	0	0	1	0	0	0	k__Archaea;p__Euryarchaeota;c__Methanomicrobia;o__Methanomicrobiales;f__MethanomicrobialesOR;g__MethanomicrobialesOR;
3982	0	0	1	0	0	0	0	0	0	0	k__Bacteria;p__OP3;c__koll11;o__koll11CL;f__koll11CL;g__koll11CL;
3828	1	0	0	0	0	0	0	0	0	0	k__Bacteria;p__Bacteroidetes;c__Sphingobacteria;o__Sphingobacteriales;f__Flexibacteraceae;g__Flexibacter;
3569	0	0	0	0	1	0	0	0	0	0	k__Bacteria;p__OP3;c__BD4-9;o__BD4-9CL;f__BD4-9CL;g__BD4-9CL;
3835	0	0	0	0	0	0	0	0	1	0	k__Bacteria;p__Proteobacteria;c__Gammaproteobacteria;o__Enterobacteriales;f__EnterobacterialesOR;g__EnterobacterialesOR;
3810	0	0	0	0	0	0	0	0	1	0	k__Bacteria;p__OP11;c__OP11-1;o__OPB92;f__OPB92OR;g__OPB92OR;
3422	0	1	0	0	0	0	0	0	0	0	k__Bacteria;p__Verrucomicrobia;c__Verrucomicrobiae;o__Verrucomicrobiales;f__VerrucomicrobialesOR;g__VerrucomicrobialesOR;
4023	0	0	1	0	0	0	0	0	0	0	k__Bacteria;p__Chloroflexi;c__Anaerolineae;o__AnaerolineaeCL;f__AnaerolineaeCL;g__AnaerolineaeCL;
3965	0	0	1	0	0	0	0	0	0	0	k__Bacteria;p__SM2F11;c__SM2F11PH;o__SM2F11PH;f__SM2F11PH;g__SM2F11PH;
4069	0	1	0	0	0	0	0	0	0	0	k__Archaea;p__ArchaeaKI;c__ArchaeaKI;o__ArchaeaKI;f__ArchaeaKI;g__ArchaeaKI;
3441	0	0	0	0	1	0	0	0	0	0	k__Bacteria;p__Armatimonadetes;c__Chthonomonadetes;o__Chthonomonadales;f__ChthonomonadalesOR;g__ChthonomonadalesOR;
3762	0	0	0	0	0	0	1	0	0	0	k__Archaea;p__Euryarchaeota;c__Methanobacteria;o__Methanobacteriales;f__pMC1;g__pMC1FA;
4159	0	0	0	0	1	0	0	0	0	0	k__Bacteria;p__Chloroflexi;c__Anaerolineae;o__Anaerolineales;f__Anaerolinaceae;g__AnaerolinaceaeFA;
3725	0	0	0	0	1	0	0	0	0	0	k__Bacteria;p__TM6;c__SJA-4;o__SJA-4CL;f__SJA-4CL;g__SJA-4CL;
3801	0	0	0	0	0	0	0	0	1	0	k__Bacteria;p__WS6;c__SC72;o__SC72CL;f__SC72CL;g__SC72CL;
4182	0	0	0	0	0	0	0	0	1	0	k__Bacteria;p__Proteobacteria;c__Deltaproteobacteria;o__Myxococcales;f__Polyangiaceae;g__PolyangiaceaeFA;
3457	0	0	0	0	0	0	0	0	1	0	k__Bacteria;p__Planctomycetes;c__Planctomycea;o__Gemmatales;f__Isosphaeraceae;g__IsosphaeraceaeFA;
3703	0	0	0	0	0	0	0	0	0	1	k__Bacteria;
3753	0	0	0	0	0	0	0	1	0	0	k__Bacteria;p__Planctomycetes;c__Planctomycea;o__Pirellulales;f__Pirellulaceae;g__A17;
4162	0	0	0	0	1	0	0	0	0	0	k__Bacteria;p__OP11;c__OP11-2;o__WCHB1-07;f__WCHB1-07OR;g__WCHB1-07OR;
